# Supplementary material for: SitesIdentify: a protein functional site prediction tool
Source: BMC Bioinformatics. 2009 Nov 18;10:379. doi: 10.1186/1471-2105-10-379 (PMC2783165; doi:10.1186/1471-2105-10-379)
Supplement: Additional file 1 — SitesIdentify source code. Compressed file containing the source code for SitesIdentify. [file 1471-2105-10-379-S1.gz]

Archive with 214 entries (207 files):
- SI_export
- SI_export/2d4g.pdb
- SI_export/bin_source
- SI_export/bin_source/escalc_pkupdate.f
- SI_export/bin_source/make_escalc_ctr.f
- SI_export/bin_source/escalc.f
- SI_export/bin_source/fdcalc.f
- SI_export/bin_source/fdmap_xplor.f
- SI_export/bin_source/lnx_routines.f
- SI_export/bin_source/make_polh_gen_ctr.f
- SI_export/bin_source/extract_chain.f
- SI_export/bin_source/sc_gen.f
- SI_export/bin_source/make_as_gps.f
- SI_export/bin_source/pdb_es.f
- SI_export/bin_source/polh_gen.f
- SI_export/bin_source/atoms_dat.f
- SI_export/bin_source/sa_calc.f
- SI_export/run_SitesIdentify.pl
- SI_export/sites_identify.pl
- SI_export/find_AS_residues.pl
- SI_export/bin
- SI_export/bin/sa_calc
- SI_export/bin/fdcalc
- SI_export/bin/make_as_gps
- SI_export/bin/polh_gen
- SI_export/bin/escalc_pkupdate
- SI_export/bin/make_escalc_ctr
- SI_export/bin/make_polh_gen_ctr
- SI_export/bin/pdb_es
- SI_export/bin/escalc
- SI_export/bin/fdmap_xplor
- SI_export/bin/extract_chain
- SI_export/bin/sc_gen
- SI_export/sitesidentify_build.scr
- SI_export/conserv_edit.pl
- SI_export/examples
- SI_export/examples/fdcalc_cupin14.ctr
- SI_export/examples/fd_manager_run.scr
- SI_export/examples/fdcalc_grid20_pH70_probe060_reg.ctr
- SI_export/examples/cupin_to_map.scr
- SI_export/examples/fdcalc_grid10_pH73_patch.ctr
- SI_export/examples/fdcalc_grid10_pH53_allQ.ctr
- SI_export/examples/pdb_to_pk_cleanup.scr
- SI_export/examples/fdcalc_grid20mod1_pH70_probe014_reg.ctr
- SI_export/examples/prb_simple3_run.scr
- SI_export/examples/fdcalc_grid20_pH63_patch_lowI.ctr
- SI_export/examples/fdcalc_grid10_pH73_allQ.ctr
- SI_export/examples/pdb_es_3HLA.inf
- SI_export/examples/pdb_linearcomb_to_fdmap.scr
- SI_export/examples/escalc_full_stdC.chr
- SI_export/examples/fdcalc_grid20_pH70_probe090_reg.ctr
- SI_export/examples/multi_FDpK_Hmove_eg.scr
- SI_export/examples/fdcalc_grid20_pH53_patch.ctr
- SI_export/examples/pdb_to_DHpk_pedro.scr
- SI_export/examples/fd_manager_clearup.scr
- SI_export/examples/fdcalc_grid20mod4_pH70_probe014_reg.ctr
- SI_export/examples/fdcalc_grid20_pH70_probe020_reg.ctr
- SI_export/examples/fd_manager_std.in
- SI_export/examples/pdb_scfree_run.scr
- SI_export/examples/fdcalc_focus.ctr
- SI_export/examples/pdb_to_DHpK_eg.scr
- SI_export/examples/fdcalc_grid20_pH63_patch.ctr
- SI_export/examples/pdb_to_DHpk.scr
- SI_export/examples/escalc_run.scr
- SI_export/examples/energy_interp.scr
- SI_export/examples/pdb_to_efld_AS.scr
- SI_export/examples/pdb_to_efld.scr
- SI_export/examples/make_polh_gen_ctr.scr
- SI_export/examples/fdcalc_grid20_pH70_probe120_reg.ctr
- SI_export/examples/make_escalc_ctr.scr
- SI_export/examples/pdb_to_fdcalc.scr
- SI_export/examples/fdcalc_grid20_pH70_reg_8080.ctr
- SI_export/examples/fdcalc_probe14_reg10_inc3.ctr
- SI_export/examples/fdcalc_grid10_pH70_reg_480.ctr
- SI_export/examples/fdcalc_grid20mod5_pH70_probe014_reg.ctr
- SI_export/examples/fdcalc_aug08.ctr
- SI_export/examples/fdcalc_grid20_pH55_probe35.ctr
- SI_export/examples/fdcalc_grid20_pH70_probe160_reg.ctr
- SI_export/examples/fdcalc_grid20_pH70_probe070_reg.ctr
- SI_export/examples/pdb_to_efld_AS_foc.scr
- SI_export/examples/fdcalc_grid15_pH70_reg.ctr
- SI_export/examples/list_data3_run.scr
- SI_export/examples/fdcalc_cupin14_foc.ctr
- SI_export/examples/dh_manager_std.in
- SI_export/examples/pdb_to_fdmap_fddh.scr
- SI_export/examples/auto_linearcomb_fdmap.pl
- SI_export/examples/escalc_full_std.chr
- SI_export/examples/fdcalc_grid10_pH53_patch.ctr
- SI_export/examples/fdcalc_grid20_pH70_probe180_reg.ctr
- SI_export/examples/escalc_all_std.chr
- SI_export/examples/pdb_to_DHpK.scr
- SI_export/examples/pdb_to_DHpK_Hmove.scr
- SI_export/examples/fdcalc_probe14_reg20.ctr
- SI_export/examples/fdcalc_grid07_pH55_reg.ctr
- SI_export/examples/sa_calculate_run.scr
- SI_export/examples/dh_manager_run.scr
- SI_export/examples/fdcalc_grid20mod2_pH70_probe014_reg.ctr
- SI_export/examples/fdcalc_probe14_reg10_foc.ctr
- SI_export/examples/fdcalc_aug08_tmp.ctr
- SI_export/examples/sc_freedom_std.ctr
- SI_export/examples/fdcalc_grid20_pH70_probe014_reg.ctr
- SI_export/examples/fdcalc_grid15_pH55_reg.ctr
- SI_export/examples/fdcalc_grid20_pH70_probe050_reg.ctr
- SI_export/examples/fdcalc_grid20_pH70_probe100_reg.ctr
- SI_export/examples/fdcalc_grid10_pH63_patch.ctr
- SI_export/examples/pdb_to_FDpk.scr
- SI_export/examples/fdcalc_grid20_pH70_probe170_reg.ctr
- SI_export/examples/fdcalc_grid20_pH70_probe130_reg.ctr
- SI_export/examples/scgen_model.scr
- SI_export/examples/pdb_to_FDDHpK.scr
- SI_export/examples/null.pdb
- SI_export/examples/fdcalc_cupin10.ctr
- SI_export/examples/fdcalc_probe14_reg10_foc_inc3.ctr
- SI_export/examples/polh_gen_std.ctr
- SI_export/examples/sc_freedom_run.scr
- SI_export/examples/fdcalc_probe14_reg_extend12_pH14.ctr
- SI_export/examples/fdcalc_grid20_pH70_probe110_reg.ctr
- SI_export/examples/fdcalc_grid20_pH70_probe140_reg.ctr
- SI_export/examples/make_pk_calc_ctr.scr
- SI_export/examples/fdcalc_grid10_pH63_allQ.ctr
- SI_export/examples/fdcalc_grid20_pH70_reg_8080_lowI.ctr
- SI_export/examples/sc_gen_addon.scr
- SI_export/examples/escalc_std.ctr
- SI_export/examples/pdb_to_FDpK_Hmove_eg.scr
- SI_export/examples/polh_gen_run.scr
- SI_export/examples/escalc_fixed_std_hold.chr
- SI_export/examples/fdcalc_grid10_pH70_reg.ctr
- SI_export/examples/sa_calc_run.scr
- SI_export/examples/fdcalc_grid20_pH63_patch_allQ.ctr
- SI_export/examples/scf_cxxc_run.scr
- SI_export/examples/fdcalc_grid20_pH53_allQ.ctr
- SI_export/examples/fdcalc_grid20_nonQpatch.ctr
- SI_export/examples/fdcalc_grid20_pH63_allQ.ctr
- SI_export/examples/pk_calc_run.scr
- SI_export/examples/multi_FDDHpK_Hmove_eg.scr
- SI_export/examples/pdb_to_FDDHpK_Hmove.scr
- SI_export/examples/fdcalc_probe14_reg.ctr
- SI_export/examples/fdcalc_grid20_pH73_allQ.ctr
- SI_export/examples/sc_freedom_electrostatics.ctr
- SI_export/examples/fdcalc_grid30_pH70_reg.ctr
- SI_export/examples/fdcalc_probe14_foc.ctr
- SI_export/examples/auto_fdmap.pl
- SI_export/examples/fdcalc_grid50_pH70_probe014_reg.ctr
- SI_export/examples/fdcalc_grid20_pH70_probe040_reg.ctr
- SI_export/examples/fdcalc_grid20_pH70_probe190_reg.ctr
- SI_export/examples/fdcalc_grid20_pH73_patch.ctr
- SI_export/examples/fdcalc_grid20_pH70_reg.ctr
- SI_export/examples/fdcalc_grid20mod3_pH70_probe014_reg.ctr
- SI_export/examples/fdcalc_grid20_pH70_patch.ctr
- SI_export/examples/make_fd_manager_in.scr
- SI_export/examples/escalc_fixed_std.chr
- SI_export/examples/remove_for_pk_calc.ctr
- SI_export/examples/fdcalc_grid30_reg.ctr
- SI_export/examples/fdcalc_grid20_pH70_probe030_reg.ctr
- SI_export/examples/scf_run.scr
- SI_export/examples/pk_calc_std.ctr
- SI_export/examples/fdcalc_grid15_pH70_reg_8080.ctr
- SI_export/examples/pdb_to_FDpK.scr
- SI_export/examples/fdcalc_grid20_pH70_probetmp_reg.ctr
- SI_export/examples/pdb_to_DHpK_Hmove_eg.scr
- SI_export/examples/fdcalc_grid20_pH70_probe220_reg.ctr
- SI_export/examples/fdcalc_probe14_reg10.ctr
- SI_export/examples/list_data_run.scr
- SI_export/examples/list_data2_run.scr
- SI_export/examples/pdb_es_run.scr
- SI_export/examples/make_dh_manager_in.scr
- SI_export/examples/fdcalc_grid20_pH70_probe080_reg.ctr
- SI_export/examples/remove_for_pk_calc_run.scr
- SI_export/examples/fdcalc_probe14_reg_extend12.ctr
- SI_export/examples/fdcalc_probe14_foc20.ctr
- SI_export/examples/scf_example.exc
- SI_export/examples/fdcalc_grid20_pH55_reg.ctr
- SI_export/examples/fdcalc_grid06_pH70_probe012_reg.ctr
- SI_export/examples/fdcalc_run.scr
- SI_export/examples/fdcalc_grid20_pH53_patch_allQ.ctr
- SI_export/examples/pdb_to_fdmap.scr
- SI_export/examples/auto_fdmap_fddh.pl
- SI_export/examples/fdcalc_grid20_pH70_probe200_reg.ctr
- SI_export/examples/pdb_to_FDDHpK_Hmove_eg.scr
- SI_export/examples/fdcalc_grid20_pH70_probe150_reg.ctr
- SI_export/examples/fdcalc_regular.ctr
- SI_export/examples/fdcalc_grid10_pH55_reg.ctr
- SI_export/progdata
- SI_export/progdata/sc_geometry.dat
- SI_export/progdata/Gails_CatRes.txt
- SI_export/progdata/atoms_es_gromos.dat
- SI_export/progdata/Gails_CatResmod.txt
- SI_export/progdata/efld_tmp3
- SI_export/progdata/efld_tmp3/atoms_efld_tmp2.dat
- SI_export/progdata/efld_tmp3/atoms_es_efld_tmp.dat
- SI_export/progdata/efld_tmp3/sc_geometry.dat
- SI_export/progdata/efld_tmp3/Gails_CatRes.txt
- SI_export/progdata/efld_tmp3/Gails_CatResmod.txt
- SI_export/progdata/efld_tmp3/rots_tuffery.dat
- SI_export/progdata/efld_tmp3/atoms_es.dat
- SI_export/progdata/efld_tmp3/atoms_efld_tmp3.dat
- SI_export/progdata/efld_tmp3/Gails_CatResmod_feb05.txt
- SI_export/progdata/rots_tuffery.dat
- SI_export/progdata/BIOLIST_2feb06.txt
- SI_export/progdata/BIOLIST_mons_2feb06.ids
- SI_export/progdata/atoms_es_quanta.dat
- SI_export/progdata/BIOLIST_mons_2feb06.txt
- SI_export/progdata/atoms_es.dat
- SI_export/progdata/Alexov_pKs.txt
- SI_export/progdata/atoms_es_original.dat
- SI_export/progdata/atoms_es_solv_stub.dat
- SI_export/progdata/Alexov_pKs_hold.txt
- SI_export/progdata/Gails_CatResmod_feb05.txt
- SI_export/progdata/James_CatRes3.txt
- SI_export/README.txt
- SI_export/sa_calculate.pl
- SI_export/con_data
- SI_export/con_data/BLOSUM62_NORM
- SI_export/pdbs.list
