# Supplementary material for: SitesIdentify: a protein functional site prediction tool
Source: BMC Bioinformatics. 2009 Nov 18;10:379. doi: 10.1186/1471-2105-10-379 (PMC2783165; doi:10.1186/1471-2105-10-379)
Supplement: Additional file 1 — SitesIdentify source code. Compressed file containing the source code for SitesIdentify. [file 1471-2105-10-379-S1.gz › SI_export/2d4g.pdb]

HEADER    STRUCTURAL GENOMICS, UNKNOWN FUNCTION   19-OCT-05   2D4G              
TITLE     STRUCTURE OF YJCG PROTEIN, A PUTATIVE 2'-5' RNA LIGASE FROM           
TITLE    2 BACILLUS SUBTILIS                                                    
COMPND    MOL_ID: 1;                                                            
COMPND   2 MOLECULE: HYPOTHETICAL PROTEIN BSU11850;                             
COMPND   3 CHAIN: A, B;                                                         
COMPND   4 SYNONYM: HYPOTHETICAL PROTEIN YJCG;                                  
COMPND   5 ENGINEERED: YES                                                      
SOURCE    MOL_ID: 1;                                                            
SOURCE   2 ORGANISM_SCIENTIFIC: BACILLUS SUBTILIS;                              
SOURCE   3 ORGANISM_TAXID: 1423;                                                
SOURCE   4 EXPRESSION_SYSTEM: ESCHERICHIA COLI BL21(DE3);                       
SOURCE   5 EXPRESSION_SYSTEM_TAXID: 469008;                                     
SOURCE   6 EXPRESSION_SYSTEM_STRAIN: BL21-DE3;                                  
SOURCE   7 EXPRESSION_SYSTEM_VECTOR_TYPE: PLASMID;                              
SOURCE   8 EXPRESSION_SYSTEM_PLASMID: PET21-DEST                                
KEYWDS    BETA BARREL, ALPHA HELIX, STRUCTURAL GENOMICS, UNKNOWN                
KEYWDS   2 FUNCTION                                                             
EXPDTA    X-RAY DIFFRACTION                                                     
AUTHOR    D.LI,Y.-H.LIANG,X.-D.SU                                               
REVDAT   2   24-FEB-09 2D4G    1       VERSN                                    
REVDAT   1   17-OCT-06 2D4G    0                                                
JRNL        AUTH   D.LI,Y.-H.LIANG,X.-D.SU                                      
JRNL        TITL   STRUCTURE OF YJCG PROTEIN, A PUTATIVE 2'-5' RNA              
JRNL        TITL 2 LIGASE FROM BACILLUS SUBTILIS                                
JRNL        REF    TO BE PUBLISHED                                              
JRNL        REFN                                                                
REMARK   1                                                                      
REMARK   2                                                                      
REMARK   2 RESOLUTION.    2.30 ANGSTROMS.                                       
REMARK   3                                                                      
REMARK   3 REFINEMENT.                                                          
REMARK   3   PROGRAM     : CNS                                                  
REMARK   3   AUTHORS     : BRUNGER,ADAMS,CLORE,DELANO,GROS,GROSSE-              
REMARK   3               : KUNSTLEVE,JIANG,KUSZEWSKI,NILGES, PANNU,             
REMARK   3               : READ,RICE,SIMONSON,WARREN                            
REMARK   3                                                                      
REMARK   3  REFINEMENT TARGET : ENGH & HUBER                                    
REMARK   3                                                                      
REMARK   3  DATA USED IN REFINEMENT.                                            
REMARK   3   RESOLUTION RANGE HIGH (ANGSTROMS) : 2.30                           
REMARK   3   RESOLUTION RANGE LOW  (ANGSTROMS) : 50.00                          
REMARK   3   DATA CUTOFF            (SIGMA(F)) : 0.000                          
REMARK   3   DATA CUTOFF HIGH         (ABS(F)) : NULL                           
REMARK   3   DATA CUTOFF LOW          (ABS(F)) : NULL                           
REMARK   3   COMPLETENESS (WORKING+TEST)   (%) : 92.6                           
REMARK   3   NUMBER OF REFLECTIONS             : 17981                          
REMARK   3                                                                      
REMARK   3  FIT TO DATA USED IN REFINEMENT.                                     
REMARK   3   CROSS-VALIDATION METHOD          : NULL                            
REMARK   3   FREE R VALUE TEST SET SELECTION  : RANDOM                          
REMARK   3   R VALUE            (WORKING SET) : 0.224                           
REMARK   3   FREE R VALUE                     : 0.264                           
REMARK   3   FREE R VALUE TEST SET SIZE   (%) : 8.900                           
REMARK   3   FREE R VALUE TEST SET COUNT      : 3196                            
REMARK   3   ESTIMATED ERROR OF FREE R VALUE  : NULL                            
REMARK   3                                                                      
REMARK   3  FIT IN THE HIGHEST RESOLUTION BIN.                                  
REMARK   3   TOTAL NUMBER OF BINS USED           : NULL                         
REMARK   3   BIN RESOLUTION RANGE HIGH       (A) : NULL                         
REMARK   3   BIN RESOLUTION RANGE LOW        (A) : NULL                         
REMARK   3   BIN COMPLETENESS (WORKING+TEST) (%) : NULL                         
REMARK   3   REFLECTIONS IN BIN    (WORKING SET) : NULL                         
REMARK   3   BIN R VALUE           (WORKING SET) : NULL                         
REMARK   3   BIN FREE R VALUE                    : NULL                         
REMARK   3   BIN FREE R VALUE TEST SET SIZE  (%) : NULL                         
REMARK   3   BIN FREE R VALUE TEST SET COUNT     : NULL                         
REMARK   3   ESTIMATED ERROR OF BIN FREE R VALUE : NULL                         
REMARK   3                                                                      
REMARK   3  NUMBER OF NON-HYDROGEN ATOMS USED IN REFINEMENT.                    
REMARK   3   PROTEIN ATOMS            : 2726                                    
REMARK   3   NUCLEIC ACID ATOMS       : 0                                       
REMARK   3   HETEROGEN ATOMS          : 0                                       
REMARK   3   SOLVENT ATOMS            : 244                                     
REMARK   3                                                                      
REMARK   3  B VALUES.                                                           
REMARK   3   FROM WILSON PLOT           (A**2) : NULL                           
REMARK   3   MEAN B VALUE      (OVERALL, A**2) : 23.38                          
REMARK   3   OVERALL ANISOTROPIC B VALUE.                                       
REMARK   3    B11 (A**2) : 0.91200                                              
REMARK   3    B22 (A**2) : 0.39200                                              
REMARK   3    B33 (A**2) : -1.30300                                             
REMARK   3    B12 (A**2) : 0.00000                                              
REMARK   3    B13 (A**2) : -5.79700                                             
REMARK   3    B23 (A**2) : 0.00000                                              
REMARK   3                                                                      
REMARK   3  ESTIMATED COORDINATE ERROR.                                         
REMARK   3   ESD FROM LUZZATI PLOT        (A) : NULL                            
REMARK   3   ESD FROM SIGMAA              (A) : NULL                            
REMARK   3   LOW RESOLUTION CUTOFF        (A) : NULL                            
REMARK   3                                                                      
REMARK   3  CROSS-VALIDATED ESTIMATED COORDINATE ERROR.                         
REMARK   3   ESD FROM C-V LUZZATI PLOT    (A) : NULL                            
REMARK   3   ESD FROM C-V SIGMAA          (A) : NULL                            
REMARK   3                                                                      
REMARK   3  RMS DEVIATIONS FROM IDEAL VALUES.                                   
REMARK   3   BOND LENGTHS                 (A) : NULL                            
REMARK   3   BOND ANGLES            (DEGREES) : NULL                            
REMARK   3   DIHEDRAL ANGLES        (DEGREES) : NULL                            
REMARK   3   IMPROPER ANGLES        (DEGREES) : NULL                            
REMARK   3                                                                      
REMARK   3  ISOTROPIC THERMAL MODEL : NULL                                      
REMARK   3                                                                      
REMARK   3  ISOTROPIC THERMAL FACTOR RESTRAINTS.    RMS    SIGMA                
REMARK   3   MAIN-CHAIN BOND              (A**2) : NULL  ; NULL                 
REMARK   3   MAIN-CHAIN ANGLE             (A**2) : NULL  ; NULL                 
REMARK   3   SIDE-CHAIN BOND              (A**2) : NULL  ; NULL                 
REMARK   3   SIDE-CHAIN ANGLE             (A**2) : NULL  ; NULL                 
REMARK   3                                                                      
REMARK   3  BULK SOLVENT MODELING.                                              
REMARK   3   METHOD USED : NULL                                                 
REMARK   3   KSOL        : NULL                                                 
REMARK   3   BSOL        : 38.14                                                
REMARK   3                                                                      
REMARK   3  NCS MODEL : NULL                                                    
REMARK   3                                                                      
REMARK   3  NCS RESTRAINTS.                         RMS   SIGMA/WEIGHT          
REMARK   3   GROUP  1  POSITIONAL            (A) : NULL  ; NULL                 
REMARK   3   GROUP  1  B-FACTOR           (A**2) : NULL  ; NULL                 
REMARK   3                                                                      
REMARK   3  PARAMETER FILE  1  : PROTEIN_REP.PARAM                              
REMARK   3  PARAMETER FILE  2  : WATER.PARAM                                    
REMARK   3  PARAMETER FILE  3  : MSE.PARAM                                      
REMARK   3  PARAMETER FILE  4  : NULL                                           
REMARK   3  TOPOLOGY FILE  1   : NULL                                           
REMARK   3  TOPOLOGY FILE  2   : NULL                                           
REMARK   3  TOPOLOGY FILE  3   : NULL                                           
REMARK   3  TOPOLOGY FILE  4   : NULL                                           
REMARK   3                                                                      
REMARK   3  OTHER REFINEMENT REMARKS: NULL                                      
REMARK   4                                                                      
REMARK   4 2D4G COMPLIES WITH FORMAT V. 3.15, 01-DEC-08                         
REMARK 100                                                                      
REMARK 100 THIS ENTRY HAS BEEN PROCESSED BY PDBJ ON 24-OCT-05.                  
REMARK 100 THE RCSB ID CODE IS RCSB024974.                                      
REMARK 200                                                                      
REMARK 200 EXPERIMENTAL DETAILS                                                 
REMARK 200  EXPERIMENT TYPE                : X-RAY DIFFRACTION                  
REMARK 200  DATE OF DATA COLLECTION        : 30-MAR-04                          
REMARK 200  TEMPERATURE           (KELVIN) : 100                                
REMARK 200  PH                             : 7.3                                
REMARK 200  NUMBER OF CRYSTALS USED        : 1                                  
REMARK 200                                                                      
REMARK 200  SYNCHROTRON              (Y/N) : Y                                  
REMARK 200  RADIATION SOURCE               : BSRF                               
REMARK 200  BEAMLINE                       : 3W1A                               
REMARK 200  X-RAY GENERATOR MODEL          : NULL                               
REMARK 200  MONOCHROMATIC OR LAUE    (M/L) : M                                  
REMARK 200  WAVELENGTH OR RANGE        (A) : 0.981, 0.97, 1.2                   
REMARK 200  MONOCHROMATOR                  : NULL                               
REMARK 200  OPTICS                         : NULL                               
REMARK 200                                                                      
REMARK 200  DETECTOR TYPE                  : CCD                                
REMARK 200  DETECTOR MANUFACTURER          : MARRESEARCH                        
REMARK 200  INTENSITY-INTEGRATION SOFTWARE : MAR                                
REMARK 200  DATA SCALING SOFTWARE          : HKL                                
REMARK 200                                                                      
REMARK 200  NUMBER OF UNIQUE REFLECTIONS   : 33260                              
REMARK 200  RESOLUTION RANGE HIGH      (A) : 2.300                              
REMARK 200  RESOLUTION RANGE LOW       (A) : 50.000                             
REMARK 200  REJECTION CRITERIA  (SIGMA(I)) : 0.000                              
REMARK 200                                                                      
REMARK 200 OVERALL.                                                             
REMARK 200  COMPLETENESS FOR RANGE     (%) : 98.6                               
REMARK 200  DATA REDUNDANCY                : NULL                               
REMARK 200  R MERGE                    (I) : 0.07900                            
REMARK 200  R SYM                      (I) : NULL                               
REMARK 200  <I/SIGMA(I)> FOR THE DATA SET  : NULL                               
REMARK 200                                                                      
REMARK 200 IN THE HIGHEST RESOLUTION SHELL.                                     
REMARK 200  HIGHEST RESOLUTION SHELL, RANGE HIGH (A) : 2.30                     
REMARK 200  HIGHEST RESOLUTION SHELL, RANGE LOW  (A) : 2.38                     
REMARK 200  COMPLETENESS FOR SHELL     (%) : 99.8                               
REMARK 200  DATA REDUNDANCY IN SHELL       : NULL                               
REMARK 200  R MERGE FOR SHELL          (I) : 0.15700                            
REMARK 200  R SYM FOR SHELL            (I) : NULL                               
REMARK 200  <I/SIGMA(I)> FOR SHELL         : NULL                               
REMARK 200                                                                      
REMARK 200 DIFFRACTION PROTOCOL: MAD                                            
REMARK 200 METHOD USED TO DETERMINE THE STRUCTURE: MAD                          
REMARK 200 SOFTWARE USED: SOLVE                                                 
REMARK 200 STARTING MODEL: NULL                                                 
REMARK 200                                                                      
REMARK 200 REMARK: NULL                                                         
REMARK 280                                                                      
REMARK 280 CRYSTAL                                                              
REMARK 280 SOLVENT CONTENT, VS   (%): 53.21                                     
REMARK 280 MATTHEWS COEFFICIENT, VM (ANGSTROMS**3/DA): 2.63                     
REMARK 280                                                                      
REMARK 280 CRYSTALLIZATION CONDITIONS: 0.1M BIS-TRIS, 24% PEG-MME2000, PH       
REMARK 280  7.3, VAPOR DIFFUSION, HANGING DROP, TEMPERATURE 293K                
REMARK 290                                                                      
REMARK 290 CRYSTALLOGRAPHIC SYMMETRY                                            
REMARK 290 SYMMETRY OPERATORS FOR SPACE GROUP: C 1 2 1                          
REMARK 290                                                                      
REMARK 290      SYMOP   SYMMETRY                                                
REMARK 290     NNNMMM   OPERATOR                                                
REMARK 290       1555   X,Y,Z                                                   
REMARK 290       2555   -X,Y,-Z                                                 
REMARK 290       3555   X+1/2,Y+1/2,Z                                           
REMARK 290       4555   -X+1/2,Y+1/2,-Z                                         
REMARK 290                                                                      
REMARK 290     WHERE NNN -> OPERATOR NUMBER                                     
REMARK 290           MMM -> TRANSLATION VECTOR                                  
REMARK 290                                                                      
REMARK 290 CRYSTALLOGRAPHIC SYMMETRY TRANSFORMATIONS                            
REMARK 290 THE FOLLOWING TRANSFORMATIONS OPERATE ON THE ATOM/HETATM             
REMARK 290 RECORDS IN THIS ENTRY TO PRODUCE CRYSTALLOGRAPHICALLY                
REMARK 290 RELATED MOLECULES.                                                   
REMARK 290   SMTRY1   1  1.000000  0.000000  0.000000        0.00000            
REMARK 290   SMTRY2   1  0.000000  1.000000  0.000000        0.00000            
REMARK 290   SMTRY3   1  0.000000  0.000000  1.000000        0.00000            
REMARK 290   SMTRY1   2 -1.000000  0.000000  0.000000        0.00000            
REMARK 290   SMTRY2   2  0.000000  1.000000  0.000000        0.00000            
REMARK 290   SMTRY3   2  0.000000  0.000000 -1.000000        0.00000            
REMARK 290   SMTRY1   3  1.000000  0.000000  0.000000       49.83000            
REMARK 290   SMTRY2   3  0.000000  1.000000  0.000000       36.96500            
REMARK 290   SMTRY3   3  0.000000  0.000000  1.000000        0.00000            
REMARK 290   SMTRY1   4 -1.000000  0.000000  0.000000       49.83000            
REMARK 290   SMTRY2   4  0.000000  1.000000  0.000000       36.96500            
REMARK 290   SMTRY3   4  0.000000  0.000000 -1.000000        0.00000            
REMARK 290                                                                      
REMARK 290 REMARK: NULL                                                         
REMARK 300                                                                      
REMARK 300 BIOMOLECULE: 1                                                       
REMARK 300 SEE REMARK 350 FOR THE AUTHOR PROVIDED AND/OR PROGRAM                
REMARK 300 GENERATED ASSEMBLY INFORMATION FOR THE STRUCTURE IN                  
REMARK 300 THIS ENTRY. THE REMARK MAY ALSO PROVIDE INFORMATION ON               
REMARK 300 BURIED SURFACE AREA.                                                 
REMARK 350                                                                      
REMARK 350 COORDINATES FOR A COMPLETE MULTIMER REPRESENTING THE KNOWN           
REMARK 350 BIOLOGICALLY SIGNIFICANT OLIGOMERIZATION STATE OF THE                
REMARK 350 MOLECULE CAN BE GENERATED BY APPLYING BIOMT TRANSFORMATIONS          
REMARK 350 GIVEN BELOW.  BOTH NON-CRYSTALLOGRAPHIC AND                          
REMARK 350 CRYSTALLOGRAPHIC OPERATIONS ARE GIVEN.                               
REMARK 350                                                                      
REMARK 350 BIOMOLECULE: 1                                                       
REMARK 350 AUTHOR DETERMINED BIOLOGICAL UNIT: DIMERIC                           
REMARK 350 SOFTWARE DETERMINED QUATERNARY STRUCTURE: DIMERIC                    
REMARK 350 SOFTWARE USED: PISA                                                  
REMARK 350 TOTAL BURIED SURFACE AREA: 1970 ANGSTROM**2                          
REMARK 350 SURFACE AREA OF THE COMPLEX: 16820 ANGSTROM**2                       
REMARK 350 CHANGE IN SOLVENT FREE ENERGY: -6.0 KCAL/MOL                         
REMARK 350 APPLY THE FOLLOWING TO CHAINS: A, B                                  
REMARK 350   BIOMT1   1  1.000000  0.000000  0.000000        0.00000            
REMARK 350   BIOMT2   1  0.000000  1.000000  0.000000        0.00000            
REMARK 350   BIOMT3   1  0.000000  0.000000  1.000000        0.00000            
REMARK 375                                                                      
REMARK 375 SPECIAL POSITION                                                     
REMARK 375 THE FOLLOWING ATOMS ARE FOUND TO BE WITHIN 0.15 ANGSTROMS            
REMARK 375 OF A SYMMETRY RELATED ATOM AND ARE ASSUMED TO BE ON SPECIAL          
REMARK 375 POSITIONS.                                                           
REMARK 375                                                                      
REMARK 375 ATOM RES CSSEQI                                                      
REMARK 375      HOH A 248  LIES ON A SPECIAL POSITION.                          
REMARK 465                                                                      
REMARK 465 MISSING RESIDUES                                                     
REMARK 465 THE FOLLOWING RESIDUES WERE NOT LOCATED IN THE                       
REMARK 465 EXPERIMENT. (M=MODEL NUMBER; RES=RESIDUE NAME; C=CHAIN               
REMARK 465 IDENTIFIER; SSSEQ=SEQUENCE NUMBER; I=INSERTION CODE.)                
REMARK 465                                                                      
REMARK 465   M RES C SSSEQI                                                     
REMARK 465     ARG A   169                                                      
REMARK 465     GLY A   170                                                      
REMARK 465     GLU A   171                                                      
REMARK 465     ARG B   169                                                      
REMARK 465     GLY B   170                                                      
REMARK 465     GLU B   171                                                      
REMARK 500                                                                      
REMARK 500 GEOMETRY AND STEREOCHEMISTRY                                         
REMARK 500 SUBTOPIC: CLOSE CONTACTS IN SAME ASYMMETRIC UNIT                     
REMARK 500                                                                      
REMARK 500 THE FOLLOWING ATOMS ARE IN CLOSE CONTACT.                            
REMARK 500                                                                      
REMARK 500  ATM1  RES C  SSEQI   ATM2  RES C  SSEQI           DISTANCE          
REMARK 500   O    ILE A     5     CA   LEU A    37              1.58            
REMARK 500   O    SER B    53     O    HOH B   290              1.98            
REMARK 500   N    ASN B    57     O    HOH B   290              2.02            
REMARK 500   O    GLN B   133     NE2  GLN B   137              2.03            
REMARK 500   O    ILE A     5     CB   LEU A    37              2.11            
REMARK 500   N    ILE A     5     CG   LEU A    37              2.15            
REMARK 500                                                                      
REMARK 500 REMARK: NULL                                                         
REMARK 500                                                                      
REMARK 500 GEOMETRY AND STEREOCHEMISTRY                                         
REMARK 500 SUBTOPIC: CLOSE CONTACTS                                             
REMARK 500                                                                      
REMARK 500 THE FOLLOWING ATOMS THAT ARE RELATED BY CRYSTALLOGRAPHIC             
REMARK 500 SYMMETRY ARE IN CLOSE CONTACT.  AN ATOM LOCATED WITHIN 0.15          
REMARK 500 ANGSTROMS OF A SYMMETRY RELATED ATOM IS ASSUMED TO BE ON A           
REMARK 500 SPECIAL POSITION AND IS, THEREFORE, LISTED IN REMARK 375             
REMARK 500 INSTEAD OF REMARK 500.  ATOMS WITH NON-BLANK ALTERNATE               
REMARK 500 LOCATION INDICATORS ARE NOT INCLUDED IN THE CALCULATIONS.            
REMARK 500                                                                      
REMARK 500 DISTANCE CUTOFF:                                                     
REMARK 500 2.2 ANGSTROMS FOR CONTACTS NOT INVOLVING HYDROGEN ATOMS              
REMARK 500 1.6 ANGSTROMS FOR CONTACTS INVOLVING HYDROGEN ATOMS                  
REMARK 500                                                                      
REMARK 500  ATM1  RES C  SSEQI   ATM2  RES C  SSEQI  SSYMOP   DISTANCE          
REMARK 500   OE2  GLU A   107     OG   SER B    53     4557     2.04            
REMARK 500                                                                      
REMARK 500 REMARK: NULL                                                         
REMARK 500                                                                      
REMARK 500 GEOMETRY AND STEREOCHEMISTRY                                         
REMARK 500 SUBTOPIC: COVALENT BOND LENGTHS                                      
REMARK 500                                                                      
REMARK 500 THE STEREOCHEMICAL PARAMETERS OF THE FOLLOWING RESIDUES              
REMARK 500 HAVE VALUES WHICH DEVIATE FROM EXPECTED VALUES BY MORE               
REMARK 500 THAN 6*RMSD (M=MODEL NUMBER; RES=RESIDUE NAME; C=CHAIN               
REMARK 500 IDENTIFIER; SSEQ=SEQUENCE NUMBER; I=INSERTION CODE).                 
REMARK 500                                                                      
REMARK 500 STANDARD TABLE:                                                      
REMARK 500 FORMAT: (10X,I3,1X,2(A3,1X,A1,I4,A1,1X,A4,3X),1X,F6.3)               
REMARK 500                                                                      
REMARK 500 EXPECTED VALUES PROTEIN: ENGH AND HUBER, 1999                        
REMARK 500 EXPECTED VALUES NUCLEIC ACID: CLOWNEY ET AL 1996                     
REMARK 500                                                                      
REMARK 500  M RES CSSEQI ATM1   RES CSSEQI ATM2   DEVIATION                     
REMARK 500    LEU A  37   N     LEU A  37   CA     -0.127                       
REMARK 500    LEU A  37   CB    LEU A  37   CG      0.253                       
REMARK 500    LEU A  37   CG    LEU A  37   CD1     0.226                       
REMARK 500                                                                      
REMARK 500 REMARK: NULL                                                         
REMARK 500                                                                      
REMARK 500 GEOMETRY AND STEREOCHEMISTRY                                         
REMARK 500 SUBTOPIC: COVALENT BOND ANGLES                                       
REMARK 500                                                                      
REMARK 500 THE STEREOCHEMICAL PARAMETERS OF THE FOLLOWING RESIDUES              
REMARK 500 HAVE VALUES WHICH DEVIATE FROM EXPECTED VALUES BY MORE               
REMARK 500 THAN 6*RMSD (M=MODEL NUMBER; RES=RESIDUE NAME; C=CHAIN               
REMARK 500 IDENTIFIER; SSEQ=SEQUENCE NUMBER; I=INSERTION CODE).                 
REMARK 500                                                                      
REMARK 500 STANDARD TABLE:                                                      
REMARK 500 FORMAT: (10X,I3,1X,A3,1X,A1,I4,A1,3(1X,A4,2X),12X,F5.1)              
REMARK 500                                                                      
REMARK 500 EXPECTED VALUES PROTEIN: ENGH AND HUBER, 1999                        
REMARK 500 EXPECTED VALUES NUCLEIC ACID: CLOWNEY ET AL 1996                     
REMARK 500                                                                      
REMARK 500  M RES CSSEQI ATM1   ATM2   ATM3                                     
REMARK 500    THR A  36   N   -  CA  -  C   ANGL. DEV. =  18.0 DEGREES          
REMARK 500    LEU A  37   CB  -  CA  -  C   ANGL. DEV. =  22.5 DEGREES          
REMARK 500    LEU A  37   CA  -  CB  -  CG  ANGL. DEV. =  15.1 DEGREES          
REMARK 500    LEU A  37   CB  -  CG  -  CD1 ANGL. DEV. =  32.2 DEGREES          
REMARK 500    LEU A  37   CB  -  CG  -  CD2 ANGL. DEV. = -11.7 DEGREES          
REMARK 500    THR A  36   CA  -  C   -  N   ANGL. DEV. = -20.7 DEGREES          
REMARK 500    LEU A  37   C   -  N   -  CA  ANGL. DEV. =  18.1 DEGREES          
REMARK 500    ARG A  38   N   -  CA  -  C   ANGL. DEV. = -29.2 DEGREES          
REMARK 500    GLU A 109   N   -  CA  -  C   ANGL. DEV. =  20.0 DEGREES          
REMARK 500    TYR A 110   N   -  CA  -  CB  ANGL. DEV. =  12.1 DEGREES          
REMARK 500    TYR A 110   CA  -  CB  -  CG  ANGL. DEV. = -14.8 DEGREES          
REMARK 500    GLU A 109   CA  -  C   -  N   ANGL. DEV. = -16.1 DEGREES          
REMARK 500    TYR A 110   C   -  N   -  CA  ANGL. DEV. =  18.8 DEGREES          
REMARK 500    LEU A 151   CA  -  CB  -  CG  ANGL. DEV. =  14.3 DEGREES          
REMARK 500    GLY B 106   N   -  CA  -  C   ANGL. DEV. =  18.4 DEGREES          
REMARK 500    TYR B 110   N   -  CA  -  C   ANGL. DEV. =  25.8 DEGREES          
REMARK 500                                                                      
REMARK 500 REMARK: NULL                                                         
REMARK 500                                                                      
REMARK 500 GEOMETRY AND STEREOCHEMISTRY                                         
REMARK 500 SUBTOPIC: TORSION ANGLES                                             
REMARK 500                                                                      
REMARK 500 TORSION ANGLES OUTSIDE THE EXPECTED RAMACHANDRAN REGIONS:            
REMARK 500 (M=MODEL NUMBER; RES=RESIDUE NAME; C=CHAIN IDENTIFIER;               
REMARK 500 SSEQ=SEQUENCE NUMBER; I=INSERTION CODE).                             
REMARK 500                                                                      
REMARK 500 STANDARD TABLE:                                                      
REMARK 500 FORMAT:(10X,I3,1X,A3,1X,A1,I4,A1,4X,F7.2,3X,F7.2)                    
REMARK 500                                                                      
REMARK 500 EXPECTED VALUES: GJ KLEYWEGT AND TA JONES (1996). PHI/PSI-           
REMARK 500 CHOLOGY: RAMACHANDRAN REVISITED. STRUCTURE 4, 1395 - 1400            
REMARK 500                                                                      
REMARK 500  M RES CSSEQI        PSI       PHI                                   
REMARK 500    ILE A  31      143.52   -174.98                                   
REMARK 500    LEU A  37     -116.38    -24.20                                   
REMARK 500    GLU A  61       33.33    -90.60                                   
REMARK 500    LYS A  71      178.97    179.04                                   
REMARK 500    VAL A 103       -7.88    -59.67                                   
REMARK 500    GLN A 108     -150.14    -38.38                                   
REMARK 500    GLU A 109     -156.73    -16.51                                   
REMARK 500    TYR A 110      110.53    134.87                                   
REMARK 500    ASN A 111      117.25     19.01                                   
REMARK 500    LEU B  51      -72.89    -57.48                                   
REMARK 500    LEU B  99        0.53    -69.31                                   
REMARK 500    ALA B 105      124.38    -31.08                                   
REMARK 500    GLU B 107       65.56     26.90                                   
REMARK 500    GLN B 108     -158.94    145.15                                   
REMARK 500    GLU B 109       52.30    125.25                                   
REMARK 500    TYR B 110     -151.03   -160.23                                   
REMARK 500    ASN B 111       83.60    -11.91                                   
REMARK 500                                                                      
REMARK 500 REMARK: NULL                                                         
REMARK 525                                                                      
REMARK 525 SOLVENT                                                              
REMARK 525                                                                      
REMARK 525 THE SOLVENT MOLECULES HAVE CHAIN IDENTIFIERS THAT                    
REMARK 525 INDICATE THE POLYMER CHAIN WITH WHICH THEY ARE MOST                  
REMARK 525 CLOSELY ASSOCIATED. THE REMARK LISTS ALL THE SOLVENT                 
REMARK 525 MOLECULES WHICH ARE MORE THAN 5A AWAY FROM THE                       
REMARK 525 NEAREST POLYMER CHAIN (M = MODEL NUMBER;                             
REMARK 525 RES=RESIDUE NAME; C=CHAIN IDENTIFIER; SSEQ=SEQUENCE                  
REMARK 525 NUMBER; I=INSERTION CODE):                                           
REMARK 525                                                                      
REMARK 525  M RES CSSEQI                                                        
REMARK 525    HOH B 234        DISTANCE =  5.93 ANGSTROMS                       
REMARK 525    HOH B 250        DISTANCE =  6.49 ANGSTROMS                       
REMARK 525    HOH B 264        DISTANCE =  5.32 ANGSTROMS                       
DBREF  2D4G A    1   171  UNP    O31629   O31629_BACSU     1    171             
DBREF  2D4G B    1   171  UNP    O31629   O31629_BACSU     1    171             
SEQADV 2D4G MSE A    1  UNP  O31629    MET     1 MODIFIED RESIDUE               
SEQADV 2D4G MSE A   69  UNP  O31629    MET    69 MODIFIED RESIDUE               
SEQADV 2D4G MSE A  136  UNP  O31629    MET   136 MODIFIED RESIDUE               
SEQADV 2D4G MSE B    1  UNP  O31629    MET     1 MODIFIED RESIDUE               
SEQADV 2D4G MSE B   69  UNP  O31629    MET    69 MODIFIED RESIDUE               
SEQADV 2D4G MSE B  136  UNP  O31629    MET   136 MODIFIED RESIDUE               
SEQRES   1 A  171  MSE LYS TYR GLY ILE VAL LEU PHE PRO SER LYS LYS LEU          
SEQRES   2 A  171  GLN ASP LEU ALA ASN SER TYR ARG LYS ARG TYR ASP PRO          
SEQRES   3 A  171  SER TYR SER LEU ILE PRO PRO HIS LEU THR LEU ARG ALA          
SEQRES   4 A  171  SER PHE GLU CYS ALA GLU GLU LYS ALA ASP GLN LEU VAL          
SEQRES   5 A  171  SER HIS LEU ARG ASN ILE ALA LYS GLU SER HIS PRO LEU          
SEQRES   6 A  171  VAL LEU LYS MSE THR LYS TYR SER SER PHE ALA PRO VAL          
SEQRES   7 A  171  ASN ASN VAL ILE TYR ILE LYS ALA GLU PRO THR GLU GLU          
SEQRES   8 A  171  LEU LYS THR LEU ASN GLU LYS LEU TYR THR GLY VAL LEU          
SEQRES   9 A  171  ALA GLY GLU GLN GLU TYR ASN PHE VAL PRO HIS VAL THR          
SEQRES  10 A  171  VAL GLY GLN ASN LEU SER ASP ASP GLU HIS SER ASP VAL          
SEQRES  11 A  171  LEU GLY GLN LEU LYS MSE GLN GLU VAL SER HIS GLU GLU          
SEQRES  12 A  171  ILE VAL ASP ARG PHE HIS LEU LEU TYR GLN LEU GLU ASN          
SEQRES  13 A  171  GLY SER TRP THR VAL TYR GLU THR PHE LEU LEU GLY ARG          
SEQRES  14 A  171  GLY GLU                                                      
SEQRES   1 B  171  MSE LYS TYR GLY ILE VAL LEU PHE PRO SER LYS LYS LEU          
SEQRES   2 B  171  GLN ASP LEU ALA ASN SER TYR ARG LYS ARG TYR ASP PRO          
SEQRES   3 B  171  SER TYR SER LEU ILE PRO PRO HIS LEU THR LEU ARG ALA          
SEQRES   4 B  171  SER PHE GLU CYS ALA GLU GLU LYS ALA ASP GLN LEU VAL          
SEQRES   5 B  171  SER HIS LEU ARG ASN ILE ALA LYS GLU SER HIS PRO LEU          
SEQRES   6 B  171  VAL LEU LYS MSE THR LYS TYR SER SER PHE ALA PRO VAL          
SEQRES   7 B  171  ASN ASN VAL ILE TYR ILE LYS ALA GLU PRO THR GLU GLU          
SEQRES   8 B  171  LEU LYS THR LEU ASN GLU LYS LEU TYR THR GLY VAL LEU          
SEQRES   9 B  171  ALA GLY GLU GLN GLU TYR ASN PHE VAL PRO HIS VAL THR          
SEQRES  10 B  171  VAL GLY GLN ASN LEU SER ASP ASP GLU HIS SER ASP VAL          
SEQRES  11 B  171  LEU GLY GLN LEU LYS MSE GLN GLU VAL SER HIS GLU GLU          
SEQRES  12 B  171  ILE VAL ASP ARG PHE HIS LEU LEU TYR GLN LEU GLU ASN          
SEQRES  13 B  171  GLY SER TRP THR VAL TYR GLU THR PHE LEU LEU GLY ARG          
SEQRES  14 B  171  GLY GLU                                                      
MODRES 2D4G MSE A    1  MET  SELENOMETHIONINE                                   
MODRES 2D4G MSE A   69  MET  SELENOMETHIONINE                                   
MODRES 2D4G MSE A  136  MET  SELENOMETHIONINE                                   
MODRES 2D4G MSE B    1  MET  SELENOMETHIONINE                                   
MODRES 2D4G MSE B   69  MET  SELENOMETHIONINE                                   
MODRES 2D4G MSE B  136  MET  SELENOMETHIONINE                                   
HET    MSE  A   1       8                                                       
HET    MSE  A  69       8                                                       
HET    MSE  A 136       8                                                       
HET    MSE  B   1       8                                                       
HET    MSE  B  69       8                                                       
HET    MSE  B 136       8                                                       
HETNAM     MSE SELENOMETHIONINE                                                 
FORMUL   1  MSE    6(C5 H11 N O2 SE)                                            
FORMUL   3  HOH   *244(H2 O)                                                    
HELIX    1   1 SER A   10  ASP A   25  1                                  16    
HELIX    2   2 PRO A   26  LEU A   30  5                                   5    
HELIX    3   3 ALA A   44  GLU A   46  5                                   3    
HELIX    4   4 LYS A   47  GLU A   61  1                                  15    
HELIX    5   5 THR A   89  LEU A   99  1                                  11    
HELIX    6   6 TYR A  100  ALA A  105  5                                   6    
HELIX    7   7 SER A  123  LYS A  135  1                                  13    
HELIX    8   8 SER B   10  ASP B   25  1                                  16    
HELIX    9   9 PRO B   26  LEU B   30  5                                   5    
HELIX   10  10 ALA B   44  LYS B   47  5                                   4    
HELIX   11  11 ALA B   48  GLU B   61  1                                  14    
HELIX   12  12 THR B   89  LEU B   99  1                                  11    
HELIX   13  13 TYR B  100  ALA B  105  5                                   6    
HELIX   14  14 SER B  123  MSE B  136  1                                  14    
SHEET    1   A 4 PHE A  41  GLU A  42  0                                        
SHEET    2   A 4 LYS A   2  VAL A   6 -1  N  TYR A   3   O  PHE A  41           
SHEET    3   A 4 ARG A 147  GLN A 153 -1  O  HIS A 149   N  VAL A   6           
SHEET    4   A 4 TRP A 159  LEU A 166 -1  O  TYR A 162   N  LEU A 150           
SHEET    1   B 4 HIS A 115  GLY A 119  0                                        
SHEET    2   B 4 ILE A  82  ALA A  86 -1  N  ILE A  84   O  VAL A 116           
SHEET    3   B 4 LEU A  65  SER A  74 -1  N  LYS A  71   O  LYS A  85           
SHEET    4   B 4 HIS A 141  VAL A 145 -1  O  GLU A 143   N  LEU A  67           
SHEET    1   C 4 LEU B  35  GLU B  42  0                                        
SHEET    2   C 4 LYS B   2  LEU B   7 -1  N  TYR B   3   O  PHE B  41           
SHEET    3   C 4 ARG B 147  GLN B 153 -1  O  LEU B 151   N  GLY B   4           
SHEET    4   C 4 TRP B 159  LEU B 166 -1  O  TYR B 162   N  LEU B 150           
SHEET    1   D 4 HIS B 115  GLY B 119  0                                        
SHEET    2   D 4 ILE B  82  ALA B  86 -1  N  ILE B  82   O  GLY B 119           
SHEET    3   D 4 LEU B  65  SER B  74 -1  N  LYS B  71   O  LYS B  85           
SHEET    4   D 4 HIS B 141  VAL B 145 -1  O  GLU B 143   N  LEU B  67           
LINK         C   MSE A   1                 N   LYS A   2     1555   1555  1.33  
LINK         C   LYS A  68                 N   MSE A  69     1555   1555  1.33  
LINK         C   MSE A  69                 N   THR A  70     1555   1555  1.33  
LINK         C   LYS A 135                 N   MSE A 136     1555   1555  1.33  
LINK         C   MSE A 136                 N   GLN A 137     1555   1555  1.33  
LINK         C   MSE B   1                 N   LYS B   2     1555   1555  1.33  
LINK         C   LYS B  68                 N   MSE B  69     1555   1555  1.33  
LINK         C   MSE B  69                 N   THR B  70     1555   1555  1.33  
LINK         C   LYS B 135                 N   MSE B 136     1555   1555  1.33  
LINK         C   MSE B 136                 N   GLN B 137     1555   1555  1.33  
CISPEP   1 ALA A   76    PRO A   77          0         3.32                     
CISPEP   2 ALA B   76    PRO B   77          0         1.18                     
CRYST1   99.660   73.930   61.770  90.00 113.56  90.00 C 1 2 1       8          
ORIGX1      1.000000  0.000000  0.000000        0.00000                         
ORIGX2      0.000000  1.000000  0.000000        0.00000                         
ORIGX3      0.000000  0.000000  1.000000        0.00000                         
SCALE1      0.010034  0.000000  0.004375        0.00000                         
SCALE2      0.000000  0.013526  0.000000        0.00000                         
SCALE3      0.000000  0.000000  0.017661        0.00000                         
HETATM    1  N   MSE A   1      16.272  16.789  53.256  1.00 31.95           N  
HETATM    2  CA  MSE A   1      15.408  15.939  52.384  1.00 30.64           C  
HETATM    3  C   MSE A   1      13.919  16.266  52.544  1.00 27.80           C  
HETATM    4  O   MSE A   1      13.393  16.321  53.659  1.00 26.16           O  
HETATM    5  CB  MSE A   1      15.641  14.457  52.699  1.00 34.22           C  
HETATM    6  CG  MSE A   1      14.915  13.496  51.762  1.00 39.89           C  
HETATM    7 SE   MSE A   1      15.954  12.895  50.228  1.00 50.04          SE  
HETATM    8  CE  MSE A   1      16.009  10.999  50.613  1.00 44.86           C  
ATOM      9  N   LYS A   2      13.256  16.483  51.409  1.00 25.68           N  
ATOM     10  CA  LYS A   2      11.831  16.794  51.350  1.00 23.87           C  
ATOM     11  C   LYS A   2      11.055  15.499  51.200  1.00 22.25           C  
ATOM     12  O   LYS A   2      11.465  14.613  50.453  1.00 21.30           O  
ATOM     13  CB  LYS A   2      11.530  17.651  50.127  1.00 24.83           C  
ATOM     14  CG  LYS A   2      11.125  19.081  50.402  1.00 28.64           C  
ATOM     15  CD  LYS A   2       9.688  19.190  50.841  1.00 30.35           C  
ATOM     16  CE  LYS A   2       9.190  20.593  50.568  1.00 32.94           C  
ATOM     17  NZ  LYS A   2       9.677  21.071  49.225  1.00 33.90           N  
ATOM     18  N   TYR A   3       9.936  15.391  51.899  1.00 18.88           N  
ATOM     19  CA  TYR A   3       9.118  14.197  51.783  1.00 17.96           C  
ATOM     20  C   TYR A   3       7.683  14.607  51.557  1.00 16.59           C  
ATOM     21  O   TYR A   3       7.272  15.720  51.874  1.00 15.15           O  
ATOM     22  CB  TYR A   3       9.170  13.346  53.052  1.00 16.79           C  
ATOM     23  CG  TYR A   3      10.466  12.611  53.271  1.00 16.79           C  
ATOM     24  CD1 TYR A   3      10.728  11.397  52.630  1.00 17.49           C  
ATOM     25  CD2 TYR A   3      11.438  13.131  54.126  1.00 16.57           C  
ATOM     26  CE1 TYR A   3      11.935  10.713  52.840  1.00 17.06           C  
ATOM     27  CE2 TYR A   3      12.644  12.462  54.343  1.00 19.18           C  
ATOM     28  CZ  TYR A   3      12.887  11.257  53.701  1.00 18.85           C  
ATOM     29  OH  TYR A   3      14.081  10.612  53.922  1.00 21.02           O  
ATOM     30  N   GLY A   4       6.917  13.706  50.980  1.00 17.03           N  
ATOM     31  CA  GLY A   4       5.517  13.993  50.806  1.00 15.03           C  
ATOM     32  C   GLY A   4       4.858  12.653  51.038  1.00 15.45           C  
ATOM     33  O   GLY A   4       5.475  11.647  50.765  1.00 16.49           O  
ATOM     34  N   ILE A   5       3.624  12.592  51.516  1.00 14.20           N  
ATOM     35  CA  ILE A   5       2.905  11.302  51.690  1.00 14.78           C  
ATOM     36  C   ILE A   5       1.639  11.462  50.797  1.00 16.31           C  
ATOM     37  O   ILE A   5       0.986  12.317  51.170  1.00 18.67           O  
ATOM     38  CB  ILE A   5       2.386  11.299  53.020  1.00 11.54           C  
ATOM     39  CG1 ILE A   5       3.557  11.363  53.953  1.00 12.35           C  
ATOM     40  CG2 ILE A   5       1.454  10.154  53.201  1.00 10.65           C  
ATOM     41  CD1 ILE A   5       3.240  11.319  55.390  1.00 10.29           C  
ATOM     42  N   VAL A   6       1.271  10.737  49.707  1.00 16.22           N  
ATOM     43  CA  VAL A   6       0.062  11.089  48.870  1.00 15.55           C  
ATOM     44  C   VAL A   6      -0.683   9.846  48.448  1.00 15.78           C  
ATOM     45  O   VAL A   6      -0.232   8.769  48.752  1.00 15.00           O  
ATOM     46  CB  VAL A   6       0.356  11.772  47.407  1.00 15.96           C  
ATOM     47  CG1 VAL A   6       1.033  13.153  47.419  1.00 17.14           C  
ATOM     48  CG2 VAL A   6       1.194  10.857  46.517  1.00 14.35           C  
ATOM     49  N   LEU A   7      -1.779  10.004  47.702  1.00 15.03           N  
ATOM     50  CA  LEU A   7      -2.539   8.873  47.164  1.00 15.77           C  
ATOM     51  C   LEU A   7      -2.449   8.986  45.636  1.00 15.21           C  
ATOM     52  O   LEU A   7      -2.506  10.086  45.089  1.00 15.63           O  
ATOM     53  CB  LEU A   7      -4.019   8.946  47.552  1.00 15.79           C  
ATOM     54  CG  LEU A   7      -4.499   8.747  48.993  1.00 17.20           C  
ATOM     55  CD1 LEU A   7      -6.024   8.861  49.015  1.00 17.21           C  
ATOM     56  CD2 LEU A   7      -4.070   7.382  49.517  1.00 16.79           C  
ATOM     57  N   PHE A   8      -2.283   7.856  44.960  1.00 14.72           N  
ATOM     58  CA  PHE A   8      -2.232   7.826  43.511  1.00 13.96           C  
ATOM     59  C   PHE A   8      -3.499   7.062  43.170  1.00 14.48           C  
ATOM     60  O   PHE A   8      -3.630   5.885  43.512  1.00 14.55           O  
ATOM     61  CB  PHE A   8      -1.002   7.058  43.019  1.00 13.86           C  
ATOM     62  CG  PHE A   8       0.290   7.832  43.129  1.00 13.61           C  
ATOM     63  CD1 PHE A   8       1.418   7.248  43.697  1.00 13.81           C  
ATOM     64  CD2 PHE A   8       0.394   9.121  42.623  1.00 12.78           C  
ATOM     65  CE1 PHE A   8       2.627   7.935  43.757  1.00 13.56           C  
ATOM     66  CE2 PHE A   8       1.603   9.814  42.679  1.00 13.02           C  
ATOM     67  CZ  PHE A   8       2.718   9.216  43.246  1.00 13.23           C  
ATOM     68  N   PRO A   9      -4.466   7.732  42.527  1.00 14.30           N  
ATOM     69  CA  PRO A   9      -5.733   7.105  42.148  1.00 13.14           C  
ATOM     70  C   PRO A   9      -5.566   6.239  40.908  1.00 13.36           C  
ATOM     71  O   PRO A   9      -4.482   6.192  40.320  1.00  9.58           O  
ATOM     72  CB  PRO A   9      -6.633   8.305  41.896  1.00 13.81           C  
ATOM     73  CG  PRO A   9      -5.680   9.259  41.225  1.00 14.66           C  
ATOM     74  CD  PRO A   9      -4.452   9.154  42.130  1.00 14.78           C  
ATOM     75  N   SER A  10      -6.647   5.573  40.509  1.00 14.21           N  
ATOM     76  CA  SER A  10      -6.638   4.698  39.337  1.00 15.15           C  
ATOM     77  C   SER A  10      -6.046   5.380  38.105  1.00 14.65           C  
ATOM     78  O   SER A  10      -5.945   6.606  38.054  1.00 13.77           O  
ATOM     79  CB  SER A  10      -8.064   4.248  39.019  1.00 16.76           C  
ATOM     80  OG  SER A  10      -8.875   5.361  38.684  1.00 19.99           O  
ATOM     81  N   LYS A  11      -5.655   4.578  37.117  1.00 13.87           N  
ATOM     82  CA  LYS A  11      -5.091   5.100  35.870  1.00 15.48           C  
ATOM     83  C   LYS A  11      -6.116   5.972  35.155  1.00 15.56           C  
ATOM     84  O   LYS A  11      -5.783   6.982  34.531  1.00 15.67           O  
ATOM     85  CB  LYS A  11      -4.688   3.949  34.934  1.00 13.42           C  
ATOM     86  CG  LYS A  11      -4.441   4.390  33.488  1.00 11.74           C  
ATOM     87  CD  LYS A  11      -4.095   3.218  32.589  1.00 14.26           C  
ATOM     88  CE  LYS A  11      -3.818   3.658  31.152  1.00 16.38           C  
ATOM     89  NZ  LYS A  11      -5.017   4.247  30.463  1.00 17.73           N  
ATOM     90  N   LYS A  12      -7.372   5.556  35.248  1.00 16.64           N  
ATOM     91  CA  LYS A  12      -8.471   6.257  34.615  1.00 19.49           C  
ATOM     92  C   LYS A  12      -8.618   7.704  35.098  1.00 19.30           C  
ATOM     93  O   LYS A  12      -8.964   8.592  34.320  1.00 20.04           O  
ATOM     94  CB  LYS A  12      -9.755   5.478  34.874  1.00 20.35           C  
ATOM     95  CG  LYS A  12     -10.992   6.066  34.249  1.00 24.49           C  
ATOM     96  CD  LYS A  12     -12.218   5.377  34.815  1.00 26.33           C  
ATOM     97  CE  LYS A  12     -13.461   6.158  34.482  1.00 28.59           C  
ATOM     98  NZ  LYS A  12     -13.499   6.424  33.025  1.00 29.42           N  
ATOM     99  N   LEU A  13      -8.359   7.941  36.378  1.00 19.30           N  
ATOM    100  CA  LEU A  13      -8.471   9.288  36.926  1.00 17.82           C  
ATOM    101  C   LEU A  13      -7.214  10.104  36.631  1.00 17.65           C  
ATOM    102  O   LEU A  13      -7.300  11.289  36.305  1.00 19.19           O  
ATOM    103  CB  LEU A  13      -8.728   9.229  38.437  1.00 18.00           C  
ATOM    104  CG  LEU A  13      -8.849  10.572  39.173  1.00 18.78           C  
ATOM    105  CD1 LEU A  13      -9.777  11.506  38.408  1.00 15.62           C  
ATOM    106  CD2 LEU A  13      -9.357  10.340  40.591  1.00 16.16           C  
ATOM    107  N   GLN A  14      -6.049   9.472  36.738  1.00 14.93           N  
ATOM    108  CA  GLN A  14      -4.797  10.162  36.460  1.00 15.02           C  
ATOM    109  C   GLN A  14      -4.800  10.679  35.017  1.00 14.79           C  
ATOM    110  O   GLN A  14      -4.442  11.833  34.753  1.00 12.21           O  
ATOM    111  CB  GLN A  14      -3.608   9.217  36.663  1.00 13.62           C  
ATOM    112  CG  GLN A  14      -3.411   8.737  38.084  1.00 16.69           C  
ATOM    113  CD  GLN A  14      -2.199   7.829  38.217  1.00 17.89           C  
ATOM    114  OE1 GLN A  14      -1.086   8.207  37.852  1.00 20.17           O  
ATOM    115  NE2 GLN A  14      -2.409   6.627  38.736  1.00 16.33           N  
ATOM    116  N   ASP A  15      -5.202   9.824  34.084  1.00 14.57           N  
ATOM    117  CA  ASP A  15      -5.246  10.220  32.680  1.00 15.15           C  
ATOM    118  C   ASP A  15      -6.169  11.422  32.502  1.00 14.22           C  
ATOM    119  O   ASP A  15      -5.830  12.388  31.821  1.00 14.91           O  
ATOM    120  CB  ASP A  15      -5.721   9.053  31.805  1.00 14.95           C  
ATOM    121  CG  ASP A  15      -4.686   7.944  31.699  1.00 15.95           C  
ATOM    122  OD1 ASP A  15      -3.471   8.241  31.770  1.00 15.22           O  
ATOM    123  OD2 ASP A  15      -5.086   6.776  31.525  1.00 16.27           O  
ATOM    124  N   LEU A  16      -7.334  11.359  33.132  1.00 13.17           N  
ATOM    125  CA  LEU A  16      -8.298  12.444  33.058  1.00 12.74           C  
ATOM    126  C   LEU A  16      -7.637  13.732  33.554  1.00 11.69           C  
ATOM    127  O   LEU A  16      -7.693  14.763  32.885  1.00 13.18           O  
ATOM    128  CB  LEU A  16      -9.520  12.103  33.921  1.00 14.72           C  
ATOM    129  CG  LEU A  16     -10.776  12.978  33.933  1.00 18.06           C  
ATOM    130  CD1 LEU A  16     -11.082  13.331  35.373  1.00 23.37           C  
ATOM    131  CD2 LEU A  16     -10.602  14.239  33.099  1.00 19.70           C  
ATOM    132  N   ALA A  17      -7.008  13.672  34.726  1.00  9.13           N  
ATOM    133  CA  ALA A  17      -6.343  14.848  35.281  1.00  9.72           C  
ATOM    134  C   ALA A  17      -5.219  15.321  34.363  1.00  8.19           C  
ATOM    135  O   ALA A  17      -5.073  16.520  34.105  1.00  7.68           O  
ATOM    136  CB  ALA A  17      -5.787  14.534  36.669  1.00  7.99           C  
ATOM    137  N   ASN A  18      -4.432  14.374  33.865  1.00  7.68           N  
ATOM    138  CA  ASN A  18      -3.319  14.696  32.979  1.00  9.29           C  
ATOM    139  C   ASN A  18      -3.735  15.355  31.663  1.00 10.64           C  
ATOM    140  O   ASN A  18      -2.954  16.104  31.074  1.00 10.80           O  
ATOM    141  CB  ASN A  18      -2.491  13.439  32.687  1.00  9.10           C  
ATOM    142  CG  ASN A  18      -1.364  13.230  33.694  1.00 12.38           C  
ATOM    143  OD1 ASN A  18      -0.626  12.243  33.625  1.00 10.81           O  
ATOM    144  ND2 ASN A  18      -1.223  14.166  34.631  1.00 12.85           N  
ATOM    145  N   SER A  19      -4.952  15.088  31.194  1.00 11.06           N  
ATOM    146  CA  SER A  19      -5.388  15.700  29.942  1.00 13.83           C  
ATOM    147  C   SER A  19      -5.460  17.214  30.140  1.00 14.21           C  
ATOM    148  O   SER A  19      -5.499  17.976  29.176  1.00 13.29           O  
ATOM    149  CB  SER A  19      -6.757  15.166  29.508  1.00 13.12           C  
ATOM    150  OG  SER A  19      -7.792  15.690  30.320  1.00 17.00           O  
ATOM    151  N   TYR A  20      -5.477  17.641  31.399  1.00 14.84           N  
ATOM    152  CA  TYR A  20      -5.522  19.065  31.721  1.00 13.75           C  
ATOM    153  C   TYR A  20      -4.186  19.547  32.289  1.00 12.17           C  
ATOM    154  O   TYR A  20      -3.760  20.669  32.011  1.00 11.84           O  
ATOM    155  CB  TYR A  20      -6.648  19.352  32.719  1.00 15.81           C  
ATOM    156  CG  TYR A  20      -8.033  19.200  32.128  1.00 18.48           C  
ATOM    157  CD1 TYR A  20      -8.440  19.979  31.040  1.00 20.18           C  
ATOM    158  CD2 TYR A  20      -8.929  18.261  32.635  1.00 18.84           C  
ATOM    159  CE1 TYR A  20      -9.704  19.822  30.472  1.00 20.64           C  
ATOM    160  CE2 TYR A  20     -10.197  18.096  32.074  1.00 20.63           C  
ATOM    161  CZ  TYR A  20     -10.574  18.879  30.994  1.00 21.71           C  
ATOM    162  OH  TYR A  20     -11.821  18.716  30.433  1.00 24.93           O  
ATOM    163  N   ARG A  21      -3.521  18.698  33.071  1.00 10.75           N  
ATOM    164  CA  ARG A  21      -2.236  19.071  33.664  1.00 11.82           C  
ATOM    165  C   ARG A  21      -1.199  19.322  32.591  1.00 12.14           C  
ATOM    166  O   ARG A  21      -0.368  20.228  32.701  1.00 10.50           O  
ATOM    167  CB  ARG A  21      -1.713  17.969  34.576  1.00 11.13           C  
ATOM    168  CG  ARG A  21      -2.573  17.664  35.785  1.00 12.23           C  
ATOM    169  CD  ARG A  21      -1.943  16.520  36.565  1.00 13.07           C  
ATOM    170  NE  ARG A  21      -0.792  16.963  37.349  1.00 10.67           N  
ATOM    171  CZ  ARG A  21       0.326  16.263  37.512  1.00 10.77           C  
ATOM    172  NH1 ARG A  21       0.469  15.074  36.932  1.00  9.00           N  
ATOM    173  NH2 ARG A  21       1.290  16.738  38.290  1.00  9.84           N  
ATOM    174  N   LYS A  22      -1.237  18.500  31.552  1.00 13.36           N  
ATOM    175  CA  LYS A  22      -0.282  18.663  30.479  1.00 14.48           C  
ATOM    176  C   LYS A  22      -0.264  20.118  30.077  1.00 13.49           C  
ATOM    177  O   LYS A  22       0.773  20.647  29.783  1.00 13.26           O  
ATOM    178  CB  LYS A  22      -0.656  17.813  29.268  1.00 16.47           C  
ATOM    179  CG  LYS A  22       0.433  17.820  28.210  1.00 19.27           C  
ATOM    180  CD  LYS A  22       0.046  16.999  27.001  1.00 22.11           C  
ATOM    181  CE  LYS A  22       1.168  16.951  25.980  1.00 23.83           C  
ATOM    182  NZ  LYS A  22       2.224  15.978  26.326  1.00 30.50           N  
ATOM    183  N   ARG A  23      -1.418  20.778  30.107  1.00 13.83           N  
ATOM    184  CA  ARG A  23      -1.511  22.175  29.703  1.00 13.93           C  
ATOM    185  C   ARG A  23      -1.272  23.210  30.797  1.00 13.84           C  
ATOM    186  O   ARG A  23      -0.474  24.132  30.640  1.00 13.00           O  
ATOM    187  CB  ARG A  23      -2.896  22.443  29.091  1.00 15.59           C  
ATOM    188  CG  ARG A  23      -3.286  21.528  27.927  1.00 15.71           C  
ATOM    189  CD  ARG A  23      -4.650  21.909  27.333  1.00 15.30           C  
ATOM    190  NE  ARG A  23      -4.668  23.285  26.839  1.00 13.53           N  
ATOM    191  CZ  ARG A  23      -5.700  23.851  26.225  1.00 11.22           C  
ATOM    192  NH1 ARG A  23      -6.818  23.168  26.016  1.00 12.41           N  
ATOM    193  NH2 ARG A  23      -5.613  25.111  25.825  1.00 14.35           N  
ATOM    194  N   TYR A  24      -1.960  23.026  31.917  1.00 13.01           N  
ATOM    195  CA  TYR A  24      -1.932  23.985  33.010  1.00 12.33           C  
ATOM    196  C   TYR A  24      -1.161  23.730  34.289  1.00 10.80           C  
ATOM    197  O   TYR A  24      -1.127  24.615  35.143  1.00 10.19           O  
ATOM    198  CB  TYR A  24      -3.376  24.278  33.402  1.00 11.75           C  
ATOM    199  CG  TYR A  24      -4.290  24.420  32.212  1.00 14.00           C  
ATOM    200  CD1 TYR A  24      -4.059  25.403  31.251  1.00 13.91           C  
ATOM    201  CD2 TYR A  24      -5.417  23.607  32.071  1.00 13.34           C  
ATOM    202  CE1 TYR A  24      -4.934  25.587  30.184  1.00 14.99           C  
ATOM    203  CE2 TYR A  24      -6.301  23.781  31.006  1.00 11.16           C  
ATOM    204  CZ  TYR A  24      -6.054  24.778  30.070  1.00 13.64           C  
ATOM    205  OH  TYR A  24      -6.947  25.004  29.045  1.00 16.67           O  
ATOM    206  N   ASP A  25      -0.547  22.561  34.439  1.00  9.58           N  
ATOM    207  CA  ASP A  25       0.154  22.247  35.690  1.00  9.21           C  
ATOM    208  C   ASP A  25       1.664  22.052  35.558  1.00 10.04           C  
ATOM    209  O   ASP A  25       2.122  21.097  34.928  1.00  8.23           O  
ATOM    210  CB  ASP A  25      -0.473  20.991  36.306  1.00  7.50           C  
ATOM    211  CG  ASP A  25      -0.015  20.730  37.733  1.00 12.09           C  
ATOM    212  OD1 ASP A  25       0.924  21.403  38.219  1.00 10.90           O  
ATOM    213  OD2 ASP A  25      -0.606  19.832  38.372  1.00 12.18           O  
ATOM    214  N   PRO A  26       2.459  22.958  36.158  1.00 11.20           N  
ATOM    215  CA  PRO A  26       3.919  22.839  36.083  1.00 13.26           C  
ATOM    216  C   PRO A  26       4.415  21.536  36.709  1.00 13.20           C  
ATOM    217  O   PRO A  26       5.504  21.064  36.389  1.00 16.25           O  
ATOM    218  CB  PRO A  26       4.408  24.072  36.844  1.00 14.27           C  
ATOM    219  CG  PRO A  26       3.323  25.065  36.600  1.00 15.34           C  
ATOM    220  CD  PRO A  26       2.074  24.230  36.794  1.00 11.22           C  
ATOM    221  N   SER A  27       3.613  20.956  37.600  1.00 14.02           N  
ATOM    222  CA  SER A  27       3.982  19.700  38.245  1.00 14.61           C  
ATOM    223  C   SER A  27       3.796  18.530  37.293  1.00 15.42           C  
ATOM    224  O   SER A  27       4.187  17.402  37.596  1.00 16.46           O  
ATOM    225  CB  SER A  27       3.133  19.457  39.497  1.00 13.92           C  
ATOM    226  OG  SER A  27       3.406  20.413  40.503  1.00 14.43           O  
ATOM    227  N   TYR A  28       3.188  18.797  36.144  1.00 15.24           N  
ATOM    228  CA  TYR A  28       2.949  17.753  35.160  1.00 15.92           C  
ATOM    229  C   TYR A  28       4.143  16.816  35.003  1.00 16.08           C  
ATOM    230  O   TYR A  28       3.998  15.601  35.082  1.00 17.17           O  
ATOM    231  CB  TYR A  28       2.621  18.369  33.802  1.00 16.15           C  
ATOM    232  CG  TYR A  28       2.336  17.343  32.732  1.00 16.26           C  
ATOM    233  CD1 TYR A  28       1.309  16.418  32.897  1.00 16.01           C  
ATOM    234  CD2 TYR A  28       3.068  17.317  31.542  1.00 15.32           C  
ATOM    235  CE1 TYR A  28       1.006  15.498  31.913  1.00 16.82           C  
ATOM    236  CE2 TYR A  28       2.769  16.387  30.538  1.00 16.07           C  
ATOM    237  CZ  TYR A  28       1.728  15.484  30.741  1.00 16.56           C  
ATOM    238  OH  TYR A  28       1.361  14.566  29.786  1.00 17.33           O  
ATOM    239  N   SER A  29       5.321  17.386  34.786  1.00 14.96           N  
ATOM    240  CA  SER A  29       6.531  16.589  34.594  1.00 15.91           C  
ATOM    241  C   SER A  29       7.258  16.238  35.889  1.00 15.79           C  
ATOM    242  O   SER A  29       8.317  15.616  35.857  1.00 16.64           O  
ATOM    243  CB  SER A  29       7.498  17.332  33.661  1.00 14.61           C  
ATOM    244  OG  SER A  29       7.900  18.578  34.214  1.00 16.18           O  
ATOM    245  N   LEU A  30       6.680  16.611  37.025  1.00 15.27           N  
ATOM    246  CA  LEU A  30       7.310  16.358  38.317  1.00 14.23           C  
ATOM    247  C   LEU A  30       6.711  15.222  39.127  1.00 13.96           C  
ATOM    248  O   LEU A  30       7.372  14.671  40.007  1.00 12.76           O  
ATOM    249  CB  LEU A  30       7.258  17.624  39.175  1.00 13.63           C  
ATOM    250  CG  LEU A  30       7.860  18.904  38.600  1.00 15.10           C  
ATOM    251  CD1 LEU A  30       7.782  20.003  39.648  1.00 14.14           C  
ATOM    252  CD2 LEU A  30       9.298  18.660  38.179  1.00 11.19           C  
ATOM    253  N   ILE A  31       5.461  14.877  38.844  1.00 14.13           N  
ATOM    254  CA  ILE A  31       4.785  13.833  39.598  1.00 13.73           C  
ATOM    255  C   ILE A  31       3.414  13.564  38.977  1.00 14.22           C  
ATOM    256  O   ILE A  31       2.752  14.484  38.499  1.00 15.12           O  
ATOM    257  CB  ILE A  31       4.604  14.290  41.069  1.00 12.43           C  
ATOM    258  CG1 ILE A  31       3.964  13.181  41.907  1.00 12.88           C  
ATOM    259  CG2 ILE A  31       3.752  15.543  41.109  1.00  8.14           C  
ATOM    260  CD1 ILE A  31       3.684  13.579  43.339  1.00 10.71           C  
ATOM    261  N   PRO A  32       2.975  12.296  38.966  1.00 15.20           N  
ATOM    262  CA  PRO A  32       1.665  11.970  38.387  1.00 15.08           C  
ATOM    263  C   PRO A  32       0.496  12.468  39.245  1.00 14.80           C  
ATOM    264  O   PRO A  32       0.671  12.774  40.424  1.00 14.66           O  
ATOM    265  CB  PRO A  32       1.709  10.447  38.269  1.00 13.90           C  
ATOM    266  CG  PRO A  32       2.606  10.040  39.404  1.00 17.09           C  
ATOM    267  CD  PRO A  32       3.708  11.075  39.345  1.00 16.46           C  
ATOM    268  N   PRO A  33      -0.707  12.575  38.653  1.00 14.09           N  
ATOM    269  CA  PRO A  33      -1.885  13.042  39.389  1.00 13.50           C  
ATOM    270  C   PRO A  33      -1.945  12.392  40.760  1.00 14.14           C  
ATOM    271  O   PRO A  33      -1.798  11.172  40.892  1.00 13.64           O  
ATOM    272  CB  PRO A  33      -3.036  12.621  38.492  1.00 13.52           C  
ATOM    273  CG  PRO A  33      -2.455  12.829  37.124  1.00 15.61           C  
ATOM    274  CD  PRO A  33      -1.060  12.238  37.261  1.00 15.07           C  
ATOM    275  N   HIS A  34      -2.172  13.203  41.785  1.00 12.58           N  
ATOM    276  CA  HIS A  34      -2.208  12.680  43.143  1.00 11.23           C  
ATOM    277  C   HIS A  34      -3.159  13.468  44.037  1.00 12.01           C  
ATOM    278  O   HIS A  34      -3.658  14.519  43.642  1.00 11.43           O  
ATOM    279  CB  HIS A  34      -0.796  12.732  43.715  1.00  9.53           C  
ATOM    280  CG  HIS A  34      -0.192  14.098  43.661  1.00  9.96           C  
ATOM    281  ND1 HIS A  34      -0.268  14.990  44.709  1.00 10.42           N  
ATOM    282  CD2 HIS A  34       0.425  14.757  42.651  1.00  6.69           C  
ATOM    283  CE1 HIS A  34       0.273  16.140  44.345  1.00  6.85           C  
ATOM    284  NE2 HIS A  34       0.701  16.024  43.101  1.00  4.75           N  
ATOM    285  N   LEU A  35      -3.406  12.943  45.233  1.00 12.26           N  
ATOM    286  CA  LEU A  35      -4.270  13.576  46.203  1.00 14.63           C  
ATOM    287  C   LEU A  35      -3.391  13.618  47.427  1.00 16.51           C  
ATOM    288  O   LEU A  35      -3.104  12.571  48.065  1.00 13.86           O  
ATOM    289  CB  LEU A  35      -5.524  12.746  46.425  1.00 13.71           C  
ATOM    290  CG  LEU A  35      -6.639  13.478  47.152  1.00 15.99           C  
ATOM    291  CD1 LEU A  35      -7.899  12.647  46.976  1.00 15.60           C  
ATOM    292  CD2 LEU A  35      -6.294  13.669  48.623  1.00 13.79           C  
ATOM    293  N   THR A  36      -3.011  14.873  47.713  1.00 19.43           N  
ATOM    294  CA  THR A  36      -2.116  15.083  48.756  1.00 22.73           C  
ATOM    295  C   THR A  36      -2.071  14.448  50.066  1.00 26.75           C  
ATOM    296  O   THR A  36      -2.844  14.515  51.009  1.00 25.38           O  
ATOM    297  CB  THR A  36      -1.628  16.509  49.033  1.00 20.15           C  
ATOM    298  OG1 THR A  36      -0.771  16.759  47.921  1.00 19.38           O  
ATOM    299  CG2 THR A  36      -0.702  16.549  50.371  1.00 17.36           C  
ATOM    300  N   LEU A  37      -0.819  14.064  50.001  1.00 32.66           N  
ATOM    301  CA  LEU A  37       0.147  13.603  50.794  1.00 35.83           C  
ATOM    302  C   LEU A  37      -0.389  14.184  52.124  1.00 37.21           C  
ATOM    303  O   LEU A  37      -1.253  13.591  52.530  1.00 39.16           O  
ATOM    304  CB  LEU A  37       1.474  13.931  49.895  1.00 39.67           C  
ATOM    305  CG  LEU A  37       2.886  12.924  49.521  1.00 42.51           C  
ATOM    306  CD1 LEU A  37       3.374  11.300  49.129  1.00 45.10           C  
ATOM    307  CD2 LEU A  37       3.450  13.703  48.438  1.00 43.73           C  
ATOM    308  N   ARG A  38       0.138  15.074  52.926  1.00 35.34           N  
ATOM    309  CA  ARG A  38      -0.348  15.809  54.225  1.00 30.50           C  
ATOM    310  C   ARG A  38       0.652  16.837  53.756  1.00 27.48           C  
ATOM    311  O   ARG A  38       1.335  16.508  52.809  1.00 26.94           O  
ATOM    312  CB  ARG A  38       0.160  15.281  55.601  1.00 31.15           C  
ATOM    313  CG  ARG A  38       1.620  15.072  55.718  1.00 31.94           C  
ATOM    314  CD  ARG A  38       2.267  15.400  57.049  1.00 31.00           C  
ATOM    315  NE  ARG A  38       3.050  16.633  56.970  1.00 32.27           N  
ATOM    316  CZ  ARG A  38       3.508  17.298  58.026  1.00 32.26           C  
ATOM    317  NH1 ARG A  38       3.264  16.855  59.252  1.00 32.36           N  
ATOM    318  NH2 ARG A  38       4.209  18.410  57.855  1.00 31.78           N  
ATOM    319  N   ALA A  39       0.771  18.040  54.287  1.00 24.40           N  
ATOM    320  CA  ALA A  39       1.773  18.911  53.673  1.00 22.90           C  
ATOM    321  C   ALA A  39       3.188  18.295  53.608  1.00 22.30           C  
ATOM    322  O   ALA A  39       3.571  17.544  54.497  1.00 21.79           O  
ATOM    323  CB  ALA A  39       1.842  20.255  54.402  1.00 19.85           C  
ATOM    324  N   SER A  40       3.975  18.630  52.583  1.00 22.31           N  
ATOM    325  CA  SER A  40       5.342  18.112  52.460  1.00 23.39           C  
ATOM    326  C   SER A  40       6.175  18.685  53.587  1.00 23.57           C  
ATOM    327  O   SER A  40       5.920  19.787  54.086  1.00 21.25           O  
ATOM    328  CB  SER A  40       5.932  18.480  51.090  1.00 22.10           C  
ATOM    329  OG  SER A  40       6.023  19.881  50.930  1.00 22.94           O  
ATOM    330  N   PHE A  41       7.179  17.929  53.993  1.00 25.49           N  
ATOM    331  CA  PHE A  41       8.003  18.383  55.112  1.00 29.42           C  
ATOM    332  C   PHE A  41       9.518  18.070  54.998  1.00 32.81           C  
ATOM    333  O   PHE A  41       9.907  17.218  54.191  1.00 33.08           O  
ATOM    334  CB  PHE A  41       7.482  17.752  56.412  1.00 27.24           C  
ATOM    335  CG  PHE A  41       7.576  16.252  56.436  1.00 26.88           C  
ATOM    336  CD1 PHE A  41       8.700  15.622  56.951  1.00 26.38           C  
ATOM    337  CD2 PHE A  41       6.564  15.474  55.883  1.00 25.20           C  
ATOM    338  CE1 PHE A  41       8.828  14.245  56.905  1.00 24.16           C  
ATOM    339  CE2 PHE A  41       6.682  14.083  55.831  1.00 24.71           C  
ATOM    340  CZ  PHE A  41       7.823  13.470  56.346  1.00 23.77           C  
ATOM    341  N   GLU A  42      10.338  18.716  55.824  1.00 36.71           N  
ATOM    342  CA  GLU A  42      11.786  18.551  55.826  1.00 40.82           C  
ATOM    343  C   GLU A  42      12.359  17.612  56.868  1.00 42.24           C  
ATOM    344  O   GLU A  42      12.766  18.088  57.921  1.00 45.43           O  
ATOM    345  CB  GLU A  42      12.439  19.923  56.069  1.00 42.24           C  
ATOM    346  CG  GLU A  42      13.315  20.380  54.960  1.00 46.45           C  
ATOM    347  CD  GLU A  42      13.441  21.903  54.966  1.00 49.34           C  
ATOM    348  OE1 GLU A  42      14.245  22.481  54.196  1.00 49.22           O  
ATOM    349  OE2 GLU A  42      12.706  22.539  55.769  1.00 52.08           O  
ATOM    350  N   CYS A  43      12.416  16.298  56.560  1.00 43.76           N  
ATOM    351  CA  CYS A  43      12.941  15.388  57.575  1.00 44.92           C  
ATOM    352  C   CYS A  43      14.355  15.054  57.355  1.00 46.32           C  
ATOM    353  O   CYS A  43      14.825  15.277  56.283  1.00 46.39           O  
ATOM    354  CB  CYS A  43      12.127  14.126  57.609  1.00 44.35           C  
ATOM    355  SG  CYS A  43      12.505  13.001  58.891  1.00 46.11           S  
ATOM    356  N   ALA A  44      15.051  14.644  58.414  1.00 46.72           N  
ATOM    357  CA  ALA A  44      16.477  14.299  58.328  1.00 47.09           C  
ATOM    358  C   ALA A  44      16.406  12.915  57.706  1.00 47.77           C  
ATOM    359  O   ALA A  44      15.930  11.973  58.331  1.00 47.46           O  
ATOM    360  CB  ALA A  44      17.078  14.253  59.718  1.00 47.37           C  
ATOM    361  N   GLU A  45      16.836  12.799  56.454  1.00 49.37           N  
ATOM    362  CA  GLU A  45      16.788  11.519  55.729  1.00 51.27           C  
ATOM    363  C   GLU A  45      17.240  10.321  56.552  1.00 52.29           C  
ATOM    364  O   GLU A  45      16.866   9.184  56.254  1.00 52.78           O  
ATOM    365  CB  GLU A  45      17.677  11.547  54.478  1.00 51.50           C  
ATOM    366  CG  GLU A  45      18.928  10.667  54.624  1.00 51.31           C  
ATOM    367  CD  GLU A  45      19.628  10.347  53.315  1.00 52.30           C  
ATOM    368  OE1 GLU A  45      20.835  10.655  53.209  1.00 52.79           O  
ATOM    369  OE2 GLU A  45      18.988   9.778  52.403  1.00 51.49           O  
ATOM    370  N   GLU A  46      18.050  10.582  57.572  1.00 53.21           N  
ATOM    371  CA  GLU A  46      18.601   9.527  58.403  1.00 54.25           C  
ATOM    372  C   GLU A  46      17.698   9.032  59.523  1.00 53.82           C  
ATOM    373  O   GLU A  46      17.956   7.987  60.119  1.00 54.37           O  
ATOM    374  CB  GLU A  46      19.941   9.989  58.966  1.00 56.78           C  
ATOM    375  CG  GLU A  46      20.890   8.841  59.244  1.00 59.60           C  
ATOM    376  CD  GLU A  46      22.278   9.080  58.680  1.00 61.68           C  
ATOM    377  OE1 GLU A  46      22.915   8.095  58.247  1.00 62.67           O  
ATOM    378  OE2 GLU A  46      22.735  10.245  58.676  1.00 62.33           O  
ATOM    379  N   LYS A  47      16.653   9.790  59.821  1.00 52.50           N  
ATOM    380  CA  LYS A  47      15.699   9.390  60.840  1.00 51.17           C  
ATOM    381  C   LYS A  47      14.431   9.112  60.054  1.00 49.97           C  
ATOM    382  O   LYS A  47      13.354   9.623  60.362  1.00 49.59           O  
ATOM    383  CB  LYS A  47      15.650  10.426  61.963  1.00 51.36           C  
ATOM    384  CG  LYS A  47      15.208  11.808  61.514  1.00 50.71           C  
ATOM    385  CD  LYS A  47      14.245  12.431  62.510  1.00 49.84           C  
ATOM    386  CE  LYS A  47      13.803  13.813  62.061  1.00 50.80           C  
ATOM    387  NZ  LYS A  47      12.860  14.436  63.028  1.00 50.60           N  
ATOM    388  N   ALA A  48      14.622   8.425  58.930  1.00 48.27           N  
ATOM    389  CA  ALA A  48      13.543   8.060  58.024  1.00 46.32           C  
ATOM    390  C   ALA A  48      12.900   6.751  58.455  1.00 45.07           C  
ATOM    391  O   ALA A  48      11.781   6.441  58.049  1.00 43.65           O  
ATOM    392  CB  ALA A  48      14.080   7.935  56.605  1.00 45.64           C  
ATOM    393  N   ASP A  49      13.620   5.981  59.268  1.00 45.17           N  
ATOM    394  CA  ASP A  49      13.103   4.710  59.767  1.00 44.30           C  
ATOM    395  C   ASP A  49      11.898   4.960  60.661  1.00 42.51           C  
ATOM    396  O   ASP A  49      10.889   4.265  60.558  1.00 42.36           O  
ATOM    397  CB  ASP A  49      14.174   3.956  60.561  1.00 45.59           C  
ATOM    398  CG  ASP A  49      14.998   3.028  59.691  1.00 47.45           C  
ATOM    399  OD1 ASP A  49      15.813   3.523  58.885  1.00 47.97           O  
ATOM    400  OD2 ASP A  49      14.822   1.795  59.808  1.00 49.66           O  
ATOM    401  N   GLN A  50      12.016   5.947  61.545  1.00 41.73           N  
ATOM    402  CA  GLN A  50      10.924   6.302  62.447  1.00 41.24           C  
ATOM    403  C   GLN A  50       9.715   6.516  61.557  1.00 39.03           C  
ATOM    404  O   GLN A  50       8.697   5.830  61.667  1.00 38.70           O  
ATOM    405  CB  GLN A  50      11.232   7.614  63.175  1.00 43.05           C  
ATOM    406  CG  GLN A  50      12.513   7.617  63.993  1.00 45.82           C  
ATOM    407  CD  GLN A  50      12.785   8.969  64.638  1.00 48.11           C  
ATOM    408  OE1 GLN A  50      11.939   9.513  65.353  1.00 48.39           O  
ATOM    409  NE2 GLN A  50      13.969   9.516  64.389  1.00 48.97           N  
ATOM    410  N   LEU A  51       9.870   7.488  60.667  1.00 37.02           N  
ATOM    411  CA  LEU A  51       8.858   7.871  59.700  1.00 34.78           C  
ATOM    412  C   LEU A  51       8.173   6.645  59.116  1.00 32.24           C  
ATOM    413  O   LEU A  51       6.955   6.501  59.209  1.00 32.93           O  
ATOM    414  CB  LEU A  51       9.524   8.680  58.582  1.00 34.89           C  
ATOM    415  CG  LEU A  51       8.694   9.227  57.421  1.00 36.99           C  
ATOM    416  CD1 LEU A  51       9.622   9.642  56.295  1.00 38.44           C  
ATOM    417  CD2 LEU A  51       7.762   8.176  56.905  1.00 39.59           C  
ATOM    418  N   VAL A  52       8.958   5.773  58.495  1.00 29.95           N  
ATOM    419  CA  VAL A  52       8.418   4.570  57.878  1.00 29.07           C  
ATOM    420  C   VAL A  52       7.659   3.686  58.867  1.00 28.00           C  
ATOM    421  O   VAL A  52       6.693   3.027  58.488  1.00 27.57           O  
ATOM    422  CB  VAL A  52       9.540   3.751  57.187  1.00 28.73           C  
ATOM    423  CG1 VAL A  52       9.015   2.390  56.756  1.00 28.02           C  
ATOM    424  CG2 VAL A  52      10.055   4.511  55.971  1.00 27.20           C  
ATOM    425  N   SER A  53       8.086   3.679  60.129  1.00 27.29           N  
ATOM    426  CA  SER A  53       7.415   2.874  61.153  1.00 27.01           C  
ATOM    427  C   SER A  53       6.081   3.502  61.459  1.00 26.91           C  
ATOM    428  O   SER A  53       5.029   2.854  61.399  1.00 26.78           O  
ATOM    429  CB  SER A  53       8.205   2.858  62.459  1.00 26.80           C  
ATOM    430  OG  SER A  53       9.575   2.606  62.243  1.00 28.12           O  
ATOM    431  N   HIS A  54       6.135   4.780  61.815  1.00 25.21           N  
ATOM    432  CA  HIS A  54       4.927   5.492  62.147  1.00 25.36           C  
ATOM    433  C   HIS A  54       3.901   5.350  61.019  1.00 23.87           C  
ATOM    434  O   HIS A  54       2.720   5.137  61.280  1.00 24.19           O  
ATOM    435  CB  HIS A  54       5.215   6.968  62.418  1.00 25.83           C  
ATOM    436  CG  HIS A  54       4.099   7.661  63.129  1.00 27.36           C  
ATOM    437  ND1 HIS A  54       4.001   9.031  63.228  1.00 29.26           N  
ATOM    438  CD2 HIS A  54       3.015   7.158  63.769  1.00 26.35           C  
ATOM    439  CE1 HIS A  54       2.904   9.345  63.895  1.00 28.78           C  
ATOM    440  NE2 HIS A  54       2.289   8.225  64.234  1.00 29.70           N  
ATOM    441  N   LEU A  55       4.352   5.443  59.772  1.00 21.03           N  
ATOM    442  CA  LEU A  55       3.436   5.315  58.645  1.00 21.73           C  
ATOM    443  C   LEU A  55       2.831   3.914  58.545  1.00 22.46           C  
ATOM    444  O   LEU A  55       1.616   3.778  58.402  1.00 21.91           O  
ATOM    445  CB  LEU A  55       4.139   5.688  57.337  1.00 19.22           C  
ATOM    446  CG  LEU A  55       4.432   7.185  57.159  1.00 18.44           C  
ATOM    447  CD1 LEU A  55       5.173   7.403  55.858  1.00 16.57           C  
ATOM    448  CD2 LEU A  55       3.133   7.978  57.146  1.00 14.86           C  
ATOM    449  N   ARG A  56       3.668   2.880  58.629  1.00 24.09           N  
ATOM    450  CA  ARG A  56       3.189   1.496  58.557  1.00 25.60           C  
ATOM    451  C   ARG A  56       2.052   1.269  59.548  1.00 25.51           C  
ATOM    452  O   ARG A  56       1.072   0.585  59.242  1.00 25.16           O  
ATOM    453  CB  ARG A  56       4.316   0.504  58.872  1.00 27.64           C  
ATOM    454  CG  ARG A  56       5.056  -0.074  57.669  1.00 31.51           C  
ATOM    455  CD  ARG A  56       6.133  -1.050  58.141  1.00 34.42           C  
ATOM    456  NE  ARG A  56       7.406  -0.873  57.443  1.00 36.68           N  
ATOM    457  CZ  ARG A  56       7.809  -1.603  56.407  1.00 38.52           C  
ATOM    458  NH1 ARG A  56       7.039  -2.577  55.930  1.00 38.04           N  
ATOM    459  NH2 ARG A  56       8.991  -1.365  55.851  1.00 39.14           N  
ATOM    460  N   ASN A  57       2.187   1.840  60.742  1.00 26.28           N  
ATOM    461  CA  ASN A  57       1.161   1.694  61.770  1.00 25.82           C  
ATOM    462  C   ASN A  57      -0.098   2.494  61.465  1.00 24.80           C  
ATOM    463  O   ASN A  57      -1.211   1.995  61.621  1.00 20.53           O  
ATOM    464  CB  ASN A  57       1.707   2.103  63.136  1.00 28.27           C  
ATOM    465  CG  ASN A  57       2.626   1.057  63.725  1.00 30.76           C  
ATOM    466  OD1 ASN A  57       3.761   0.894  63.287  1.00 34.11           O  
ATOM    467  ND2 ASN A  57       2.132   0.329  64.717  1.00 32.98           N  
ATOM    468  N   ILE A  58       0.076   3.743  61.047  1.00 25.09           N  
ATOM    469  CA  ILE A  58      -1.070   4.576  60.710  1.00 24.99           C  
ATOM    470  C   ILE A  58      -1.868   3.863  59.633  1.00 24.71           C  
ATOM    471  O   ILE A  58      -3.097   3.855  59.664  1.00 25.19           O  
ATOM    472  CB  ILE A  58      -0.615   5.952  60.200  1.00 24.20           C  
ATOM    473  CG1 ILE A  58      -0.328   6.860  61.396  1.00 23.92           C  
ATOM    474  CG2 ILE A  58      -1.671   6.551  59.277  1.00 25.15           C  
ATOM    475  CD1 ILE A  58       0.838   7.781  61.198  1.00 24.24           C  
ATOM    476  N   ALA A  59      -1.151   3.255  58.690  1.00 24.96           N  
ATOM    477  CA  ALA A  59      -1.767   2.517  57.592  1.00 26.37           C  
ATOM    478  C   ALA A  59      -2.441   1.265  58.127  1.00 26.81           C  
ATOM    479  O   ALA A  59      -3.425   0.790  57.558  1.00 26.56           O  
ATOM    480  CB  ALA A  59      -0.715   2.140  56.556  1.00 24.93           C  
ATOM    481  N   LYS A  60      -1.899   0.729  59.218  1.00 29.19           N  
ATOM    482  CA  LYS A  60      -2.459  -0.463  59.848  1.00 31.87           C  
ATOM    483  C   LYS A  60      -3.897  -0.220  60.292  1.00 32.95           C  
ATOM    484  O   LYS A  60      -4.787  -1.005  59.965  1.00 34.34           O  
ATOM    485  CB  LYS A  60      -1.638  -0.880  61.071  1.00 33.72           C  
ATOM    486  CG  LYS A  60      -0.664  -2.028  60.848  1.00 36.62           C  
ATOM    487  CD  LYS A  60      -0.537  -2.875  62.115  1.00 37.97           C  
ATOM    488  CE  LYS A  60      -0.150  -2.035  63.327  1.00 39.99           C  
ATOM    489  NZ  LYS A  60      -0.988  -2.346  64.526  1.00 41.63           N  
ATOM    490  N   GLU A  61      -4.126   0.859  61.040  1.00 33.38           N  
ATOM    491  CA  GLU A  61      -5.475   1.168  61.522  1.00 34.75           C  
ATOM    492  C   GLU A  61      -6.291   2.044  60.613  1.00 33.98           C  
ATOM    493  O   GLU A  61      -7.085   2.860  61.082  1.00 34.18           O  
ATOM    494  CB  GLU A  61      -5.459   1.853  62.885  1.00 36.89           C  
ATOM    495  CG  GLU A  61      -4.113   2.206  63.414  1.00 39.05           C  
ATOM    496  CD  GLU A  61      -3.725   1.280  64.534  1.00 41.04           C  
ATOM    497  OE1 GLU A  61      -2.767   1.596  65.266  1.00 42.81           O  
ATOM    498  OE2 GLU A  61      -4.387   0.228  64.681  1.00 42.02           O  
ATOM    499  N   SER A  62      -6.090   1.903  59.311  1.00 32.73           N  
ATOM    500  CA  SER A  62      -6.861   2.681  58.368  1.00 31.27           C  
ATOM    501  C   SER A  62      -7.589   1.669  57.510  1.00 31.22           C  
ATOM    502  O   SER A  62      -7.546   0.469  57.786  1.00 32.35           O  
ATOM    503  CB  SER A  62      -5.945   3.567  57.520  1.00 30.44           C  
ATOM    504  OG  SER A  62      -5.393   4.613  58.305  1.00 28.36           O  
ATOM    505  N   HIS A  63      -8.272   2.151  56.484  1.00 29.68           N  
ATOM    506  CA  HIS A  63      -9.002   1.275  55.588  1.00 27.13           C  
ATOM    507  C   HIS A  63      -8.990   1.916  54.221  1.00 25.58           C  
ATOM    508  O   HIS A  63      -8.810   3.125  54.099  1.00 24.80           O  
ATOM    509  CB  HIS A  63     -10.454   1.103  56.044  1.00 28.50           C  
ATOM    510  CG  HIS A  63     -10.620   0.215  57.239  1.00 30.66           C  
ATOM    511  ND1 HIS A  63     -10.499   0.674  58.535  1.00 31.79           N  
ATOM    512  CD2 HIS A  63     -10.893  -1.107  57.331  1.00 31.56           C  
ATOM    513  CE1 HIS A  63     -10.693  -0.330  59.372  1.00 31.76           C  
ATOM    514  NE2 HIS A  63     -10.933  -1.421  58.669  1.00 32.19           N  
ATOM    515  N   PRO A  64      -9.162   1.111  53.167  1.00 23.31           N  
ATOM    516  CA  PRO A  64      -9.170   1.668  51.815  1.00 21.11           C  
ATOM    517  C   PRO A  64     -10.151   2.842  51.798  1.00 21.17           C  
ATOM    518  O   PRO A  64     -11.256   2.724  52.328  1.00 21.05           O  
ATOM    519  CB  PRO A  64      -9.654   0.491  50.976  1.00 21.03           C  
ATOM    520  CG  PRO A  64      -9.075  -0.692  51.704  1.00 21.74           C  
ATOM    521  CD  PRO A  64      -9.348  -0.352  53.147  1.00 21.60           C  
ATOM    522  N   LEU A  65      -9.750   3.969  51.211  1.00 20.89           N  
ATOM    523  CA  LEU A  65     -10.618   5.151  51.153  1.00 20.61           C  
ATOM    524  C   LEU A  65     -11.441   5.235  49.877  1.00 19.04           C  
ATOM    525  O   LEU A  65     -10.966   4.885  48.797  1.00 18.40           O  
ATOM    526  CB  LEU A  65      -9.807   6.449  51.233  1.00 21.24           C  
ATOM    527  CG  LEU A  65      -8.743   6.709  52.293  1.00 22.63           C  
ATOM    528  CD1 LEU A  65      -9.237   6.241  53.643  1.00 25.56           C  
ATOM    529  CD2 LEU A  65      -7.468   6.005  51.903  1.00 23.91           C  
ATOM    530  N   VAL A  66     -12.672   5.719  49.995  1.00 19.57           N  
ATOM    531  CA  VAL A  66     -13.506   5.882  48.813  1.00 20.73           C  
ATOM    532  C   VAL A  66     -13.379   7.328  48.356  1.00 19.99           C  
ATOM    533  O   VAL A  66     -13.547   8.257  49.142  1.00 19.94           O  
ATOM    534  CB  VAL A  66     -15.001   5.535  49.085  1.00 21.50           C  
ATOM    535  CG1 VAL A  66     -15.239   5.344  50.561  1.00 21.98           C  
ATOM    536  CG2 VAL A  66     -15.910   6.630  48.534  1.00 23.15           C  
ATOM    537  N   LEU A  67     -13.054   7.510  47.083  1.00 20.54           N  
ATOM    538  CA  LEU A  67     -12.910   8.841  46.514  1.00 20.44           C  
ATOM    539  C   LEU A  67     -14.021   9.070  45.483  1.00 20.09           C  
ATOM    540  O   LEU A  67     -14.058   8.377  44.463  1.00 20.34           O  
ATOM    541  CB  LEU A  67     -11.537   8.986  45.828  1.00 19.42           C  
ATOM    542  CG  LEU A  67     -10.246   8.794  46.637  1.00 20.49           C  
ATOM    543  CD1 LEU A  67      -9.030   9.078  45.754  1.00 20.76           C  
ATOM    544  CD2 LEU A  67     -10.248   9.734  47.830  1.00 20.42           C  
ATOM    545  N   LYS A  68     -14.944   9.995  45.761  1.00 20.14           N  
ATOM    546  CA  LYS A  68     -16.007  10.331  44.799  1.00 20.69           C  
ATOM    547  C   LYS A  68     -15.728  11.765  44.351  1.00 19.69           C  
ATOM    548  O   LYS A  68     -15.914  12.721  45.110  1.00 17.84           O  
ATOM    549  CB  LYS A  68     -17.436  10.212  45.398  1.00 23.26           C  
ATOM    550  CG  LYS A  68     -18.570  10.743  44.444  1.00 28.03           C  
ATOM    551  CD  LYS A  68     -20.007  10.169  44.677  1.00 31.66           C  
ATOM    552  CE  LYS A  68     -21.080  10.989  43.898  1.00 32.20           C  
ATOM    553  NZ  LYS A  68     -22.221  10.218  43.287  1.00 35.55           N  
HETATM  554  N   MSE A  69     -15.239  11.890  43.121  1.00 18.92           N  
HETATM  555  CA  MSE A  69     -14.892  13.173  42.520  1.00 17.65           C  
HETATM  556  C   MSE A  69     -16.160  13.821  41.973  1.00 18.45           C  
HETATM  557  O   MSE A  69     -16.820  13.266  41.096  1.00 16.72           O  
HETATM  558  CB  MSE A  69     -13.879  12.941  41.405  1.00 19.59           C  
HETATM  559  CG  MSE A  69     -12.786  11.938  41.779  1.00 21.44           C  
HETATM  560 SE   MSE A  69     -11.798  12.390  43.403  1.00 27.16          SE  
HETATM  561  CE  MSE A  69     -10.633  13.745  42.646  1.00 23.38           C  
ATOM    562  N   THR A  70     -16.487  15.006  42.483  1.00 18.60           N  
ATOM    563  CA  THR A  70     -17.711  15.687  42.086  1.00 19.44           C  
ATOM    564  C   THR A  70     -17.634  16.840  41.098  1.00 18.90           C  
ATOM    565  O   THR A  70     -18.624  17.133  40.435  1.00 17.43           O  
ATOM    566  CB  THR A  70     -18.455  16.211  43.319  1.00 21.23           C  
ATOM    567  OG1 THR A  70     -17.595  17.091  44.054  1.00 25.87           O  
ATOM    568  CG2 THR A  70     -18.884  15.054  44.209  1.00 21.86           C  
ATOM    569  N   LYS A  71     -16.486  17.501  40.987  1.00 17.91           N  
ATOM    570  CA  LYS A  71     -16.401  18.635  40.071  1.00 16.16           C  
ATOM    571  C   LYS A  71     -15.047  19.304  40.064  1.00 15.26           C  
ATOM    572  O   LYS A  71     -14.141  18.911  40.795  1.00 14.95           O  
ATOM    573  CB  LYS A  71     -17.424  19.690  40.470  1.00 14.49           C  
ATOM    574  CG  LYS A  71     -17.336  20.030  41.948  1.00 15.74           C  
ATOM    575  CD  LYS A  71     -17.603  21.496  42.211  1.00 17.70           C  
ATOM    576  CE  LYS A  71     -18.169  21.690  43.599  1.00 15.74           C  
ATOM    577  NZ  LYS A  71     -19.411  20.876  43.737  1.00 15.62           N  
ATOM    578  N   TYR A  72     -14.929  20.327  39.225  1.00 14.76           N  
ATOM    579  CA  TYR A  72     -13.710  21.110  39.147  1.00 16.22           C  
ATOM    580  C   TYR A  72     -14.003  22.382  39.926  1.00 17.11           C  
ATOM    581  O   TYR A  72     -15.076  22.972  39.781  1.00 17.20           O  
ATOM    582  CB  TYR A  72     -13.368  21.478  37.704  1.00 15.57           C  
ATOM    583  CG  TYR A  72     -13.063  20.297  36.824  1.00 15.38           C  
ATOM    584  CD1 TYR A  72     -14.040  19.755  35.986  1.00 16.74           C  
ATOM    585  CD2 TYR A  72     -11.807  19.699  36.847  1.00 14.44           C  
ATOM    586  CE1 TYR A  72     -13.771  18.639  35.193  1.00 14.81           C  
ATOM    587  CE2 TYR A  72     -11.527  18.580  36.061  1.00 14.77           C  
ATOM    588  CZ  TYR A  72     -12.513  18.057  35.241  1.00 14.22           C  
ATOM    589  OH  TYR A  72     -12.251  16.938  34.489  1.00 14.38           O  
ATOM    590  N   SER A  73     -13.056  22.797  40.756  1.00 17.05           N  
ATOM    591  CA  SER A  73     -13.225  24.006  41.546  1.00 18.43           C  
ATOM    592  C   SER A  73     -11.886  24.737  41.618  1.00 18.86           C  
ATOM    593  O   SER A  73     -10.930  24.352  40.937  1.00 19.51           O  
ATOM    594  CB  SER A  73     -13.720  23.647  42.946  1.00 16.98           C  
ATOM    595  OG  SER A  73     -14.210  24.790  43.616  1.00 22.82           O  
ATOM    596  N   SER A  74     -11.814  25.781  42.441  1.00 18.57           N  
ATOM    597  CA  SER A  74     -10.585  26.564  42.572  1.00 18.33           C  
ATOM    598  C   SER A  74     -10.359  27.135  43.973  1.00 19.13           C  
ATOM    599  O   SER A  74     -11.313  27.356  44.723  1.00 19.36           O  
ATOM    600  CB  SER A  74     -10.596  27.720  41.568  1.00 18.35           C  
ATOM    601  OG  SER A  74      -9.495  28.594  41.782  1.00 16.87           O  
ATOM    602  N   PHE A  75      -9.096  27.386  44.314  1.00 16.94           N  
ATOM    603  CA  PHE A  75      -8.756  27.957  45.615  1.00 16.98           C  
ATOM    604  C   PHE A  75      -8.581  29.475  45.532  1.00 19.04           C  
ATOM    605  O   PHE A  75      -8.048  30.086  46.466  1.00 20.18           O  
ATOM    606  CB  PHE A  75      -7.468  27.327  46.166  1.00 16.54           C  
ATOM    607  CG  PHE A  75      -7.633  25.902  46.612  1.00 15.43           C  
ATOM    608  CD1 PHE A  75      -6.873  24.890  46.036  1.00 14.71           C  
ATOM    609  CD2 PHE A  75      -8.555  25.569  47.600  1.00 15.21           C  
ATOM    610  CE1 PHE A  75      -7.030  23.567  46.436  1.00 16.06           C  
ATOM    611  CE2 PHE A  75      -8.719  24.246  48.008  1.00 15.54           C  
ATOM    612  CZ  PHE A  75      -7.956  23.243  47.424  1.00 15.73           C  
ATOM    613  N   ALA A  76      -9.028  30.082  44.432  1.00 18.26           N  
ATOM    614  CA  ALA A  76      -8.909  31.523  44.285  1.00 19.12           C  
ATOM    615  C   ALA A  76      -9.852  32.157  45.319  1.00 20.11           C  
ATOM    616  O   ALA A  76     -10.848  31.541  45.710  1.00 22.62           O  
ATOM    617  CB  ALA A  76      -9.348  31.944  42.874  1.00 17.21           C  
ATOM    618  N   PRO A  77      -9.537  33.373  45.795  1.00 20.44           N  
ATOM    619  CA  PRO A  77      -8.395  34.169  45.348  1.00 19.56           C  
ATOM    620  C   PRO A  77      -7.143  33.967  46.217  1.00 19.11           C  
ATOM    621  O   PRO A  77      -6.274  34.844  46.257  1.00 21.01           O  
ATOM    622  CB  PRO A  77      -8.911  35.593  45.433  1.00 18.66           C  
ATOM    623  CG  PRO A  77      -9.688  35.542  46.682  1.00 18.00           C  
ATOM    624  CD  PRO A  77     -10.451  34.211  46.605  1.00 18.82           C  
ATOM    625  N   VAL A  78      -7.060  32.849  46.931  1.00 18.23           N  
ATOM    626  CA  VAL A  78      -5.894  32.570  47.769  1.00 18.04           C  
ATOM    627  C   VAL A  78      -4.773  32.040  46.879  1.00 19.43           C  
ATOM    628  O   VAL A  78      -3.603  32.410  47.034  1.00 21.08           O  
ATOM    629  CB  VAL A  78      -6.216  31.509  48.845  1.00 17.63           C  
ATOM    630  CG1 VAL A  78      -4.948  31.116  49.590  1.00 16.47           C  
ATOM    631  CG2 VAL A  78      -7.255  32.060  49.821  1.00 16.51           C  
ATOM    632  N   ASN A  79      -5.088  31.119  45.999  1.00 19.37           N  
ATOM    633  CA  ASN A  79      -4.085  30.566  45.132  1.00 19.40           C  
ATOM    634  C   ASN A  79      -4.841  30.195  43.798  1.00 17.40           C  
ATOM    635  O   ASN A  79      -5.894  29.560  43.873  1.00 16.96           O  
ATOM    636  CB  ASN A  79      -3.340  29.301  45.797  1.00 22.63           C  
ATOM    637  CG  ASN A  79      -2.519  29.353  47.122  1.00 26.16           C  
ATOM    638  OD1 ASN A  79      -1.388  29.807  47.129  1.00 30.68           O  
ATOM    639  ND2 ASN A  79      -3.132  28.897  48.210  1.00 28.18           N  
ATOM    640  N   ASN A  80      -4.318  30.589  42.581  1.00 15.29           N  
ATOM    641  CA  ASN A  80      -4.903  30.261  41.287  1.00 15.53           C  
ATOM    642  C   ASN A  80      -4.606  28.804  40.981  1.00 15.24           C  
ATOM    643  O   ASN A  80      -3.868  28.480  40.047  1.00 14.83           O  
ATOM    644  CB  ASN A  80      -4.340  31.167  40.187  1.00 14.19           C  
ATOM    645  CG  ASN A  80      -4.791  32.608  40.345  1.00 11.98           C  
ATOM    646  OD1 ASN A  80      -5.756  32.882  41.054  1.00 12.89           O  
ATOM    647  ND2 ASN A  80      -4.103  33.532  39.680  1.00 11.66           N  
ATOM    648  N   VAL A  81      -5.184  27.935  41.807  1.00 15.39           N  
ATOM    649  CA  VAL A  81      -5.029  26.493  41.694  1.00 13.52           C  
ATOM    650  C   VAL A  81      -6.381  25.888  41.363  1.00 13.46           C  
ATOM    651  O   VAL A  81      -7.322  26.012  42.149  1.00 14.62           O  
ATOM    652  CB  VAL A  81      -4.543  25.876  43.030  1.00 14.28           C  
ATOM    653  CG1 VAL A  81      -4.509  24.357  42.926  1.00 13.90           C  
ATOM    654  CG2 VAL A  81      -3.167  26.406  43.377  1.00 10.02           C  
ATOM    655  N   ILE A  82      -6.484  25.252  40.199  1.00 11.53           N  
ATOM    656  CA  ILE A  82      -7.733  24.618  39.791  1.00 11.61           C  
ATOM    657  C   ILE A  82      -7.575  23.120  40.034  1.00 11.93           C  
ATOM    658  O   ILE A  82      -6.551  22.526  39.690  1.00 12.91           O  
ATOM    659  CB  ILE A  82      -8.041  24.908  38.306  1.00 12.32           C  
ATOM    660  CG1 ILE A  82      -8.175  26.425  38.110  1.00 14.45           C  
ATOM    661  CG2 ILE A  82      -9.338  24.214  37.887  1.00 12.67           C  
ATOM    662  CD1 ILE A  82      -8.412  26.860  36.680  1.00 13.03           C  
ATOM    663  N   TYR A  83      -8.587  22.508  40.634  1.00 11.46           N  
ATOM    664  CA  TYR A  83      -8.505  21.091  40.956  1.00 11.74           C  
ATOM    665  C   TYR A  83      -9.802  20.330  40.747  1.00 11.49           C  
ATOM    666  O   TYR A  83     -10.850  20.921  40.505  1.00 10.86           O  
ATOM    667  CB  TYR A  83      -8.108  20.939  42.422  1.00 10.52           C  
ATOM    668  CG  TYR A  83      -9.094  21.601  43.370  1.00 11.33           C  
ATOM    669  CD1 TYR A  83      -8.968  22.948  43.727  1.00 11.71           C  
ATOM    670  CD2 TYR A  83     -10.170  20.887  43.887  1.00  9.92           C  
ATOM    671  CE1 TYR A  83      -9.891  23.561  44.579  1.00 10.40           C  
ATOM    672  CE2 TYR A  83     -11.097  21.488  44.732  1.00 12.27           C  
ATOM    673  CZ  TYR A  83     -10.953  22.820  45.076  1.00 12.92           C  
ATOM    674  OH  TYR A  83     -11.869  23.392  45.931  1.00 13.38           O  
ATOM    675  N   ILE A  84      -9.707  19.006  40.858  1.00 11.66           N  
ATOM    676  CA  ILE A  84     -10.863  18.115  40.763  1.00 14.17           C  
ATOM    677  C   ILE A  84     -11.215  17.870  42.231  1.00 14.12           C  
ATOM    678  O   ILE A  84     -10.361  17.447  43.006  1.00 16.04           O  
ATOM    679  CB  ILE A  84     -10.499  16.755  40.137  1.00 14.33           C  
ATOM    680  CG1 ILE A  84      -9.960  16.940  38.723  1.00 15.25           C  
ATOM    681  CG2 ILE A  84     -11.724  15.854  40.122  1.00 19.38           C  
ATOM    682  CD1 ILE A  84      -9.472  15.643  38.088  1.00 15.63           C  
ATOM    683  N   LYS A  85     -12.458  18.130  42.620  1.00 15.67           N  
ATOM    684  CA  LYS A  85     -12.854  17.957  44.013  1.00 16.82           C  
ATOM    685  C   LYS A  85     -13.317  16.568  44.427  1.00 17.35           C  
ATOM    686  O   LYS A  85     -14.202  15.975  43.806  1.00 18.21           O  
ATOM    687  CB  LYS A  85     -13.946  18.968  44.385  1.00 17.82           C  
ATOM    688  CG  LYS A  85     -14.528  18.743  45.785  1.00 20.02           C  
ATOM    689  CD  LYS A  85     -15.393  19.913  46.242  1.00 22.60           C  
ATOM    690  CE  LYS A  85     -16.032  19.651  47.610  1.00 24.37           C  
ATOM    691  NZ  LYS A  85     -17.437  19.145  47.515  1.00 26.23           N  
ATOM    692  N   ALA A  86     -12.709  16.057  45.494  1.00 17.22           N  
ATOM    693  CA  ALA A  86     -13.074  14.755  46.040  1.00 17.79           C  
ATOM    694  C   ALA A  86     -14.016  15.065  47.201  1.00 17.85           C  
ATOM    695  O   ALA A  86     -13.793  16.041  47.921  1.00 16.92           O  
ATOM    696  CB  ALA A  86     -11.837  14.033  46.545  1.00 17.28           C  
ATOM    697  N   GLU A  87     -15.074  14.278  47.382  1.00 20.06           N  
ATOM    698  CA  GLU A  87     -15.979  14.554  48.498  1.00 22.21           C  
ATOM    699  C   GLU A  87     -15.257  14.273  49.808  1.00 21.27           C  
ATOM    700  O   GLU A  87     -14.765  13.169  50.033  1.00 20.89           O  
ATOM    701  CB  GLU A  87     -17.263  13.706  48.434  1.00 24.07           C  
ATOM    702  CG  GLU A  87     -18.439  14.352  47.677  1.00 32.20           C  
ATOM    703  CD  GLU A  87     -18.993  15.616  48.351  1.00 37.54           C  
ATOM    704  OE1 GLU A  87     -19.978  15.522  49.126  1.00 41.12           O  
ATOM    705  OE2 GLU A  87     -18.436  16.710  48.102  1.00 39.20           O  
ATOM    706  N   PRO A  88     -15.172  15.282  50.686  1.00 21.62           N  
ATOM    707  CA  PRO A  88     -14.503  15.118  51.976  1.00 21.96           C  
ATOM    708  C   PRO A  88     -15.224  14.045  52.780  1.00 22.00           C  
ATOM    709  O   PRO A  88     -16.444  13.904  52.686  1.00 22.72           O  
ATOM    710  CB  PRO A  88     -14.627  16.504  52.603  1.00 22.58           C  
ATOM    711  CG  PRO A  88     -15.912  17.011  52.029  1.00 22.19           C  
ATOM    712  CD  PRO A  88     -15.788  16.616  50.582  1.00 21.82           C  
ATOM    713  N   THR A  89     -14.470  13.274  53.551  1.00 21.64           N  
ATOM    714  CA  THR A  89     -15.055  12.216  54.364  1.00 20.84           C  
ATOM    715  C   THR A  89     -14.369  12.208  55.711  1.00 20.02           C  
ATOM    716  O   THR A  89     -13.320  12.827  55.886  1.00 20.87           O  
ATOM    717  CB  THR A  89     -14.848  10.822  53.734  1.00 20.67           C  
ATOM    718  OG1 THR A  89     -13.447  10.516  53.705  1.00 20.04           O  
ATOM    719  CG2 THR A  89     -15.401  10.781  52.314  1.00 22.33           C  
ATOM    720  N   GLU A  90     -14.970  11.507  56.663  1.00 20.49           N  
ATOM    721  CA  GLU A  90     -14.391  11.388  57.989  1.00 20.87           C  
ATOM    722  C   GLU A  90     -13.102  10.604  57.841  1.00 19.52           C  
ATOM    723  O   GLU A  90     -12.105  10.896  58.494  1.00 20.60           O  
ATOM    724  CB  GLU A  90     -15.342  10.640  58.923  1.00 23.28           C  
ATOM    725  CG  GLU A  90     -16.501  11.481  59.386  1.00 28.10           C  
ATOM    726  CD  GLU A  90     -16.038  12.730  60.103  1.00 30.84           C  
ATOM    727  OE1 GLU A  90     -15.441  12.605  61.195  1.00 32.10           O  
ATOM    728  OE2 GLU A  90     -16.264  13.837  59.569  1.00 32.78           O  
ATOM    729  N   GLU A  91     -13.132   9.604  56.968  1.00 19.22           N  
ATOM    730  CA  GLU A  91     -11.963   8.773  56.730  1.00 19.46           C  
ATOM    731  C   GLU A  91     -10.763   9.609  56.283  1.00 18.40           C  
ATOM    732  O   GLU A  91      -9.727   9.610  56.952  1.00 19.74           O  
ATOM    733  CB  GLU A  91     -12.292   7.688  55.698  1.00 21.14           C  
ATOM    734  CG  GLU A  91     -13.196   6.572  56.240  1.00 23.84           C  
ATOM    735  CD  GLU A  91     -14.657   6.981  56.396  1.00 27.41           C  
ATOM    736  OE1 GLU A  91     -15.399   6.271  57.111  1.00 29.62           O  
ATOM    737  OE2 GLU A  91     -15.073   7.997  55.797  1.00 26.54           O  
ATOM    738  N   LEU A  92     -10.893  10.321  55.165  1.00 16.12           N  
ATOM    739  CA  LEU A  92      -9.797  11.164  54.684  1.00 15.63           C  
ATOM    740  C   LEU A  92      -9.343  12.135  55.779  1.00 17.03           C  
ATOM    741  O   LEU A  92      -8.149  12.362  55.975  1.00 18.30           O  
ATOM    742  CB  LEU A  92     -10.234  11.947  53.448  1.00 12.75           C  
ATOM    743  CG  LEU A  92     -10.292  11.149  52.141  1.00 12.29           C  
ATOM    744  CD1 LEU A  92     -10.971  11.969  51.052  1.00  8.21           C  
ATOM    745  CD2 LEU A  92      -8.875  10.771  51.726  1.00  7.99           C  
ATOM    746  N   LYS A  93     -10.312  12.698  56.490  1.00 18.39           N  
ATOM    747  CA  LYS A  93     -10.062  13.636  57.579  1.00 19.69           C  
ATOM    748  C   LYS A  93      -9.252  12.964  58.695  1.00 19.24           C  
ATOM    749  O   LYS A  93      -8.216  13.473  59.129  1.00 18.51           O  
ATOM    750  CB  LYS A  93     -11.407  14.125  58.120  1.00 19.83           C  
ATOM    751  CG  LYS A  93     -11.344  15.195  59.185  1.00 23.25           C  
ATOM    752  CD  LYS A  93     -12.738  15.771  59.420  1.00 25.11           C  
ATOM    753  CE  LYS A  93     -12.722  16.945  60.389  1.00 28.30           C  
ATOM    754  NZ  LYS A  93     -12.252  16.549  61.752  1.00 32.26           N  
ATOM    755  N   THR A  94      -9.732  11.808  59.141  1.00 19.84           N  
ATOM    756  CA  THR A  94      -9.089  11.041  60.201  1.00 20.19           C  
ATOM    757  C   THR A  94      -7.651  10.669  59.850  1.00 21.03           C  
ATOM    758  O   THR A  94      -6.755  10.765  60.689  1.00 22.14           O  
ATOM    759  CB  THR A  94      -9.871   9.742  60.481  1.00 20.70           C  
ATOM    760  OG1 THR A  94     -11.212  10.066  60.862  1.00 19.58           O  
ATOM    761  CG2 THR A  94      -9.206   8.938  61.595  1.00 20.87           C  
ATOM    762  N   LEU A  95      -7.435  10.240  58.612  1.00 21.33           N  
ATOM    763  CA  LEU A  95      -6.102   9.852  58.163  1.00 23.60           C  
ATOM    764  C   LEU A  95      -5.219  11.091  58.034  1.00 23.30           C  
ATOM    765  O   LEU A  95      -4.057  11.081  58.444  1.00 21.89           O  
ATOM    766  CB  LEU A  95      -6.199   9.101  56.825  1.00 24.68           C  
ATOM    767  CG  LEU A  95      -4.994   8.320  56.278  1.00 25.86           C  
ATOM    768  CD1 LEU A  95      -4.315   9.118  55.180  1.00 25.37           C  
ATOM    769  CD2 LEU A  95      -4.023   7.987  57.403  1.00 25.33           C  
ATOM    770  N   ASN A  96      -5.773  12.162  57.467  1.00 22.66           N  
ATOM    771  CA  ASN A  96      -5.035  13.417  57.320  1.00 23.45           C  
ATOM    772  C   ASN A  96      -4.575  13.834  58.705  1.00 24.88           C  
ATOM    773  O   ASN A  96      -3.430  14.240  58.916  1.00 24.09           O  
ATOM    774  CB  ASN A  96      -5.948  14.507  56.756  1.00 24.16           C  
ATOM    775  CG  ASN A  96      -5.363  15.901  56.932  1.00 24.71           C  
ATOM    776  OD1 ASN A  96      -5.978  16.774  57.551  1.00 25.84           O  
ATOM    777  ND2 ASN A  96      -4.172  16.117  56.388  1.00 24.64           N  
ATOM    778  N   GLU A  97      -5.510  13.710  59.641  1.00 26.02           N  
ATOM    779  CA  GLU A  97      -5.322  14.044  61.047  1.00 28.87           C  
ATOM    780  C   GLU A  97      -4.228  13.198  61.713  1.00 28.80           C  
ATOM    781  O   GLU A  97      -3.488  13.684  62.571  1.00 28.12           O  
ATOM    782  CB  GLU A  97      -6.654  13.840  61.787  1.00 30.81           C  
ATOM    783  CG  GLU A  97      -7.082  15.001  62.677  1.00 34.53           C  
ATOM    784  CD  GLU A  97      -8.168  15.885  62.059  1.00 37.11           C  
ATOM    785  OE1 GLU A  97      -9.346  15.464  62.036  1.00 38.87           O  
ATOM    786  OE2 GLU A  97      -7.842  17.003  61.599  1.00 37.90           O  
ATOM    787  N   LYS A  98      -4.124  11.935  61.308  1.00 29.58           N  
ATOM    788  CA  LYS A  98      -3.133  11.029  61.879  1.00 29.40           C  
ATOM    789  C   LYS A  98      -1.760  11.213  61.248  1.00 27.63           C  
ATOM    790  O   LYS A  98      -0.778  10.610  61.691  1.00 29.13           O  
ATOM    791  CB  LYS A  98      -3.615   9.584  61.720  1.00 32.37           C  
ATOM    792  CG  LYS A  98      -2.758   8.559  62.413  1.00 38.77           C  
ATOM    793  CD  LYS A  98      -3.542   7.286  62.683  1.00 43.29           C  
ATOM    794  CE  LYS A  98      -4.595   7.517  63.761  1.00 44.65           C  
ATOM    795  NZ  LYS A  98      -5.125   6.222  64.276  1.00 46.88           N  
ATOM    796  N   LEU A  99      -1.683  12.053  60.221  1.00 24.42           N  
ATOM    797  CA  LEU A  99      -0.413  12.309  59.559  1.00 22.36           C  
ATOM    798  C   LEU A  99       0.279  13.512  60.195  1.00 22.20           C  
ATOM    799  O   LEU A  99       1.330  13.957  59.737  1.00 20.79           O  
ATOM    800  CB  LEU A  99      -0.630  12.534  58.059  1.00 22.29           C  
ATOM    801  CG  LEU A  99      -1.089  11.288  57.286  1.00 22.26           C  
ATOM    802  CD1 LEU A  99      -1.388  11.660  55.848  1.00 20.74           C  
ATOM    803  CD2 LEU A  99      -0.011  10.208  57.343  1.00 22.53           C  
ATOM    804  N   TYR A 100      -0.314  14.024  61.270  1.00 22.66           N  
ATOM    805  CA  TYR A 100       0.240  15.165  61.987  1.00 23.21           C  
ATOM    806  C   TYR A 100       0.506  14.832  63.452  1.00 24.03           C  
ATOM    807  O   TYR A 100       0.679  15.724  64.284  1.00 25.07           O  
ATOM    808  CB  TYR A 100      -0.710  16.356  61.887  1.00 23.76           C  
ATOM    809  CG  TYR A 100      -0.593  17.099  60.581  1.00 23.68           C  
ATOM    810  CD1 TYR A 100       0.489  17.940  60.335  1.00 23.59           C  
ATOM    811  CD2 TYR A 100      -1.558  16.954  59.584  1.00 23.61           C  
ATOM    812  CE1 TYR A 100       0.610  18.622  59.132  1.00 25.35           C  
ATOM    813  CE2 TYR A 100      -1.446  17.633  58.372  1.00 25.84           C  
ATOM    814  CZ  TYR A 100      -0.361  18.464  58.156  1.00 25.87           C  
ATOM    815  OH  TYR A 100      -0.247  19.131  56.962  1.00 28.05           O  
ATOM    816  N   THR A 101       0.538  13.539  63.755  1.00 23.71           N  
ATOM    817  CA  THR A 101       0.789  13.063  65.108  1.00 23.28           C  
ATOM    818  C   THR A 101       2.187  12.454  65.170  1.00 24.28           C  
ATOM    819  O   THR A 101       2.897  12.408  64.164  1.00 24.36           O  
ATOM    820  CB  THR A 101      -0.230  11.982  65.512  1.00 22.29           C  
ATOM    821  OG1 THR A 101      -0.094  10.852  64.642  1.00 20.79           O  
ATOM    822  CG2 THR A 101      -1.652  12.521  65.410  1.00 21.55           C  
ATOM    823  N   GLY A 102       2.574  11.987  66.354  1.00 24.35           N  
ATOM    824  CA  GLY A 102       3.880  11.374  66.525  1.00 23.57           C  
ATOM    825  C   GLY A 102       5.021  12.191  65.953  1.00 24.45           C  
ATOM    826  O   GLY A 102       4.996  13.422  65.985  1.00 23.48           O  
ATOM    827  N   VAL A 103       6.023  11.498  65.421  1.00 26.10           N  
ATOM    828  CA  VAL A 103       7.195  12.141  64.837  1.00 28.89           C  
ATOM    829  C   VAL A 103       6.856  13.076  63.668  1.00 30.20           C  
ATOM    830  O   VAL A 103       7.716  13.813  63.182  1.00 29.54           O  
ATOM    831  CB  VAL A 103       8.240  11.060  64.410  1.00 28.60           C  
ATOM    832  CG1 VAL A 103       7.527   9.815  63.932  1.00 31.92           C  
ATOM    833  CG2 VAL A 103       9.159  11.586  63.321  1.00 29.46           C  
ATOM    834  N   LEU A 104       5.598  13.061  63.234  1.00 31.91           N  
ATOM    835  CA  LEU A 104       5.155  13.924  62.140  1.00 34.20           C  
ATOM    836  C   LEU A 104       4.364  15.109  62.677  1.00 36.69           C  
ATOM    837  O   LEU A 104       3.719  15.836  61.916  1.00 35.96           O  
ATOM    838  CB  LEU A 104       4.284  13.141  61.153  1.00 34.10           C  
ATOM    839  CG  LEU A 104       4.985  12.143  60.232  1.00 32.89           C  
ATOM    840  CD1 LEU A 104       3.962  11.195  59.638  1.00 33.54           C  
ATOM    841  CD2 LEU A 104       5.734  12.890  59.143  1.00 32.48           C  
ATOM    842  N   ALA A 105       4.414  15.293  63.994  1.00 39.46           N  
ATOM    843  CA  ALA A 105       3.708  16.389  64.640  1.00 43.40           C  
ATOM    844  C   ALA A 105       4.408  17.713  64.370  1.00 45.86           C  
ATOM    845  O   ALA A 105       5.636  17.797  64.337  1.00 46.61           O  
ATOM    846  CB  ALA A 105       3.615  16.143  66.139  1.00 43.02           C  
ATOM    847  N   GLY A 106       3.606  18.748  64.179  1.00 47.94           N  
ATOM    848  CA  GLY A 106       4.123  20.074  63.908  1.00 50.42           C  
ATOM    849  C   GLY A 106       2.859  20.851  63.664  1.00 51.89           C  
ATOM    850  O   GLY A 106       1.776  20.261  63.746  1.00 51.48           O  
ATOM    851  N   GLU A 107       2.930  22.143  63.366  1.00 53.41           N  
ATOM    852  CA  GLU A 107       1.660  22.792  63.149  1.00 55.26           C  
ATOM    853  C   GLU A 107       1.064  22.717  61.785  1.00 55.44           C  
ATOM    854  O   GLU A 107       1.438  23.403  60.835  1.00 55.70           O  
ATOM    855  CB  GLU A 107       1.603  24.235  63.583  1.00 56.43           C  
ATOM    856  CG  GLU A 107       0.284  24.436  64.239  1.00 58.03           C  
ATOM    857  CD  GLU A 107       0.306  23.696  65.541  1.00 58.84           C  
ATOM    858  OE1 GLU A 107       0.997  24.222  66.443  1.00 59.91           O  
ATOM    859  OE2 GLU A 107      -0.305  22.596  65.644  1.00 60.00           O  
ATOM    860  N   GLN A 108       0.069  21.862  61.801  1.00 55.39           N  
ATOM    861  CA  GLN A 108      -0.834  21.453  60.769  1.00 55.30           C  
ATOM    862  C   GLN A 108      -1.346  22.490  59.774  1.00 56.17           C  
ATOM    863  O   GLN A 108      -0.716  23.482  59.405  1.00 55.69           O  
ATOM    864  CB  GLN A 108      -2.000  20.848  61.553  1.00 54.09           C  
ATOM    865  CG  GLN A 108      -3.040  20.009  60.886  1.00 51.50           C  
ATOM    866  CD  GLN A 108      -3.925  19.370  61.941  1.00 49.60           C  
ATOM    867  OE1 GLN A 108      -5.015  18.883  61.655  1.00 50.15           O  
ATOM    868  NE2 GLN A 108      -3.443  19.367  63.180  1.00 49.64           N  
ATOM    869  N   GLU A 109      -2.546  22.148  59.363  1.00 57.19           N  
ATOM    870  CA  GLU A 109      -3.429  22.812  58.453  1.00 57.78           C  
ATOM    871  C   GLU A 109      -3.435  24.235  57.932  1.00 56.30           C  
ATOM    872  O   GLU A 109      -2.515  25.053  57.898  1.00 56.72           O  
ATOM    873  CB  GLU A 109      -4.857  22.621  58.993  1.00 60.22           C  
ATOM    874  CG  GLU A 109      -5.500  21.271  58.838  1.00 63.96           C  
ATOM    875  CD  GLU A 109      -6.959  21.407  58.450  1.00 65.75           C  
ATOM    876  OE1 GLU A 109      -7.724  20.430  58.576  1.00 65.63           O  
ATOM    877  OE2 GLU A 109      -7.336  22.506  58.006  1.00 68.20           O  
ATOM    878  N   TYR A 110      -4.696  24.375  57.591  1.00 54.23           N  
ATOM    879  CA  TYR A 110      -5.582  25.341  57.064  1.00 52.01           C  
ATOM    880  C   TYR A 110      -6.258  24.502  56.081  1.00 48.28           C  
ATOM    881  O   TYR A 110      -5.685  23.972  55.121  1.00 49.60           O  
ATOM    882  CB  TYR A 110      -5.111  26.648  56.495  1.00 54.65           C  
ATOM    883  CG  TYR A 110      -6.206  27.544  57.049  1.00 56.49           C  
ATOM    884  CD1 TYR A 110      -6.771  28.601  56.338  1.00 57.16           C  
ATOM    885  CD2 TYR A 110      -6.733  27.243  58.320  1.00 57.52           C  
ATOM    886  CE1 TYR A 110      -7.838  29.331  56.897  1.00 57.28           C  
ATOM    887  CE2 TYR A 110      -7.774  27.951  58.865  1.00 58.05           C  
ATOM    888  CZ  TYR A 110      -8.323  28.993  58.159  1.00 58.00           C  
ATOM    889  OH  TYR A 110      -9.325  29.724  58.750  1.00 58.23           O  
ATOM    890  N   ASN A 111      -7.499  24.307  56.481  1.00 43.03           N  
ATOM    891  CA  ASN A 111      -8.428  23.456  55.849  1.00 38.57           C  
ATOM    892  C   ASN A 111      -7.812  22.449  54.958  1.00 33.90           C  
ATOM    893  O   ASN A 111      -7.106  22.737  53.992  1.00 31.93           O  
ATOM    894  CB  ASN A 111      -9.532  24.217  55.154  1.00 40.42           C  
ATOM    895  CG  ASN A 111     -10.874  23.843  55.712  1.00 42.05           C  
ATOM    896  OD1 ASN A 111     -11.099  22.678  56.054  1.00 43.72           O  
ATOM    897  ND2 ASN A 111     -11.770  24.809  55.825  1.00 45.10           N  
ATOM    898  N   PHE A 112      -8.040  21.221  55.362  1.00 29.16           N  
ATOM    899  CA  PHE A 112      -7.568  20.134  54.593  1.00 24.98           C  
ATOM    900  C   PHE A 112      -8.722  19.997  53.627  1.00 22.80           C  
ATOM    901  O   PHE A 112      -9.875  19.867  54.043  1.00 22.22           O  
ATOM    902  CB  PHE A 112      -7.441  18.904  55.462  1.00 23.92           C  
ATOM    903  CG  PHE A 112      -7.349  17.660  54.679  1.00 23.00           C  
ATOM    904  CD1 PHE A 112      -6.317  17.482  53.769  1.00 22.42           C  
ATOM    905  CD2 PHE A 112      -8.320  16.683  54.802  1.00 22.50           C  
ATOM    906  CE1 PHE A 112      -6.258  16.348  52.986  1.00 22.20           C  
ATOM    907  CE2 PHE A 112      -8.273  15.545  54.025  1.00 22.46           C  
ATOM    908  CZ  PHE A 112      -7.236  15.374  53.112  1.00 21.42           C  
ATOM    909  N   VAL A 113      -8.424  20.082  52.340  1.00 20.01           N  
ATOM    910  CA  VAL A 113      -9.456  19.959  51.331  1.00 15.77           C  
ATOM    911  C   VAL A 113      -8.984  18.962  50.287  1.00 14.50           C  
ATOM    912  O   VAL A 113      -8.138  19.271  49.447  1.00 15.09           O  
ATOM    913  CB  VAL A 113      -9.755  21.319  50.673  1.00 17.03           C  
ATOM    914  CG1 VAL A 113     -10.823  21.155  49.598  1.00 16.11           C  
ATOM    915  CG2 VAL A 113     -10.224  22.311  51.733  1.00 15.33           C  
ATOM    916  N   PRO A 114      -9.518  17.734  50.344  1.00 13.49           N  
ATOM    917  CA  PRO A 114      -9.189  16.640  49.427  1.00 11.83           C  
ATOM    918  C   PRO A 114      -9.292  17.099  47.980  1.00 10.22           C  
ATOM    919  O   PRO A 114     -10.361  17.524  47.545  1.00 11.06           O  
ATOM    920  CB  PRO A 114     -10.246  15.591  49.758  1.00 13.00           C  
ATOM    921  CG  PRO A 114     -10.517  15.834  51.203  1.00 14.83           C  
ATOM    922  CD  PRO A 114     -10.587  17.331  51.273  1.00 14.60           C  
ATOM    923  N   HIS A 115      -8.197  17.010  47.232  1.00  9.35           N  
ATOM    924  CA  HIS A 115      -8.231  17.435  45.839  1.00  9.51           C  
ATOM    925  C   HIS A 115      -7.145  16.854  44.939  1.00  9.51           C  
ATOM    926  O   HIS A 115      -6.125  16.358  45.407  1.00  7.28           O  
ATOM    927  CB  HIS A 115      -8.151  18.963  45.759  1.00  9.23           C  
ATOM    928  CG  HIS A 115      -6.816  19.526  46.147  1.00  8.59           C  
ATOM    929  ND1 HIS A 115      -6.433  19.707  47.459  1.00  8.83           N  
ATOM    930  CD2 HIS A 115      -5.780  19.961  45.390  1.00  9.41           C  
ATOM    931  CE1 HIS A 115      -5.221  20.236  47.494  1.00  8.86           C  
ATOM    932  NE2 HIS A 115      -4.802  20.399  46.252  1.00 10.86           N  
ATOM    933  N   VAL A 116      -7.394  16.912  43.632  1.00 10.72           N  
ATOM    934  CA  VAL A 116      -6.427  16.469  42.634  1.00  9.28           C  
ATOM    935  C   VAL A 116      -6.249  17.656  41.695  1.00  9.63           C  
ATOM    936  O   VAL A 116      -7.165  18.026  40.962  1.00 10.80           O  
ATOM    937  CB  VAL A 116      -6.913  15.256  41.825  1.00  8.64           C  
ATOM    938  CG1 VAL A 116      -5.896  14.930  40.734  1.00  4.93           C  
ATOM    939  CG2 VAL A 116      -7.102  14.062  42.741  1.00  5.51           C  
ATOM    940  N   THR A 117      -5.065  18.255  41.741  1.00  9.57           N  
ATOM    941  CA  THR A 117      -4.729  19.427  40.938  1.00  8.89           C  
ATOM    942  C   THR A 117      -4.581  19.161  39.448  1.00  9.52           C  
ATOM    943  O   THR A 117      -3.955  18.179  39.044  1.00  9.60           O  
ATOM    944  CB  THR A 117      -3.402  20.054  41.440  1.00  9.89           C  
ATOM    945  OG1 THR A 117      -3.604  20.636  42.733  1.00  9.44           O  
ATOM    946  CG2 THR A 117      -2.902  21.115  40.478  1.00 10.97           C  
ATOM    947  N   VAL A 118      -5.151  20.049  38.633  1.00  8.92           N  
ATOM    948  CA  VAL A 118      -5.039  19.931  37.185  1.00  9.87           C  
ATOM    949  C   VAL A 118      -4.426  21.221  36.660  1.00 11.32           C  
ATOM    950  O   VAL A 118      -3.953  21.272  35.522  1.00 11.57           O  
ATOM    951  CB  VAL A 118      -6.414  19.671  36.485  1.00 10.87           C  
ATOM    952  CG1 VAL A 118      -7.015  18.372  37.003  1.00  9.36           C  
ATOM    953  CG2 VAL A 118      -7.372  20.835  36.708  1.00  8.84           C  
ATOM    954  N   GLY A 119      -4.426  22.255  37.501  1.00 10.53           N  
ATOM    955  CA  GLY A 119      -3.849  23.533  37.110  1.00 10.00           C  
ATOM    956  C   GLY A 119      -3.380  24.384  38.286  1.00 10.33           C  
ATOM    957  O   GLY A 119      -4.062  24.460  39.313  1.00 11.17           O  
ATOM    958  N   GLN A 120      -2.218  25.020  38.148  1.00  9.08           N  
ATOM    959  CA  GLN A 120      -1.688  25.880  39.209  1.00  9.99           C  
ATOM    960  C   GLN A 120      -0.602  26.840  38.704  1.00  9.26           C  
ATOM    961  O   GLN A 120      -0.102  26.691  37.592  1.00  8.43           O  
ATOM    962  CB  GLN A 120      -1.152  25.027  40.367  1.00 11.64           C  
ATOM    963  CG  GLN A 120       0.159  24.287  40.101  1.00 11.01           C  
ATOM    964  CD  GLN A 120       0.499  23.323  41.222  1.00 14.11           C  
ATOM    965  OE1 GLN A 120       0.522  23.702  42.393  1.00 16.14           O  
ATOM    966  NE2 GLN A 120       0.760  22.067  40.871  1.00 15.00           N  
ATOM    967  N   ASN A 121      -0.246  27.822  39.532  1.00 12.38           N  
ATOM    968  CA  ASN A 121       0.762  28.829  39.183  1.00 13.76           C  
ATOM    969  C   ASN A 121       0.277  29.608  37.960  1.00 14.44           C  
ATOM    970  O   ASN A 121       1.071  30.076  37.143  1.00 13.18           O  
ATOM    971  CB  ASN A 121       2.109  28.163  38.876  1.00 16.28           C  
ATOM    972  CG  ASN A 121       3.215  29.174  38.587  1.00 19.28           C  
ATOM    973  OD1 ASN A 121       3.859  29.126  37.535  1.00 22.01           O  
ATOM    974  ND2 ASN A 121       3.441  30.092  39.523  1.00 17.86           N  
ATOM    975  N   LEU A 122      -1.042  29.744  37.854  1.00 16.13           N  
ATOM    976  CA  LEU A 122      -1.673  30.436  36.736  1.00 16.00           C  
ATOM    977  C   LEU A 122      -1.852  31.932  36.957  1.00 16.15           C  
ATOM    978  O   LEU A 122      -2.060  32.391  38.085  1.00 14.12           O  
ATOM    979  CB  LEU A 122      -3.047  29.822  36.464  1.00 14.94           C  
ATOM    980  CG  LEU A 122      -3.114  28.307  36.265  1.00 16.22           C  
ATOM    981  CD1 LEU A 122      -4.562  27.852  36.335  1.00 17.32           C  
ATOM    982  CD2 LEU A 122      -2.494  27.931  34.930  1.00 15.85           C  
ATOM    983  N   SER A 123      -1.778  32.687  35.865  1.00 15.37           N  
ATOM    984  CA  SER A 123      -1.976  34.126  35.925  1.00 15.58           C  
ATOM    985  C   SER A 123      -3.460  34.275  36.215  1.00 15.82           C  
ATOM    986  O   SER A 123      -4.217  33.306  36.069  1.00 14.26           O  
ATOM    987  CB  SER A 123      -1.656  34.769  34.574  1.00 15.23           C  
ATOM    988  OG  SER A 123      -2.581  34.353  33.587  1.00 11.18           O  
ATOM    989  N   ASP A 124      -3.884  35.468  36.621  1.00 16.24           N  
ATOM    990  CA  ASP A 124      -5.297  35.688  36.910  1.00 15.83           C  
ATOM    991  C   ASP A 124      -6.145  35.504  35.657  1.00 16.32           C  
ATOM    992  O   ASP A 124      -7.238  34.944  35.730  1.00 16.47           O  
ATOM    993  CB  ASP A 124      -5.536  37.088  37.486  1.00 15.52           C  
ATOM    994  CG  ASP A 124      -4.904  37.274  38.853  1.00 16.11           C  
ATOM    995  OD1 ASP A 124      -4.936  36.321  39.657  1.00 14.77           O  
ATOM    996  OD2 ASP A 124      -4.388  38.379  39.129  1.00 18.03           O  
ATOM    997  N   ASP A 125      -5.643  35.967  34.511  1.00 16.31           N  
ATOM    998  CA  ASP A 125      -6.378  35.843  33.250  1.00 17.77           C  
ATOM    999  C   ASP A 125      -6.527  34.410  32.755  1.00 17.18           C  
ATOM   1000  O   ASP A 125      -7.639  33.988  32.429  1.00 17.74           O  
ATOM   1001  CB  ASP A 125      -5.734  36.695  32.144  1.00 20.62           C  
ATOM   1002  CG  ASP A 125      -6.031  38.180  32.299  1.00 23.60           C  
ATOM   1003  OD1 ASP A 125      -6.971  38.527  33.045  1.00 23.80           O  
ATOM   1004  OD2 ASP A 125      -5.335  39.002  31.664  1.00 26.27           O  
ATOM   1005  N   GLU A 126      -5.426  33.661  32.681  1.00 15.95           N  
ATOM   1006  CA  GLU A 126      -5.518  32.274  32.220  1.00 16.90           C  
ATOM   1007  C   GLU A 126      -6.379  31.462  33.175  1.00 15.97           C  
ATOM   1008  O   GLU A 126      -7.131  30.579  32.750  1.00 15.58           O  
ATOM   1009  CB  GLU A 126      -4.137  31.615  32.094  1.00 16.73           C  
ATOM   1010  CG  GLU A 126      -4.229  30.112  31.783  1.00 19.56           C  
ATOM   1011  CD  GLU A 126      -3.000  29.551  31.072  1.00 23.14           C  
ATOM   1012  OE1 GLU A 126      -1.868  29.742  31.571  1.00 23.71           O  
ATOM   1013  OE2 GLU A 126      -3.168  28.909  30.012  1.00 22.42           O  
ATOM   1014  N   HIS A 127      -6.272  31.766  34.465  1.00 15.00           N  
ATOM   1015  CA  HIS A 127      -7.058  31.066  35.469  1.00 14.20           C  
ATOM   1016  C   HIS A 127      -8.535  31.331  35.233  1.00 15.43           C  
ATOM   1017  O   HIS A 127      -9.362  30.434  35.366  1.00 13.12           O  
ATOM   1018  CB  HIS A 127      -6.662  31.522  36.877  1.00 13.40           C  
ATOM   1019  CG  HIS A 127      -7.492  30.910  37.962  1.00 11.65           C  
ATOM   1020  ND1 HIS A 127      -8.626  31.513  38.463  1.00 13.02           N  
ATOM   1021  CD2 HIS A 127      -7.377  29.728  38.613  1.00 12.11           C  
ATOM   1022  CE1 HIS A 127      -9.174  30.729  39.376  1.00 11.50           C  
ATOM   1023  NE2 HIS A 127      -8.435  29.640  39.485  1.00 12.09           N  
ATOM   1024  N   SER A 128      -8.860  32.567  34.867  1.00 16.72           N  
ATOM   1025  CA  SER A 128     -10.243  32.951  34.605  1.00 17.43           C  
ATOM   1026  C   SER A 128     -10.808  32.191  33.398  1.00 19.06           C  
ATOM   1027  O   SER A 128     -11.979  31.806  33.385  1.00 18.31           O  
ATOM   1028  CB  SER A 128     -10.327  34.460  34.361  1.00 18.04           C  
ATOM   1029  OG  SER A 128     -11.674  34.904  34.390  1.00 19.32           O  
ATOM   1030  N   ASP A 129      -9.969  31.972  32.390  1.00 18.66           N  
ATOM   1031  CA  ASP A 129     -10.383  31.250  31.194  1.00 19.10           C  
ATOM   1032  C   ASP A 129     -10.596  29.760  31.457  1.00 18.51           C  
ATOM   1033  O   ASP A 129     -11.577  29.179  30.992  1.00 19.54           O  
ATOM   1034  CB  ASP A 129      -9.343  31.424  30.087  1.00 20.07           C  
ATOM   1035  CG  ASP A 129      -9.263  32.848  29.584  1.00 21.38           C  
ATOM   1036  OD1 ASP A 129      -8.405  33.123  28.722  1.00 22.18           O  
ATOM   1037  OD2 ASP A 129     -10.058  33.695  30.045  1.00 23.04           O  
ATOM   1038  N   VAL A 130      -9.676  29.147  32.201  1.00 18.64           N  
ATOM   1039  CA  VAL A 130      -9.765  27.725  32.517  1.00 16.02           C  
ATOM   1040  C   VAL A 130     -10.936  27.400  33.435  1.00 15.99           C  
ATOM   1041  O   VAL A 130     -11.630  26.405  33.213  1.00 15.03           O  
ATOM   1042  CB  VAL A 130      -8.459  27.202  33.166  1.00 17.05           C  
ATOM   1043  CG1 VAL A 130      -8.648  25.761  33.646  1.00 17.25           C  
ATOM   1044  CG2 VAL A 130      -7.319  27.265  32.160  1.00 15.92           C  
ATOM   1045  N   LEU A 131     -11.160  28.219  34.463  1.00 17.07           N  
ATOM   1046  CA  LEU A 131     -12.272  27.968  35.377  1.00 20.05           C  
ATOM   1047  C   LEU A 131     -13.594  28.145  34.649  1.00 22.09           C  
ATOM   1048  O   LEU A 131     -14.564  27.441  34.924  1.00 22.15           O  
ATOM   1049  CB  LEU A 131     -12.230  28.901  36.586  1.00 21.30           C  
ATOM   1050  CG  LEU A 131     -12.116  28.191  37.943  1.00 22.25           C  
ATOM   1051  CD1 LEU A 131     -12.439  29.189  39.050  1.00 21.94           C  
ATOM   1052  CD2 LEU A 131     -13.067  26.997  38.011  1.00 19.70           C  
ATOM   1053  N   GLY A 132     -13.626  29.097  33.721  1.00 23.17           N  
ATOM   1054  CA  GLY A 132     -14.828  29.322  32.949  1.00 25.82           C  
ATOM   1055  C   GLY A 132     -15.101  28.074  32.132  1.00 28.31           C  
ATOM   1056  O   GLY A 132     -16.263  27.734  31.907  1.00 30.44           O  
ATOM   1057  N   GLN A 133     -14.041  27.394  31.691  1.00 30.13           N  
ATOM   1058  CA  GLN A 133     -14.215  26.167  30.907  1.00 32.24           C  
ATOM   1059  C   GLN A 133     -14.611  25.000  31.828  1.00 31.77           C  
ATOM   1060  O   GLN A 133     -15.673  24.395  31.645  1.00 33.73           O  
ATOM   1061  CB  GLN A 133     -12.937  25.815  30.045  1.00 34.23           C  
ATOM   1062  CG  GLN A 133     -11.768  24.999  30.711  1.00 38.27           C  
ATOM   1063  CD  GLN A 133     -10.692  24.427  29.723  1.00 39.02           C  
ATOM   1064  OE1 GLN A 133      -9.648  25.057  29.472  1.00 39.80           O  
ATOM   1065  NE2 GLN A 133     -10.959  23.226  29.192  1.00 39.20           N  
ATOM   1066  N   LEU A 134     -13.805  24.738  32.853  1.00 28.36           N  
ATOM   1067  CA  LEU A 134     -14.034  23.609  33.755  1.00 26.07           C  
ATOM   1068  C   LEU A 134     -15.071  23.644  34.888  1.00 24.05           C  
ATOM   1069  O   LEU A 134     -15.649  22.604  35.207  1.00 22.57           O  
ATOM   1070  CB  LEU A 134     -12.692  23.178  34.345  1.00 26.06           C  
ATOM   1071  CG  LEU A 134     -11.574  23.024  33.316  1.00 26.88           C  
ATOM   1072  CD1 LEU A 134     -10.285  22.633  34.025  1.00 28.39           C  
ATOM   1073  CD2 LEU A 134     -11.962  21.986  32.273  1.00 27.43           C  
ATOM   1074  N   LYS A 135     -15.306  24.800  35.507  1.00 22.74           N  
ATOM   1075  CA  LYS A 135     -16.266  24.870  36.614  1.00 21.28           C  
ATOM   1076  C   LYS A 135     -17.585  24.152  36.374  1.00 19.49           C  
ATOM   1077  O   LYS A 135     -18.118  23.507  37.275  1.00 17.56           O  
ATOM   1078  CB  LYS A 135     -16.579  26.317  36.992  1.00 24.41           C  
ATOM   1079  CG  LYS A 135     -17.671  26.425  38.056  1.00 26.69           C  
ATOM   1080  CD  LYS A 135     -17.809  27.842  38.585  1.00 28.76           C  
ATOM   1081  CE  LYS A 135     -18.233  27.823  40.046  1.00 30.24           C  
ATOM   1082  NZ  LYS A 135     -17.306  26.954  40.836  1.00 31.96           N  
HETATM 1083  N   MSE A 136     -18.130  24.278  35.171  1.00 19.98           N  
HETATM 1084  CA  MSE A 136     -19.392  23.619  34.872  1.00 21.01           C  
HETATM 1085  C   MSE A 136     -19.204  22.375  34.009  1.00 20.32           C  
HETATM 1086  O   MSE A 136     -20.178  21.766  33.572  1.00 20.30           O  
HETATM 1087  CB  MSE A 136     -20.366  24.597  34.201  1.00 20.78           C  
HETATM 1088  CG  MSE A 136     -20.795  25.771  35.091  1.00 22.14           C  
HETATM 1089 SE   MSE A 136     -21.506  25.260  36.845  1.00 31.47          SE  
HETATM 1090  CE  MSE A 136     -23.215  24.542  36.292  1.00 23.91           C  
ATOM   1091  N   GLN A 137     -17.953  21.998  33.756  1.00 19.45           N  
ATOM   1092  CA  GLN A 137     -17.692  20.799  32.972  1.00 20.62           C  
ATOM   1093  C   GLN A 137     -17.975  19.638  33.926  1.00 21.19           C  
ATOM   1094  O   GLN A 137     -17.427  19.585  35.026  1.00 20.98           O  
ATOM   1095  CB  GLN A 137     -16.235  20.762  32.502  1.00 20.24           C  
ATOM   1096  CG  GLN A 137     -15.895  19.619  31.540  1.00 20.18           C  
ATOM   1097  CD  GLN A 137     -16.552  19.765  30.168  1.00 20.71           C  
ATOM   1098  OE1 GLN A 137     -16.433  20.803  29.517  1.00 21.86           O  
ATOM   1099  NE2 GLN A 137     -17.236  18.719  29.723  1.00 17.91           N  
ATOM   1100  N   GLU A 138     -18.843  18.723  33.510  1.00 21.94           N  
ATOM   1101  CA  GLU A 138     -19.214  17.581  34.338  1.00 23.45           C  
ATOM   1102  C   GLU A 138     -18.105  16.595  34.633  1.00 21.62           C  
ATOM   1103  O   GLU A 138     -17.205  16.378  33.823  1.00 20.46           O  
ATOM   1104  CB  GLU A 138     -20.382  16.823  33.705  1.00 25.71           C  
ATOM   1105  CG  GLU A 138     -21.736  17.304  34.180  1.00 29.04           C  
ATOM   1106  CD  GLU A 138     -22.852  16.979  33.206  1.00 30.14           C  
ATOM   1107  OE1 GLU A 138     -23.738  17.839  33.032  1.00 31.08           O  
ATOM   1108  OE2 GLU A 138     -22.851  15.874  32.621  1.00 31.95           O  
ATOM   1109  N   VAL A 139     -18.196  15.996  35.812  1.00 21.63           N  
ATOM   1110  CA  VAL A 139     -17.241  14.995  36.259  1.00 22.20           C  
ATOM   1111  C   VAL A 139     -17.856  14.157  37.371  1.00 21.81           C  
ATOM   1112  O   VAL A 139     -18.305  14.683  38.387  1.00 22.91           O  
ATOM   1113  CB  VAL A 139     -15.909  15.644  36.752  1.00 22.78           C  
ATOM   1114  CG1 VAL A 139     -16.174  17.015  37.342  1.00 25.36           C  
ATOM   1115  CG2 VAL A 139     -15.239  14.746  37.784  1.00 23.14           C  
ATOM   1116  N   SER A 140     -17.898  12.848  37.152  1.00 22.12           N  
ATOM   1117  CA  SER A 140     -18.436  11.916  38.131  1.00 22.29           C  
ATOM   1118  C   SER A 140     -17.589  10.654  38.059  1.00 22.37           C  
ATOM   1119  O   SER A 140     -17.709   9.859  37.129  1.00 21.93           O  
ATOM   1120  CB  SER A 140     -19.901  11.584  37.827  1.00 23.40           C  
ATOM   1121  OG  SER A 140     -20.026  10.858  36.617  1.00 25.41           O  
ATOM   1122  N   HIS A 141     -16.715  10.493  39.042  1.00 21.25           N  
ATOM   1123  CA  HIS A 141     -15.828   9.346  39.100  1.00 20.73           C  
ATOM   1124  C   HIS A 141     -15.744   8.887  40.544  1.00 21.26           C  
ATOM   1125  O   HIS A 141     -15.616   9.699  41.459  1.00 22.47           O  
ATOM   1126  CB  HIS A 141     -14.440   9.744  38.595  1.00 20.71           C  
ATOM   1127  CG  HIS A 141     -13.400   8.681  38.763  1.00 20.61           C  
ATOM   1128  ND1 HIS A 141     -13.111   7.758  37.782  1.00 20.49           N  
ATOM   1129  CD2 HIS A 141     -12.570   8.406  39.797  1.00 19.76           C  
ATOM   1130  CE1 HIS A 141     -12.145   6.960  38.204  1.00 20.98           C  
ATOM   1131  NE2 HIS A 141     -11.799   7.332  39.423  1.00 20.52           N  
ATOM   1132  N   GLU A 142     -15.826   7.581  40.747  1.00 20.27           N  
ATOM   1133  CA  GLU A 142     -15.752   7.028  42.084  1.00 21.00           C  
ATOM   1134  C   GLU A 142     -14.865   5.794  42.079  1.00 20.58           C  
ATOM   1135  O   GLU A 142     -14.970   4.945  41.197  1.00 19.19           O  
ATOM   1136  CB  GLU A 142     -17.152   6.670  42.582  1.00 23.21           C  
ATOM   1137  CG  GLU A 142     -17.188   6.209  44.027  1.00 29.09           C  
ATOM   1138  CD  GLU A 142     -18.605   6.041  44.553  1.00 32.52           C  
ATOM   1139  OE1 GLU A 142     -18.752   5.739  45.757  1.00 33.35           O  
ATOM   1140  OE2 GLU A 142     -19.568   6.211  43.767  1.00 35.47           O  
ATOM   1141  N   GLU A 143     -13.980   5.711  43.063  1.00 20.56           N  
ATOM   1142  CA  GLU A 143     -13.072   4.582  43.189  1.00 21.33           C  
ATOM   1143  C   GLU A 143     -12.683   4.425  44.648  1.00 21.07           C  
ATOM   1144  O   GLU A 143     -12.956   5.297  45.472  1.00 20.14           O  
ATOM   1145  CB  GLU A 143     -11.805   4.798  42.343  1.00 21.94           C  
ATOM   1146  CG  GLU A 143     -11.047   6.090  42.651  1.00 23.30           C  
ATOM   1147  CD  GLU A 143      -9.730   6.204  41.894  1.00 25.68           C  
ATOM   1148  OE1 GLU A 143      -8.756   5.506  42.258  1.00 26.54           O  
ATOM   1149  OE2 GLU A 143      -9.667   6.993  40.926  1.00 25.24           O  
ATOM   1150  N   ILE A 144     -12.057   3.299  44.959  1.00 20.89           N  
ATOM   1151  CA  ILE A 144     -11.594   3.021  46.304  1.00 20.77           C  
ATOM   1152  C   ILE A 144     -10.078   2.899  46.203  1.00 20.52           C  
ATOM   1153  O   ILE A 144      -9.569   2.083  45.432  1.00 21.49           O  
ATOM   1154  CB  ILE A 144     -12.190   1.695  46.836  1.00 21.29           C  
ATOM   1155  CG1 ILE A 144     -13.718   1.801  46.893  1.00 22.22           C  
ATOM   1156  CG2 ILE A 144     -11.620   1.377  48.212  1.00 21.07           C  
ATOM   1157  CD1 ILE A 144     -14.415   0.552  47.398  1.00 20.20           C  
ATOM   1158  N   VAL A 145      -9.355   3.729  46.948  1.00 19.14           N  
ATOM   1159  CA  VAL A 145      -7.896   3.683  46.932  1.00 17.86           C  
ATOM   1160  C   VAL A 145      -7.445   2.960  48.194  1.00 17.51           C  
ATOM   1161  O   VAL A 145      -7.815   3.350  49.302  1.00 17.17           O  
ATOM   1162  CB  VAL A 145      -7.289   5.096  46.897  1.00 17.26           C  
ATOM   1163  CG1 VAL A 145      -5.769   5.012  46.885  1.00 17.42           C  
ATOM   1164  CG2 VAL A 145      -7.782   5.833  45.666  1.00 17.90           C  
ATOM   1165  N   ASP A 146      -6.638   1.916  48.022  1.00 16.43           N  
ATOM   1166  CA  ASP A 146      -6.178   1.104  49.149  1.00 16.54           C  
ATOM   1167  C   ASP A 146      -4.713   1.265  49.552  1.00 15.77           C  
ATOM   1168  O   ASP A 146      -4.125   0.336  50.109  1.00 15.35           O  
ATOM   1169  CB  ASP A 146      -6.440  -0.374  48.838  1.00 14.91           C  
ATOM   1170  CG  ASP A 146      -5.485  -0.931  47.784  1.00 15.56           C  
ATOM   1171  OD1 ASP A 146      -4.830  -0.136  47.075  1.00 13.86           O  
ATOM   1172  OD2 ASP A 146      -5.396  -2.170  47.656  1.00 12.91           O  
ATOM   1173  N   ARG A 147      -4.123   2.430  49.296  1.00 16.84           N  
ATOM   1174  CA  ARG A 147      -2.717   2.631  49.642  1.00 15.88           C  
ATOM   1175  C   ARG A 147      -2.237   4.067  49.446  1.00 14.99           C  
ATOM   1176  O   ARG A 147      -2.786   4.808  48.634  1.00 15.39           O  
ATOM   1177  CB  ARG A 147      -1.845   1.705  48.781  1.00 15.14           C  
ATOM   1178  CG  ARG A 147      -1.826   2.078  47.288  1.00 14.74           C  
ATOM   1179  CD  ARG A 147      -1.107   1.025  46.448  1.00 16.76           C  
ATOM   1180  NE  ARG A 147      -1.836  -0.240  46.435  1.00 16.42           N  
ATOM   1181  CZ  ARG A 147      -1.275  -1.428  46.238  1.00 16.14           C  
ATOM   1182  NH1 ARG A 147       0.030  -1.524  46.035  1.00 16.89           N  
ATOM   1183  NH2 ARG A 147      -2.020  -2.526  46.249  1.00 16.61           N  
ATOM   1184  N   PHE A 148      -1.207   4.455  50.193  1.00 14.76           N  
ATOM   1185  CA  PHE A 148      -0.636   5.785  50.040  1.00 16.70           C  
ATOM   1186  C   PHE A 148       0.872   5.641  49.901  1.00 16.60           C  
ATOM   1187  O   PHE A 148       1.441   4.615  50.280  1.00 19.53           O  
ATOM   1188  CB  PHE A 148      -1.034   6.717  51.202  1.00 16.29           C  
ATOM   1189  CG  PHE A 148      -0.593   6.257  52.572  1.00 18.32           C  
ATOM   1190  CD1 PHE A 148       0.695   6.527  53.041  1.00 19.00           C  
ATOM   1191  CD2 PHE A 148      -1.499   5.630  53.429  1.00 17.00           C  
ATOM   1192  CE1 PHE A 148       1.070   6.184  54.346  1.00 19.35           C  
ATOM   1193  CE2 PHE A 148      -1.133   5.284  54.733  1.00 17.56           C  
ATOM   1194  CZ  PHE A 148       0.151   5.564  55.192  1.00 17.18           C  
ATOM   1195  N   HIS A 149       1.516   6.650  49.332  1.00 14.71           N  
ATOM   1196  CA  HIS A 149       2.951   6.587  49.108  1.00 15.56           C  
ATOM   1197  C   HIS A 149       3.728   7.694  49.789  1.00 15.56           C  
ATOM   1198  O   HIS A 149       3.209   8.784  50.025  1.00 14.14           O  
ATOM   1199  CB  HIS A 149       3.245   6.641  47.607  1.00 15.17           C  
ATOM   1200  CG  HIS A 149       2.501   5.621  46.809  1.00 14.85           C  
ATOM   1201  ND1 HIS A 149       1.135   5.661  46.634  1.00 15.60           N  
ATOM   1202  CD2 HIS A 149       2.929   4.510  46.164  1.00 14.72           C  
ATOM   1203  CE1 HIS A 149       0.753   4.618  45.920  1.00 15.57           C  
ATOM   1204  NE2 HIS A 149       1.824   3.903  45.623  1.00 16.35           N  
ATOM   1205  N   LEU A 150       4.980   7.393  50.111  1.00 14.35           N  
ATOM   1206  CA  LEU A 150       5.866   8.367  50.729  1.00 14.83           C  
ATOM   1207  C   LEU A 150       6.877   8.650  49.642  1.00 14.37           C  
ATOM   1208  O   LEU A 150       7.388   7.726  49.022  1.00 13.58           O  
ATOM   1209  CB  LEU A 150       6.582   7.777  51.944  1.00 13.62           C  
ATOM   1210  CG  LEU A 150       7.753   8.598  52.500  1.00 12.58           C  
ATOM   1211  CD1 LEU A 150       7.269   9.971  52.949  1.00  9.36           C  
ATOM   1212  CD2 LEU A 150       8.395   7.832  53.669  1.00 11.70           C  
ATOM   1213  N   LEU A 151       7.178   9.909  49.386  1.00 16.86           N  
ATOM   1214  CA  LEU A 151       8.134  10.171  48.332  1.00 18.43           C  
ATOM   1215  C   LEU A 151       9.073  11.311  48.779  1.00 17.14           C  
ATOM   1216  O   LEU A 151       8.813  11.995  49.782  1.00 16.24           O  
ATOM   1217  CB  LEU A 151       7.368  10.532  47.028  1.00 21.52           C  
ATOM   1218  CG  LEU A 151       6.296   9.701  46.231  1.00 23.99           C  
ATOM   1219  CD1 LEU A 151       4.948   9.808  46.890  1.00 24.68           C  
ATOM   1220  CD2 LEU A 151       6.034  10.372  44.982  1.00 23.25           C  
ATOM   1221  N   TYR A 152      10.177  11.485  48.056  1.00 15.23           N  
ATOM   1222  CA  TYR A 152      11.149  12.537  48.358  1.00 14.14           C  
ATOM   1223  C   TYR A 152      11.469  13.309  47.079  1.00 14.03           C  
ATOM   1224  O   TYR A 152      11.378  12.766  45.973  1.00 14.32           O  
ATOM   1225  CB  TYR A 152      12.422  11.934  48.956  1.00 11.63           C  
ATOM   1226  CG  TYR A 152      13.047  10.852  48.109  1.00 11.80           C  
ATOM   1227  CD1 TYR A 152      13.997  11.158  47.137  1.00  9.39           C  
ATOM   1228  CD2 TYR A 152      12.668   9.517  48.264  1.00 12.79           C  
ATOM   1229  CE1 TYR A 152      14.557  10.161  46.337  1.00 11.70           C  
ATOM   1230  CE2 TYR A 152      13.219   8.509  47.466  1.00 11.95           C  
ATOM   1231  CZ  TYR A 152      14.162   8.837  46.508  1.00 13.16           C  
ATOM   1232  OH  TYR A 152      14.706   7.841  45.723  1.00 15.26           O  
ATOM   1233  N   GLN A 153      11.865  14.568  47.236  1.00 14.11           N  
ATOM   1234  CA  GLN A 153      12.138  15.449  46.110  1.00 14.41           C  
ATOM   1235  C   GLN A 153      13.559  15.472  45.575  1.00 14.93           C  
ATOM   1236  O   GLN A 153      14.521  15.615  46.331  1.00 17.97           O  
ATOM   1237  CB  GLN A 153      11.720  16.860  46.499  1.00 14.61           C  
ATOM   1238  CG  GLN A 153      11.755  17.876  45.393  1.00 12.85           C  
ATOM   1239  CD  GLN A 153      11.154  19.187  45.842  1.00 11.29           C  
ATOM   1240  OE1 GLN A 153      11.670  19.840  46.751  1.00 10.68           O  
ATOM   1241  NE2 GLN A 153      10.051  19.577  45.217  1.00  8.20           N  
ATOM   1242  N   LEU A 154      13.684  15.341  44.257  1.00 14.44           N  
ATOM   1243  CA  LEU A 154      14.991  15.380  43.617  1.00 13.37           C  
ATOM   1244  C   LEU A 154      15.430  16.808  43.408  1.00 14.79           C  
ATOM   1245  O   LEU A 154      14.674  17.749  43.631  1.00 13.17           O  
ATOM   1246  CB  LEU A 154      14.957  14.694  42.256  1.00 11.08           C  
ATOM   1247  CG  LEU A 154      14.599  13.210  42.261  1.00 11.91           C  
ATOM   1248  CD1 LEU A 154      14.874  12.634  40.873  1.00  8.28           C  
ATOM   1249  CD2 LEU A 154      15.508  12.480  43.245  1.00  8.80           C  
ATOM   1250  N   GLU A 155      16.670  16.960  42.976  1.00 17.09           N  
ATOM   1251  CA  GLU A 155      17.224  18.272  42.723  1.00 18.68           C  
ATOM   1252  C   GLU A 155      16.336  19.040  41.749  1.00 18.58           C  
ATOM   1253  O   GLU A 155      16.033  20.209  41.971  1.00 17.84           O  
ATOM   1254  CB  GLU A 155      18.634  18.127  42.150  1.00 23.60           C  
ATOM   1255  CG  GLU A 155      19.338  19.435  41.871  1.00 28.83           C  
ATOM   1256  CD  GLU A 155      20.806  19.238  41.567  1.00 32.73           C  
ATOM   1257  OE1 GLU A 155      21.626  20.017  42.101  1.00 38.26           O  
ATOM   1258  OE2 GLU A 155      21.145  18.309  40.798  1.00 33.56           O  
ATOM   1259  N   ASN A 156      15.894  18.373  40.685  1.00 17.31           N  
ATOM   1260  CA  ASN A 156      15.068  19.039  39.683  1.00 16.58           C  
ATOM   1261  C   ASN A 156      13.610  19.264  40.075  1.00 15.33           C  
ATOM   1262  O   ASN A 156      12.793  19.644  39.235  1.00 13.90           O  
ATOM   1263  CB  ASN A 156      15.125  18.286  38.348  1.00 15.40           C  
ATOM   1264  CG  ASN A 156      14.283  17.023  38.342  1.00 16.89           C  
ATOM   1265  OD1 ASN A 156      14.133  16.379  37.299  1.00 15.63           O  
ATOM   1266  ND2 ASN A 156      13.726  16.662  39.498  1.00 11.93           N  
ATOM   1267  N   GLY A 157      13.284  19.027  41.342  1.00 14.98           N  
ATOM   1268  CA  GLY A 157      11.921  19.236  41.804  1.00 13.13           C  
ATOM   1269  C   GLY A 157      10.951  18.071  41.661  1.00 14.04           C  
ATOM   1270  O   GLY A 157       9.893  18.071  42.298  1.00 14.63           O  
ATOM   1271  N   SER A 158      11.274  17.083  40.830  1.00 13.48           N  
ATOM   1272  CA  SER A 158      10.367  15.947  40.669  1.00 13.37           C  
ATOM   1273  C   SER A 158      10.380  15.111  41.940  1.00 13.84           C  
ATOM   1274  O   SER A 158      11.284  15.245  42.763  1.00 15.50           O  
ATOM   1275  CB  SER A 158      10.767  15.089  39.464  1.00 12.53           C  
ATOM   1276  OG  SER A 158      12.070  14.564  39.601  1.00 11.89           O  
ATOM   1277  N   TRP A 159       9.366  14.264  42.104  1.00 13.25           N  
ATOM   1278  CA  TRP A 159       9.248  13.413  43.282  1.00 12.70           C  
ATOM   1279  C   TRP A 159       9.338  11.923  42.934  1.00 14.33           C  
ATOM   1280  O   TRP A 159       8.736  11.470  41.962  1.00 12.53           O  
ATOM   1281  CB  TRP A 159       7.917  13.684  44.000  1.00 12.99           C  
ATOM   1282  CG  TRP A 159       7.754  15.105  44.497  1.00 16.13           C  
ATOM   1283  CD1 TRP A 159       7.420  16.204  43.753  1.00 15.20           C  
ATOM   1284  CD2 TRP A 159       7.893  15.560  45.853  1.00 15.75           C  
ATOM   1285  NE1 TRP A 159       7.371  17.328  44.550  1.00 15.26           N  
ATOM   1286  CE2 TRP A 159       7.689  16.976  45.809  1.00 16.20           C  
ATOM   1287  CE3 TRP A 159       8.270  14.946  47.043  1.00 16.38           C  
ATOM   1288  CZ2 TRP A 159       7.731  17.736  46.990  1.00 14.86           C  
ATOM   1289  CZ3 TRP A 159       8.319  15.718  48.195  1.00 15.61           C  
ATOM   1290  CH2 TRP A 159       8.097  17.106  48.149  1.00 14.42           C  
ATOM   1291  N   THR A 160      10.092  11.173  43.739  1.00 14.19           N  
ATOM   1292  CA  THR A 160      10.267   9.734  43.551  1.00 12.95           C  
ATOM   1293  C   THR A 160       9.659   8.988  44.742  1.00 13.64           C  
ATOM   1294  O   THR A 160       9.746   9.453  45.874  1.00 14.75           O  
ATOM   1295  CB  THR A 160      11.762   9.344  43.469  1.00 14.07           C  
ATOM   1296  OG1 THR A 160      12.384  10.017  42.365  1.00 11.45           O  
ATOM   1297  CG2 THR A 160      11.910   7.832  43.299  1.00 12.87           C  
ATOM   1298  N   VAL A 161       9.052   7.834  44.481  1.00 11.88           N  
ATOM   1299  CA  VAL A 161       8.432   7.024  45.528  1.00 12.04           C  
ATOM   1300  C   VAL A 161       9.465   6.258  46.347  1.00 12.48           C  
ATOM   1301  O   VAL A 161      10.291   5.530  45.798  1.00 11.94           O  
ATOM   1302  CB  VAL A 161       7.440   5.993  44.927  1.00 12.86           C  
ATOM   1303  CG1 VAL A 161       6.975   5.010  46.007  1.00 12.15           C  
ATOM   1304  CG2 VAL A 161       6.250   6.712  44.318  1.00 12.87           C  
ATOM   1305  N   TYR A 162       9.416   6.420  47.664  1.00 12.68           N  
ATOM   1306  CA  TYR A 162      10.348   5.713  48.529  1.00 13.12           C  
ATOM   1307  C   TYR A 162       9.690   4.428  49.009  1.00 13.04           C  
ATOM   1308  O   TYR A 162      10.284   3.352  48.925  1.00 12.29           O  
ATOM   1309  CB  TYR A 162      10.741   6.581  49.728  1.00 14.72           C  
ATOM   1310  CG  TYR A 162      11.689   5.901  50.700  1.00 15.90           C  
ATOM   1311  CD1 TYR A 162      12.908   5.372  50.271  1.00 15.82           C  
ATOM   1312  CD2 TYR A 162      11.374   5.808  52.054  1.00 16.75           C  
ATOM   1313  CE1 TYR A 162      13.792   4.767  51.174  1.00 17.45           C  
ATOM   1314  CE2 TYR A 162      12.249   5.211  52.962  1.00 17.62           C  
ATOM   1315  CZ  TYR A 162      13.452   4.696  52.519  1.00 17.33           C  
ATOM   1316  OH  TYR A 162      14.313   4.129  53.427  1.00 14.72           O  
ATOM   1317  N   GLU A 163       8.454   4.536  49.490  1.00 12.94           N  
ATOM   1318  CA  GLU A 163       7.746   3.361  49.981  1.00 14.68           C  
ATOM   1319  C   GLU A 163       6.228   3.483  49.862  1.00 15.36           C  
ATOM   1320  O   GLU A 163       5.675   4.579  49.940  1.00 14.84           O  
ATOM   1321  CB  GLU A 163       8.134   3.107  51.445  1.00 16.20           C  
ATOM   1322  CG  GLU A 163       7.887   1.689  51.934  1.00 15.96           C  
ATOM   1323  CD  GLU A 163       8.501   1.435  53.305  1.00 19.96           C  
ATOM   1324  OE1 GLU A 163       9.709   1.696  53.486  1.00 18.30           O  
ATOM   1325  OE2 GLU A 163       7.777   0.971  54.206  1.00 23.27           O  
ATOM   1326  N   THR A 164       5.567   2.340  49.685  1.00 15.89           N  
ATOM   1327  CA  THR A 164       4.113   2.274  49.560  1.00 15.85           C  
ATOM   1328  C   THR A 164       3.519   1.539  50.753  1.00 16.98           C  
ATOM   1329  O   THR A 164       4.039   0.506  51.171  1.00 15.50           O  
ATOM   1330  CB  THR A 164       3.697   1.517  48.288  1.00 16.07           C  
ATOM   1331  OG1 THR A 164       4.148   2.238  47.138  1.00 15.65           O  
ATOM   1332  CG2 THR A 164       2.181   1.349  48.234  1.00 15.30           C  
ATOM   1333  N   PHE A 165       2.412   2.058  51.276  1.00 19.02           N  
ATOM   1334  CA  PHE A 165       1.753   1.460  52.433  1.00 19.63           C  
ATOM   1335  C   PHE A 165       0.337   0.974  52.132  1.00 20.80           C  
ATOM   1336  O   PHE A 165      -0.482   1.714  51.587  1.00 20.85           O  
ATOM   1337  CB  PHE A 165       1.719   2.482  53.568  1.00 18.09           C  
ATOM   1338  CG  PHE A 165       3.075   3.016  53.933  1.00 19.65           C  
ATOM   1339  CD1 PHE A 165       3.789   2.481  55.002  1.00 17.40           C  
ATOM   1340  CD2 PHE A 165       3.656   4.039  53.185  1.00 18.68           C  
ATOM   1341  CE1 PHE A 165       5.061   2.954  55.316  1.00 17.55           C  
ATOM   1342  CE2 PHE A 165       4.930   4.516  53.494  1.00 18.37           C  
ATOM   1343  CZ  PHE A 165       5.631   3.972  54.563  1.00 17.39           C  
ATOM   1344  N   LEU A 166       0.062  -0.276  52.493  1.00 23.23           N  
ATOM   1345  CA  LEU A 166      -1.251  -0.878  52.287  1.00 24.84           C  
ATOM   1346  C   LEU A 166      -2.178  -0.535  53.452  1.00 26.72           C  
ATOM   1347  O   LEU A 166      -1.791  -0.637  54.617  1.00 26.63           O  
ATOM   1348  CB  LEU A 166      -1.122  -2.394  52.170  1.00 26.70           C  
ATOM   1349  CG  LEU A 166      -1.436  -3.018  50.808  1.00 30.21           C  
ATOM   1350  CD1 LEU A 166      -2.879  -2.693  50.424  1.00 31.57           C  
ATOM   1351  CD2 LEU A 166      -0.465  -2.495  49.760  1.00 29.86           C  
ATOM   1352  N   LEU A 167      -3.402  -0.128  53.133  1.00 27.00           N  
ATOM   1353  CA  LEU A 167      -4.372   0.230  54.161  1.00 28.65           C  
ATOM   1354  C   LEU A 167      -5.118  -1.006  54.648  1.00 30.16           C  
ATOM   1355  O   LEU A 167      -5.817  -1.662  53.875  1.00 29.99           O  
ATOM   1356  CB  LEU A 167      -5.359   1.256  53.604  1.00 28.00           C  
ATOM   1357  CG  LEU A 167      -4.687   2.493  53.003  1.00 28.57           C  
ATOM   1358  CD1 LEU A 167      -5.714   3.338  52.276  1.00 29.19           C  
ATOM   1359  CD2 LEU A 167      -4.004   3.289  54.101  1.00 27.64           C  
ATOM   1360  N   GLY A 168      -4.968  -1.321  55.932  1.00 31.96           N  
ATOM   1361  CA  GLY A 168      -5.632  -2.489  56.479  1.00 33.68           C  
ATOM   1362  C   GLY A 168      -4.743  -3.718  56.420  1.00 35.47           C  
ATOM   1363  O   GLY A 168      -4.872  -4.593  57.303  1.00 37.02           O  
TER    1364      GLY A 168                                                      
HETATM 1365  N   MSE B   1      -3.093  -3.644  31.732  1.00 35.39           N  
HETATM 1366  CA  MSE B   1      -2.218  -2.516  31.305  1.00 34.21           C  
HETATM 1367  C   MSE B   1      -0.737  -2.892  31.317  1.00 31.53           C  
HETATM 1368  O   MSE B   1      -0.386  -4.054  31.516  1.00 30.81           O  
HETATM 1369  CB  MSE B   1      -2.476  -1.287  32.193  1.00 36.98           C  
HETATM 1370  CG  MSE B   1      -2.513  -1.550  33.698  1.00 39.49           C  
HETATM 1371 SE   MSE B   1      -3.173  -0.004  34.699  1.00 41.81          SE  
HETATM 1372  CE  MSE B   1      -4.537  -0.862  35.765  1.00 43.15           C  
ATOM   1373  N   LYS B   2       0.126  -1.909  31.077  1.00 28.76           N  
ATOM   1374  CA  LYS B   2       1.567  -2.139  31.053  1.00 26.77           C  
ATOM   1375  C   LYS B   2       2.206  -1.991  32.426  1.00 24.29           C  
ATOM   1376  O   LYS B   2       2.046  -0.965  33.088  1.00 22.23           O  
ATOM   1377  CB  LYS B   2       2.250  -1.163  30.096  1.00 27.64           C  
ATOM   1378  CG  LYS B   2       1.980  -1.436  28.634  1.00 30.59           C  
ATOM   1379  CD  LYS B   2       3.283  -1.597  27.849  1.00 32.90           C  
ATOM   1380  CE  LYS B   2       3.853  -0.265  27.431  1.00 32.00           C  
ATOM   1381  NZ  LYS B   2       3.947   0.626  28.607  1.00 34.16           N  
ATOM   1382  N   TYR B   3       2.939  -3.020  32.839  1.00 21.67           N  
ATOM   1383  CA  TYR B   3       3.628  -3.012  34.123  1.00 18.70           C  
ATOM   1384  C   TYR B   3       5.135  -3.000  33.917  1.00 18.57           C  
ATOM   1385  O   TYR B   3       5.644  -3.485  32.902  1.00 16.04           O  
ATOM   1386  CB  TYR B   3       3.243  -4.240  34.938  1.00 17.49           C  
ATOM   1387  CG  TYR B   3       1.846  -4.189  35.502  1.00 16.68           C  
ATOM   1388  CD1 TYR B   3       1.596  -3.590  36.737  1.00 14.68           C  
ATOM   1389  CD2 TYR B   3       0.772  -4.752  34.811  1.00 14.50           C  
ATOM   1390  CE1 TYR B   3       0.312  -3.558  37.275  1.00 15.30           C  
ATOM   1391  CE2 TYR B   3      -0.518  -4.724  35.339  1.00 14.22           C  
ATOM   1392  CZ  TYR B   3      -0.740  -4.127  36.572  1.00 13.84           C  
ATOM   1393  OH  TYR B   3      -2.008  -4.109  37.111  1.00 14.67           O  
ATOM   1394  N   GLY B   4       5.840  -2.436  34.893  1.00 17.67           N  
ATOM   1395  CA  GLY B   4       7.286  -2.367  34.829  1.00 16.17           C  
ATOM   1396  C   GLY B   4       7.872  -2.628  36.200  1.00 15.81           C  
ATOM   1397  O   GLY B   4       7.272  -2.279  37.213  1.00 13.80           O  
ATOM   1398  N   ILE B   5       9.037  -3.260  36.238  1.00 16.18           N  
ATOM   1399  CA  ILE B   5       9.696  -3.562  37.501  1.00 14.17           C  
ATOM   1400  C   ILE B   5      11.086  -2.961  37.425  1.00 14.49           C  
ATOM   1401  O   ILE B   5      11.883  -3.315  36.556  1.00 15.31           O  
ATOM   1402  CB  ILE B   5       9.782  -5.074  37.726  1.00 13.89           C  
ATOM   1403  CG1 ILE B   5       8.371  -5.670  37.686  1.00 12.53           C  
ATOM   1404  CG2 ILE B   5      10.448  -5.364  39.066  1.00 13.50           C  
ATOM   1405  CD1 ILE B   5       8.321  -7.165  37.908  1.00 14.43           C  
ATOM   1406  N   VAL B   6      11.370  -2.036  38.333  1.00 12.34           N  
ATOM   1407  CA  VAL B   6      12.651  -1.357  38.322  1.00  9.77           C  
ATOM   1408  C   VAL B   6      13.194  -1.080  39.709  1.00 11.04           C  
ATOM   1409  O   VAL B   6      12.527  -1.302  40.721  1.00 11.59           O  
ATOM   1410  CB  VAL B   6      12.537   0.012  37.617  1.00  8.76           C  
ATOM   1411  CG1 VAL B   6      11.680  -0.105  36.360  1.00  5.31           C  
ATOM   1412  CG2 VAL B   6      11.936   1.040  38.578  1.00  7.52           C  
ATOM   1413  N   LEU B   7      14.426  -0.583  39.727  1.00 11.46           N  
ATOM   1414  CA  LEU B   7      15.096  -0.187  40.952  1.00 11.20           C  
ATOM   1415  C   LEU B   7      15.279   1.323  40.843  1.00 11.83           C  
ATOM   1416  O   LEU B   7      15.641   1.837  39.782  1.00 12.69           O  
ATOM   1417  CB  LEU B   7      16.485  -0.815  41.061  1.00 11.00           C  
ATOM   1418  CG  LEU B   7      16.700  -2.302  41.330  1.00 12.68           C  
ATOM   1419  CD1 LEU B   7      18.209  -2.558  41.345  1.00 11.49           C  
ATOM   1420  CD2 LEU B   7      16.062  -2.714  42.659  1.00 11.69           C  
ATOM   1421  N   PHE B   8      15.012   2.034  41.926  1.00 10.78           N  
ATOM   1422  CA  PHE B   8      15.218   3.467  41.934  1.00 10.58           C  
ATOM   1423  C   PHE B   8      16.436   3.653  42.825  1.00 11.23           C  
ATOM   1424  O   PHE B   8      16.429   3.257  43.993  1.00  9.03           O  
ATOM   1425  CB  PHE B   8      13.997   4.195  42.507  1.00  9.32           C  
ATOM   1426  CG  PHE B   8      12.888   4.398  41.507  1.00  8.42           C  
ATOM   1427  CD1 PHE B   8      11.583   4.013  41.802  1.00  7.91           C  
ATOM   1428  CD2 PHE B   8      13.149   4.985  40.268  1.00  6.95           C  
ATOM   1429  CE1 PHE B   8      10.551   4.211  40.875  1.00  6.67           C  
ATOM   1430  CE2 PHE B   8      12.126   5.186  39.335  1.00  2.51           C  
ATOM   1431  CZ  PHE B   8      10.829   4.801  39.637  1.00  4.48           C  
ATOM   1432  N   PRO B   9      17.521   4.212  42.273  1.00 10.39           N  
ATOM   1433  CA  PRO B   9      18.726   4.418  43.074  1.00 10.99           C  
ATOM   1434  C   PRO B   9      18.625   5.611  44.012  1.00 11.62           C  
ATOM   1435  O   PRO B   9      17.578   6.263  44.115  1.00  9.48           O  
ATOM   1436  CB  PRO B   9      19.808   4.612  42.013  1.00 11.53           C  
ATOM   1437  CG  PRO B   9      19.069   5.325  40.931  1.00 10.81           C  
ATOM   1438  CD  PRO B   9      17.775   4.533  40.857  1.00  9.76           C  
ATOM   1439  N   SER B  10      19.734   5.873  44.696  1.00 12.93           N  
ATOM   1440  CA  SER B  10      19.851   6.986  45.621  1.00 15.50           C  
ATOM   1441  C   SER B  10      19.600   8.220  44.782  1.00 17.54           C  
ATOM   1442  O   SER B  10      19.882   8.227  43.582  1.00 19.88           O  
ATOM   1443  CB  SER B  10      21.270   7.079  46.152  1.00 14.85           C  
ATOM   1444  OG  SER B  10      22.102   7.640  45.148  1.00 18.42           O  
ATOM   1445  N   LYS B  11      19.102   9.277  45.402  1.00 17.52           N  
ATOM   1446  CA  LYS B  11      18.850  10.489  44.656  1.00 17.77           C  
ATOM   1447  C   LYS B  11      20.143  11.131  44.155  1.00 16.30           C  
ATOM   1448  O   LYS B  11      20.123  11.858  43.164  1.00 17.68           O  
ATOM   1449  CB  LYS B  11      18.039  11.440  45.523  1.00 18.96           C  
ATOM   1450  CG  LYS B  11      18.624  12.801  45.740  1.00 17.98           C  
ATOM   1451  CD  LYS B  11      17.897  13.446  46.894  1.00 16.46           C  
ATOM   1452  CE  LYS B  11      17.817  14.946  46.732  1.00 14.57           C  
ATOM   1453  NZ  LYS B  11      19.084  15.512  46.196  1.00 16.30           N  
ATOM   1454  N   LYS B  12      21.267  10.862  44.818  1.00 16.37           N  
ATOM   1455  CA  LYS B  12      22.534  11.431  44.350  1.00 17.82           C  
ATOM   1456  C   LYS B  12      22.754  10.919  42.932  1.00 16.21           C  
ATOM   1457  O   LYS B  12      23.203  11.657  42.054  1.00 16.02           O  
ATOM   1458  CB  LYS B  12      23.715  11.006  45.231  1.00 19.13           C  
ATOM   1459  CG  LYS B  12      25.075  11.426  44.659  1.00 22.90           C  
ATOM   1460  CD  LYS B  12      26.251  10.977  45.530  1.00 26.22           C  
ATOM   1461  CE  LYS B  12      27.584  11.175  44.805  1.00 27.24           C  
ATOM   1462  NZ  LYS B  12      28.739  10.695  45.612  1.00 29.29           N  
ATOM   1463  N   LEU B  13      22.429   9.647  42.717  1.00 14.83           N  
ATOM   1464  CA  LEU B  13      22.579   9.031  41.403  1.00 11.97           C  
ATOM   1465  C   LEU B  13      21.440   9.459  40.485  1.00 11.23           C  
ATOM   1466  O   LEU B  13      21.612   9.520  39.268  1.00 12.62           O  
ATOM   1467  CB  LEU B  13      22.601   7.503  41.521  1.00 10.84           C  
ATOM   1468  CG  LEU B  13      22.801   6.733  40.210  1.00  9.22           C  
ATOM   1469  CD1 LEU B  13      24.120   7.120  39.565  1.00  8.42           C  
ATOM   1470  CD2 LEU B  13      22.775   5.242  40.494  1.00 11.61           C  
ATOM   1471  N   GLN B  14      20.274   9.752  41.054  1.00  9.98           N  
ATOM   1472  CA  GLN B  14      19.154  10.185  40.225  1.00 11.32           C  
ATOM   1473  C   GLN B  14      19.449  11.586  39.707  1.00 12.32           C  
ATOM   1474  O   GLN B  14      19.242  11.871  38.522  1.00  9.83           O  
ATOM   1475  CB  GLN B  14      17.839  10.178  41.009  1.00  9.75           C  
ATOM   1476  CG  GLN B  14      17.231   8.794  41.199  1.00 10.40           C  
ATOM   1477  CD  GLN B  14      15.911   8.849  41.941  1.00 10.13           C  
ATOM   1478  OE1 GLN B  14      14.893   9.292  41.398  1.00 10.70           O  
ATOM   1479  NE2 GLN B  14      15.921   8.417  43.195  1.00 10.03           N  
ATOM   1480  N   ASP B  15      19.944  12.451  40.594  1.00 10.70           N  
ATOM   1481  CA  ASP B  15      20.291  13.814  40.210  1.00 11.03           C  
ATOM   1482  C   ASP B  15      21.383  13.780  39.150  1.00 10.83           C  
ATOM   1483  O   ASP B  15      21.319  14.501  38.156  1.00 11.93           O  
ATOM   1484  CB  ASP B  15      20.771  14.620  41.423  1.00 11.31           C  
ATOM   1485  CG  ASP B  15      19.671  14.842  42.453  1.00 13.67           C  
ATOM   1486  OD1 ASP B  15      18.480  14.716  42.098  1.00 11.63           O  
ATOM   1487  OD2 ASP B  15      19.997  15.156  43.618  1.00 14.30           O  
ATOM   1488  N   LEU B  16      22.386  12.937  39.353  1.00 12.05           N  
ATOM   1489  CA  LEU B  16      23.468  12.829  38.384  1.00 13.55           C  
ATOM   1490  C   LEU B  16      22.851  12.499  37.020  1.00 13.38           C  
ATOM   1491  O   LEU B  16      23.012  13.244  36.055  1.00 13.94           O  
ATOM   1492  CB  LEU B  16      24.441  11.723  38.791  1.00 15.79           C  
ATOM   1493  CG  LEU B  16      25.878  11.779  38.250  1.00 21.06           C  
ATOM   1494  CD1 LEU B  16      26.405  10.359  38.141  1.00 21.30           C  
ATOM   1495  CD2 LEU B  16      25.939  12.449  36.890  1.00 19.92           C  
ATOM   1496  N   ALA B  17      22.133  11.384  36.949  1.00 11.96           N  
ATOM   1497  CA  ALA B  17      21.497  10.977  35.702  1.00 10.60           C  
ATOM   1498  C   ALA B  17      20.607  12.076  35.110  1.00 11.40           C  
ATOM   1499  O   ALA B  17      20.583  12.274  33.891  1.00 12.32           O  
ATOM   1500  CB  ALA B  17      20.681   9.715  35.927  1.00  7.86           C  
ATOM   1501  N   ASN B  18      19.874  12.794  35.957  1.00 10.38           N  
ATOM   1502  CA  ASN B  18      18.990  13.848  35.455  1.00 11.12           C  
ATOM   1503  C   ASN B  18      19.706  15.084  34.916  1.00 11.80           C  
ATOM   1504  O   ASN B  18      19.119  15.855  34.150  1.00 10.26           O  
ATOM   1505  CB  ASN B  18      17.979  14.278  36.527  1.00  8.36           C  
ATOM   1506  CG  ASN B  18      16.724  13.420  36.523  1.00  9.87           C  
ATOM   1507  OD1 ASN B  18      16.400  12.784  35.518  1.00 10.88           O  
ATOM   1508  ND2 ASN B  18      15.995  13.418  37.638  1.00  7.91           N  
ATOM   1509  N   SER B  19      20.963  15.282  35.310  1.00 11.38           N  
ATOM   1510  CA  SER B  19      21.709  16.440  34.831  1.00 13.33           C  
ATOM   1511  C   SER B  19      21.966  16.265  33.340  1.00 13.88           C  
ATOM   1512  O   SER B  19      22.307  17.220  32.644  1.00 15.43           O  
ATOM   1513  CB  SER B  19      23.037  16.595  35.588  1.00 12.70           C  
ATOM   1514  OG  SER B  19      23.927  15.525  35.315  1.00 15.94           O  
ATOM   1515  N   TYR B  20      21.799  15.035  32.859  1.00 14.23           N  
ATOM   1516  CA  TYR B  20      21.984  14.724  31.445  1.00 14.60           C  
ATOM   1517  C   TYR B  20      20.643  14.369  30.795  1.00 15.41           C  
ATOM   1518  O   TYR B  20      20.388  14.721  29.639  1.00 15.08           O  
ATOM   1519  CB  TYR B  20      22.959  13.553  31.273  1.00 16.89           C  
ATOM   1520  CG  TYR B  20      24.400  13.906  31.561  1.00 18.77           C  
ATOM   1521  CD1 TYR B  20      25.080  14.827  30.766  1.00 17.52           C  
ATOM   1522  CD2 TYR B  20      25.079  13.340  32.643  1.00 19.64           C  
ATOM   1523  CE1 TYR B  20      26.398  15.183  31.040  1.00 19.31           C  
ATOM   1524  CE2 TYR B  20      26.405  13.689  32.928  1.00 19.61           C  
ATOM   1525  CZ  TYR B  20      27.054  14.613  32.122  1.00 20.37           C  
ATOM   1526  OH  TYR B  20      28.352  14.981  32.400  1.00 21.60           O  
ATOM   1527  N   ARG B  21      19.790  13.676  31.545  1.00 14.15           N  
ATOM   1528  CA  ARG B  21      18.483  13.267  31.044  1.00 15.42           C  
ATOM   1529  C   ARG B  21      17.609  14.446  30.640  1.00 15.97           C  
ATOM   1530  O   ARG B  21      16.838  14.361  29.681  1.00 16.60           O  
ATOM   1531  CB  ARG B  21      17.735  12.436  32.095  1.00 13.21           C  
ATOM   1532  CG  ARG B  21      18.278  11.030  32.313  1.00 14.82           C  
ATOM   1533  CD  ARG B  21      17.126  10.049  32.491  1.00 15.16           C  
ATOM   1534  NE  ARG B  21      16.228  10.482  33.553  1.00 17.87           N  
ATOM   1535  CZ  ARG B  21      14.957  10.114  33.667  1.00 18.02           C  
ATOM   1536  NH1 ARG B  21      14.411   9.295  32.778  1.00 16.61           N  
ATOM   1537  NH2 ARG B  21      14.227  10.574  34.676  1.00 20.25           N  
ATOM   1538  N   LYS B  22      17.726  15.547  31.373  1.00 18.10           N  
ATOM   1539  CA  LYS B  22      16.922  16.730  31.089  1.00 19.28           C  
ATOM   1540  C   LYS B  22      17.047  17.184  29.638  1.00 19.60           C  
ATOM   1541  O   LYS B  22      16.148  17.841  29.110  1.00 19.23           O  
ATOM   1542  CB  LYS B  22      17.312  17.873  32.031  1.00 20.01           C  
ATOM   1543  CG  LYS B  22      18.766  18.314  31.928  1.00 24.08           C  
ATOM   1544  CD  LYS B  22      19.119  19.275  33.061  1.00 28.35           C  
ATOM   1545  CE  LYS B  22      20.472  19.937  32.835  1.00 29.71           C  
ATOM   1546  NZ  LYS B  22      20.446  20.757  31.589  1.00 34.55           N  
ATOM   1547  N   ARG B  23      18.145  16.826  28.981  1.00 19.01           N  
ATOM   1548  CA  ARG B  23      18.313  17.244  27.597  1.00 21.64           C  
ATOM   1549  C   ARG B  23      18.404  16.134  26.551  1.00 19.78           C  
ATOM   1550  O   ARG B  23      18.204  16.395  25.365  1.00 19.72           O  
ATOM   1551  CB  ARG B  23      19.525  18.185  27.477  1.00 24.51           C  
ATOM   1552  CG  ARG B  23      20.865  17.569  27.804  1.00 29.74           C  
ATOM   1553  CD  ARG B  23      21.945  18.637  28.018  1.00 33.22           C  
ATOM   1554  NE  ARG B  23      21.972  19.653  26.965  1.00 38.14           N  
ATOM   1555  CZ  ARG B  23      23.077  20.263  26.535  1.00 40.02           C  
ATOM   1556  NH1 ARG B  23      24.260  19.962  27.061  1.00 40.47           N  
ATOM   1557  NH2 ARG B  23      23.001  21.184  25.580  1.00 40.31           N  
ATOM   1558  N   TYR B  24      18.674  14.899  26.963  1.00 17.95           N  
ATOM   1559  CA  TYR B  24      18.803  13.825  25.981  1.00 17.31           C  
ATOM   1560  C   TYR B  24      17.893  12.610  26.156  1.00 16.98           C  
ATOM   1561  O   TYR B  24      17.982  11.663  25.373  1.00 16.20           O  
ATOM   1562  CB  TYR B  24      20.253  13.336  25.939  1.00 19.12           C  
ATOM   1563  CG  TYR B  24      21.290  14.430  25.799  1.00 20.40           C  
ATOM   1564  CD1 TYR B  24      21.272  15.308  24.717  1.00 22.02           C  
ATOM   1565  CD2 TYR B  24      22.316  14.563  26.733  1.00 20.85           C  
ATOM   1566  CE1 TYR B  24      22.254  16.287  24.573  1.00 22.69           C  
ATOM   1567  CE2 TYR B  24      23.305  15.538  26.592  1.00 21.75           C  
ATOM   1568  CZ  TYR B  24      23.267  16.395  25.507  1.00 23.88           C  
ATOM   1569  OH  TYR B  24      24.252  17.351  25.346  1.00 25.71           O  
ATOM   1570  N   ASP B  25      17.021  12.629  27.161  1.00 16.72           N  
ATOM   1571  CA  ASP B  25      16.142  11.489  27.415  1.00 16.93           C  
ATOM   1572  C   ASP B  25      14.663  11.863  27.435  1.00 16.75           C  
ATOM   1573  O   ASP B  25      14.180  12.469  28.392  1.00 18.48           O  
ATOM   1574  CB  ASP B  25      16.517  10.831  28.749  1.00 15.40           C  
ATOM   1575  CG  ASP B  25      15.788   9.517  28.984  1.00 17.31           C  
ATOM   1576  OD1 ASP B  25      14.949   9.130  28.144  1.00 16.85           O  
ATOM   1577  OD2 ASP B  25      16.054   8.867  30.016  1.00 15.24           O  
ATOM   1578  N   PRO B  26      13.921  11.504  26.374  1.00 16.69           N  
ATOM   1579  CA  PRO B  26      12.491  11.825  26.323  1.00 15.02           C  
ATOM   1580  C   PRO B  26      11.717  11.291  27.532  1.00 14.08           C  
ATOM   1581  O   PRO B  26      10.637  11.787  27.847  1.00 14.44           O  
ATOM   1582  CB  PRO B  26      12.046  11.184  25.014  1.00 13.67           C  
ATOM   1583  CG  PRO B  26      13.260  11.381  24.140  1.00 15.42           C  
ATOM   1584  CD  PRO B  26      14.386  10.973  25.077  1.00 16.41           C  
ATOM   1585  N   SER B  27      12.270  10.282  28.204  1.00 11.66           N  
ATOM   1586  CA  SER B  27      11.623   9.700  29.379  1.00 10.74           C  
ATOM   1587  C   SER B  27      11.792  10.570  30.615  1.00 10.50           C  
ATOM   1588  O   SER B  27      11.205  10.295  31.664  1.00  8.62           O  
ATOM   1589  CB  SER B  27      12.181   8.308  29.663  1.00 11.02           C  
ATOM   1590  OG  SER B  27      11.673   7.371  28.735  1.00 11.54           O  
ATOM   1591  N   TYR B  28      12.589  11.623  30.479  1.00 11.95           N  
ATOM   1592  CA  TYR B  28      12.844  12.548  31.571  1.00 13.77           C  
ATOM   1593  C   TYR B  28      11.582  12.837  32.378  1.00 15.23           C  
ATOM   1594  O   TYR B  28      11.544  12.623  33.591  1.00 16.36           O  
ATOM   1595  CB  TYR B  28      13.411  13.861  31.023  1.00 11.91           C  
ATOM   1596  CG  TYR B  28      13.768  14.873  32.090  1.00 10.91           C  
ATOM   1597  CD1 TYR B  28      14.669  14.552  33.106  1.00 11.34           C  
ATOM   1598  CD2 TYR B  28      13.221  16.156  32.077  1.00 12.52           C  
ATOM   1599  CE1 TYR B  28      15.020  15.482  34.079  1.00  9.12           C  
ATOM   1600  CE2 TYR B  28      13.564  17.099  33.051  1.00 10.55           C  
ATOM   1601  CZ  TYR B  28      14.465  16.751  34.045  1.00 12.25           C  
ATOM   1602  OH  TYR B  28      14.817  17.672  35.004  1.00 15.67           O  
ATOM   1603  N   SER B  29      10.546  13.311  31.699  1.00 15.69           N  
ATOM   1604  CA  SER B  29       9.293  13.645  32.366  1.00 16.57           C  
ATOM   1605  C   SER B  29       8.345  12.456  32.498  1.00 16.56           C  
ATOM   1606  O   SER B  29       7.222  12.610  32.977  1.00 16.62           O  
ATOM   1607  CB  SER B  29       8.590  14.775  31.603  1.00 16.72           C  
ATOM   1608  OG  SER B  29       8.247  14.374  30.281  1.00 17.76           O  
ATOM   1609  N   LEU B  30       8.796  11.275  32.084  1.00 15.90           N  
ATOM   1610  CA  LEU B  30       7.961  10.073  32.136  1.00 16.74           C  
ATOM   1611  C   LEU B  30       8.163   9.177  33.354  1.00 16.59           C  
ATOM   1612  O   LEU B  30       7.212   8.567  33.850  1.00 15.39           O  
ATOM   1613  CB  LEU B  30       8.178   9.234  30.871  1.00 17.19           C  
ATOM   1614  CG  LEU B  30       7.381   9.593  29.613  1.00 18.58           C  
ATOM   1615  CD1 LEU B  30       7.330  11.100  29.407  1.00 18.25           C  
ATOM   1616  CD2 LEU B  30       8.018   8.903  28.419  1.00 17.65           C  
ATOM   1617  N   ILE B  31       9.401   9.095  33.827  1.00 14.87           N  
ATOM   1618  CA  ILE B  31       9.720   8.243  34.960  1.00 12.97           C  
ATOM   1619  C   ILE B  31      11.081   8.675  35.493  1.00 12.93           C  
ATOM   1620  O   ILE B  31      11.937   9.111  34.726  1.00 13.08           O  
ATOM   1621  CB  ILE B  31       9.772   6.766  34.499  1.00 12.56           C  
ATOM   1622  CG1 ILE B  31      10.043   5.837  35.681  1.00 13.87           C  
ATOM   1623  CG2 ILE B  31      10.840   6.601  33.426  1.00 10.04           C  
ATOM   1624  CD1 ILE B  31      10.080   4.371  35.294  1.00 13.89           C  
ATOM   1625  N   PRO B  32      11.294   8.573  36.818  1.00 11.66           N  
ATOM   1626  CA  PRO B  32      12.570   8.962  37.430  1.00 11.68           C  
ATOM   1627  C   PRO B  32      13.711   8.069  36.958  1.00 10.73           C  
ATOM   1628  O   PRO B  32      13.473   6.989  36.424  1.00  8.43           O  
ATOM   1629  CB  PRO B  32      12.304   8.787  38.927  1.00 12.16           C  
ATOM   1630  CG  PRO B  32      10.815   8.964  39.040  1.00 10.69           C  
ATOM   1631  CD  PRO B  32      10.314   8.201  37.853  1.00  9.82           C  
ATOM   1632  N   PRO B  33      14.966   8.509  37.148  1.00 10.77           N  
ATOM   1633  CA  PRO B  33      16.103   7.688  36.720  1.00 11.71           C  
ATOM   1634  C   PRO B  33      15.898   6.319  37.344  1.00 12.06           C  
ATOM   1635  O   PRO B  33      15.404   6.225  38.465  1.00 13.51           O  
ATOM   1636  CB  PRO B  33      17.299   8.429  37.304  1.00 13.52           C  
ATOM   1637  CG  PRO B  33      16.837   9.871  37.280  1.00 12.86           C  
ATOM   1638  CD  PRO B  33      15.425   9.746  37.802  1.00 10.98           C  
ATOM   1639  N   HIS B  34      16.269   5.256  36.640  1.00 11.46           N  
ATOM   1640  CA  HIS B  34      16.026   3.929  37.181  1.00 12.49           C  
ATOM   1641  C   HIS B  34      16.839   2.839  36.508  1.00 12.68           C  
ATOM   1642  O   HIS B  34      17.524   3.073  35.520  1.00 11.99           O  
ATOM   1643  CB  HIS B  34      14.545   3.600  37.021  1.00 11.75           C  
ATOM   1644  CG  HIS B  34      14.088   3.629  35.597  1.00 14.39           C  
ATOM   1645  ND1 HIS B  34      14.068   2.504  34.800  1.00 17.93           N  
ATOM   1646  CD2 HIS B  34      13.724   4.660  34.801  1.00 13.86           C  
ATOM   1647  CE1 HIS B  34      13.713   2.843  33.573  1.00 16.69           C  
ATOM   1648  NE2 HIS B  34      13.500   4.146  33.545  1.00 13.48           N  
ATOM   1649  N   LEU B  35      16.748   1.638  37.061  1.00 12.96           N  
ATOM   1650  CA  LEU B  35      17.451   0.497  36.510  1.00 13.44           C  
ATOM   1651  C   LEU B  35      16.412  -0.599  36.325  1.00 13.84           C  
ATOM   1652  O   LEU B  35      15.894  -1.150  37.297  1.00 11.78           O  
ATOM   1653  CB  LEU B  35      18.561   0.048  37.463  1.00 14.73           C  
ATOM   1654  CG  LEU B  35      19.516  -1.018  36.916  1.00 16.29           C  
ATOM   1655  CD1 LEU B  35      20.855  -0.935  37.656  1.00 16.22           C  
ATOM   1656  CD2 LEU B  35      18.882  -2.401  37.051  1.00 13.10           C  
ATOM   1657  N   THR B  36      16.087  -0.882  35.067  1.00 13.54           N  
ATOM   1658  CA  THR B  36      15.100  -1.900  34.734  1.00 12.79           C  
ATOM   1659  C   THR B  36      15.589  -3.286  35.140  1.00 12.44           C  
ATOM   1660  O   THR B  36      16.739  -3.644  34.889  1.00 10.60           O  
ATOM   1661  CB  THR B  36      14.791  -1.886  33.218  1.00 12.59           C  
ATOM   1662  OG1 THR B  36      14.194  -0.629  32.866  1.00 11.07           O  
ATOM   1663  CG2 THR B  36      13.837  -3.019  32.855  1.00  9.87           C  
ATOM   1664  N   LEU B  37      14.702  -4.059  35.761  1.00 12.76           N  
ATOM   1665  CA  LEU B  37      15.019  -5.409  36.224  1.00 14.24           C  
ATOM   1666  C   LEU B  37      14.330  -6.492  35.394  1.00 14.38           C  
ATOM   1667  O   LEU B  37      14.743  -7.654  35.421  1.00 13.72           O  
ATOM   1668  CB  LEU B  37      14.590  -5.582  37.686  1.00 15.22           C  
ATOM   1669  CG  LEU B  37      15.186  -4.727  38.808  1.00 15.42           C  
ATOM   1670  CD1 LEU B  37      14.402  -4.986  40.092  1.00 13.38           C  
ATOM   1671  CD2 LEU B  37      16.661  -5.056  39.007  1.00 13.51           C  
ATOM   1672  N   ARG B  38      13.268  -6.106  34.689  1.00 14.15           N  
ATOM   1673  CA  ARG B  38      12.497  -7.016  33.835  1.00 16.13           C  
ATOM   1674  C   ARG B  38      11.925  -6.167  32.705  1.00 17.23           C  
ATOM   1675  O   ARG B  38      11.582  -5.001  32.920  1.00 18.97           O  
ATOM   1676  CB  ARG B  38      11.317  -7.637  34.608  1.00 17.73           C  
ATOM   1677  CG  ARG B  38      10.905  -9.042  34.129  1.00 19.45           C  
ATOM   1678  CD  ARG B  38       9.393  -9.291  34.131  1.00 21.06           C  
ATOM   1679  NE  ARG B  38       8.852  -9.154  32.783  1.00 24.59           N  
ATOM   1680  CZ  ARG B  38       8.317 -10.142  32.071  1.00 22.72           C  
ATOM   1681  NH1 ARG B  38       8.229 -11.369  32.567  1.00 19.98           N  
ATOM   1682  NH2 ARG B  38       7.882  -9.898  30.843  1.00 22.51           N  
ATOM   1683  N   ALA B  39      11.824  -6.730  31.507  1.00 16.34           N  
ATOM   1684  CA  ALA B  39      11.243  -5.978  30.402  1.00 17.75           C  
ATOM   1685  C   ALA B  39       9.783  -5.753  30.791  1.00 18.47           C  
ATOM   1686  O   ALA B  39       9.150  -6.651  31.342  1.00 18.13           O  
ATOM   1687  CB  ALA B  39      11.329  -6.782  29.104  1.00 15.91           C  
ATOM   1688  N   SER B  40       9.248  -4.564  30.532  1.00 20.25           N  
ATOM   1689  CA  SER B  40       7.855  -4.298  30.886  1.00 22.62           C  
ATOM   1690  C   SER B  40       6.943  -5.319  30.200  1.00 21.75           C  
ATOM   1691  O   SER B  40       7.276  -5.845  29.139  1.00 20.90           O  
ATOM   1692  CB  SER B  40       7.464  -2.872  30.491  1.00 23.55           C  
ATOM   1693  OG  SER B  40       7.740  -2.626  29.128  1.00 27.70           O  
ATOM   1694  N   PHE B  41       5.794  -5.590  30.814  1.00 22.23           N  
ATOM   1695  CA  PHE B  41       4.844  -6.575  30.298  1.00 22.32           C  
ATOM   1696  C   PHE B  41       3.386  -6.134  30.458  1.00 23.71           C  
ATOM   1697  O   PHE B  41       3.098  -5.166  31.162  1.00 22.18           O  
ATOM   1698  CB  PHE B  41       5.060  -7.900  31.034  1.00 20.77           C  
ATOM   1699  CG  PHE B  41       5.058  -7.763  32.540  1.00 22.77           C  
ATOM   1700  CD1 PHE B  41       3.874  -7.865  33.266  1.00 20.97           C  
ATOM   1701  CD2 PHE B  41       6.238  -7.482  33.227  1.00 21.36           C  
ATOM   1702  CE1 PHE B  41       3.865  -7.684  34.652  1.00 22.82           C  
ATOM   1703  CE2 PHE B  41       6.237  -7.299  34.613  1.00 22.73           C  
ATOM   1704  CZ  PHE B  41       5.049  -7.400  35.326  1.00 21.72           C  
ATOM   1705  N   GLU B  42       2.480  -6.857  29.798  1.00 27.40           N  
ATOM   1706  CA  GLU B  42       1.039  -6.586  29.859  1.00 30.58           C  
ATOM   1707  C   GLU B  42       0.463  -7.577  30.867  1.00 32.00           C  
ATOM   1708  O   GLU B  42       0.819  -8.753  30.848  1.00 32.67           O  
ATOM   1709  CB  GLU B  42       0.381  -6.831  28.490  1.00 32.92           C  
ATOM   1710  CG  GLU B  42      -0.508  -5.696  27.952  1.00 36.36           C  
ATOM   1711  CD  GLU B  42      -1.887  -6.176  27.472  1.00 39.08           C  
ATOM   1712  OE1 GLU B  42      -2.859  -6.086  28.259  1.00 39.76           O  
ATOM   1713  OE2 GLU B  42      -2.003  -6.649  26.317  1.00 40.18           O  
ATOM   1714  N   CYS B  43      -0.416  -7.115  31.748  1.00 34.16           N  
ATOM   1715  CA  CYS B  43      -1.004  -8.008  32.741  1.00 36.65           C  
ATOM   1716  C   CYS B  43      -2.453  -7.622  33.005  1.00 39.07           C  
ATOM   1717  O   CYS B  43      -2.774  -6.439  33.123  1.00 39.77           O  
ATOM   1718  CB  CYS B  43      -0.197  -7.953  34.037  1.00 36.36           C  
ATOM   1719  SG  CYS B  43      -0.723  -9.130  35.289  1.00 39.32           S  
ATOM   1720  N   ALA B  44      -3.327  -8.622  33.091  1.00 40.79           N  
ATOM   1721  CA  ALA B  44      -4.750  -8.387  33.329  1.00 43.64           C  
ATOM   1722  C   ALA B  44      -5.005  -7.896  34.752  1.00 45.19           C  
ATOM   1723  O   ALA B  44      -4.508  -8.477  35.718  1.00 44.85           O  
ATOM   1724  CB  ALA B  44      -5.541  -9.660  33.061  1.00 43.80           C  
ATOM   1725  N   GLU B  45      -5.794  -6.832  34.875  1.00 46.87           N  
ATOM   1726  CA  GLU B  45      -6.090  -6.237  36.176  1.00 49.04           C  
ATOM   1727  C   GLU B  45      -6.488  -7.149  37.316  1.00 49.94           C  
ATOM   1728  O   GLU B  45      -5.996  -6.994  38.432  1.00 50.15           O  
ATOM   1729  CB  GLU B  45      -7.147  -5.140  36.040  1.00 50.77           C  
ATOM   1730  CG  GLU B  45      -6.533  -3.775  35.817  1.00 52.98           C  
ATOM   1731  CD  GLU B  45      -7.109  -2.706  36.728  1.00 54.02           C  
ATOM   1732  OE1 GLU B  45      -7.639  -1.707  36.197  1.00 53.68           O  
ATOM   1733  OE2 GLU B  45      -7.028  -2.856  37.968  1.00 53.52           O  
ATOM   1734  N   GLU B  46      -7.383  -8.092  37.066  1.00 51.32           N  
ATOM   1735  CA  GLU B  46      -7.796  -8.972  38.136  1.00 52.89           C  
ATOM   1736  C   GLU B  46      -6.718 -10.054  38.362  1.00 52.45           C  
ATOM   1737  O   GLU B  46      -6.808 -10.834  39.309  1.00 51.55           O  
ATOM   1738  CB  GLU B  46      -9.182  -9.553  37.808  1.00 55.76           C  
ATOM   1739  CG  GLU B  46     -10.178  -8.490  37.252  1.00 60.16           C  
ATOM   1740  CD  GLU B  46     -11.022  -7.771  38.315  1.00 63.38           C  
ATOM   1741  OE1 GLU B  46     -11.249  -6.544  38.175  1.00 65.20           O  
ATOM   1742  OE2 GLU B  46     -11.480  -8.431  39.273  1.00 64.70           O  
ATOM   1743  N   LYS B  47      -5.690 -10.075  37.507  1.00 52.15           N  
ATOM   1744  CA  LYS B  47      -4.582 -11.036  37.652  1.00 51.54           C  
ATOM   1745  C   LYS B  47      -3.339 -10.287  38.151  1.00 49.66           C  
ATOM   1746  O   LYS B  47      -2.206 -10.625  37.812  1.00 49.73           O  
ATOM   1747  CB  LYS B  47      -4.333 -11.769  36.334  1.00 53.64           C  
ATOM   1748  CG  LYS B  47      -5.528 -12.560  35.829  1.00 56.71           C  
ATOM   1749  CD  LYS B  47      -5.145 -13.452  34.660  1.00 57.02           C  
ATOM   1750  CE  LYS B  47      -6.340 -14.243  34.156  1.00 59.90           C  
ATOM   1751  NZ  LYS B  47      -5.980 -15.122  33.010  1.00 59.56           N  
ATOM   1752  N   ALA B  48      -3.573  -9.271  38.979  1.00 46.02           N  
ATOM   1753  CA  ALA B  48      -2.507  -8.437  39.529  1.00 43.00           C  
ATOM   1754  C   ALA B  48      -2.150  -8.800  40.961  1.00 41.58           C  
ATOM   1755  O   ALA B  48      -0.984  -8.788  41.350  1.00 40.17           O  
ATOM   1756  CB  ALA B  48      -2.921  -6.980  39.470  1.00 43.54           C  
ATOM   1757  N   ASP B  49      -3.162  -9.100  41.765  1.00 39.03           N  
ATOM   1758  CA  ASP B  49      -2.908  -9.454  43.144  1.00 37.30           C  
ATOM   1759  C   ASP B  49      -1.932 -10.612  43.280  1.00 35.43           C  
ATOM   1760  O   ASP B  49      -1.059 -10.591  44.145  1.00 34.49           O  
ATOM   1761  CB  ASP B  49      -4.217  -9.778  43.860  1.00 38.71           C  
ATOM   1762  CG  ASP B  49      -4.817  -8.566  44.529  1.00 39.22           C  
ATOM   1763  OD1 ASP B  49      -5.737  -8.734  45.351  1.00 40.48           O  
ATOM   1764  OD2 ASP B  49      -4.365  -7.440  44.234  1.00 40.27           O  
ATOM   1765  N   GLN B  50      -2.066 -11.621  42.429  1.00 34.33           N  
ATOM   1766  CA  GLN B  50      -1.162 -12.761  42.499  1.00 32.93           C  
ATOM   1767  C   GLN B  50       0.197 -12.309  42.027  1.00 29.75           C  
ATOM   1768  O   GLN B  50       1.238 -12.831  42.420  1.00 28.67           O  
ATOM   1769  CB  GLN B  50      -1.696 -13.911  41.653  1.00 34.95           C  
ATOM   1770  CG  GLN B  50      -2.931 -14.512  42.268  1.00 39.01           C  
ATOM   1771  CD  GLN B  50      -2.795 -14.613  43.786  1.00 41.40           C  
ATOM   1772  OE1 GLN B  50      -3.579 -14.007  44.539  1.00 43.22           O  
ATOM   1773  NE2 GLN B  50      -1.787 -15.368  44.234  1.00 41.93           N  
ATOM   1774  N   LEU B  51       0.170 -11.302  41.172  1.00 27.62           N  
ATOM   1775  CA  LEU B  51       1.384 -10.714  40.673  1.00 23.54           C  
ATOM   1776  C   LEU B  51       2.165 -10.247  41.904  1.00 22.23           C  
ATOM   1777  O   LEU B  51       3.158 -10.858  42.287  1.00 22.17           O  
ATOM   1778  CB  LEU B  51       1.017  -9.537  39.779  1.00 22.49           C  
ATOM   1779  CG  LEU B  51       2.111  -8.592  39.319  1.00 23.30           C  
ATOM   1780  CD1 LEU B  51       3.353  -9.374  38.936  1.00 22.41           C  
ATOM   1781  CD2 LEU B  51       1.579  -7.791  38.145  1.00 24.22           C  
ATOM   1782  N   VAL B  52       1.686  -9.169  42.522  1.00 20.81           N  
ATOM   1783  CA  VAL B  52       2.271  -8.571  43.726  1.00 20.47           C  
ATOM   1784  C   VAL B  52       2.710  -9.684  44.659  1.00 21.40           C  
ATOM   1785  O   VAL B  52       3.748  -9.633  45.336  1.00 19.76           O  
ATOM   1786  CB  VAL B  52       1.202  -7.723  44.432  1.00 20.07           C  
ATOM   1787  CG1 VAL B  52       1.601  -7.413  45.864  1.00 20.84           C  
ATOM   1788  CG2 VAL B  52       0.979  -6.456  43.638  1.00 19.82           C  
ATOM   1789  N   SER B  53       1.870 -10.702  44.637  1.00 20.99           N  
ATOM   1790  CA  SER B  53       1.994 -11.909  45.420  1.00 20.94           C  
ATOM   1791  C   SER B  53       3.271 -12.657  45.242  1.00 20.60           C  
ATOM   1792  O   SER B  53       3.825 -13.185  46.195  1.00 19.95           O  
ATOM   1793  CB  SER B  53       0.898 -12.870  45.024  1.00 23.72           C  
ATOM   1794  OG  SER B  53       1.135 -14.137  45.604  1.00 26.57           O  
ATOM   1795  N   HIS B  54       3.658 -12.770  43.983  1.00 18.24           N  
ATOM   1796  CA  HIS B  54       4.837 -13.481  43.565  1.00 19.69           C  
ATOM   1797  C   HIS B  54       6.059 -12.603  43.741  1.00 18.77           C  
ATOM   1798  O   HIS B  54       7.141 -13.076  44.085  1.00 19.41           O  
ATOM   1799  CB  HIS B  54       4.679 -13.853  42.100  1.00 20.47           C  
ATOM   1800  CG  HIS B  54       5.751 -14.757  41.601  1.00 23.09           C  
ATOM   1801  ND1 HIS B  54       6.046 -14.895  40.264  1.00 23.70           N  
ATOM   1802  CD2 HIS B  54       6.605 -15.569  42.265  1.00 24.02           C  
ATOM   1803  CE1 HIS B  54       7.040 -15.753  40.124  1.00 24.51           C  
ATOM   1804  NE2 HIS B  54       7.396 -16.177  41.323  1.00 26.54           N  
ATOM   1805  N   LEU B  55       5.883 -11.314  43.503  1.00 18.13           N  
ATOM   1806  CA  LEU B  55       6.987 -10.385  43.640  1.00 18.81           C  
ATOM   1807  C   LEU B  55       7.505 -10.364  45.073  1.00 19.87           C  
ATOM   1808  O   LEU B  55       8.710 -10.244  45.298  1.00 19.34           O  
ATOM   1809  CB  LEU B  55       6.544  -8.991  43.200  1.00 16.29           C  
ATOM   1810  CG  LEU B  55       6.340  -8.913  41.685  1.00 13.67           C  
ATOM   1811  CD1 LEU B  55       5.741  -7.573  41.305  1.00 14.41           C  
ATOM   1812  CD2 LEU B  55       7.677  -9.126  40.991  1.00 10.34           C  
ATOM   1813  N   ARG B  56       6.589 -10.501  46.032  1.00 21.78           N  
ATOM   1814  CA  ARG B  56       6.923 -10.509  47.460  1.00 23.56           C  
ATOM   1815  C   ARG B  56       7.872 -11.656  47.813  1.00 21.86           C  
ATOM   1816  O   ARG B  56       8.820 -11.490  48.582  1.00 21.01           O  
ATOM   1817  CB  ARG B  56       5.650 -10.666  48.301  1.00 27.24           C  
ATOM   1818  CG  ARG B  56       4.589  -9.604  48.090  1.00 33.07           C  
ATOM   1819  CD  ARG B  56       4.552  -8.615  49.245  1.00 37.75           C  
ATOM   1820  NE  ARG B  56       4.319  -9.276  50.528  1.00 42.06           N  
ATOM   1821  CZ  ARG B  56       4.263  -8.643  51.698  1.00 44.88           C  
ATOM   1822  NH1 ARG B  56       4.423  -7.326  51.747  1.00 45.23           N  
ATOM   1823  NH2 ARG B  56       4.052  -9.320  52.821  1.00 45.86           N  
ATOM   1824  N   ASN B  57       7.584 -12.827  47.260  1.00 21.31           N  
ATOM   1825  CA  ASN B  57       8.361 -14.035  47.489  1.00 22.00           C  
ATOM   1826  C   ASN B  57       9.702 -13.912  46.798  1.00 19.26           C  
ATOM   1827  O   ASN B  57      10.727 -14.303  47.352  1.00 18.72           O  
ATOM   1828  CB  ASN B  57       7.601 -15.267  46.974  1.00 22.19           C  
ATOM   1829  CG  ASN B  57       6.330 -15.542  47.769  1.00 25.11           C  
ATOM   1830  OD1 ASN B  57       6.344 -15.532  49.004  1.00 25.75           O  
ATOM   1831  ND2 ASN B  57       5.229 -15.797  47.067  1.00 22.05           N  
ATOM   1832  N   ILE B  58       9.699 -13.373  45.586  1.00 17.56           N  
ATOM   1833  CA  ILE B  58      10.955 -13.199  44.880  1.00 18.36           C  
ATOM   1834  C   ILE B  58      11.785 -12.254  45.737  1.00 18.44           C  
ATOM   1835  O   ILE B  58      12.959 -12.502  45.990  1.00 19.47           O  
ATOM   1836  CB  ILE B  58      10.746 -12.593  43.476  1.00 16.29           C  
ATOM   1837  CG1 ILE B  58      10.022 -13.602  42.582  1.00 15.75           C  
ATOM   1838  CG2 ILE B  58      12.088 -12.223  42.864  1.00 15.59           C  
ATOM   1839  CD1 ILE B  58       9.782 -13.114  41.172  1.00 14.28           C  
ATOM   1840  N   ALA B  59      11.151 -11.186  46.208  1.00 19.69           N  
ATOM   1841  CA  ALA B  59      11.816 -10.197  47.051  1.00 21.95           C  
ATOM   1842  C   ALA B  59      12.346 -10.804  48.347  1.00 22.46           C  
ATOM   1843  O   ALA B  59      13.514 -10.622  48.695  1.00 22.11           O  
ATOM   1844  CB  ALA B  59      10.852  -9.053  47.377  1.00 20.62           C  
ATOM   1845  N   LYS B  60      11.483 -11.524  49.057  1.00 24.24           N  
ATOM   1846  CA  LYS B  60      11.866 -12.139  50.323  1.00 26.52           C  
ATOM   1847  C   LYS B  60      13.087 -13.046  50.173  1.00 27.11           C  
ATOM   1848  O   LYS B  60      13.945 -13.082  51.055  1.00 27.42           O  
ATOM   1849  CB  LYS B  60      10.666 -12.902  50.916  1.00 27.20           C  
ATOM   1850  CG  LYS B  60      10.705 -14.423  50.842  1.00 30.10           C  
ATOM   1851  CD  LYS B  60       9.281 -14.974  50.943  1.00 33.16           C  
ATOM   1852  CE  LYS B  60       9.206 -16.342  51.611  1.00 34.28           C  
ATOM   1853  NZ  LYS B  60       7.808 -16.889  51.574  1.00 36.12           N  
ATOM   1854  N   GLU B  61      13.184 -13.754  49.051  1.00 27.44           N  
ATOM   1855  CA  GLU B  61      14.321 -14.641  48.832  1.00 28.08           C  
ATOM   1856  C   GLU B  61      15.522 -13.968  48.193  1.00 27.56           C  
ATOM   1857  O   GLU B  61      16.379 -14.634  47.606  1.00 28.68           O  
ATOM   1858  CB  GLU B  61      13.913 -15.866  48.007  1.00 29.12           C  
ATOM   1859  CG  GLU B  61      13.104 -16.870  48.807  1.00 33.18           C  
ATOM   1860  CD  GLU B  61      13.403 -16.800  50.301  1.00 36.49           C  
ATOM   1861  OE1 GLU B  61      12.437 -16.721  51.093  1.00 37.43           O  
ATOM   1862  OE2 GLU B  61      14.596 -16.821  50.686  1.00 37.82           O  
ATOM   1863  N   SER B  62      15.583 -12.645  48.318  1.00 26.17           N  
ATOM   1864  CA  SER B  62      16.697 -11.868  47.783  1.00 25.20           C  
ATOM   1865  C   SER B  62      17.270 -10.957  48.866  1.00 24.50           C  
ATOM   1866  O   SER B  62      16.751 -10.901  49.981  1.00 24.80           O  
ATOM   1867  CB  SER B  62      16.242 -11.017  46.598  1.00 25.60           C  
ATOM   1868  OG  SER B  62      15.898 -11.823  45.485  1.00 26.63           O  
ATOM   1869  N   HIS B  63      18.345 -10.252  48.527  1.00 23.86           N  
ATOM   1870  CA  HIS B  63      19.001  -9.328  49.446  1.00 23.32           C  
ATOM   1871  C   HIS B  63      19.259  -8.005  48.730  1.00 22.30           C  
ATOM   1872  O   HIS B  63      19.232  -7.943  47.502  1.00 20.16           O  
ATOM   1873  CB  HIS B  63      20.345  -9.889  49.920  1.00 24.41           C  
ATOM   1874  CG  HIS B  63      20.243 -11.190  50.652  1.00 27.87           C  
ATOM   1875  ND1 HIS B  63      20.273 -12.411  50.012  1.00 28.93           N  
ATOM   1876  CD2 HIS B  63      20.120 -11.459  51.972  1.00 28.61           C  
ATOM   1877  CE1 HIS B  63      20.175 -13.376  50.909  1.00 30.32           C  
ATOM   1878  NE2 HIS B  63      20.080 -12.826  52.106  1.00 30.16           N  
ATOM   1879  N   PRO B  64      19.509  -6.927  49.491  1.00 21.08           N  
ATOM   1880  CA  PRO B  64      19.773  -5.625  48.871  1.00 20.32           C  
ATOM   1881  C   PRO B  64      20.912  -5.759  47.865  1.00 19.39           C  
ATOM   1882  O   PRO B  64      21.904  -6.435  48.137  1.00 17.81           O  
ATOM   1883  CB  PRO B  64      20.142  -4.750  50.063  1.00 20.74           C  
ATOM   1884  CG  PRO B  64      19.274  -5.303  51.148  1.00 20.71           C  
ATOM   1885  CD  PRO B  64      19.449  -6.803  50.959  1.00 21.83           C  
ATOM   1886  N   LEU B  65      20.758  -5.118  46.709  1.00 19.22           N  
ATOM   1887  CA  LEU B  65      21.750  -5.187  45.642  1.00 18.11           C  
ATOM   1888  C   LEU B  65      22.789  -4.084  45.714  1.00 18.55           C  
ATOM   1889  O   LEU B  65      22.459  -2.926  45.972  1.00 19.18           O  
ATOM   1890  CB  LEU B  65      21.077  -5.095  44.262  1.00 18.94           C  
ATOM   1891  CG  LEU B  65      20.105  -6.146  43.703  1.00 20.11           C  
ATOM   1892  CD1 LEU B  65      20.595  -7.535  44.057  1.00 17.95           C  
ATOM   1893  CD2 LEU B  65      18.710  -5.912  44.239  1.00 20.15           C  
ATOM   1894  N   VAL B  66      24.046  -4.443  45.475  1.00 16.44           N  
ATOM   1895  CA  VAL B  66      25.100  -3.448  45.472  1.00 17.81           C  
ATOM   1896  C   VAL B  66      25.208  -3.015  44.014  1.00 17.73           C  
ATOM   1897  O   VAL B  66      25.246  -3.858  43.107  1.00 16.72           O  
ATOM   1898  CB  VAL B  66      26.458  -4.024  46.011  1.00 19.44           C  
ATOM   1899  CG1 VAL B  66      26.285  -5.473  46.418  1.00 18.34           C  
ATOM   1900  CG2 VAL B  66      27.569  -3.875  44.975  1.00 18.08           C  
ATOM   1901  N   LEU B  67      25.214  -1.704  43.793  1.00 16.38           N  
ATOM   1902  CA  LEU B  67      25.297  -1.143  42.449  1.00 17.37           C  
ATOM   1903  C   LEU B  67      26.578  -0.347  42.243  1.00 17.99           C  
ATOM   1904  O   LEU B  67      26.699   0.778  42.721  1.00 17.54           O  
ATOM   1905  CB  LEU B  67      24.104  -0.219  42.182  1.00 16.72           C  
ATOM   1906  CG  LEU B  67      22.684  -0.786  42.110  1.00 17.26           C  
ATOM   1907  CD1 LEU B  67      21.741   0.337  41.662  1.00 15.10           C  
ATOM   1908  CD2 LEU B  67      22.622  -1.952  41.123  1.00 15.05           C  
ATOM   1909  N   LYS B  68      27.529  -0.928  41.524  1.00 19.21           N  
ATOM   1910  CA  LYS B  68      28.789  -0.252  41.259  1.00 21.15           C  
ATOM   1911  C   LYS B  68      28.714   0.362  39.865  1.00 21.19           C  
ATOM   1912  O   LYS B  68      28.713  -0.357  38.860  1.00 19.25           O  
ATOM   1913  CB  LYS B  68      29.952  -1.252  41.341  1.00 23.73           C  
ATOM   1914  CG  LYS B  68      31.343  -0.628  41.427  1.00 24.84           C  
ATOM   1915  CD  LYS B  68      32.397  -1.711  41.627  1.00 28.68           C  
ATOM   1916  CE  LYS B  68      33.777  -1.130  41.902  1.00 32.08           C  
ATOM   1917  NZ  LYS B  68      34.324  -0.372  40.741  1.00 35.43           N  
HETATM 1918  N   MSE B  69      28.618   1.688  39.813  1.00 21.34           N  
HETATM 1919  CA  MSE B  69      28.557   2.402  38.543  1.00 22.51           C  
HETATM 1920  C   MSE B  69      29.984   2.777  38.194  1.00 22.46           C  
HETATM 1921  O   MSE B  69      30.708   3.340  39.016  1.00 23.29           O  
HETATM 1922  CB  MSE B  69      27.697   3.650  38.679  1.00 25.62           C  
HETATM 1923  CG  MSE B  69      26.473   3.462  39.568  1.00 29.56           C  
HETATM 1924 SE   MSE B  69      25.235   2.115  38.984  1.00 37.66          SE  
HETATM 1925  CE  MSE B  69      24.994   2.594  37.153  1.00 33.48           C  
ATOM   1926  N   THR B  70      30.380   2.499  36.961  1.00 22.18           N  
ATOM   1927  CA  THR B  70      31.758   2.724  36.571  1.00 22.57           C  
ATOM   1928  C   THR B  70      32.053   3.576  35.336  1.00 22.85           C  
ATOM   1929  O   THR B  70      33.153   4.128  35.211  1.00 23.35           O  
ATOM   1930  CB  THR B  70      32.410   1.358  36.390  1.00 22.28           C  
ATOM   1931  OG1 THR B  70      31.701   0.641  35.372  1.00 20.00           O  
ATOM   1932  CG2 THR B  70      32.308   0.550  37.690  1.00 21.14           C  
ATOM   1933  N   LYS B  71      31.089   3.695  34.430  1.00 21.17           N  
ATOM   1934  CA  LYS B  71      31.331   4.458  33.213  1.00 20.12           C  
ATOM   1935  C   LYS B  71      30.065   4.688  32.401  1.00 19.11           C  
ATOM   1936  O   LYS B  71      29.010   4.129  32.697  1.00 19.38           O  
ATOM   1937  CB  LYS B  71      32.336   3.702  32.336  1.00 20.70           C  
ATOM   1938  CG  LYS B  71      31.797   2.352  31.855  1.00 25.25           C  
ATOM   1939  CD  LYS B  71      32.858   1.468  31.199  1.00 27.71           C  
ATOM   1940  CE  LYS B  71      33.295   1.995  29.843  1.00 31.47           C  
ATOM   1941  NZ  LYS B  71      34.291   1.090  29.192  1.00 31.74           N  
ATOM   1942  N   TYR B  72      30.187   5.527  31.379  1.00 17.82           N  
ATOM   1943  CA  TYR B  72      29.082   5.800  30.475  1.00 18.22           C  
ATOM   1944  C   TYR B  72      29.337   4.912  29.279  1.00 17.24           C  
ATOM   1945  O   TYR B  72      30.484   4.712  28.888  1.00 16.20           O  
ATOM   1946  CB  TYR B  72      29.071   7.259  30.021  1.00 18.35           C  
ATOM   1947  CG  TYR B  72      28.699   8.216  31.115  1.00 19.35           C  
ATOM   1948  CD1 TYR B  72      29.679   8.848  31.877  1.00 20.58           C  
ATOM   1949  CD2 TYR B  72      27.363   8.447  31.429  1.00 19.68           C  
ATOM   1950  CE1 TYR B  72      29.338   9.684  32.930  1.00 20.90           C  
ATOM   1951  CE2 TYR B  72      27.011   9.279  32.479  1.00 23.28           C  
ATOM   1952  CZ  TYR B  72      28.002   9.893  33.225  1.00 22.01           C  
ATOM   1953  OH  TYR B  72      27.650  10.707  34.270  1.00 23.10           O  
ATOM   1954  N   SER B  73      28.271   4.376  28.703  1.00 18.39           N  
ATOM   1955  CA  SER B  73      28.406   3.509  27.547  1.00 18.54           C  
ATOM   1956  C   SER B  73      27.138   3.579  26.711  1.00 17.66           C  
ATOM   1957  O   SER B  73      26.149   4.194  27.112  1.00 16.50           O  
ATOM   1958  CB  SER B  73      28.666   2.071  28.000  1.00 18.63           C  
ATOM   1959  OG  SER B  73      28.836   1.215  26.886  1.00 23.71           O  
ATOM   1960  N   SER B  74      27.172   2.949  25.544  1.00 17.05           N  
ATOM   1961  CA  SER B  74      26.019   2.955  24.661  1.00 16.83           C  
ATOM   1962  C   SER B  74      25.690   1.563  24.166  1.00 16.15           C  
ATOM   1963  O   SER B  74      26.498   0.643  24.282  1.00 16.04           O  
ATOM   1964  CB  SER B  74      26.283   3.864  23.461  1.00 18.01           C  
ATOM   1965  OG  SER B  74      25.277   3.701  22.471  1.00 21.60           O  
ATOM   1966  N   PHE B  75      24.491   1.417  23.616  1.00 15.54           N  
ATOM   1967  CA  PHE B  75      24.050   0.145  23.065  1.00 14.86           C  
ATOM   1968  C   PHE B  75      24.211   0.195  21.543  1.00 15.23           C  
ATOM   1969  O   PHE B  75      23.901  -0.782  20.853  1.00 15.64           O  
ATOM   1970  CB  PHE B  75      22.582  -0.114  23.445  1.00 13.12           C  
ATOM   1971  CG  PHE B  75      22.395  -0.581  24.867  1.00 12.95           C  
ATOM   1972  CD1 PHE B  75      21.445   0.009  25.688  1.00 13.35           C  
ATOM   1973  CD2 PHE B  75      23.161  -1.629  25.376  1.00 12.94           C  
ATOM   1974  CE1 PHE B  75      21.255  -0.434  26.997  1.00 14.47           C  
ATOM   1975  CE2 PHE B  75      22.979  -2.082  26.687  1.00 13.66           C  
ATOM   1976  CZ  PHE B  75      22.025  -1.485  27.498  1.00 13.54           C  
ATOM   1977  N   ALA B  76      24.719   1.323  21.037  1.00 14.82           N  
ATOM   1978  CA  ALA B  76      24.900   1.497  19.602  1.00 16.20           C  
ATOM   1979  C   ALA B  76      25.928   0.463  19.118  1.00 16.23           C  
ATOM   1980  O   ALA B  76      26.836   0.075  19.859  1.00 16.23           O  
ATOM   1981  CB  ALA B  76      25.414   2.913  19.297  1.00 14.67           C  
ATOM   1982  N   PRO B  77      25.813   0.025  17.852  1.00 17.12           N  
ATOM   1983  CA  PRO B  77      24.804   0.473  16.896  1.00 17.14           C  
ATOM   1984  C   PRO B  77      23.459  -0.238  17.016  1.00 16.98           C  
ATOM   1985  O   PRO B  77      22.618  -0.100  16.133  1.00 16.85           O  
ATOM   1986  CB  PRO B  77      25.468   0.184  15.559  1.00 16.59           C  
ATOM   1987  CG  PRO B  77      26.097  -1.115  15.818  1.00 16.83           C  
ATOM   1988  CD  PRO B  77      26.764  -0.885  17.188  1.00 17.33           C  
ATOM   1989  N   VAL B  78      23.249  -0.986  18.093  1.00 17.43           N  
ATOM   1990  CA  VAL B  78      21.999  -1.707  18.276  1.00 18.53           C  
ATOM   1991  C   VAL B  78      20.867  -0.749  18.639  1.00 20.61           C  
ATOM   1992  O   VAL B  78      19.715  -0.930  18.228  1.00 20.16           O  
ATOM   1993  CB  VAL B  78      22.146  -2.767  19.383  1.00 18.92           C  
ATOM   1994  CG1 VAL B  78      20.875  -3.596  19.480  1.00 18.36           C  
ATOM   1995  CG2 VAL B  78      23.348  -3.657  19.091  1.00 19.68           C  
ATOM   1996  N   ASN B  79      21.216   0.277  19.406  1.00 22.04           N  
ATOM   1997  CA  ASN B  79      20.272   1.257  19.891  1.00 22.66           C  
ATOM   1998  C   ASN B  79      21.077   2.484  20.325  1.00 20.94           C  
ATOM   1999  O   ASN B  79      22.088   2.356  21.006  1.00 20.35           O  
ATOM   2000  CB  ASN B  79      19.470   0.702  21.060  1.00 27.21           C  
ATOM   2001  CG  ASN B  79      18.286  -0.100  20.583  1.00 31.24           C  
ATOM   2002  OD1 ASN B  79      17.844   0.061  19.448  1.00 35.52           O  
ATOM   2003  ND2 ASN B  79      17.782  -0.957  21.456  1.00 33.68           N  
ATOM   2004  N   ASN B  80      20.636   3.679  19.952  1.00 18.68           N  
ATOM   2005  CA  ASN B  80      21.333   4.894  20.345  1.00 17.50           C  
ATOM   2006  C   ASN B  80      20.959   5.322  21.755  1.00 16.50           C  
ATOM   2007  O   ASN B  80      20.582   6.471  21.997  1.00 15.22           O  
ATOM   2008  CB  ASN B  80      21.042   6.017  19.352  1.00 16.92           C  
ATOM   2009  CG  ASN B  80      21.904   5.926  18.114  1.00 16.80           C  
ATOM   2010  OD1 ASN B  80      22.501   4.887  17.837  1.00 19.30           O  
ATOM   2011  ND2 ASN B  80      21.968   7.009  17.357  1.00 17.50           N  
ATOM   2012  N   VAL B  81      21.065   4.370  22.676  1.00 16.03           N  
ATOM   2013  CA  VAL B  81      20.779   4.596  24.082  1.00 13.18           C  
ATOM   2014  C   VAL B  81      22.123   4.761  24.782  1.00 13.42           C  
ATOM   2015  O   VAL B  81      23.036   3.951  24.594  1.00 13.23           O  
ATOM   2016  CB  VAL B  81      20.031   3.394  24.700  1.00 14.43           C  
ATOM   2017  CG1 VAL B  81      19.786   3.634  26.191  1.00 12.88           C  
ATOM   2018  CG2 VAL B  81      18.709   3.176  23.975  1.00 13.83           C  
ATOM   2019  N   ILE B  82      22.244   5.829  25.564  1.00 13.34           N  
ATOM   2020  CA  ILE B  82      23.458   6.133  26.316  1.00 12.59           C  
ATOM   2021  C   ILE B  82      23.084   5.972  27.784  1.00 13.83           C  
ATOM   2022  O   ILE B  82      22.018   6.421  28.212  1.00 13.02           O  
ATOM   2023  CB  ILE B  82      23.937   7.579  26.033  1.00 12.42           C  
ATOM   2024  CG1 ILE B  82      24.298   7.713  24.547  1.00 12.30           C  
ATOM   2025  CG2 ILE B  82      25.147   7.915  26.893  1.00 10.06           C  
ATOM   2026  CD1 ILE B  82      24.906   9.048  24.163  1.00  9.88           C  
ATOM   2027  N   TYR B  83      23.951   5.333  28.560  1.00 13.46           N  
ATOM   2028  CA  TYR B  83      23.632   5.087  29.958  1.00 13.75           C  
ATOM   2029  C   TYR B  83      24.837   5.022  30.876  1.00 13.33           C  
ATOM   2030  O   TYR B  83      25.986   5.023  30.426  1.00 12.68           O  
ATOM   2031  CB  TYR B  83      22.899   3.757  30.080  1.00 12.38           C  
ATOM   2032  CG  TYR B  83      23.711   2.603  29.524  1.00 13.53           C  
ATOM   2033  CD1 TYR B  83      23.692   2.308  28.161  1.00 13.63           C  
ATOM   2034  CD2 TYR B  83      24.542   1.843  30.349  1.00 14.31           C  
ATOM   2035  CE1 TYR B  83      24.477   1.290  27.631  1.00 13.61           C  
ATOM   2036  CE2 TYR B  83      25.338   0.820  29.827  1.00 14.66           C  
ATOM   2037  CZ  TYR B  83      25.297   0.552  28.465  1.00 14.49           C  
ATOM   2038  OH  TYR B  83      26.074  -0.448  27.927  1.00 14.28           O  
ATOM   2039  N   ILE B  84      24.543   4.947  32.173  1.00 11.52           N  
ATOM   2040  CA  ILE B  84      25.562   4.818  33.201  1.00 11.24           C  
ATOM   2041  C   ILE B  84      25.594   3.316  33.434  1.00 11.83           C  
ATOM   2042  O   ILE B  84      24.636   2.738  33.941  1.00 10.54           O  
ATOM   2043  CB  ILE B  84      25.148   5.529  34.513  1.00 13.01           C  
ATOM   2044  CG1 ILE B  84      24.788   6.991  34.228  1.00 13.02           C  
ATOM   2045  CG2 ILE B  84      26.289   5.467  35.522  1.00 13.09           C  
ATOM   2046  CD1 ILE B  84      24.392   7.784  35.463  1.00 13.62           C  
ATOM   2047  N   LYS B  85      26.686   2.679  33.036  1.00 13.19           N  
ATOM   2048  CA  LYS B  85      26.819   1.238  33.180  1.00 13.05           C  
ATOM   2049  C   LYS B  85      26.957   0.796  34.624  1.00 15.16           C  
ATOM   2050  O   LYS B  85      27.637   1.439  35.425  1.00 15.92           O  
ATOM   2051  CB  LYS B  85      28.027   0.753  32.385  1.00 12.87           C  
ATOM   2052  CG  LYS B  85      28.428  -0.686  32.672  1.00 11.82           C  
ATOM   2053  CD  LYS B  85      29.662  -1.059  31.867  1.00 11.04           C  
ATOM   2054  CE  LYS B  85      30.022  -2.529  32.014  1.00 12.35           C  
ATOM   2055  NZ  LYS B  85      31.087  -2.913  31.029  1.00 13.22           N  
ATOM   2056  N   ALA B  86      26.302  -0.307  34.958  1.00 15.03           N  
ATOM   2057  CA  ALA B  86      26.385  -0.846  36.304  1.00 15.24           C  
ATOM   2058  C   ALA B  86      27.120  -2.177  36.196  1.00 14.55           C  
ATOM   2059  O   ALA B  86      26.817  -2.974  35.309  1.00 12.07           O  
ATOM   2060  CB  ALA B  86      24.993  -1.050  36.873  1.00 14.73           C  
ATOM   2061  N   GLU B  87      28.096  -2.420  37.070  1.00 16.06           N  
ATOM   2062  CA  GLU B  87      28.815  -3.688  37.004  1.00 15.74           C  
ATOM   2063  C   GLU B  87      27.845  -4.820  37.294  1.00 14.87           C  
ATOM   2064  O   GLU B  87      27.211  -4.858  38.344  1.00 13.44           O  
ATOM   2065  CB  GLU B  87      29.969  -3.750  38.007  1.00 18.31           C  
ATOM   2066  CG  GLU B  87      30.552  -5.168  38.130  1.00 23.50           C  
ATOM   2067  CD  GLU B  87      31.841  -5.237  38.939  1.00 26.25           C  
ATOM   2068  OE1 GLU B  87      31.858  -4.743  40.086  1.00 24.42           O  
ATOM   2069  OE2 GLU B  87      32.838  -5.797  38.425  1.00 29.88           O  
ATOM   2070  N   PRO B  88      27.698  -5.752  36.349  1.00 15.73           N  
ATOM   2071  CA  PRO B  88      26.778  -6.867  36.572  1.00 16.48           C  
ATOM   2072  C   PRO B  88      27.274  -7.814  37.653  1.00 17.30           C  
ATOM   2073  O   PRO B  88      28.476  -8.044  37.796  1.00 17.69           O  
ATOM   2074  CB  PRO B  88      26.702  -7.530  35.200  1.00 17.15           C  
ATOM   2075  CG  PRO B  88      28.039  -7.229  34.605  1.00 17.06           C  
ATOM   2076  CD  PRO B  88      28.253  -5.789  34.985  1.00 15.11           C  
ATOM   2077  N   THR B  89      26.336  -8.353  38.421  1.00 16.72           N  
ATOM   2078  CA  THR B  89      26.671  -9.280  39.484  1.00 15.78           C  
ATOM   2079  C   THR B  89      25.755 -10.485  39.351  1.00 16.32           C  
ATOM   2080  O   THR B  89      24.717 -10.410  38.694  1.00 14.63           O  
ATOM   2081  CB  THR B  89      26.439  -8.651  40.872  1.00 15.39           C  
ATOM   2082  OG1 THR B  89      25.048  -8.345  41.018  1.00 13.79           O  
ATOM   2083  CG2 THR B  89      27.259  -7.377  41.036  1.00 11.50           C  
ATOM   2084  N   GLU B  90      26.142 -11.595  39.971  1.00 17.91           N  
ATOM   2085  CA  GLU B  90      25.331 -12.803  39.930  1.00 18.71           C  
ATOM   2086  C   GLU B  90      23.998 -12.529  40.633  1.00 18.85           C  
ATOM   2087  O   GLU B  90      22.969 -13.100  40.269  1.00 18.54           O  
ATOM   2088  CB  GLU B  90      26.079 -13.969  40.597  1.00 17.60           C  
ATOM   2089  CG  GLU B  90      27.308 -14.421  39.795  1.00 21.68           C  
ATOM   2090  CD  GLU B  90      28.061 -15.602  40.408  1.00 21.82           C  
ATOM   2091  OE1 GLU B  90      29.087 -16.009  39.832  1.00 22.83           O  
ATOM   2092  OE2 GLU B  90      27.639 -16.127  41.459  1.00 22.74           O  
ATOM   2093  N   GLU B  91      24.019 -11.643  41.628  1.00 18.52           N  
ATOM   2094  CA  GLU B  91      22.805 -11.293  42.360  1.00 20.01           C  
ATOM   2095  C   GLU B  91      21.802 -10.623  41.420  1.00 20.17           C  
ATOM   2096  O   GLU B  91      20.624 -10.986  41.390  1.00 19.36           O  
ATOM   2097  CB  GLU B  91      23.125 -10.350  43.527  1.00 20.28           C  
ATOM   2098  CG  GLU B  91      23.910 -10.990  44.670  1.00 23.24           C  
ATOM   2099  CD  GLU B  91      25.348 -11.307  44.299  1.00 26.62           C  
ATOM   2100  OE1 GLU B  91      26.044 -11.949  45.114  1.00 29.38           O  
ATOM   2101  OE2 GLU B  91      25.789 -10.911  43.198  1.00 27.97           O  
ATOM   2102  N   LEU B  92      22.277  -9.642  40.659  1.00 18.78           N  
ATOM   2103  CA  LEU B  92      21.433  -8.932  39.709  1.00 17.66           C  
ATOM   2104  C   LEU B  92      20.902  -9.943  38.704  1.00 18.49           C  
ATOM   2105  O   LEU B  92      19.709  -9.968  38.401  1.00 18.91           O  
ATOM   2106  CB  LEU B  92      22.247  -7.858  38.986  1.00 16.61           C  
ATOM   2107  CG  LEU B  92      21.865  -6.381  39.148  1.00 19.00           C  
ATOM   2108  CD1 LEU B  92      20.713  -6.206  40.128  1.00 18.29           C  
ATOM   2109  CD2 LEU B  92      23.090  -5.611  39.616  1.00 16.71           C  
ATOM   2110  N   LYS B  93      21.798 -10.784  38.196  1.00 19.12           N  
ATOM   2111  CA  LYS B  93      21.423 -11.809  37.227  1.00 17.78           C  
ATOM   2112  C   LYS B  93      20.332 -12.739  37.749  1.00 15.80           C  
ATOM   2113  O   LYS B  93      19.384 -13.047  37.035  1.00 15.62           O  
ATOM   2114  CB  LYS B  93      22.645 -12.642  36.831  1.00 18.95           C  
ATOM   2115  CG  LYS B  93      22.287 -13.959  36.161  1.00 20.25           C  
ATOM   2116  CD  LYS B  93      23.462 -14.541  35.399  1.00 23.96           C  
ATOM   2117  CE  LYS B  93      23.087 -15.853  34.712  1.00 25.96           C  
ATOM   2118  NZ  LYS B  93      22.963 -16.980  35.680  1.00 26.47           N  
ATOM   2119  N   THR B  94      20.468 -13.188  38.992  1.00 13.73           N  
ATOM   2120  CA  THR B  94      19.490 -14.103  39.583  1.00 12.34           C  
ATOM   2121  C   THR B  94      18.102 -13.487  39.774  1.00 11.08           C  
ATOM   2122  O   THR B  94      17.092 -14.149  39.533  1.00  8.24           O  
ATOM   2123  CB  THR B  94      20.003 -14.653  40.929  1.00 11.44           C  
ATOM   2124  OG1 THR B  94      21.171 -15.449  40.693  1.00 12.89           O  
ATOM   2125  CG2 THR B  94      18.945 -15.513  41.607  1.00 10.91           C  
ATOM   2126  N   LEU B  95      18.048 -12.228  40.204  1.00 10.90           N  
ATOM   2127  CA  LEU B  95      16.767 -11.560  40.399  1.00 10.26           C  
ATOM   2128  C   LEU B  95      16.073 -11.402  39.042  1.00 11.86           C  
ATOM   2129  O   LEU B  95      14.899 -11.736  38.890  1.00 10.69           O  
ATOM   2130  CB  LEU B  95      16.972 -10.187  41.053  1.00  8.64           C  
ATOM   2131  CG  LEU B  95      15.706  -9.367  41.339  1.00  9.60           C  
ATOM   2132  CD1 LEU B  95      14.703 -10.204  42.107  1.00  8.12           C  
ATOM   2133  CD2 LEU B  95      16.066  -8.121  42.130  1.00 10.65           C  
ATOM   2134  N   ASN B  96      16.812 -10.903  38.056  1.00 13.66           N  
ATOM   2135  CA  ASN B  96      16.278 -10.711  36.715  1.00 14.79           C  
ATOM   2136  C   ASN B  96      15.648 -11.986  36.160  1.00 15.79           C  
ATOM   2137  O   ASN B  96      14.515 -11.963  35.674  1.00 17.14           O  
ATOM   2138  CB  ASN B  96      17.387 -10.225  35.776  1.00 12.58           C  
ATOM   2139  CG  ASN B  96      16.996 -10.309  34.310  1.00 14.49           C  
ATOM   2140  OD1 ASN B  96      17.531 -11.129  33.561  1.00 13.42           O  
ATOM   2141  ND2 ASN B  96      16.057  -9.463  33.894  1.00 15.46           N  
ATOM   2142  N   GLU B  97      16.367 -13.102  36.235  1.00 15.48           N  
ATOM   2143  CA  GLU B  97      15.825 -14.344  35.708  1.00 19.77           C  
ATOM   2144  C   GLU B  97      14.654 -14.889  36.531  1.00 18.83           C  
ATOM   2145  O   GLU B  97      13.792 -15.580  35.994  1.00 19.67           O  
ATOM   2146  CB  GLU B  97      16.940 -15.393  35.530  1.00 22.23           C  
ATOM   2147  CG  GLU B  97      17.699 -15.801  36.776  1.00 25.49           C  
ATOM   2148  CD  GLU B  97      19.038 -16.462  36.446  1.00 27.73           C  
ATOM   2149  OE1 GLU B  97      19.572 -17.194  37.305  1.00 29.25           O  
ATOM   2150  OE2 GLU B  97      19.565 -16.239  35.332  1.00 28.76           O  
ATOM   2151  N   LYS B  98      14.609 -14.561  37.821  1.00 18.15           N  
ATOM   2152  CA  LYS B  98      13.508 -14.992  38.685  1.00 17.29           C  
ATOM   2153  C   LYS B  98      12.245 -14.240  38.282  1.00 16.27           C  
ATOM   2154  O   LYS B  98      11.132 -14.748  38.429  1.00 14.80           O  
ATOM   2155  CB  LYS B  98      13.804 -14.682  40.155  1.00 17.90           C  
ATOM   2156  CG  LYS B  98      14.680 -15.693  40.866  1.00 20.75           C  
ATOM   2157  CD  LYS B  98      14.922 -15.260  42.307  1.00 25.60           C  
ATOM   2158  CE  LYS B  98      15.681 -16.312  43.103  1.00 27.09           C  
ATOM   2159  NZ  LYS B  98      14.898 -17.573  43.232  1.00 28.59           N  
ATOM   2160  N   LEU B  99      12.427 -13.017  37.790  1.00 13.62           N  
ATOM   2161  CA  LEU B  99      11.309 -12.193  37.362  1.00 14.44           C  
ATOM   2162  C   LEU B  99      10.652 -12.748  36.097  1.00 15.45           C  
ATOM   2163  O   LEU B  99       9.690 -12.176  35.577  1.00 14.90           O  
ATOM   2164  CB  LEU B  99      11.771 -10.753  37.123  1.00 14.32           C  
ATOM   2165  CG  LEU B  99      11.563  -9.729  38.251  1.00 16.02           C  
ATOM   2166  CD1 LEU B  99      10.559 -10.263  39.264  1.00 14.04           C  
ATOM   2167  CD2 LEU B  99      12.877  -9.416  38.924  1.00 14.76           C  
ATOM   2168  N   TYR B 100      11.179 -13.865  35.608  1.00 16.37           N  
ATOM   2169  CA  TYR B 100      10.640 -14.507  34.419  1.00 18.19           C  
ATOM   2170  C   TYR B 100      10.148 -15.906  34.784  1.00 19.69           C  
ATOM   2171  O   TYR B 100      10.177 -16.828  33.965  1.00 19.68           O  
ATOM   2172  CB  TYR B 100      11.710 -14.594  33.328  1.00 17.77           C  
ATOM   2173  CG  TYR B 100      12.077 -13.258  32.713  1.00 18.76           C  
ATOM   2174  CD1 TYR B 100      11.137 -12.517  31.998  1.00 20.27           C  
ATOM   2175  CD2 TYR B 100      13.369 -12.749  32.822  1.00 18.49           C  
ATOM   2176  CE1 TYR B 100      11.475 -11.302  31.404  1.00 19.90           C  
ATOM   2177  CE2 TYR B 100      13.719 -11.535  32.231  1.00 19.62           C  
ATOM   2178  CZ  TYR B 100      12.766 -10.817  31.522  1.00 19.47           C  
ATOM   2179  OH  TYR B 100      13.109  -9.620  30.935  1.00 15.89           O  
ATOM   2180  N   THR B 101       9.702 -16.050  36.028  1.00 19.29           N  
ATOM   2181  CA  THR B 101       9.193 -17.318  36.534  1.00 19.58           C  
ATOM   2182  C   THR B 101       7.779 -17.094  37.049  1.00 20.97           C  
ATOM   2183  O   THR B 101       7.307 -15.960  37.112  1.00 20.75           O  
ATOM   2184  CB  THR B 101      10.046 -17.848  37.711  1.00 19.10           C  
ATOM   2185  OG1 THR B 101       9.945 -16.943  38.822  1.00 19.14           O  
ATOM   2186  CG2 THR B 101      11.504 -17.979  37.297  1.00 14.50           C  
ATOM   2187  N   GLY B 102       7.112 -18.180  37.419  1.00 20.93           N  
ATOM   2188  CA  GLY B 102       5.765 -18.077  37.942  1.00 21.51           C  
ATOM   2189  C   GLY B 102       4.798 -17.391  37.003  1.00 23.44           C  
ATOM   2190  O   GLY B 102       4.774 -17.672  35.809  1.00 22.12           O  
ATOM   2191  N   VAL B 103       4.005 -16.475  37.546  1.00 24.30           N  
ATOM   2192  CA  VAL B 103       3.016 -15.761  36.756  1.00 25.45           C  
ATOM   2193  C   VAL B 103       3.635 -14.710  35.828  1.00 26.03           C  
ATOM   2194  O   VAL B 103       2.936 -14.113  35.014  1.00 27.28           O  
ATOM   2195  CB  VAL B 103       1.948 -15.119  37.683  1.00 25.43           C  
ATOM   2196  CG1 VAL B 103       2.401 -13.753  38.155  1.00 24.54           C  
ATOM   2197  CG2 VAL B 103       0.613 -15.052  36.968  1.00 27.63           C  
ATOM   2198  N   LEU B 104       4.938 -14.478  35.959  1.00 27.45           N  
ATOM   2199  CA  LEU B 104       5.655 -13.534  35.090  1.00 29.58           C  
ATOM   2200  C   LEU B 104       6.381 -14.479  34.173  1.00 31.77           C  
ATOM   2201  O   LEU B 104       7.369 -14.146  33.514  1.00 30.38           O  
ATOM   2202  CB  LEU B 104       6.664 -12.723  35.892  1.00 27.24           C  
ATOM   2203  CG  LEU B 104       5.994 -11.740  36.842  1.00 27.58           C  
ATOM   2204  CD1 LEU B 104       7.022 -11.152  37.783  1.00 26.94           C  
ATOM   2205  CD2 LEU B 104       5.301 -10.660  36.028  1.00 25.99           C  
ATOM   2206  N   ALA B 105       5.829 -15.683  34.160  1.00 35.15           N  
ATOM   2207  CA  ALA B 105       6.338 -16.811  33.432  1.00 40.28           C  
ATOM   2208  C   ALA B 105       7.080 -16.658  32.137  1.00 43.88           C  
ATOM   2209  O   ALA B 105       6.629 -16.080  31.143  1.00 43.46           O  
ATOM   2210  CB  ALA B 105       5.251 -17.843  33.249  1.00 40.91           C  
ATOM   2211  N   GLY B 106       8.259 -17.237  32.216  1.00 48.09           N  
ATOM   2212  CA  GLY B 106       9.179 -17.350  31.124  1.00 53.52           C  
ATOM   2213  C   GLY B 106       9.661 -16.340  30.119  1.00 56.80           C  
ATOM   2214  O   GLY B 106      10.106 -15.225  30.436  1.00 58.86           O  
ATOM   2215  N   GLU B 107       9.536 -16.826  28.882  1.00 59.69           N  
ATOM   2216  CA  GLU B 107      10.023 -16.247  27.630  1.00 62.27           C  
ATOM   2217  C   GLU B 107      11.196 -15.409  27.912  1.00 63.53           C  
ATOM   2218  O   GLU B 107      11.164 -14.193  27.749  1.00 63.58           O  
ATOM   2219  CB  GLU B 107       9.047 -15.402  26.809  1.00 63.56           C  
ATOM   2220  CG  GLU B 107       9.804 -14.684  25.604  1.00 65.38           C  
ATOM   2221  CD  GLU B 107       9.951 -15.503  24.302  1.00 65.89           C  
ATOM   2222  OE1 GLU B 107      11.091 -15.799  23.861  1.00 65.21           O  
ATOM   2223  OE2 GLU B 107       8.909 -15.828  23.701  1.00 66.61           O  
ATOM   2224  N   GLN B 108      12.249 -16.069  28.354  1.00 64.90           N  
ATOM   2225  CA  GLN B 108      13.443 -15.335  28.616  1.00 66.21           C  
ATOM   2226  C   GLN B 108      14.197 -15.865  29.767  1.00 66.91           C  
ATOM   2227  O   GLN B 108      14.032 -17.002  30.221  1.00 67.67           O  
ATOM   2228  CB  GLN B 108      13.113 -13.870  28.931  1.00 66.54           C  
ATOM   2229  CG  GLN B 108      14.190 -12.847  28.634  1.00 68.25           C  
ATOM   2230  CD  GLN B 108      14.546 -12.772  27.162  1.00 68.54           C  
ATOM   2231  OE1 GLN B 108      15.701 -13.011  26.785  1.00 68.51           O  
ATOM   2232  NE2 GLN B 108      13.555 -12.438  26.326  1.00 68.67           N  
ATOM   2233  N   GLU B 109      14.992 -14.908  30.215  1.00 67.42           N  
ATOM   2234  CA  GLU B 109      15.931 -14.864  31.298  1.00 67.81           C  
ATOM   2235  C   GLU B 109      17.272 -14.428  30.735  1.00 68.05           C  
ATOM   2236  O   GLU B 109      18.232 -15.161  30.966  1.00 69.20           O  
ATOM   2237  CB  GLU B 109      16.118 -16.213  32.058  1.00 67.82           C  
ATOM   2238  CG  GLU B 109      15.948 -17.519  31.270  1.00 67.78           C  
ATOM   2239  CD  GLU B 109      17.064 -18.527  31.420  1.00 68.38           C  
ATOM   2240  OE1 GLU B 109      16.984 -19.414  32.301  1.00 68.97           O  
ATOM   2241  OE2 GLU B 109      18.026 -18.432  30.632  1.00 68.70           O  
ATOM   2242  N   TYR B 110      17.426 -13.325  29.986  1.00 66.71           N  
ATOM   2243  CA  TYR B 110      18.836 -13.131  29.640  1.00 65.04           C  
ATOM   2244  C   TYR B 110      19.738 -11.949  29.160  1.00 63.15           C  
ATOM   2245  O   TYR B 110      19.405 -10.799  29.433  1.00 63.59           O  
ATOM   2246  CB  TYR B 110      19.253 -14.360  28.898  1.00 67.09           C  
ATOM   2247  CG  TYR B 110      20.711 -14.633  29.005  1.00 69.36           C  
ATOM   2248  CD1 TYR B 110      21.293 -15.380  28.032  1.00 70.43           C  
ATOM   2249  CD2 TYR B 110      21.543 -14.018  29.977  1.00 70.32           C  
ATOM   2250  CE1 TYR B 110      22.607 -15.516  27.965  1.00 71.99           C  
ATOM   2251  CE2 TYR B 110      22.920 -14.149  29.911  1.00 71.33           C  
ATOM   2252  CZ  TYR B 110      23.440 -14.909  28.885  1.00 72.57           C  
ATOM   2253  OH  TYR B 110      24.791 -15.085  28.729  1.00 74.16           O  
ATOM   2254  N   ASN B 111      20.823 -12.225  28.392  1.00 59.33           N  
ATOM   2255  CA  ASN B 111      21.863 -11.185  28.269  1.00 54.38           C  
ATOM   2256  C   ASN B 111      21.365  -9.904  28.806  1.00 49.85           C  
ATOM   2257  O   ASN B 111      20.828  -9.027  28.119  1.00 49.38           O  
ATOM   2258  CB  ASN B 111      22.636 -11.003  26.962  1.00 56.75           C  
ATOM   2259  CG  ASN B 111      24.094 -10.600  27.264  1.00 58.18           C  
ATOM   2260  OD1 ASN B 111      24.664 -11.103  28.238  1.00 58.24           O  
ATOM   2261  ND2 ASN B 111      24.684  -9.706  26.472  1.00 59.88           N  
ATOM   2262  N   PHE B 112      21.520  -9.864  30.116  1.00 43.29           N  
ATOM   2263  CA  PHE B 112      21.052  -8.784  30.929  1.00 36.88           C  
ATOM   2264  C   PHE B 112      22.111  -7.753  31.250  1.00 33.48           C  
ATOM   2265  O   PHE B 112      23.114  -8.031  31.912  1.00 33.51           O  
ATOM   2266  CB  PHE B 112      20.436  -9.386  32.189  1.00 34.42           C  
ATOM   2267  CG  PHE B 112      20.034  -8.381  33.213  1.00 33.56           C  
ATOM   2268  CD1 PHE B 112      19.123  -7.373  32.918  1.00 33.98           C  
ATOM   2269  CD2 PHE B 112      20.572  -8.444  34.489  1.00 33.64           C  
ATOM   2270  CE1 PHE B 112      18.760  -6.441  33.890  1.00 33.91           C  
ATOM   2271  CE2 PHE B 112      20.215  -7.522  35.458  1.00 34.65           C  
ATOM   2272  CZ  PHE B 112      19.308  -6.518  35.158  1.00 33.69           C  
ATOM   2273  N   VAL B 113      21.860  -6.546  30.759  1.00 28.77           N  
ATOM   2274  CA  VAL B 113      22.757  -5.432  30.973  1.00 24.87           C  
ATOM   2275  C   VAL B 113      22.133  -4.405  31.904  1.00 23.49           C  
ATOM   2276  O   VAL B 113      21.390  -3.526  31.467  1.00 21.57           O  
ATOM   2277  CB  VAL B 113      23.108  -4.736  29.650  1.00 24.59           C  
ATOM   2278  CG1 VAL B 113      24.140  -3.647  29.900  1.00 21.54           C  
ATOM   2279  CG2 VAL B 113      23.633  -5.749  28.653  1.00 19.77           C  
ATOM   2280  N   PRO B 114      22.416  -4.516  33.210  1.00 22.20           N  
ATOM   2281  CA  PRO B 114      21.877  -3.576  34.198  1.00 19.96           C  
ATOM   2282  C   PRO B 114      22.428  -2.188  33.882  1.00 18.41           C  
ATOM   2283  O   PRO B 114      23.642  -2.007  33.769  1.00 15.60           O  
ATOM   2284  CB  PRO B 114      22.399  -4.133  35.525  1.00 19.78           C  
ATOM   2285  CG  PRO B 114      23.697  -4.798  35.125  1.00 20.86           C  
ATOM   2286  CD  PRO B 114      23.308  -5.502  33.846  1.00 21.60           C  
ATOM   2287  N   HIS B 115      21.545  -1.207  33.733  1.00 16.84           N  
ATOM   2288  CA  HIS B 115      21.999   0.137  33.405  1.00 14.93           C  
ATOM   2289  C   HIS B 115      21.043   1.255  33.821  1.00 14.16           C  
ATOM   2290  O   HIS B 115      19.872   1.017  34.119  1.00 11.68           O  
ATOM   2291  CB  HIS B 115      22.221   0.235  31.899  1.00 13.98           C  
ATOM   2292  CG  HIS B 115      20.969   0.049  31.101  1.00 14.23           C  
ATOM   2293  ND1 HIS B 115      20.367  -1.180  30.937  1.00 14.02           N  
ATOM   2294  CD2 HIS B 115      20.178   0.943  30.462  1.00 14.68           C  
ATOM   2295  CE1 HIS B 115      19.259  -1.035  30.232  1.00 11.44           C  
ATOM   2296  NE2 HIS B 115      19.120   0.244  29.932  1.00 13.29           N  
ATOM   2297  N   VAL B 116      21.564   2.480  33.830  1.00 12.86           N  
ATOM   2298  CA  VAL B 116      20.773   3.660  34.157  1.00 12.06           C  
ATOM   2299  C   VAL B 116      20.847   4.583  32.944  1.00 11.95           C  
ATOM   2300  O   VAL B 116      21.866   5.232  32.702  1.00 13.23           O  
ATOM   2301  CB  VAL B 116      21.313   4.399  35.396  1.00 12.01           C  
ATOM   2302  CG1 VAL B 116      20.557   5.715  35.578  1.00 12.11           C  
ATOM   2303  CG2 VAL B 116      21.146   3.519  36.642  1.00 10.65           C  
ATOM   2304  N   THR B 117      19.757   4.618  32.181  1.00 10.07           N  
ATOM   2305  CA  THR B 117      19.667   5.421  30.972  1.00  8.94           C  
ATOM   2306  C   THR B 117      19.718   6.923  31.199  1.00  8.83           C  
ATOM   2307  O   THR B 117      18.986   7.462  32.031  1.00  7.25           O  
ATOM   2308  CB  THR B 117      18.375   5.087  30.215  1.00 10.33           C  
ATOM   2309  OG1 THR B 117      18.453   3.745  29.719  1.00  9.70           O  
ATOM   2310  CG2 THR B 117      18.156   6.057  29.059  1.00  8.21           C  
ATOM   2311  N   VAL B 118      20.584   7.597  30.447  1.00 10.61           N  
ATOM   2312  CA  VAL B 118      20.712   9.047  30.543  1.00 12.06           C  
ATOM   2313  C   VAL B 118      20.372   9.707  29.208  1.00 14.10           C  
ATOM   2314  O   VAL B 118      20.238  10.932  29.129  1.00 16.73           O  
ATOM   2315  CB  VAL B 118      22.134   9.474  30.985  1.00 11.80           C  
ATOM   2316  CG1 VAL B 118      22.374   9.042  32.425  1.00 12.64           C  
ATOM   2317  CG2 VAL B 118      23.180   8.864  30.075  1.00 11.30           C  
ATOM   2318  N   GLY B 119      20.214   8.896  28.163  1.00 12.78           N  
ATOM   2319  CA  GLY B 119      19.871   9.441  26.858  1.00 14.29           C  
ATOM   2320  C   GLY B 119      19.395   8.397  25.864  1.00 16.09           C  
ATOM   2321  O   GLY B 119      19.945   7.296  25.816  1.00 14.05           O  
ATOM   2322  N   GLN B 120      18.374   8.736  25.071  1.00 16.50           N  
ATOM   2323  CA  GLN B 120      17.836   7.817  24.063  1.00 17.27           C  
ATOM   2324  C   GLN B 120      17.070   8.541  22.949  1.00 18.64           C  
ATOM   2325  O   GLN B 120      16.768   9.732  23.067  1.00 17.54           O  
ATOM   2326  CB  GLN B 120      16.942   6.766  24.729  1.00 15.25           C  
ATOM   2327  CG  GLN B 120      15.784   7.319  25.545  1.00 15.62           C  
ATOM   2328  CD  GLN B 120      15.081   6.226  26.334  1.00 15.28           C  
ATOM   2329  OE1 GLN B 120      15.043   5.074  25.904  1.00 15.95           O  
ATOM   2330  NE2 GLN B 120      14.510   6.583  27.482  1.00 11.10           N  
ATOM   2331  N   ASN B 121      16.760   7.819  21.869  1.00 19.15           N  
ATOM   2332  CA  ASN B 121      16.056   8.389  20.714  1.00 18.46           C  
ATOM   2333  C   ASN B 121      16.951   9.463  20.114  1.00 18.01           C  
ATOM   2334  O   ASN B 121      16.487  10.522  19.692  1.00 18.01           O  
ATOM   2335  CB  ASN B 121      14.725   9.022  21.132  1.00 20.90           C  
ATOM   2336  CG  ASN B 121      13.847   9.388  19.939  1.00 24.44           C  
ATOM   2337  OD1 ASN B 121      13.032  10.309  20.015  1.00 26.57           O  
ATOM   2338  ND2 ASN B 121      13.999   8.658  18.837  1.00 24.49           N  
ATOM   2339  N   LEU B 122      18.247   9.185  20.094  1.00 17.18           N  
ATOM   2340  CA  LEU B 122      19.228  10.119  19.564  1.00 16.35           C  
ATOM   2341  C   LEU B 122      19.625   9.749  18.138  1.00 16.25           C  
ATOM   2342  O   LEU B 122      19.813   8.572  17.821  1.00 13.91           O  
ATOM   2343  CB  LEU B 122      20.471  10.114  20.460  1.00 17.39           C  
ATOM   2344  CG  LEU B 122      20.589  11.046  21.676  1.00 18.19           C  
ATOM   2345  CD1 LEU B 122      19.247  11.297  22.318  1.00 19.16           C  
ATOM   2346  CD2 LEU B 122      21.559  10.421  22.668  1.00 19.99           C  
ATOM   2347  N   SER B 123      19.740  10.751  17.272  1.00 16.33           N  
ATOM   2348  CA  SER B 123      20.152  10.488  15.901  1.00 16.59           C  
ATOM   2349  C   SER B 123      21.607  10.077  16.034  1.00 17.66           C  
ATOM   2350  O   SER B 123      22.207  10.275  17.092  1.00 16.50           O  
ATOM   2351  CB  SER B 123      20.038  11.751  15.038  1.00 16.82           C  
ATOM   2352  OG  SER B 123      20.910  12.772  15.486  1.00 14.94           O  
ATOM   2353  N   ASP B 124      22.181   9.504  14.984  1.00 19.38           N  
ATOM   2354  CA  ASP B 124      23.571   9.085  15.061  1.00 21.65           C  
ATOM   2355  C   ASP B 124      24.506  10.251  15.373  1.00 22.30           C  
ATOM   2356  O   ASP B 124      25.445  10.098  16.154  1.00 22.65           O  
ATOM   2357  CB  ASP B 124      24.002   8.395  13.765  1.00 22.45           C  
ATOM   2358  CG  ASP B 124      23.280   7.082  13.541  1.00 23.36           C  
ATOM   2359  OD1 ASP B 124      22.992   6.389  14.537  1.00 25.39           O  
ATOM   2360  OD2 ASP B 124      23.010   6.736  12.371  1.00 24.05           O  
ATOM   2361  N   ASP B 125      24.257  11.411  14.771  1.00 22.49           N  
ATOM   2362  CA  ASP B 125      25.097  12.577  15.028  1.00 24.88           C  
ATOM   2363  C   ASP B 125      24.884  13.033  16.466  1.00 24.41           C  
ATOM   2364  O   ASP B 125      25.837  13.308  17.196  1.00 24.29           O  
ATOM   2365  CB  ASP B 125      24.767  13.708  14.053  1.00 28.05           C  
ATOM   2366  CG  ASP B 125      25.257  13.418  12.644  1.00 32.40           C  
ATOM   2367  OD1 ASP B 125      26.250  12.673  12.507  1.00 31.77           O  
ATOM   2368  OD2 ASP B 125      24.667  13.945  11.675  1.00 36.15           O  
ATOM   2369  N   GLU B 126      23.616  13.110  16.847  1.00 24.49           N  
ATOM   2370  CA  GLU B 126      23.211  13.471  18.195  1.00 24.48           C  
ATOM   2371  C   GLU B 126      23.991  12.617  19.176  1.00 24.31           C  
ATOM   2372  O   GLU B 126      24.593  13.107  20.137  1.00 24.36           O  
ATOM   2373  CB  GLU B 126      21.719  13.180  18.354  1.00 26.50           C  
ATOM   2374  CG  GLU B 126      20.930  14.437  18.275  1.00 27.15           C  
ATOM   2375  CD  GLU B 126      19.448  14.276  17.957  1.00 29.34           C  
ATOM   2376  OE1 GLU B 126      18.983  15.158  17.209  1.00 30.72           O  
ATOM   2377  OE2 GLU B 126      18.746  13.342  18.425  1.00 27.61           O  
ATOM   2378  N   HIS B 127      23.964  11.320  18.899  1.00 22.39           N  
ATOM   2379  CA  HIS B 127      24.613  10.300  19.708  1.00 21.92           C  
ATOM   2380  C   HIS B 127      26.129  10.428  19.811  1.00 23.09           C  
ATOM   2381  O   HIS B 127      26.697  10.247  20.887  1.00 23.05           O  
ATOM   2382  CB  HIS B 127      24.231   8.922  19.155  1.00 19.54           C  
ATOM   2383  CG  HIS B 127      24.895   7.779  19.855  1.00 17.99           C  
ATOM   2384  ND1 HIS B 127      26.132   7.296  19.486  1.00 16.55           N  
ATOM   2385  CD2 HIS B 127      24.503   7.037  20.918  1.00 17.15           C  
ATOM   2386  CE1 HIS B 127      26.474   6.307  20.293  1.00 16.07           C  
ATOM   2387  NE2 HIS B 127      25.504   6.131  21.171  1.00 16.23           N  
ATOM   2388  N   SER B 128      26.782  10.731  18.696  1.00 23.82           N  
ATOM   2389  CA  SER B 128      28.232  10.874  18.686  1.00 25.65           C  
ATOM   2390  C   SER B 128      28.636  12.029  19.593  1.00 26.22           C  
ATOM   2391  O   SER B 128      29.520  11.897  20.438  1.00 26.67           O  
ATOM   2392  CB  SER B 128      28.717  11.159  17.266  1.00 26.72           C  
ATOM   2393  OG  SER B 128      27.873  10.535  16.318  1.00 28.79           O  
ATOM   2394  N   ASP B 129      27.977  13.166  19.403  1.00 26.86           N  
ATOM   2395  CA  ASP B 129      28.256  14.364  20.182  1.00 27.20           C  
ATOM   2396  C   ASP B 129      28.137  14.117  21.684  1.00 26.93           C  
ATOM   2397  O   ASP B 129      29.044  14.456  22.446  1.00 27.68           O  
ATOM   2398  CB  ASP B 129      27.302  15.486  19.758  1.00 28.82           C  
ATOM   2399  CG  ASP B 129      27.552  16.778  20.505  1.00 30.57           C  
ATOM   2400  OD1 ASP B 129      26.674  17.195  21.291  1.00 31.93           O  
ATOM   2401  OD2 ASP B 129      28.628  17.379  20.312  1.00 33.72           O  
ATOM   2402  N   VAL B 130      27.020  13.526  22.104  1.00 25.28           N  
ATOM   2403  CA  VAL B 130      26.786  13.239  23.513  1.00 23.57           C  
ATOM   2404  C   VAL B 130      27.784  12.228  24.068  1.00 24.47           C  
ATOM   2405  O   VAL B 130      28.399  12.469  25.104  1.00 21.45           O  
ATOM   2406  CB  VAL B 130      25.365  12.704  23.748  1.00 24.07           C  
ATOM   2407  CG1 VAL B 130      25.165  12.396  25.228  1.00 22.56           C  
ATOM   2408  CG2 VAL B 130      24.343  13.730  23.273  1.00 21.68           C  
ATOM   2409  N   LEU B 131      27.944  11.096  23.387  1.00 25.46           N  
ATOM   2410  CA  LEU B 131      28.890  10.087  23.848  1.00 27.62           C  
ATOM   2411  C   LEU B 131      30.259  10.749  23.934  1.00 30.59           C  
ATOM   2412  O   LEU B 131      31.078  10.407  24.790  1.00 30.98           O  
ATOM   2413  CB  LEU B 131      28.961   8.909  22.875  1.00 26.77           C  
ATOM   2414  CG  LEU B 131      28.737   7.505  23.454  1.00 26.41           C  
ATOM   2415  CD1 LEU B 131      29.407   6.488  22.541  1.00 25.29           C  
ATOM   2416  CD2 LEU B 131      29.317   7.394  24.859  1.00 26.42           C  
ATOM   2417  N   GLY B 132      30.485  11.706  23.038  1.00 32.69           N  
ATOM   2418  CA  GLY B 132      31.744  12.423  23.000  1.00 35.58           C  
ATOM   2419  C   GLY B 132      32.051  13.144  24.297  1.00 38.30           C  
ATOM   2420  O   GLY B 132      33.023  12.805  24.978  1.00 38.75           O  
ATOM   2421  N   GLN B 133      31.227  14.136  24.632  1.00 40.37           N  
ATOM   2422  CA  GLN B 133      31.422  14.903  25.858  1.00 42.61           C  
ATOM   2423  C   GLN B 133      31.221  14.012  27.078  1.00 44.04           C  
ATOM   2424  O   GLN B 133      31.811  14.246  28.116  1.00 43.95           O  
ATOM   2425  CB  GLN B 133      30.459  16.113  25.918  1.00 41.80           C  
ATOM   2426  CG  GLN B 133      28.964  15.772  25.992  1.00 42.95           C  
ATOM   2427  CD  GLN B 133      28.050  17.006  25.935  1.00 43.79           C  
ATOM   2428  OE1 GLN B 133      27.697  17.595  26.974  1.00 45.06           O  
ATOM   2429  NE2 GLN B 133      27.675  17.396  24.715  1.00 43.44           N  
ATOM   2430  N   LEU B 134      30.414  12.969  26.936  1.00 45.84           N  
ATOM   2431  CA  LEU B 134      30.127  12.069  28.046  1.00 47.65           C  
ATOM   2432  C   LEU B 134      31.212  11.022  28.271  1.00 50.61           C  
ATOM   2433  O   LEU B 134      31.231  10.345  29.298  1.00 50.99           O  
ATOM   2434  CB  LEU B 134      28.789  11.385  27.796  1.00 45.37           C  
ATOM   2435  CG  LEU B 134      27.868  11.152  28.988  1.00 43.93           C  
ATOM   2436  CD1 LEU B 134      27.743  12.413  29.819  1.00 43.12           C  
ATOM   2437  CD2 LEU B 134      26.510  10.717  28.468  1.00 42.63           C  
ATOM   2438  N   LYS B 135      32.119  10.897  27.310  1.00 54.45           N  
ATOM   2439  CA  LYS B 135      33.204   9.928  27.407  1.00 57.17           C  
ATOM   2440  C   LYS B 135      34.302  10.418  28.339  1.00 57.99           C  
ATOM   2441  O   LYS B 135      34.873   9.641  29.104  1.00 58.13           O  
ATOM   2442  CB  LYS B 135      33.798   9.665  26.022  1.00 58.80           C  
ATOM   2443  CG  LYS B 135      35.018   8.759  26.042  1.00 60.74           C  
ATOM   2444  CD  LYS B 135      34.931   7.699  24.956  1.00 63.12           C  
ATOM   2445  CE  LYS B 135      35.960   7.940  23.873  1.00 63.88           C  
ATOM   2446  NZ  LYS B 135      35.907   9.355  23.437  1.00 66.43           N  
HETATM 2447  N   MSE B 136      34.590  11.713  28.267  1.00 58.62           N  
HETATM 2448  CA  MSE B 136      35.635  12.316  29.082  1.00 59.44           C  
HETATM 2449  C   MSE B 136      35.111  12.727  30.452  1.00 58.09           C  
HETATM 2450  O   MSE B 136      35.762  13.477  31.176  1.00 58.52           O  
HETATM 2451  CB  MSE B 136      36.199  13.543  28.379  1.00 62.66           C  
HETATM 2452  CG  MSE B 136      35.705  13.734  26.972  1.00 66.17           C  
HETATM 2453 SE   MSE B 136      36.354  15.429  26.324  1.00 73.24          SE  
HETATM 2454  CE  MSE B 136      35.130  16.556  27.285  1.00 69.48           C  
ATOM   2455  N   GLN B 137      33.936  12.215  30.799  1.00 56.02           N  
ATOM   2456  CA  GLN B 137      33.294  12.516  32.074  1.00 53.83           C  
ATOM   2457  C   GLN B 137      33.398  11.263  32.961  1.00 52.02           C  
ATOM   2458  O   GLN B 137      32.695  10.276  32.735  1.00 53.16           O  
ATOM   2459  CB  GLN B 137      31.816  12.863  31.826  1.00 54.44           C  
ATOM   2460  CG  GLN B 137      31.383  14.267  32.221  1.00 55.21           C  
ATOM   2461  CD  GLN B 137      31.897  15.348  31.262  1.00 56.34           C  
ATOM   2462  OE1 GLN B 137      32.369  16.401  31.701  1.00 56.40           O  
ATOM   2463  NE2 GLN B 137      31.794  15.090  29.957  1.00 56.12           N  
ATOM   2464  N   GLU B 138      34.281  11.283  33.954  1.00 49.30           N  
ATOM   2465  CA  GLU B 138      34.438  10.122  34.832  1.00 46.73           C  
ATOM   2466  C   GLU B 138      33.244   9.879  35.744  1.00 44.16           C  
ATOM   2467  O   GLU B 138      32.427  10.770  35.979  1.00 42.97           O  
ATOM   2468  CB  GLU B 138      35.685  10.259  35.706  1.00 47.84           C  
ATOM   2469  CG  GLU B 138      36.983   9.854  35.039  1.00 50.63           C  
ATOM   2470  CD  GLU B 138      38.151   9.825  36.015  1.00 51.77           C  
ATOM   2471  OE1 GLU B 138      39.283   9.506  35.594  1.00 51.80           O  
ATOM   2472  OE2 GLU B 138      37.936  10.121  37.210  1.00 53.23           O  
ATOM   2473  N   VAL B 139      33.160   8.658  36.261  1.00 40.66           N  
ATOM   2474  CA  VAL B 139      32.091   8.274  37.169  1.00 37.92           C  
ATOM   2475  C   VAL B 139      32.523   7.096  38.037  1.00 35.60           C  
ATOM   2476  O   VAL B 139      32.992   6.075  37.537  1.00 34.85           O  
ATOM   2477  CB  VAL B 139      30.795   7.909  36.398  1.00 38.54           C  
ATOM   2478  CG1 VAL B 139      31.085   6.855  35.353  1.00 39.84           C  
ATOM   2479  CG2 VAL B 139      29.734   7.413  37.369  1.00 37.53           C  
ATOM   2480  N   SER B 140      32.378   7.264  39.346  1.00 33.91           N  
ATOM   2481  CA  SER B 140      32.726   6.235  40.321  1.00 32.15           C  
ATOM   2482  C   SER B 140      31.790   6.374  41.509  1.00 30.42           C  
ATOM   2483  O   SER B 140      32.061   7.109  42.460  1.00 31.56           O  
ATOM   2484  CB  SER B 140      34.179   6.381  40.772  1.00 32.74           C  
ATOM   2485  OG  SER B 140      35.058   5.797  39.826  1.00 35.23           O  
ATOM   2486  N   HIS B 141      30.682   5.652  41.429  1.00 27.99           N  
ATOM   2487  CA  HIS B 141      29.640   5.670  42.442  1.00 24.45           C  
ATOM   2488  C   HIS B 141      29.284   4.228  42.790  1.00 22.45           C  
ATOM   2489  O   HIS B 141      29.229   3.373  41.911  1.00 21.38           O  
ATOM   2490  CB  HIS B 141      28.417   6.388  41.857  1.00 23.96           C  
ATOM   2491  CG  HIS B 141      27.216   6.395  42.749  1.00 24.04           C  
ATOM   2492  ND1 HIS B 141      27.050   7.304  43.771  1.00 23.58           N  
ATOM   2493  CD2 HIS B 141      26.107   5.617  42.755  1.00 23.64           C  
ATOM   2494  CE1 HIS B 141      25.891   7.087  44.366  1.00 23.66           C  
ATOM   2495  NE2 HIS B 141      25.300   6.069  43.768  1.00 23.60           N  
ATOM   2496  N   GLU B 142      29.070   3.952  44.070  1.00 20.52           N  
ATOM   2497  CA  GLU B 142      28.675   2.615  44.500  1.00 19.96           C  
ATOM   2498  C   GLU B 142      27.653   2.790  45.615  1.00 18.89           C  
ATOM   2499  O   GLU B 142      27.778   3.693  46.440  1.00 18.63           O  
ATOM   2500  CB  GLU B 142      29.873   1.796  45.013  1.00 21.83           C  
ATOM   2501  CG  GLU B 142      29.515   0.321  45.302  1.00 26.58           C  
ATOM   2502  CD  GLU B 142      30.653  -0.493  45.921  1.00 29.85           C  
ATOM   2503  OE1 GLU B 142      30.414  -1.658  46.303  1.00 30.88           O  
ATOM   2504  OE2 GLU B 142      31.785   0.019  46.027  1.00 33.55           O  
ATOM   2505  N   GLU B 143      26.629   1.944  45.622  1.00 17.45           N  
ATOM   2506  CA  GLU B 143      25.594   2.011  46.644  1.00 16.21           C  
ATOM   2507  C   GLU B 143      24.864   0.682  46.750  1.00 15.87           C  
ATOM   2508  O   GLU B 143      25.120  -0.240  45.976  1.00 15.84           O  
ATOM   2509  CB  GLU B 143      24.581   3.112  46.315  1.00 16.95           C  
ATOM   2510  CG  GLU B 143      23.934   2.979  44.940  1.00 15.38           C  
ATOM   2511  CD  GLU B 143      22.777   3.942  44.742  1.00 16.45           C  
ATOM   2512  OE1 GLU B 143      21.649   3.614  45.163  1.00 16.11           O  
ATOM   2513  OE2 GLU B 143      22.994   5.035  44.176  1.00 14.68           O  
ATOM   2514  N   ILE B 144      23.958   0.592  47.719  1.00 14.71           N  
ATOM   2515  CA  ILE B 144      23.163  -0.611  47.928  1.00 16.45           C  
ATOM   2516  C   ILE B 144      21.700  -0.214  47.821  1.00 15.39           C  
ATOM   2517  O   ILE B 144      21.282   0.764  48.430  1.00 15.70           O  
ATOM   2518  CB  ILE B 144      23.404  -1.231  49.332  1.00 17.63           C  
ATOM   2519  CG1 ILE B 144      24.753  -1.951  49.375  1.00 18.80           C  
ATOM   2520  CG2 ILE B 144      22.293  -2.216  49.668  1.00 18.19           C  
ATOM   2521  CD1 ILE B 144      25.948  -1.052  49.200  1.00 20.92           C  
ATOM   2522  N   VAL B 145      20.929  -0.962  47.036  1.00 14.42           N  
ATOM   2523  CA  VAL B 145      19.505  -0.678  46.867  1.00 14.45           C  
ATOM   2524  C   VAL B 145      18.726  -1.811  47.528  1.00 15.32           C  
ATOM   2525  O   VAL B 145      18.854  -2.978  47.139  1.00 16.31           O  
ATOM   2526  CB  VAL B 145      19.133  -0.572  45.371  1.00 14.68           C  
ATOM   2527  CG1 VAL B 145      17.682  -0.137  45.223  1.00 12.86           C  
ATOM   2528  CG2 VAL B 145      20.063   0.424  44.679  1.00 13.38           C  
ATOM   2529  N   ASP B 146      17.913  -1.457  48.522  1.00 14.95           N  
ATOM   2530  CA  ASP B 146      17.157  -2.440  49.293  1.00 15.91           C  
ATOM   2531  C   ASP B 146      15.693  -2.676  48.923  1.00 15.43           C  
ATOM   2532  O   ASP B 146      14.938  -3.221  49.728  1.00 13.60           O  
ATOM   2533  CB  ASP B 146      17.246  -2.078  50.781  1.00 15.55           C  
ATOM   2534  CG  ASP B 146      16.389  -0.874  51.146  1.00 18.59           C  
ATOM   2535  OD1 ASP B 146      16.227   0.024  50.294  1.00 19.02           O  
ATOM   2536  OD2 ASP B 146      15.884  -0.818  52.289  1.00 17.87           O  
ATOM   2537  N   ARG B 147      15.284  -2.290  47.719  1.00 15.63           N  
ATOM   2538  CA  ARG B 147      13.892  -2.497  47.316  1.00 14.77           C  
ATOM   2539  C   ARG B 147      13.708  -2.284  45.826  1.00 14.16           C  
ATOM   2540  O   ARG B 147      14.573  -1.712  45.167  1.00 15.07           O  
ATOM   2541  CB  ARG B 147      12.972  -1.525  48.074  1.00 13.40           C  
ATOM   2542  CG  ARG B 147      13.127  -0.054  47.659  1.00 12.74           C  
ATOM   2543  CD  ARG B 147      12.460   0.886  48.669  1.00 15.06           C  
ATOM   2544  NE  ARG B 147      13.114   0.801  49.971  1.00 13.56           N  
ATOM   2545  CZ  ARG B 147      12.569   1.175  51.124  1.00 13.42           C  
ATOM   2546  NH1 ARG B 147      11.338   1.675  51.158  1.00 12.88           N  
ATOM   2547  NH2 ARG B 147      13.254   1.023  52.253  1.00  8.77           N  
ATOM   2548  N   PHE B 148      12.592  -2.770  45.294  1.00 14.50           N  
ATOM   2549  CA  PHE B 148      12.278  -2.557  43.887  1.00 14.54           C  
ATOM   2550  C   PHE B 148      10.809  -2.159  43.779  1.00 14.12           C  
ATOM   2551  O   PHE B 148      10.020  -2.425  44.690  1.00 13.15           O  
ATOM   2552  CB  PHE B 148      12.625  -3.786  43.017  1.00 14.02           C  
ATOM   2553  CG  PHE B 148      11.873  -5.045  43.355  1.00 15.30           C  
ATOM   2554  CD1 PHE B 148      10.501  -5.149  43.142  1.00 15.31           C  
ATOM   2555  CD2 PHE B 148      12.565  -6.169  43.804  1.00 17.43           C  
ATOM   2556  CE1 PHE B 148       9.829  -6.358  43.364  1.00 16.51           C  
ATOM   2557  CE2 PHE B 148      11.905  -7.382  44.029  1.00 17.31           C  
ATOM   2558  CZ  PHE B 148      10.535  -7.475  43.807  1.00 16.83           C  
ATOM   2559  N   HIS B 149      10.448  -1.497  42.685  1.00 13.73           N  
ATOM   2560  CA  HIS B 149       9.082  -1.029  42.513  1.00 13.67           C  
ATOM   2561  C   HIS B 149       8.343  -1.602  41.325  1.00 13.84           C  
ATOM   2562  O   HIS B 149       8.925  -1.832  40.266  1.00 14.63           O  
ATOM   2563  CB  HIS B 149       9.060   0.490  42.371  1.00 13.61           C  
ATOM   2564  CG  HIS B 149       9.805   1.213  43.445  1.00 14.66           C  
ATOM   2565  ND1 HIS B 149      11.177   1.172  43.554  1.00 15.81           N  
ATOM   2566  CD2 HIS B 149       9.372   2.024  44.439  1.00 16.04           C  
ATOM   2567  CE1 HIS B 149      11.559   1.930  44.568  1.00 17.06           C  
ATOM   2568  NE2 HIS B 149      10.482   2.457  45.121  1.00 17.83           N  
ATOM   2569  N   LEU B 150       7.046  -1.815  41.518  1.00 13.68           N  
ATOM   2570  CA  LEU B 150       6.173  -2.306  40.467  1.00 14.10           C  
ATOM   2571  C   LEU B 150       5.453  -1.049  39.990  1.00 14.45           C  
ATOM   2572  O   LEU B 150       4.911  -0.290  40.801  1.00 16.40           O  
ATOM   2573  CB  LEU B 150       5.153  -3.310  41.023  1.00 13.69           C  
ATOM   2574  CG  LEU B 150       4.107  -3.796  40.011  1.00 14.07           C  
ATOM   2575  CD1 LEU B 150       4.768  -4.699  38.983  1.00 12.28           C  
ATOM   2576  CD2 LEU B 150       2.995  -4.543  40.731  1.00 10.64           C  
ATOM   2577  N   LEU B 151       5.453  -0.825  38.684  1.00 13.58           N  
ATOM   2578  CA  LEU B 151       4.814   0.352  38.123  1.00 14.59           C  
ATOM   2579  C   LEU B 151       3.864  -0.013  36.992  1.00 14.45           C  
ATOM   2580  O   LEU B 151       3.877  -1.136  36.491  1.00 13.76           O  
ATOM   2581  CB  LEU B 151       5.883   1.297  37.583  1.00 17.83           C  
ATOM   2582  CG  LEU B 151       7.094   1.537  38.486  1.00 20.35           C  
ATOM   2583  CD1 LEU B 151       8.369   1.388  37.673  1.00 22.05           C  
ATOM   2584  CD2 LEU B 151       7.011   2.911  39.103  1.00 21.01           C  
ATOM   2585  N   TYR B 152       3.033   0.945  36.599  1.00 13.77           N  
ATOM   2586  CA  TYR B 152       2.113   0.754  35.492  1.00 12.71           C  
ATOM   2587  C   TYR B 152       2.136   2.037  34.667  1.00 14.20           C  
ATOM   2588  O   TYR B 152       2.365   3.130  35.201  1.00 12.48           O  
ATOM   2589  CB  TYR B 152       0.705   0.410  35.995  1.00 14.34           C  
ATOM   2590  CG  TYR B 152       0.046   1.432  36.888  1.00 15.59           C  
ATOM   2591  CD1 TYR B 152      -0.624   2.529  36.349  1.00 14.99           C  
ATOM   2592  CD2 TYR B 152       0.068   1.288  38.274  1.00 15.34           C  
ATOM   2593  CE1 TYR B 152      -1.258   3.454  37.166  1.00 14.10           C  
ATOM   2594  CE2 TYR B 152      -0.563   2.209  39.100  1.00 16.18           C  
ATOM   2595  CZ  TYR B 152      -1.223   3.287  38.537  1.00 16.07           C  
ATOM   2596  OH  TYR B 152      -1.851   4.198  39.347  1.00 17.48           O  
ATOM   2597  N   GLN B 153       1.917   1.907  33.363  1.00 13.90           N  
ATOM   2598  CA  GLN B 153       1.976   3.062  32.480  1.00 14.82           C  
ATOM   2599  C   GLN B 153       0.667   3.823  32.308  1.00 15.37           C  
ATOM   2600  O   GLN B 153      -0.414   3.231  32.263  1.00 13.92           O  
ATOM   2601  CB  GLN B 153       2.514   2.636  31.108  1.00 13.74           C  
ATOM   2602  CG  GLN B 153       2.828   3.807  30.195  1.00 14.67           C  
ATOM   2603  CD  GLN B 153       3.511   3.394  28.906  1.00 14.82           C  
ATOM   2604  OE1 GLN B 153       2.994   2.573  28.152  1.00 13.73           O  
ATOM   2605  NE2 GLN B 153       4.677   3.975  28.642  1.00 12.31           N  
ATOM   2606  N   LEU B 154       0.775   5.147  32.234  1.00 15.12           N  
ATOM   2607  CA  LEU B 154      -0.391   5.992  32.038  1.00 15.94           C  
ATOM   2608  C   LEU B 154      -0.578   6.179  30.545  1.00 16.38           C  
ATOM   2609  O   LEU B 154       0.266   5.767  29.755  1.00 17.25           O  
ATOM   2610  CB  LEU B 154      -0.205   7.359  32.697  1.00 13.88           C  
ATOM   2611  CG  LEU B 154      -0.214   7.429  34.225  1.00 15.98           C  
ATOM   2612  CD1 LEU B 154      -0.358   8.884  34.643  1.00 12.68           C  
ATOM   2613  CD2 LEU B 154      -1.368   6.599  34.794  1.00 14.86           C  
ATOM   2614  N   GLU B 155      -1.679   6.808  30.161  1.00 17.13           N  
ATOM   2615  CA  GLU B 155      -1.965   7.039  28.755  1.00 16.99           C  
ATOM   2616  C   GLU B 155      -0.954   8.004  28.136  1.00 15.10           C  
ATOM   2617  O   GLU B 155      -0.662   7.929  26.943  1.00 14.30           O  
ATOM   2618  CB  GLU B 155      -3.397   7.577  28.610  1.00 21.39           C  
ATOM   2619  CG  GLU B 155      -3.893   7.758  27.176  1.00 28.64           C  
ATOM   2620  CD  GLU B 155      -3.265   8.951  26.478  1.00 32.01           C  
ATOM   2621  OE1 GLU B 155      -2.559   9.738  27.144  1.00 36.01           O  
ATOM   2622  OE2 GLU B 155      -3.484   9.108  25.260  1.00 36.85           O  
ATOM   2623  N   ASN B 156      -0.416   8.912  28.942  1.00 12.10           N  
ATOM   2624  CA  ASN B 156       0.550   9.875  28.429  1.00 12.97           C  
ATOM   2625  C   ASN B 156       1.954   9.268  28.343  1.00 12.85           C  
ATOM   2626  O   ASN B 156       2.923   9.942  27.988  1.00 12.30           O  
ATOM   2627  CB  ASN B 156       0.552  11.135  29.311  1.00 12.24           C  
ATOM   2628  CG  ASN B 156       1.287  10.937  30.622  1.00 13.66           C  
ATOM   2629  OD1 ASN B 156       1.508   9.807  31.068  1.00 13.62           O  
ATOM   2630  ND2 ASN B 156       1.663  12.043  31.254  1.00 12.04           N  
ATOM   2631  N   GLY B 157       2.051   7.983  28.669  1.00 13.87           N  
ATOM   2632  CA  GLY B 157       3.326   7.294  28.613  1.00 12.82           C  
ATOM   2633  C   GLY B 157       4.115   7.295  29.910  1.00 13.74           C  
ATOM   2634  O   GLY B 157       5.058   6.513  30.058  1.00 14.41           O  
ATOM   2635  N   SER B 158       3.744   8.155  30.856  1.00 11.87           N  
ATOM   2636  CA  SER B 158       4.474   8.215  32.119  1.00 11.46           C  
ATOM   2637  C   SER B 158       4.203   6.977  32.960  1.00 11.45           C  
ATOM   2638  O   SER B 158       3.299   6.194  32.656  1.00 10.66           O  
ATOM   2639  CB  SER B 158       4.114   9.480  32.906  1.00  8.33           C  
ATOM   2640  OG  SER B 158       2.770   9.446  33.346  1.00  7.64           O  
ATOM   2641  N   TRP B 159       4.994   6.805  34.018  1.00 11.44           N  
ATOM   2642  CA  TRP B 159       4.863   5.647  34.890  1.00  9.80           C  
ATOM   2643  C   TRP B 159       4.564   5.987  36.348  1.00 10.20           C  
ATOM   2644  O   TRP B 159       5.212   6.849  36.941  1.00 12.36           O  
ATOM   2645  CB  TRP B 159       6.136   4.796  34.822  1.00  9.28           C  
ATOM   2646  CG  TRP B 159       6.440   4.261  33.449  1.00  8.23           C  
ATOM   2647  CD1 TRP B 159       7.010   4.938  32.411  1.00  5.21           C  
ATOM   2648  CD2 TRP B 159       6.196   2.933  32.970  1.00  5.06           C  
ATOM   2649  NE1 TRP B 159       7.117   4.126  31.314  1.00  4.41           N  
ATOM   2650  CE2 TRP B 159       6.607   2.911  31.623  1.00  5.32           C  
ATOM   2651  CE3 TRP B 159       5.607   1.804  33.526  1.00  5.60           C  
ATOM   2652  CZ2 TRP B 159       6.516   1.758  30.861  1.00  6.65           C  
ATOM   2653  CZ3 TRP B 159       5.507   0.672  32.751  1.00  4.97           C  
ATOM   2654  CH2 TRP B 159       5.934   0.666  31.426  1.00  6.74           C  
ATOM   2655  N   THR B 160       3.590   5.281  36.919  1.00  8.20           N  
ATOM   2656  CA  THR B 160       3.176   5.481  38.303  1.00  8.05           C  
ATOM   2657  C   THR B 160       3.481   4.237  39.134  1.00  8.06           C  
ATOM   2658  O   THR B 160       3.274   3.115  38.681  1.00 10.63           O  
ATOM   2659  CB  THR B 160       1.660   5.776  38.393  1.00  8.64           C  
ATOM   2660  OG1 THR B 160       1.358   6.958  37.639  1.00 10.97           O  
ATOM   2661  CG2 THR B 160       1.237   5.996  39.843  1.00  8.06           C  
ATOM   2662  N   VAL B 161       3.982   4.438  40.348  1.00  7.50           N  
ATOM   2663  CA  VAL B 161       4.310   3.319  41.223  1.00  8.52           C  
ATOM   2664  C   VAL B 161       3.038   2.719  41.806  1.00  9.92           C  
ATOM   2665  O   VAL B 161       2.152   3.450  42.249  1.00  9.23           O  
ATOM   2666  CB  VAL B 161       5.213   3.764  42.405  1.00  8.34           C  
ATOM   2667  CG1 VAL B 161       5.505   2.578  43.325  1.00  6.66           C  
ATOM   2668  CG2 VAL B 161       6.502   4.357  41.883  1.00  5.83           C  
ATOM   2669  N   TYR B 162       2.948   1.392  41.803  1.00 10.39           N  
ATOM   2670  CA  TYR B 162       1.787   0.712  42.369  1.00 11.13           C  
ATOM   2671  C   TYR B 162       2.174   0.186  43.752  1.00 12.09           C  
ATOM   2672  O   TYR B 162       1.473   0.428  44.738  1.00 11.50           O  
ATOM   2673  CB  TYR B 162       1.348  -0.448  41.465  1.00 12.30           C  
ATOM   2674  CG  TYR B 162       0.132  -1.202  41.966  1.00 12.59           C  
ATOM   2675  CD1 TYR B 162      -1.090  -0.551  42.172  1.00 13.62           C  
ATOM   2676  CD2 TYR B 162       0.203  -2.570  42.243  1.00 15.08           C  
ATOM   2677  CE1 TYR B 162      -2.211  -1.249  42.646  1.00 11.98           C  
ATOM   2678  CE2 TYR B 162      -0.906  -3.273  42.715  1.00 15.55           C  
ATOM   2679  CZ  TYR B 162      -2.108  -2.610  42.916  1.00 14.49           C  
ATOM   2680  OH  TYR B 162      -3.187  -3.319  43.401  1.00 15.79           O  
ATOM   2681  N   GLU B 163       3.303  -0.514  43.824  1.00 10.27           N  
ATOM   2682  CA  GLU B 163       3.765  -1.065  45.088  1.00 12.62           C  
ATOM   2683  C   GLU B 163       5.293  -1.157  45.195  1.00 12.50           C  
ATOM   2684  O   GLU B 163       6.001  -1.308  44.192  1.00 11.13           O  
ATOM   2685  CB  GLU B 163       3.143  -2.450  45.301  1.00 14.46           C  
ATOM   2686  CG  GLU B 163       2.931  -2.813  46.762  1.00 18.16           C  
ATOM   2687  CD  GLU B 163       2.190  -4.131  46.943  1.00 22.25           C  
ATOM   2688  OE1 GLU B 163       1.115  -4.308  46.327  1.00 22.68           O  
ATOM   2689  OE2 GLU B 163       2.679  -4.987  47.713  1.00 22.69           O  
ATOM   2690  N   THR B 164       5.793  -1.047  46.422  1.00 12.16           N  
ATOM   2691  CA  THR B 164       7.222  -1.132  46.689  1.00 13.42           C  
ATOM   2692  C   THR B 164       7.466  -2.476  47.351  1.00 13.40           C  
ATOM   2693  O   THR B 164       6.604  -2.979  48.066  1.00 13.06           O  
ATOM   2694  CB  THR B 164       7.697  -0.005  47.643  1.00 13.92           C  
ATOM   2695  OG1 THR B 164       6.906  -0.020  48.838  1.00 14.44           O  
ATOM   2696  CG2 THR B 164       7.549   1.349  46.982  1.00 14.15           C  
ATOM   2697  N   PHE B 165       8.634  -3.060  47.113  1.00 14.79           N  
ATOM   2698  CA  PHE B 165       8.959  -4.359  47.693  1.00 15.09           C  
ATOM   2699  C   PHE B 165      10.343  -4.309  48.327  1.00 16.52           C  
ATOM   2700  O   PHE B 165      11.327  -3.980  47.657  1.00 16.35           O  
ATOM   2701  CB  PHE B 165       8.917  -5.444  46.605  1.00 15.13           C  
ATOM   2702  CG  PHE B 165       7.559  -5.625  45.972  1.00 14.03           C  
ATOM   2703  CD1 PHE B 165       6.609  -6.463  46.552  1.00 13.44           C  
ATOM   2704  CD2 PHE B 165       7.225  -4.938  44.804  1.00 13.96           C  
ATOM   2705  CE1 PHE B 165       5.343  -6.618  45.980  1.00 14.45           C  
ATOM   2706  CE2 PHE B 165       5.964  -5.083  44.222  1.00 12.47           C  
ATOM   2707  CZ  PHE B 165       5.020  -5.925  44.809  1.00 14.03           C  
ATOM   2708  N   LEU B 166      10.409  -4.630  49.618  1.00 17.10           N  
ATOM   2709  CA  LEU B 166      11.664  -4.624  50.366  1.00 19.10           C  
ATOM   2710  C   LEU B 166      12.399  -5.942  50.125  1.00 19.99           C  
ATOM   2711  O   LEU B 166      11.772  -6.995  49.989  1.00 18.50           O  
ATOM   2712  CB  LEU B 166      11.379  -4.450  51.862  1.00 21.72           C  
ATOM   2713  CG  LEU B 166      10.382  -3.342  52.230  1.00 26.70           C  
ATOM   2714  CD1 LEU B 166       9.787  -3.624  53.604  1.00 27.52           C  
ATOM   2715  CD2 LEU B 166      11.061  -1.979  52.191  1.00 28.43           C  
ATOM   2716  N   LEU B 167      13.727  -5.881  50.085  1.00 21.13           N  
ATOM   2717  CA  LEU B 167      14.550  -7.063  49.839  1.00 23.12           C  
ATOM   2718  C   LEU B 167      15.160  -7.715  51.091  1.00 24.54           C  
ATOM   2719  O   LEU B 167      15.980  -7.108  51.780  1.00 23.76           O  
ATOM   2720  CB  LEU B 167      15.671  -6.702  48.858  1.00 20.42           C  
ATOM   2721  CG  LEU B 167      15.240  -6.260  47.454  1.00 22.17           C  
ATOM   2722  CD1 LEU B 167      16.424  -5.682  46.689  1.00 20.38           C  
ATOM   2723  CD2 LEU B 167      14.654  -7.449  46.707  1.00 20.33           C  
ATOM   2724  N   GLY B 168      14.755  -8.955  51.367  1.00 27.03           N  
ATOM   2725  CA  GLY B 168      15.277  -9.704  52.505  1.00 30.18           C  
ATOM   2726  C   GLY B 168      14.779  -9.354  53.900  1.00 32.42           C  
ATOM   2727  O   GLY B 168      13.924 -10.095  54.432  1.00 33.93           O  
TER    2728      GLY B 168                                                      
HETATM 2729  O   HOH A 172      11.887  -1.288  56.916  1.00 28.96           O  
HETATM 2730  O   HOH A 173       1.698  11.571  35.141  1.00 16.42           O  
HETATM 2731  O   HOH A 174      -1.775  10.218  31.310  1.00 10.25           O  
HETATM 2732  O   HOH A 175     -14.441  15.592  33.341  1.00 10.73           O  
HETATM 2733  O   HOH A 176       3.736  18.098  44.010  1.00 31.47           O  
HETATM 2734  O   HOH A 177     -17.483  10.038  49.416  1.00 23.78           O  
HETATM 2735  O   HOH A 178      19.289  17.045  38.697  1.00 26.44           O  
HETATM 2736  O   HOH A 179       2.806  14.727  28.081  1.00 46.95           O  
HETATM 2737  O   HOH A 180      -3.971  17.483  46.334  1.00 12.74           O  
HETATM 2738  O   HOH A 181     -12.682  18.637  48.821  1.00 32.30           O  
HETATM 2739  O   HOH A 182     -17.383  21.112  37.610  1.00 16.94           O  
HETATM 2740  O   HOH A 183      -9.713   8.596  31.926  1.00 28.82           O  
HETATM 2741  O   HOH A 184     -12.184  25.975  46.928  1.00 16.75           O  
HETATM 2742  O   HOH A 185     -20.420  19.454  31.402  1.00 25.30           O  
HETATM 2743  O   HOH A 186      -3.932  21.709  54.030  1.00 35.34           O  
HETATM 2744  O   HOH A 187     -16.826  12.131  34.101  1.00 30.39           O  
HETATM 2745  O   HOH A 188      14.812  22.658  41.183  1.00 24.16           O  
HETATM 2746  O   HOH A 189      -0.294  32.151  40.185  1.00 16.77           O  
HETATM 2747  O   HOH A 190     -15.208  25.324  46.380  1.00 15.31           O  
HETATM 2748  O   HOH A 191       9.004   7.357  41.735  1.00 21.78           O  
HETATM 2749  O   HOH A 192       0.061  18.426  40.653  1.00 16.07           O  
HETATM 2750  O   HOH A 193     -14.716  33.084  31.329  1.00 44.69           O  
HETATM 2751  O   HOH A 194      -2.171  32.327  42.533  1.00 20.46           O  
HETATM 2752  O   HOH A 195      -0.785  31.453  33.420  1.00 17.82           O  
HETATM 2753  O   HOH A 196     -13.632  16.709  30.475  1.00 18.87           O  
HETATM 2754  O   HOH A 197      -2.284   5.514  46.075  1.00 11.75           O  
HETATM 2755  O   HOH A 198      -2.174  16.420  40.532  1.00  9.82           O  
HETATM 2756  O   HOH A 199      -4.263  36.509  42.279  1.00 20.89           O  
HETATM 2757  O   HOH A 200      -8.998  34.626  38.072  1.00 46.19           O  
HETATM 2758  O   HOH A 201     -17.930   8.090  57.387  1.00 41.91           O  
HETATM 2759  O   HOH A 202     -18.283  24.785  43.627  1.00 47.34           O  
HETATM 2760  O   HOH A 203      -2.644  22.065  46.062  1.00 28.18           O  
HETATM 2761  O   HOH A 204     -20.325  13.987  39.932  1.00 33.11           O  
HETATM 2762  O   HOH A 205      13.015  12.126  37.782  1.00 17.22           O  
HETATM 2763  O   HOH A 206       3.122  15.715  50.865  1.00 11.20           O  
HETATM 2764  O   HOH A 207      17.326  18.718  55.264  1.00 30.24           O  
HETATM 2765  O   HOH A 208      -0.770  28.375  42.334  1.00 22.08           O  
HETATM 2766  O   HOH A 209      17.309   7.114  51.460  1.00 64.57           O  
HETATM 2767  O   HOH A 210      -6.148  33.793  43.479  1.00 22.21           O  
HETATM 2768  O   HOH A 211      11.610  11.829  40.493  1.00 22.92           O  
HETATM 2769  O   HOH A 212      -8.212   2.944  42.820  1.00 18.27           O  
HETATM 2770  O   HOH A 213       0.825  26.766  34.599  1.00 37.64           O  
HETATM 2771  O   HOH A 214      -1.657  34.475  30.934  1.00 23.15           O  
HETATM 2772  O   HOH A 215      -8.868  17.682  58.840  1.00 25.33           O  
HETATM 2773  O   HOH A 216      -7.942   6.050  30.830  1.00 41.50           O  
HETATM 2774  O   HOH A 217     -10.225  22.324  58.451  1.00 26.58           O  
HETATM 2775  O   HOH A 218     -11.243   3.666  38.755  1.00 28.59           O  
HETATM 2776  O   HOH A 219      14.577  16.636  48.653  1.00 30.32           O  
HETATM 2777  O   HOH A 220     -13.938  30.727  29.805  1.00 22.25           O  
HETATM 2778  O   HOH A 221     -19.421  23.398  39.710  1.00 13.55           O  
HETATM 2779  O   HOH A 222       4.390  22.838  40.412  1.00 31.60           O  
HETATM 2780  O   HOH A 223     -10.484  15.598  29.089  1.00 37.25           O  
HETATM 2781  O   HOH A 224     -22.628  21.665  33.491  1.00 47.38           O  
HETATM 2782  O   HOH A 225      -4.495  17.000  26.941  1.00 32.14           O  
HETATM 2783  O   HOH A 226      -5.240   1.661  37.769  1.00 35.48           O  
HETATM 2784  O   HOH A 227      18.784   8.717  48.993  1.00 52.83           O  
HETATM 2785  O   HOH A 228     -22.298  13.878  34.274  1.00 35.11           O  
HETATM 2786  O   HOH A 229     -12.813  13.101  61.387  1.00 39.29           O  
HETATM 2787  O   HOH A 230     -13.653  24.338  52.806  1.00 59.12           O  
HETATM 2788  O   HOH A 231     -17.472  16.214  31.079  1.00 44.35           O  
HETATM 2789  O   HOH A 232     -16.189  16.681  59.348  1.00 45.04           O  
HETATM 2790  O   HOH A 233      16.689   6.017  58.804  1.00 59.92           O  
HETATM 2791  O   HOH A 234       6.635   9.650  41.445  1.00 20.60           O  
HETATM 2792  O   HOH A 235      -1.590  14.162  28.926  1.00 27.04           O  
HETATM 2793  O   HOH A 236       6.813  20.091  65.652  1.00 33.38           O  
HETATM 2794  O   HOH A 237     -12.608   1.511  42.869  1.00 24.50           O  
HETATM 2795  O   HOH A 238       2.277  30.586  42.104  1.00 48.76           O  
HETATM 2796  O   HOH A 239      -2.257  25.888  54.538  1.00 35.85           O  
HETATM 2797  O   HOH A 240      -6.593  27.814  28.422  1.00 28.50           O  
HETATM 2798  O   HOH A 241      -1.055  19.293  43.904  1.00 33.77           O  
HETATM 2799  O   HOH A 242     -17.882   7.806  51.513  1.00 43.86           O  
HETATM 2800  O   HOH A 243      -2.613  20.120  49.290  1.00 31.82           O  
HETATM 2801  O   HOH A 244     -19.685  17.369  38.232  1.00 23.94           O  
HETATM 2802  O   HOH A 245      -8.955  10.939  30.125  1.00 23.51           O  
HETATM 2803  O   HOH A 246       2.324  19.907  50.222  1.00 44.65           O  
HETATM 2804  O   HOH A 247       1.571  19.545  42.903  1.00 10.48           O  
HETATM 2805  O   HOH A 248     -12.309  20.860  28.297  0.50 26.68           O  
HETATM 2806  O   HOH A 249      -2.614  18.116  52.558  1.00 11.04           O  
HETATM 2807  O   HOH A 250     -14.134  32.498  35.252  1.00 30.53           O  
HETATM 2808  O   HOH A 251     -13.528   6.047  52.883  1.00 46.32           O  
HETATM 2809  O   HOH A 252       1.225  18.198  46.141  1.00 29.91           O  
HETATM 2810  O   HOH A 253     -21.976  15.218  42.274  1.00 42.53           O  
HETATM 2811  O   HOH A 254       3.777  17.255  46.504  1.00 43.07           O  
HETATM 2812  O   HOH A 255      17.252  18.424  49.580  1.00 31.26           O  
HETATM 2813  O   HOH A 256       0.450  26.036  43.864  1.00 34.35           O  
HETATM 2814  O   HOH A 257      -3.144  34.605  44.075  1.00 55.45           O  
HETATM 2815  O   HOH A 258      13.127   5.489  46.341  1.00 24.31           O  
HETATM 2816  O   HOH A 259       5.868   0.226  62.229  1.00 42.21           O  
HETATM 2817  O   HOH A 260      -5.128   1.543  41.816  1.00 47.75           O  
HETATM 2818  O   HOH A 261       1.640  24.968  32.222  1.00 37.03           O  
HETATM 2819  O   HOH A 262      -5.454  28.544  53.333  1.00 36.83           O  
HETATM 2820  O   HOH A 263      -8.375   2.709  35.652  1.00 11.65           O  
HETATM 2821  O   HOH A 264      14.277  19.671  47.168  1.00 53.13           O  
HETATM 2822  O   HOH A 265       6.892  32.039  38.481  1.00 53.60           O  
HETATM 2823  O   HOH A 266     -17.930  27.494  44.768  1.00 28.66           O  
HETATM 2824  O   HOH A 267     -20.043  20.052  37.736  1.00 13.65           O  
HETATM 2825  O   HOH A 268       3.468  25.693  40.269  1.00 30.81           O  
HETATM 2826  O   HOH A 269       8.852  11.987  39.132  1.00 16.25           O  
HETATM 2827  O   HOH A 270      -4.598  18.551  58.886  1.00 33.86           O  
HETATM 2828  O   HOH A 271      -8.836   6.715  58.104  1.00 27.71           O  
HETATM 2829  O   HOH A 272      13.732  19.363  49.865  1.00 97.67           O  
HETATM 2830  O   HOH A 273       2.310  21.198  32.123  1.00 22.94           O  
HETATM 2831  O   HOH A 274      -1.444  18.871  46.764  1.00 13.94           O  
HETATM 2832  O   HOH A 275      -5.519  21.131  51.653  1.00 11.20           O  
HETATM 2833  O   HOH A 276       2.258  16.127  48.211  1.00 10.07           O  
HETATM 2834  O   HOH A 277      -0.495  20.084  51.458  1.00 20.65           O  
HETATM 2835  O   HOH A 278      -3.079  17.136  43.337  1.00 16.42           O  
HETATM 2836  O   HOH A 279      15.032   8.420  52.464  1.00 43.95           O  
HETATM 2837  O   HOH A 280      11.822   1.137  54.740  1.00 35.74           O  
HETATM 2838  O   HOH A 281     -16.361   6.162  53.351  1.00 28.75           O  
HETATM 2839  O   HOH A 282     -14.417  10.996  48.529  1.00  8.68           O  
HETATM 2840  O   HOH A 283     -12.156   4.064  54.502  1.00 48.49           O  
HETATM 2841  O   HOH A 284     -12.350   8.508  52.058  1.00 16.16           O  
HETATM 2842  O   HOH A 285     -16.932  24.288  41.124  1.00 28.83           O  
HETATM 2843  O   HOH A 286      -7.465  34.732  40.574  1.00 20.45           O  
HETATM 2844  O   HOH A 287     -11.760  14.854  53.925  1.00 25.02           O  
HETATM 2845  O   HOH A 288     -11.207  26.591  52.805  1.00 66.39           O  
HETATM 2846  O   HOH A 289      -2.587  18.600  55.534  1.00 32.46           O  
HETATM 2847  O   HOH A 290      -5.429  16.857  48.800  1.00 13.92           O  
HETATM 2848  O   HOH A 291     -12.693  32.553  40.877  1.00 20.66           O  
HETATM 2849  O   HOH A 292     -12.184  34.470  31.435  1.00 25.66           O  
HETATM 2850  O   HOH A 293     -18.258  27.053  33.528  1.00 38.71           O  
HETATM 2851  O   HOH A 294     -17.123   5.642  38.773  1.00 25.81           O  
HETATM 2852  O   HOH A 295      13.051  21.840  44.886  1.00 36.18           O  
HETATM 2853  O   HOH B 172      11.009  -0.192  32.921  1.00 15.81           O  
HETATM 2854  O   HOH B 173       9.920  -3.066  33.467  1.00 14.03           O  
HETATM 2855  O   HOH B 174       4.688   7.079  41.141  1.00 15.43           O  
HETATM 2856  O   HOH B 175      -6.859  -5.148  41.913  1.00 41.77           O  
HETATM 2857  O   HOH B 176      28.532   0.955  22.011  1.00 10.11           O  
HETATM 2858  O   HOH B 177      16.788   6.193  33.472  1.00  6.81           O  
HETATM 2859  O   HOH B 178      15.002   6.921  31.170  1.00 11.75           O  
HETATM 2860  O   HOH B 179      26.839  -3.527  40.595  1.00 18.97           O  
HETATM 2861  O   HOH B 180      24.349  -7.521  45.409  1.00 13.00           O  
HETATM 2862  O   HOH B 181       9.028  -7.749  50.019  1.00 47.98           O  
HETATM 2863  O   HOH B 182      17.772   0.196  32.751  1.00 20.65           O  
HETATM 2864  O   HOH B 183      20.319   3.385  47.414  1.00 17.83           O  
HETATM 2865  O   HOH B 184      24.139  -6.552  42.578  1.00 12.11           O  
HETATM 2866  O   HOH B 185      15.965   2.926  30.119  1.00 15.03           O  
HETATM 2867  O   HOH B 186      19.392  -5.981  29.832  1.00 28.06           O  
HETATM 2868  O   HOH B 187      16.613  12.728  22.882  1.00 17.10           O  
HETATM 2869  O   HOH B 188      17.194   3.366  32.889  1.00  9.00           O  
HETATM 2870  O   HOH B 189       9.665   6.283  30.161  1.00 18.00           O  
HETATM 2871  O   HOH B 190      28.376 -18.834  41.238  1.00 28.03           O  
HETATM 2872  O   HOH B 191      19.992 -10.630  46.420  1.00 31.79           O  
HETATM 2873  O   HOH B 192      16.707 -13.123  43.562  1.00 27.61           O  
HETATM 2874  O   HOH B 193      33.076  -6.798  41.826  1.00 39.64           O  
HETATM 2875  O   HOH B 194      -2.929 -11.108  31.971  1.00 27.12           O  
HETATM 2876  O   HOH B 195       7.128   6.797  39.146  1.00 22.32           O  
HETATM 2877  O   HOH B 196      17.181   0.866  27.979  1.00 23.55           O  
HETATM 2878  O   HOH B 197      18.178 -11.364  54.091  1.00 48.01           O  
HETATM 2879  O   HOH B 198      10.632 -12.676  23.627  1.00 34.47           O  
HETATM 2880  O   HOH B 199      26.598 -10.446  32.596  1.00 18.19           O  
HETATM 2881  O   HOH B 200      31.346  -3.268  44.175  1.00 25.37           O  
HETATM 2882  O   HOH B 201      14.240   0.593  44.105  1.00 31.26           O  
HETATM 2883  O   HOH B 202      22.448  11.519  12.245  1.00 26.00           O  
HETATM 2884  O   HOH B 203       7.182  -1.409  50.835  1.00 25.58           O  
HETATM 2885  O   HOH B 204      35.467  14.989  33.195  1.00 31.64           O  
HETATM 2886  O   HOH B 205      32.584   7.501  31.375  1.00 32.49           O  
HETATM 2887  O   HOH B 206      20.373 -15.595  32.923  1.00 50.19           O  
HETATM 2888  O   HOH B 207       8.586  12.359  25.946  1.00 37.73           O  
HETATM 2889  O   HOH B 208      24.586  13.878  42.499  1.00 12.66           O  
HETATM 2890  O   HOH B 209      33.273  -6.559  35.893  1.00 35.26           O  
HETATM 2891  O   HOH B 210      18.738  18.522  45.860  1.00 32.42           O  
HETATM 2892  O   HOH B 211      15.205   3.456  23.162  1.00 23.22           O  
HETATM 2893  O   HOH B 212      25.259   7.489  10.358  1.00 23.92           O  
HETATM 2894  O   HOH B 213       1.443  -3.151  26.398  1.00 49.90           O  
HETATM 2895  O   HOH B 214      29.178   3.588  20.456  1.00 37.59           O  
HETATM 2896  O   HOH B 215      24.521  18.459  29.528  1.00 39.08           O  
HETATM 2897  O   HOH B 216      24.350  15.802  40.126  1.00 32.09           O  
HETATM 2898  O   HOH B 217       0.100  -0.491  26.255  1.00 33.47           O  
HETATM 2899  O   HOH B 218      16.895   5.114  21.195  1.00 39.47           O  
HETATM 2900  O   HOH B 219      28.307 -11.909  43.455  1.00 32.03           O  
HETATM 2901  O   HOH B 220       5.756   9.496  35.926  1.00 35.24           O  
HETATM 2902  O   HOH B 221       3.607 -17.042  40.532  1.00 17.14           O  
HETATM 2903  O   HOH B 222      -0.626   3.606  42.268  1.00 29.03           O  
HETATM 2904  O   HOH B 223      10.581  14.195  28.855  1.00 18.99           O  
HETATM 2905  O   HOH B 224      22.213 -12.168  32.621  1.00 23.56           O  
HETATM 2906  O   HOH B 225      -2.835 -14.263  36.375  1.00 39.51           O  
HETATM 2907  O   HOH B 226      -2.451  -1.644  28.014  1.00 32.33           O  
HETATM 2908  O   HOH B 227      22.298  24.267  25.329  1.00 46.47           O  
HETATM 2909  O   HOH B 228       2.802   8.747  35.924  1.00 22.97           O  
HETATM 2910  O   HOH B 229      12.862 -17.050  25.851  1.00 43.34           O  
HETATM 2911  O   HOH B 230      -5.093 -11.888  41.198  1.00 43.44           O  
HETATM 2912  O   HOH B 231      18.239   4.220  18.402  1.00 31.01           O  
HETATM 2913  O   HOH B 232      31.867  -5.572  31.783  1.00 45.03           O  
HETATM 2914  O   HOH B 233      19.529 -11.864  43.738  1.00 14.89           O  
HETATM 2915  O   HOH B 234      16.718  -8.000  23.772  1.00 45.56           O  
HETATM 2916  O   HOH B 235      14.537  -4.836  29.428  1.00 25.27           O  
HETATM 2917  O   HOH B 236       7.649  -5.494  50.941  1.00 40.92           O  
HETATM 2918  O   HOH B 237      33.507  13.040  18.972  1.00 51.85           O  
HETATM 2919  O   HOH B 238      18.009  18.343  36.318  1.00 29.77           O  
HETATM 2920  O   HOH B 239      20.562 -10.059  25.758  1.00 58.38           O  
HETATM 2921  O   HOH B 240      23.605 -14.624  42.766  1.00 36.37           O  
HETATM 2922  O   HOH B 241      28.792 -11.168  40.588  1.00 17.06           O  
HETATM 2923  O   HOH B 242      22.076  -8.568  46.865  1.00 29.78           O  
HETATM 2924  O   HOH B 243       0.826  -7.066  48.919  1.00 23.42           O  
HETATM 2925  O   HOH B 244       7.479  -8.804  28.546  1.00 33.47           O  
HETATM 2926  O   HOH B 245      17.179 -17.328  39.218  1.00 39.19           O  
HETATM 2927  O   HOH B 246      13.565   4.563  30.222  1.00 13.52           O  
HETATM 2928  O   HOH B 247      14.356   2.903  45.925  1.00 48.41           O  
HETATM 2929  O   HOH B 248      17.884  -4.017  31.372  1.00  8.90           O  
HETATM 2930  O   HOH B 249      20.601  15.218  20.468  1.00 30.92           O  
HETATM 2931  O   HOH B 250      17.784  -7.251  19.866  1.00 87.56           O  
HETATM 2932  O   HOH B 251      18.708  -2.457  33.691  1.00 13.51           O  
HETATM 2933  O   HOH B 252      24.742 -14.900  46.892  1.00 42.25           O  
HETATM 2934  O   HOH B 253      17.919 -17.645  48.205  1.00 40.64           O  
HETATM 2935  O   HOH B 254      13.462 -17.113  45.193  1.00 50.15           O  
HETATM 2936  O   HOH B 255      28.829  -6.835  44.297  1.00 33.87           O  
HETATM 2937  O   HOH B 256      15.591   0.047  30.676  1.00 26.69           O  
HETATM 2938  O   HOH B 257      29.697  -5.009  42.070  1.00 29.54           O  
HETATM 2939  O   HOH B 258      18.384   5.982  14.642  1.00 36.84           O  
HETATM 2940  O   HOH B 259      23.962  -8.465  36.461  1.00 37.85           O  
HETATM 2941  O   HOH B 260      31.958  -3.077  35.496  1.00 29.68           O  
HETATM 2942  O   HOH B 261      18.308  -0.447  25.491  1.00 50.95           O  
HETATM 2943  O   HOH B 262      12.731   7.462  23.280  1.00 27.06           O  
HETATM 2944  O   HOH B 263      27.090  16.210  38.005  1.00 36.26           O  
HETATM 2945  O   HOH B 264       0.127   2.041  23.706  1.00 42.89           O  
HETATM 2946  O   HOH B 265       5.524 -17.188  44.390  1.00 25.58           O  
HETATM 2947  O   HOH B 266      15.269 -19.302  26.106  1.00 42.72           O  
HETATM 2948  O   HOH B 267      16.422  -8.617  30.719  1.00 23.30           O  
HETATM 2949  O   HOH B 268       3.341 -20.236  34.521  1.00 55.06           O  
HETATM 2950  O   HOH B 269      16.617 -13.521  51.426  1.00 49.66           O  
HETATM 2951  O   HOH B 270      16.819   2.133  52.564  1.00 30.18           O  
HETATM 2952  O   HOH B 271      -2.758  -7.667  47.885  1.00 49.91           O  
HETATM 2953  O   HOH B 272       7.066   9.644  38.519  1.00 38.45           O  
HETATM 2954  O   HOH B 273      23.812   2.992  13.985  1.00 30.84           O  
HETATM 2955  O   HOH B 274      21.257 -14.230  44.694  1.00 34.97           O  
HETATM 2956  O   HOH B 275      -3.529  11.963  29.353  1.00 19.49           O  
HETATM 2957  O   HOH B 276      21.793  10.193  47.881  1.00 26.75           O  
HETATM 2958  O   HOH B 277      17.830  -7.372  54.573  1.00 37.22           O  
HETATM 2959  O   HOH B 278      34.618   6.143  34.378  1.00 30.59           O  
HETATM 2960  O   HOH B 279      23.824  -9.715  33.732  1.00 34.97           O  
HETATM 2961  O   HOH B 280      17.225  15.581  39.851  1.00 12.97           O  
HETATM 2962  O   HOH B 281      -0.710   0.849  31.049  1.00 20.27           O  
HETATM 2963  O   HOH B 282       0.526   1.602  28.440  1.00 31.32           O  
HETATM 2964  O   HOH B 283      -0.738   4.301  27.781  1.00 47.39           O  
HETATM 2965  O   HOH B 284       8.602  -0.269  28.116  1.00 33.89           O  
HETATM 2966  O   HOH B 285      15.560  -5.802  31.868  1.00 13.72           O  
HETATM 2967  O   HOH B 286      16.123  -2.527  29.401  1.00 26.51           O  
HETATM 2968  O   HOH B 287      19.629  -4.384  27.247  1.00 38.92           O  
HETATM 2969  O   HOH B 288      -1.720 -10.303  46.841  1.00 32.74           O  
HETATM 2970  O   HOH B 289      -1.467  -5.354  46.333  1.00 19.91           O  
HETATM 2971  O   HOH B 290       5.800 -13.085  46.350  1.00 36.81           O  
HETATM 2972  O   HOH B 291      10.794 -16.769  44.476  1.00 48.84           O  
CONECT    1    2                                                                
CONECT    2    1    3    5                                                      
CONECT    3    2    4    9                                                      
CONECT    4    3                                                                
CONECT    5    2    6                                                           
CONECT    6    5    7                                                           
CONECT    7    6    8                                                           
CONECT    8    7                                                                
CONECT    9    3                                                                
CONECT  547  554                                                                
CONECT  554  547  555                                                           
CONECT  555  554  556  558                                                      
CONECT  556  555  557  562                                                      
CONECT  557  556                                                                
CONECT  558  555  559                                                           
CONECT  559  558  560                                                           
CONECT  560  559  561                                                           
CONECT  561  560                                                                
CONECT  562  556                                                                
CONECT 1076 1083                                                                
CONECT 1083 1076 1084                                                           
CONECT 1084 1083 1085 1087                                                      
CONECT 1085 1084 1086 1091                                                      
CONECT 1086 1085                                                                
CONECT 1087 1084 1088                                                           
CONECT 1088 1087 1089                                                           
CONECT 1089 1088 1090                                                           
CONECT 1090 1089                                                                
CONECT 1091 1085                                                                
CONECT 1365 1366                                                                
CONECT 1366 1365 1367 1369                                                      
CONECT 1367 1366 1368 1373                                                      
CONECT 1368 1367                                                                
CONECT 1369 1366 1370                                                           
CONECT 1370 1369 1371                                                           
CONECT 1371 1370 1372                                                           
CONECT 1372 1371                                                                
CONECT 1373 1367                                                                
CONECT 1911 1918                                                                
CONECT 1918 1911 1919                                                           
CONECT 1919 1918 1920 1922                                                      
CONECT 1920 1919 1921 1926                                                      
CONECT 1921 1920                                                                
CONECT 1922 1919 1923                                                           
CONECT 1923 1922 1924                                                           
CONECT 1924 1923 1925                                                           
CONECT 1925 1924                                                                
CONECT 1926 1920                                                                
CONECT 2440 2447                                                                
CONECT 2447 2440 2448                                                           
CONECT 2448 2447 2449 2451                                                      
CONECT 2449 2448 2450 2455                                                      
CONECT 2450 2449                                                                
CONECT 2451 2448 2452                                                           
CONECT 2452 2451 2453                                                           
CONECT 2453 2452 2454                                                           
CONECT 2454 2453                                                                
CONECT 2455 2449                                                                
MASTER      379    0    6   14   16    0    0    6 2970    2   58   28          
END                                                                             
