# Supplementary material for: SitesIdentify: a protein functional site prediction tool
Source: BMC Bioinformatics. 2009 Nov 18;10:379. doi: 10.1186/1471-2105-10-379 (PMC2783165; doi:10.1186/1471-2105-10-379)
Supplement: Additional file 1 — SitesIdentify source code. Compressed file containing the source code for SitesIdentify. [file 1471-2105-10-379-S1.gz › SI_export/bin_source/escalc_pkupdate.f]

C Update an escalc charge file with pKas taken from a pk_calc o/p file.

C Assume that chain, res and nres uniquely mark an ionisable group, so that
C any component marked ionisable in escalc file will belong to it.

	CHARACTER*60	pkcalc_file, escalc_file, nodh_fiddle,
     1			seq_fiddle, seq_file, coord_file,
     2			all_chains
	LOGICAL		nodh_action, seq_action, all_chain

	CALL	GETENV ('PKCALC_FILE', pkcalc_file)
	CALL	leader (pkcalc_file, ipf)

	CALL	GETENV ('ESCALC_FILE', escalc_file)
	CALL	leader (escalc_file, ief)

	CALL	GETENV ('NODH_FIDDLE', nodh_fiddle)
	CALL	leader (nodh_fiddle, inf)
	nodh_action	= .FALSE.
	IF (nodh_fiddle(1:inf) .EQ. 'yes') nodh_action = .TRUE.

	CALL	GETENV ('SEQ_FIDDLE', seq_fiddle)
	CALL	leader (seq_fiddle, isf)
	seq_action	= .FALSE.
	IF (seq_fiddle(1:isf) .EQ. 'yes') seq_action = .TRUE.

	CALL	GETENV ('SEQ_FILE', seq_file)
	CALL	leader (seq_file, isq)

	CALL	GETENV ('COORD_FILE', coord_file)
	CALL	leader (coord_file, icf)

	CALL	GETENV ('ALL_CHAINS', all_chains)
	CALL	leader (all_chains, iac)
	all_chain	= .FALSE.
	IF (all_chains(1:iac) .EQ. 'yes') all_chain = .TRUE.

	OPEN (UNIT=3, NAME='escalc_pkupdate.inf', TYPE='NEW')

	IF (seq_action) THEN
	  CALL	get_seq (seq_file,isq,coord_file,icf,all_chain)
	ELSE
	  CALL	get_pks (pkcalc_file,ipf, nodh_action)
	END IF

	CALL	update_pks (escalc_file,ief, nodh_action,seq_action,
     1			    all_chain)

	CALL	EXIT
	END


	SUBROUTINE	get_pks (pkcalc_file,ipf,nodh_action)
C	**********	*******

	REAL		pk (1000), dh (1000)
	INTEGER		nres (1000)
	CHARACTER*4	res (1000)
	CHARACTER*1	chain (1000)
	CHARACTER*60	pkcalc_file
	CHARACTER*80	rec
	LOGICAL		nodh_action

	COMMON	/pks/	ngps, chain, nres, res, pk, dh

	OPEN (UNIT=1, NAME=pkcalc_file(1:ipf), TYPE='OLD')

1100	FORMAT (A80)
1200	FORMAT (1X,I3,2X,A1,I4,2X,A4,3X,F7.2,3X,F7.2)
1210	FORMAT (1X,I3,2X,A1,I4,2X,A4,3X,F7.2,3X,F7.2,7X,F7.2)

200	READ (1,1100,END=300) rec
	IF (rec(1:11) .EQ. '  ig   nres') THEN
	  READ (1,*)

	  icheck	= 0
190	  READ (1,1100) rec
	  IF (rec(1:4) .EQ. '    ') GOTO 300
	  icheck	= icheck + 1
	  IF (nodh_action) THEN
	    READ (rec,1210) ig,chain(ig),nres(ig),res(ig),pkint,
     1			    pk(ig),dh(ig)
	  ELSE
	    READ (rec,1200) ig,chain(ig),nres(ig),res(ig),pkint,
     1			    pk(ig)
	  END IF
	  IF (ig .NE. icheck) STOP 'ig ne icheck in pk update'
	  GOTO 190
	END IF
	GOTO 200

300	CLOSE (UNIT=1)
	ngps		= ig

	RETURN
	END


	SUBROUTINE	get_seq (seq_file,isq,coord_file,icf,all_chain)
C	**********	*******

	REAL		cons (3000), xyz1 (3,3000), xyz_here (3)
	INTEGER		nres1 (3000)
	CHARACTER*4	res1 (3000), res_here
	CHARACTER*3	atyp_here
	CHARACTER*1	chain1 (3000), chain_here,
     1			insert (3000), insert_here, num (10),
     2			insert_last
	CHARACTER*60	seq_file, coord_file
	CHARACTER*80	rec
	LOGICAL		look_here, xyz_ass (3000),nres_shift,all_chain,
     1			foundamate

	COMMON	/seq/	ngps1, chain1, nres1, res1, xyz1, cons,
     1			xyz_ass, insert

	DATA 	num 	/'0','1','2','3','4','5','6','7','8','9'/

1200	FORMAT (A1,2X,I4,2X,A4,1X,F5.3)
1220	FORMAT (A1,1X,I4,3X,A4,1X,F5.3)
1300	FORMAT (A80)
C1400	FORMAT (13X,A4,A4,A1,I4,4X,3F8.3)
C1400	FORMAT (13X,A4,A4,A1,I4,A1,3X,3F8.3)
1400	FORMAT (13X,A3,1X,A4,A1,I4,A1,3X,3F8.3)
1500	FORMAT ('Seq_Fiddle Res/Consn  = ',A1,1X,I4,A1,1X,A4,1X,F6.3,
     1' coords unfound/not filed')
1600	FORMAT ('Seq_Fiddle ALT LOCN SKIP for ',A1,1X,I4,A1,1X,A4)

	WRITE (3,*) 'SEQ_FIDDLE - charge by residue conservation'

	OPEN (UNIT=1, NAME=coord_file(1:icf), TYPE='OLD')
	n		= 0
	nres_last	= 9999
	insert_last	= 'Z'
200	READ (1,1300,END=300) rec
	IF ((rec(1:4).EQ.'ATOM').OR.(rec(1:4).EQ.'HETA')) THEN
	  READ (rec,1400) atyp_here,res_here,chain_here,nres_here,
     1			  insert_here,xyz_here
	  IF (chain_here.EQ.' ') chain_here = 'A'
	  look_here	= .FALSE.
	  IF ((res_here.EQ.'GLY ').AND.(atyp_here.EQ.'CA ')) THEN
	    look_here	= .TRUE.
	  END IF
	  IF ((res_here.NE.'GLY ').AND.(atyp_here.EQ.'CB ')) THEN
	    look_here	= .TRUE.
	  END IF
	  IF (look_here) THEN
	    IF ((nres_here.EQ.nres_last).AND.
     1		(insert_here.EQ.insert_last)) THEN
	      WRITE (3,1600) chain_here,nres_here,insert_here,res_here
	    ELSE
	      n		= n + 1
	      chain1(n)	= chain_here
	      nres1(n)	= nres_here
	      res1(n)	= res_here
	      xyz1(1,n)	= xyz_here(1)
	      xyz1(2,n)	= xyz_here(2)
	      xyz1(3,n)	= xyz_here(3)
	      insert(n)	= insert_here
	      nres_last	= nres_here
	      insert_last = insert_here
	    END IF
	  END IF
	END IF
	GOTO 200

300	CLOSE (UNIT=1)
	ngps1		= n
	DO 330 n	= 1, ngps1
	  xyz_ass(n)	= .FALSE.
330	CONTINUE						! End n

	OPEN (UNIT=1, NAME=seq_file(1:isq), TYPE='OLD')
400	READ (1,1300,END=500) rec
	nres_shift	= .TRUE.
	DO 410 i	= 1, 10
	  IF (rec(7:7) .EQ. num(i)) THEN
	    nres_shift	= .FALSE.
	    GOTO 420
	  END IF
410	CONTINUE						! End i

420	IF (nres_shift) THEN
	  insert_here	= rec(7:7)
	  READ (rec,1220) chain_here,nres_here,res_here,consh
	ELSE
	  insert_here	= ' '
	  READ (rec,1200) chain_here,nres_here,res_here,consh
	END IF

	IF (chain_here.EQ.' ') chain_here = 'A'

	IF (consh .LT. 0.) THEN
	  WRITE (6,*) 'cons value of ',consh,' fixed to 0.'
	  consh = 0.
	END IF
	IF (consh .GT. 1.) THEN
	  WRITE (6,*) 'cons value of ',consh,' fixed to 1.'
	  consh = 1.
	END IF
Cfudge	IF ((consh.LT.0.).OR.(consh.GT.1.)) STOP 'cons oub pkupd'

	foundamate	= .FALSE.
	DO 430 n	= 1, ngps1	! we should only have one Q per residue
	  IF (.NOT.xyz_ass(n)) THEN

	    IF (all_chain) THEN
	      IF ((res_here.EQ.res1(n)).AND.
     1		  (nres_here.EQ.nres1(n)).AND.
     2		  (insert_here.EQ.insert(n))) THEN
	        cons(n)		= consh
	        xyz_ass(n)	= .TRUE.
		foundamate	= .TRUE.
Callchain	      GOTO 400
	      END IF
	    ELSE
	      IF ((chain_here.EQ.chain1(n)).AND.
     1		  (res_here.EQ.res1(n)).AND.
     2		  (nres_here.EQ.nres1(n)).AND.
     3		  (insert_here.EQ.insert(n))) THEN
	        cons(n)		= consh
	        xyz_ass(n)	= .TRUE.
		foundamate	= .TRUE.
	        GOTO 400
	      END IF
	    END IF

	  END IF
430	CONTINUE						! End n
	IF (.NOT. foundamate) THEN
	WRITE (3,1500) chain_here,nres_here,insert_here,res_here,consh
	END IF

	GOTO 400

500	CLOSE (UNIT=1)

	RETURN
	END


	SUBROUTINE	update_pks (escalc_file,ief, nodh_action,
C	**********	**********
     1				    seq_action,all_chain)

C Read from the escalc qop file : check vs pKas : update to new version.
C qr_buf slot 5 is the pkint that we overwrite with new pk for use in fdcalc.

C If we pickup the 999, -999 oub pk indicators from pk_calc, then put
C very high (15) or very low (0) pks in.

C Write information out on pk updating to a separate file.

	REAL		qr_buf (7)
	INTEGER		qi_buf (3), which_VdW_es
	LOGICAL		macinc, itrate, ql_buf (2), q_output, pkq,
     1			pk_adjust
	CHARACTER*80	QFIL (5), PDBFIL (5), dum80
	CHARACTER*60	escalc_file
	CHARACTER*4	qa4_buf (3)
	CHARACTER*1	qc_buf
	REAL		pk (1000), dh (1000)
	INTEGER		nres (1000)
	CHARACTER*4	res (1000)
	CHARACTER*1	chain (1000), insert (3000)
	LOGICAL		nodh_action, seq_action, dum_false,all_chain
	REAL		cons (3000), xyz1 (3,3000)
	INTEGER		nres1 (3000)
	CHARACTER*4	res1 (3000)
	CHARACTER*1	chain1 (3000)
	CHARACTER*60	seq_file
	LOGICAL		xyz_ass (3000)

	COMMON	/seq/	ngps1, chain1, nres1, res1, xyz1, cons,
     1			xyz_ass, insert
	COMMON	/pks/	ngps, chain, nres, res, pk, dh

1200	FORMAT (A25,2X,A1,2X,A4,2X,I4)
1400	FORMAT ('pk update from ',F7.2,' to ',F7.2,' for  ',
     1		A1,2X,A4,2X,I4)
1410	FORMAT ('nodh_fiddle dh/pk = ',F5.1,1X,F5.1,' for ',
     1		A1,2X,A4,2X,I4,' with Q set to ',F5.2)
1420	FORMAT ('Seq_Fiddle Res/Consn  = ',A1,1X,I4,A1,1X,A4,1X,F6.3)
1430	FORMAT ('Seq_Fiddle Res Unfound= ',A1,1X,I4,A1,1X,A4,
     1' Q=zero filed')
1500	FORMAT (' SEQ_FIDDLE: min/max cons written to charges are ',
     1 2F6.3)

	dum_false	= .FALSE.

	OPEN (UNIT=2, NAME='upd_'//escalc_file(1:ief), TYPE='NEW',
     1	      FORM='UNFORMATTED')

C Copy records before the actual charges - unless we're basing charges on
C sequence conservation, in which case make a new charge file.

	IF (seq_action) THEN

	  cons_min	= 1.
	  cons_max	= 0.
	  WRITE (2) 1	! hope that all but nq in first bit ok as dummies
	  WRITE (2) dum80
	  WRITE (2) dum80
	  nq		= ngps1
	  WRITE (2) nq, dum_false, dum_false, 1, 1, 1, 1

	  qr_buf(5)	= 0.
	  qr_buf(6)	= 0.
	  qr_buf(7)	= 0.
	  qa4_buf(2)	= '    '
	  qa4_buf(3)	= '    '
	  qi_buf (2)	= 0
	  qi_buf(3)	= 0
	  ql_buf(1)	= .FALSE.
	  ql_buf(2)	= .FALSE.

	  DO 108 n	= 1, nq
	    qr_buf(1)	= xyz1(1,n)
	    qr_buf(2)	= xyz1(2,n)
	    qr_buf(3)	= xyz1(3,n)
	    IF (xyz_ass(n)) THEN
	      qr_buf(4)	= cons(n)
	      WRITE (3,1420) chain1(n),nres1(n),insert(n),res1(n),
     1 cons(n)
	    ELSE
	      qr_buf(4)	= 0.
	      WRITE (3,1430) chain1(n),nres1(n),insert(n),res1(n)
	    END IF
	    qa4_buf(1)	= res1(n)
	    qi_buf(1)	= nres1(n)
	    qc_buf	= chain1(n)
	    IF (qr_buf(4).LT.cons_min) cons_min = qr_buf(4)
	    IF (qr_buf(4).GT.cons_max) cons_max = qr_buf(4)
	    WRITE (2) (qr_buf (m), m=1,7), (qa4_buf (m), m=1,3),
     1		      (qi_buf (m), m=1,3), (ql_buf (m), m=1,2),
     2		       qc_buf
108	  CONTINUE						! End n

	  WRITE (3,1500) cons_min, cons_max

	ELSE

	  OPEN (UNIT=1, NAME=escalc_file(1:ief), TYPE='OLD',
     1	        FORM='UNFORMATTED')
	  READ (1) NFIL
	  WRITE (2) NFIL
	  DO 110 IFIL = 1, NFIL
	      READ (1) PDBFIL (IFIL)
	      WRITE (2) PDBFIL (IFIL)
	      READ (1) QFIL (IFIL)
	      WRITE (2) QFIL (IFIL)
110	  CONTINUE						! End Ifil
	  READ (1) nq, macinc, itrate, i_qset, which_VdW_es, ncal
	  WRITE (2) nq, macinc, itrate, i_qset, which_VdW_es, ncal

	  IF (nodh_action) THEN
	    WRITE (3,*) 'NODH_FIDDLE - oub pks/updates for info'
	  ELSE
	    WRITE (3,*) 'straight pK upd - oub pks/updates for info'
	  END IF

	  DO 122 ig	= 1, ngps
	    IF (ABS(pk(ig)-999.) .LT. 0.1) THEN
	      pk(ig)	= 15.
	      WRITE (3,1200) ' 999 seen, set pk=15 for ',
     1			     chain(ig),res(ig),nres(ig)
	    END IF
	    IF (ABS(pk(ig)+999.) .LT. 0.1) THEN
	      pk(ig)	= 0.
	      WRITE (3,1200) '-999 seen, set pk= 0 for ',
     1			     chain(ig),res(ig),nres(ig)
	    END IF
122	  CONTINUE						! End ig

	  DO 130 iq	= 1, nq
	    READ (1) (qr_buf (m), m=1,7), (qa4_buf (m), m=1,3),
     1		     (qi_buf (m), m=1,3), (ql_buf (m), m=1,2),
     2		      qc_buf

	    IF (ql_buf(1)) THEN
	      DO 124 ig	= 1, ngps
	        IF ((qc_buf .EQ. chain(ig)) .AND.
     1		    (qa4_buf(1) .EQ. res(ig)) .AND.
     2		    (qi_buf(1) .EQ. nres(ig))) THEN
		  IF (nodh_action) THEN
		    ql_buf(1) = .FALSE.				! fixed Q
		    IF ((pk(ig).GT.3.).AND.(pk(ig).LT.10.).AND.
     1		        (dh(ig).EQ.0.)) THEN
		      qr_buf (4) = ABS (qr_buf(4))		! nodh/pk
		      WRITE (3,1410) dh(ig),pk(ig),
     1			       qc_buf,qa4_buf(1),qi_buf(1),qr_buf(4)
		    ELSE
		      qr_buf (4) = 0.				! nowt
		    END IF
		  ELSE
		    WRITE (3,1400) qr_buf(5),pk(ig),
     1			           qc_buf,qa4_buf(1),qi_buf(1)
		    qr_buf(5)	= pk(ig)
		    GOTO 126
		  END IF
	        END IF

124	      CONTINUE						! End ig
	    ELSE
	      IF (nodh_action) qr_buf (4) = 0.			! Qmag zero
	    END IF

126	    WRITE (2) (qr_buf (m), m=1,7), (qa4_buf (m), m=1,3),
     1		      (qi_buf (m), m=1,3), (ql_buf (m), m=1,2),
     2		       qc_buf
130	  CONTINUE						! End iq

	END IF

C Copy records after the charges - or make dummies for sequence profiling.

	IF (seq_action) THEN

	  WRITE (2) 0., 0., 0., 0., 0., 0.	! hope dummies ok
	  DO 210 iq	= 1, nq
	    WRITE (2) 0., 0., 0., 0., 0., 0., 0., 0., 0.
210	  CONTINUE						! End iq

	ELSE

	  READ (1) wbufer, tener, wtot_es, qtcur, qt, q_before
	  WRITE (2) wbufer, tener, wtot_es, qtcur, qt, q_before
	  DO 230 iq	= 1, nq
	    READ (1) poti, poti_fixed, poti_pK, qcur_buf,
     1		     q_pK, pkcur_buf, delpk_buf, wi_es, wbufi
	    WRITE (2) poti, poti_fixed, poti_pK, qcur_buf,
     1		      q_pK, pkcur_buf, delpk_buf, wi_es, wbufi
230	  CONTINUE						! End iq
	  CLOSE (UNIT=1)

	END IF
	CLOSE (UNIT=2)
	CLOSE (UNIT=3)

	RETURN
	END


	SUBROUTINE	leader (char_array, itop)
C	**********	******

	CHARACTER*60	char_array

	itop	= 1
	DO WHILE (char_array (itop:itop) .NE. ' ')
	  itop	= itop + 1
	END DO
	itop	= itop - 1

	RETURN
	END
