# Supplementary material for: SitesIdentify: a protein functional site prediction tool
Source: BMC Bioinformatics. 2009 Nov 18;10:379. doi: 10.1186/1471-2105-10-379 (PMC2783165; doi:10.1186/1471-2105-10-379)
Supplement: Additional file 1 — SitesIdentify source code. Compressed file containing the source code for SitesIdentify. [file 1471-2105-10-379-S1.gz › SI_export/bin_source/fdcalc.f]

C ?? July 2002 - we seem  (on SGIs) to be getting a lot more of the
C ?? generate_pcs and on coord problems than a few months ago - I have
C ?? not found out why - BUT I have introduced the 'desperate' error
C ?? trapping that gives small atom increments - this could generally be
C ?? used for other coord geometry problems / tolerance could be increased.
C ?? And the fdcalc results are comparable to a few months ago.

C ?? herejim - one_more_time flags
C ?? herejim - substantial "outside grid" errors possible for ion_penalty
C ?? herejim - indigo

C ?? epsE flags to clear up after the eps (E) business is done

C ?? - herejim
C ?? srl - used for fractional/re-entrant places to expand on (June.90)
C ?? eddie - temporary
C ?? devon - flags

C---------------------------------------------------------------------------C
C			   F D C A L C  				    C
C---------------------------------------------------------------------------C

C FDCALC is an update of FDCALC, to allow for incrementing charges and
C calculating energy functions as we go along - see the switching ctr file
C section.

C---------------------------------------------------------------------------C
C to fit in the re-entrant surface atom bricking we currently have the CACC C
C array set to 1, and disallow the cion_frac option - we can simply change  C
C CACC array dimensioning back to (ipmax,jpmax,kpmax) to revert.            C
C---------------------------------------------------------------------------C

C PEPR re-write, Jim Warwicker, Reading, Feb.1990
C FDCALC updated November.1990 to use "atoms_dat.for" input routines and
C        "atoms_es.dat" atom data file.
C        And charge input changed to match Nov.90 ESCALC.

C Update July 1991 to check for non-intersecting i/j pcs spheres in
C                  generate_pcs.
C Update October 1991 to include an L*1 grid array that is flagged by
C		      i_screw being hit, and which signals subsequent
C		      smoothing options over the grid, (array "crew").

C BIG version Aug.2008		Grid up to 18000000

C Major Update March 1992 to put the eps (E) gear back in.
C			Grid total cut back to 560000 to save space.
C			dfix file i/p and o/p will only be used when
C			diel_vary is on.  The dfix array may still be
C			used in diel set up only, when diel_vary is off.
C 			We will also have an optional double probe
C			radius dielectric grid (for 30/80).  This will
C			only be useable for the re-entrant grid, with
C			diel_frac off.  We will carry 2 dfix arrays
C			around (to file as well) when using this option.
C			There is some tricky business in matching the
C			Kirkwood correlation parameters to the diel_high
C			values via the low-field dielectric value.

C FDCALC, finite difference calculation, is an updated version of PEPR, my
C original fd program for proteins etc.  I want to be able to get more
C accurate field values, and this will involve playing around with dielectric
C boundaries etc.  So I thought that an update of the FORTRAN would be good.

C The electrostatic potential field is calculated from an input charge set
C made by ESCALC, and a macromolecule coordinate set in PDB format, for
C setting the dielectric and counterion grids.  We will keep a lot of the
C PEPR options for dielectric and counterion response functions.  The
C boundary condition possibilities will be updated to allow repeating of
C the calculation volume along the various grid dimensions, and also to
C include the option of zero electric field boundary condition (in one
C dimension only) - effectively a reflection boundary condition.
C There are various options for assigning dielectric and counterion response
C functions to the cartesian grid.
C The final, iterated potential is output in a map, which can then be
C contoured and looked at with graphics programs such as FRODO.
C We can also look at specific charge sites, and the value of the electro-
C static field at these sites, so that we can calculate pK deviations due
C to charge interactions.  To this end we will resurrect the different grid
C size possibilities that were originally incorporated.  This is done by
C having an option for a calculated potential map as a boundary condition
C for a succeeding calculation, allowing an increase of grid resolution
C over a specified region.

C Correction, May.90, in cion_diel_vdw and cion_diel_ren subroutines:
C Cannot set cion (i,j,k) true, if (char (i,j,k) .NE. 0.)
C And chr2 if charge_inc is set.
C Or actually .LE. a small amount - depends on using e units in char array.

C Update, June.90, to include the re-entrant dielectric and counterion surface
C generations as optional (maintaining the VdW surface generation as an option
C too - there will be a problem with the re-entrant at low probe radius).

C Update Jan 2000 to put temperature in from the ctr file (match to diel_w).

C We will use variable dimension arrays, to fit flexibly around the molecule.
C The current limit on points in the grid is ??, which is about ?? cubed.

	REAL		potl(18000000),char(18000000),diel(18000000),
     1			peny(18000000),cacc (1), chr2(18000000)
	LOGICAL*1	iter(18000000),cion(18000000),crew(18000000),
     1			dfix_1 (18000000), dfix_2 (18000000)

	CHARACTER*4	at_type (2000), res_type (200),
     1			at_prtner (2000), common_atyp (100)
	REAL		zero_old (3), focus_cen (3),
     1			ions_inc_rad, ions_probe_rad,
     2			at_VdW (100,10), at_chrg (2000,4),
     3			at_pK (2000)
	INTEGER		dims_old (3), focus_num,
     1			n_res_ats (200), nat_pter (200,2),
     2			at_class (2000), common_pter (100)
	LOGICAL		focus, focus_qmod, cion_frac,
     1			include_ions, linear_ions, ions_bound_vdw,
     2			ions_bound_inc, diel_vary2, double_probe2,
     3			ion_penalty, ion_centres, charge_incc
	LOGICAL*1	at_anyq (2000), at_ionise (2000)
	CHARACTER*34	at_info (100)

	COMMON	/atoms_es_type/ at_info, n_at_types, at_VdW, n_VdW
	COMMON	/atoms_es_resi/	n_res_types, n_chrg, n_all_at,
     1				res_type, n_res_ats, nat_pter,
     2				at_type, at_class, at_chrg,
     3				at_anyq, at_ionise, at_pK,
     4				at_prtner
	COMMON	/common_atoms/	common_atyp, common_pter, n_common
	COMMON	/continue/	focus, step_old, zero_old, dims_old,
     1				focus_step, focus_num, focus_cen,
     2				focus_qmod
	COMMON	/ions/		include_ions, linear_ions, conc_ions,
     1				ions_bound_vdw, ions_probe_rad, cnq,
     2				ais, ions_bound_inc, ions_inc_rad,
     3				cion_frac, ion_centres
	COMMON	/ion_solvation/	ion_penalty, solv_rad, solv_pen

C Go and read the input parameters from the "fdcalc.ctr" file.

	CALL	fd_ctr_read (n_sub, diel_vary2, double_probe2,
     1			     diel_low2, stepp, charge_incc)

C Use the "atoms_dat.for" routines to read in the "atoms_es.dat" file
C of charges, residue and atom types, and VdW radii.

	CALL	read_atoms_es

C Fit a grid over the iteration region.

	CALL	grid_fit (ipmax,jpmax,kpmax, iemax,jemax,kemax)

C Set various constants for the calculation.

	CALL	constants_set

C Set up the grids.  With focus set, we read in the bc potential,
C and we will need a buffer array of the old potl and iter grids, which
C we will do with appropriately dimensioned temporary diel and cion arrays.
C ?? We may also need a buffer of the old char grid (if focus_qmod set).
C Without focus set, we do not have to use this alternative dimensioning.
C ?? Note that where we have symmetry in the boundary conditions, we still
C ?? expect the char, diel and cion/cacc grid input atom set to fully cover the
C ?? iteration area - we will do NO SYMMETRY GENERATION of atoms but we will
C ?? exclude charges outside of iteration region.

	IF (focus) THEN

	  CALL	get_old_dims (ipmax_old,jpmax_old,kpmax_old)

	  CALL	grid_set_foc1 (potl,char,chr2,diel,iter,cion,
     1			       ipmax,jpmax,kpmax,
     2			       ipmax_old,jpmax_old,kpmax_old)

	  CALL	grid_set_foc2 (diel,dfix_1,dfix_2,char,chr2,cacc,iter,
     1			  cion,ipmax,jpmax,kpmax, iemax,jemax,kemax,
     2			  n_sub, cion_frac, ions_bound_vdw,
     3			  include_ions, diel_vary2,double_probe2,
     4			  charge_incc)

	ELSE

	  CALL	grid_set_reg (potl,char,chr2,diel,dfix_1,dfix_2,cacc,
     1		       iter,cion,ipmax,jpmax,kpmax, iemax,jemax,kemax,
     2			   n_sub, cion_frac, ions_bound_vdw,
     3			   include_ions, diel_vary2,double_probe2,
     4			   charge_incc)

	END IF

C Work out the restricted ion solvation regions if we are applying an
C ion desolvation penalty function.

	IF (ion_penalty) THEN
	  CALL	peny_calculate (peny,diel,cion,iter, diel_low2,stepp,
     1				ipmax,jpmax,kpmax, iemax,jemax,kemax)
	END IF

C Call the iteration loop.

	CALL	iterate (potl,char,chr2,diel,dfix_1,dfix_2,
     1			 peny,cacc,iter,cion,crew,
     2			 ipmax,jpmax,kpmax, iemax,jemax,kemax,
     3			 nit_done,q_prot_sum,q_ions_sum)

C Output the relevant information at the end of this calculation.

	CALL	fd_output (potl,char,chr2,diel,dfix_1,dfix_2,cacc,
     1		iter,cion,crew,ipmax,jpmax,kpmax, iemax,jemax,kemax,
     2			 nit_done,q_prot_sum,q_ions_sum,
     3			 cion_frac, include_ions)

	CALL	EXIT
	END


C------------------------------------------------------------------------------C
C									       C
C			SUBROUTINE	fd_ctr_read			       C
C JW, Reading, Jan.90							       C
C------------------------------------------------------------------------------C

	SUBROUTINE	fd_ctr_read (n_sub, diel_vary2,double_probe2,
C	**********	***********
     1				     diel_low2, stepp, charge_incc)

C Read the input parameters from the "fdcalc.ctr" file on lun 9.

	REAL		zero_old (3), mol_lims (3,2), mol_size (3),
     1			repeat_dist (3), repeat_orig (3),
     2			refl_orig (3,2), pgrid_zero (3),pgrid_top (3),
     3			focus_cen (3),
     4			pout (10), dgrid_zero (3),
     5			ions_inc_rad, pout_xyz (3,10), sph (5,1000),
     6			sample_xyz (3,3), theta_inf (2,100),
     7			ions_probe_rad, inc_foc_cen (3), inc_foc_step
	REAL		itn_to_mvolts
	INTEGER		dims_old (3), pgrid_dims (3), focus_num,
     1			pout_nres (10),pout_index (10),dgrid_dims (3),
     2			theta_num (3,100),
     3			num_cut_phi (100), which_VdW
	CHARACTER*60	char_file_old, coord_file,
     1			charge_file, info_file, cacc_file,
     2			potl_file, mol_file,
     3			iter_file, diel_file, char_file,
     4			potl_file_old,
     5			iter_file_old, diel_file_old,
     6			cion_file, cion_file_old,
     7			dfix_file, dfix_file_old, cacc_file_old,
     8			crew_file, file_rec
	BYTE		divider (80)
	CHARACTER*60	inc_reg_pot1, inc_reg_pot2
	CHARACTER*4	bc_type (3,2), bct, check, pout_res (10),
     1			pout_atyp (10)
	CHARACTER*8	q_dist_type
	LOGICAL*1	theta_cut (100), sph_cut (1000)
	LOGICAL		focus, molout,
     1			pk_adjust, calpha_only, calc_to_edge,
     2			using_sphr, using_zero, diel_vary, sor_slide,
     3			include_ions, linear_ions, smooth,
     4			diel_bound_vdw, ions_bound_vdw, time_out,
     5			non_uniform, q_output, focus_qmod,
     6			allow_outside, diel_bound_inc, ions_bound_inc,
     7			using_test_atom, rms_out, sphere_test,
     8			diel_frac, cion_frac, old_coord_nres_i5
	LOGICAL		old_diel_cion, keep_pcs_files, probe_mask,
     1			ions_gradual, diel_vary2, double_probe,
     2			double_probe2, ion_penalty, ion_centres,
     3			charge_inc, inc_focus, charge_incc,
     4			more_inc_info

	COMMON	/constants/	enat, elec, bolt, avag, temp_K, ekt,
     1				diel_zer, itn_to_mvolts, vary_a,
     2				vary_b1, vary_b2
	COMMON	/swch_params/	charge_inc, inc_focus, n_charge_inc,
     1				rms_each_inc,inc_foc_cen,inc_foc_num,
     2				inc_foc_step, inc_reg_pot1,
     3				inc_reg_pot2, q_const_swch,
     4				q_alter_swch,number_inc,more_inc_info
	COMMON	/continue/	focus, step_old, zero_old, dims_old,
     1				focus_step, focus_num, focus_cen,
     2				focus_qmod
	COMMON	/molecule/	molout, coord_file, calpha_only,
     1				rad_test_atom, using_test_atom,
     2				sphere_test
	COMMON	/charges/	charge_file, pk_adjust,
     1				q_dist_type, pH_escalc, q_iter_grid,
     2				q_mag_tot, q_output, q_all_grid
	COMMON	/grid/		step, extend, calc_to_edge, mol_lims,
     1				mol_size, pgrid_zero, pgrid_dims,
     2				step2, pgrid_top, n_potl_pts,
     3				n_diel_pts, non_uniform, foh, cv_uni
	COMMON	/boundary/	bc_type, repeat_dist, repeat_orig,
     1				refl_orig, using_sphr, using_zero,
     2				sphr_radius, allow_outside,sphr_potl,
     3				q_sphr_potl, i_refl
	COMMON	/dielectric/	diel_low, diel_high, diel_vary,
     1				diel_bound_vdw, diel_probe_rad,
     2				diel_rad, dgrid_zero, dgrid_dims,
     3				diel_bound_inc, diel_inc_rad,
     4				diel_frac, n_recalc, double_probe,
     5				probe_rad_2, diel_high_2,
     6				correlate_1, correlate_2
	COMMON	/relax_itn/	sor_fac_ip, sor_slide,
     1				slide_itns, sor_inc, smooth,
     2				smooth_fac_ip, smooth_inc,
     3				extra_smooth, n_extra_off
	COMMON	/files_out/	info_file, potl_file,
     1				mol_file,  iter_file, diel_file,
     2				char_file, cion_file, cacc_file,
     3				crew_file, dfix_file
	COMMON	/files_old/	potl_file_old,
     1				iter_file_old, diel_file_old,
     2				char_file_old, cion_file_old,
     3				cacc_file_old, dfix_file_old
	COMMON	/saver_grid/	old_diel_cion
	COMMON	/get_out/	time_out,time_max,time_zero, itns_max,
     1				rms_out, rms_done
	COMMON	/ions/		include_ions, linear_ions, conc_ions,
     1				ions_bound_vdw, ions_probe_rad, cnq,
     2				ais, ions_bound_inc, ions_inc_rad,
     3				cion_frac, ion_centres
	COMMON	/potl_vals/	n_pout, pout_nres, pout_res,
     1				pout_atyp, pout, pout_index, pout_xyz,
     2				sample_xyz
	COMMON	/pcs_sphere/	n_pcs_total, n_on_theta, n_on_equat,
     1				div_deg, theta_inf, theta_num, sph,
     2				keep_pcs_files, theta_cut, sph_cut,
     3				n_pcs_actual, num_cut_phi, probe_mask,
     4				num_cut_theta, n_pcs_rec_out,
     5				n_pcs_points
	COMMON	/i_vdw/		which_VdW
	COMMON	/ions_slow/	ions_gradual, num_gradual
	COMMON	/ion_solvation/	ion_penalty, solv_rad, solv_pen

	DATA	divider		/ 80 *'-' /

1020	FORMAT (A4)
1040	FORMAT (A60)
1080	FORMAT (A4,2X,A4)
1100	FORMAT (A8)
1120	FORMAT (A4,2X,A4,2X,I5)
1200	FORMAT ('0',80A1)
1210	FORMAT ('0',25X,'FDCALC output information file')
1230	FORMAT ('0',25X,'this is a startup FOCUS   run')
1235	FORMAT ('0','distribution of charges to the grid according
     1 to ',A8,' option')
1237	FORMAT ('0','The VdW ATOM RADIUS SET USED FOR THIS RUN IS
     1 NUMBER   ',I1)
1240	FORMAT ('0',25X,'this is a startup REGULAR run')
1245	FORMAT ('0','Note that potl interpolations are checked for oub
     1 on pgrid but NOT for iter set')
1260	FORMAT ('0','*** Please Note that * sphere_test * is set, so
     1 that we will iterate ONLY ***')
1270	FORMAT ('0','***        over a defined sphere radius with the
     1 origin at (0,0,0)        ***')
1280	FORMAT ('0',14X,' The dielectric parameters are set as
     1 follows')
1290	FORMAT ('0','low and high dielectrics set to ',F5.1,2X,F5.1,
     1' with no hybrid values')
1295	FORMAT ('0','low and high dielectrics set to ',F5.1,2X,F5.1,
     1' with hybrid values',/,12X,'based on the partial cell covered
     2 volumes')
1300	FORMAT ('0','the dielectric grid will be adjusted with an
     1 electric field dependent funtion')
1310	FORMAT ('0','the dielectric grid will be fixed throughout
     1 the iteration')
1480	FORMAT ('0',14X,' The counterion parameters are set as
     1 follows')
1490	FORMAT ('0','COUNTERIONS ARE included with fractional
     1 cell coverage at dielectric boundaries')
1495	FORMAT ('0','COUNTERIONS ARE included with yes or no
     1 occupancy only (at boundaries)')
1500	FORMAT ('0',14X,'COUNTERIONS are NOT included in this
     1 calculation')
1520	FORMAT ('0',6X,'Note that we are skipping the cion_diel_xxx
     1 subroutine and',/,6X,'getting diel,cion,cacc (as necessary)
     2 grids from old files')

9000	FORMAT ('0','*** ERROR *** fdcalc.ctr file flg not found')
9300	FORMAT ('0','*** ERROR *** Nice idea, this stuff is a mess!')
9500	FORMAT ('0','*** ERROR *** yet to program rept bc/ion_pen')
9600	FORMAT ('0','*** ERROR *** boundary condition consistency')
9610	FORMAT ('0','*** ERROR *** sphere_test SET - using_sphr NOT')
9650	FORMAT ('0','*** ERROR *** n_sub oub [2 to 10]')
9680	FORMAT ('0','*** ERROR *** June.90 space fudge/cion_frac off')
9700	FORMAT ('0','*** ERROR *** smoothing factor not in range')
9750	FORMAT ('0','*** ERROR *** you want non-uniform, you program')
9760	FORMAT ('0','*** ERROR *** calc_to_edge must be set currntly')
9770	FORMAT ('0','*** ERROR *** sphere_test SET -calc_to_edge TOO')
9780	FORMAT ('0','*** ERROR *** sphere_test SET - focus TOO')
9790	FORMAT ('0','*** ERROR *** 2*solv_rad is bigger than extend')
9800	FORMAT ('0','*** ERROR *** boundary condition not known')
9810	FORMAT ('0','*** ERROR *** REPT/REFL bcs - calc_to_edge')
9820	FORMAT ('0','*** ERROR *** gradual intro of wrong cions')
9830	FORMAT ('0','*** ERROR *** q_dist_type not recognised')
9850	FORMAT ('0','*** ERROR *** there is a pout problem')
9870	FORMAT ('0','*** ERROR *** old_diel_cion - molout too')
9880	FORMAT ('0','*** ERROR *** diel/cion boundaries different')
9890	FORMAT ('0','*** ERROR *** ion_centres needs probe radius')
9900	FORMAT ('0','*** ERROR *** diel_vary and diel_frac both set')
9920	FORMAT ('0','*** ERROR *** double_probe set inappropriately')
9930	FORMAT ('0','*** ERROR *** n_charge_inc .gt. 100')
9940	FORMAT ('0','*** ERROR *** diel_frac set for re-entrant gen')
9950	FORMAT ('0','*** ERROR *** ion_penalty set - wrong ions flg')
9960	FORMAT ('0','*** ERROR *** charge_inc/inc_focus T / focus F')
9970	FORMAT ('0','*** ERROR *** charge_inc/reg grid / dims odd')
9980	FORMAT ('0','*** ERROR *** charge_inc/REPT or REFL bc')

C Open the parameter file, and check the header flag.

Clnx	OPEN (UNIT=9, NAME='fdcalc.ctr', TYPE='OLD', READONLY)
	OPEN (UNIT=9, NAME='fdcalc.ctr', TYPE='OLD')
	READ (9,1020) check
	IF (check .NE. 'FDCL') GOTO 900

C Read parameters for a focus run.  Various old grid files are needed.
C On a finer run the dielectric grid will be re-set from the coordinates, and
C the charges will also be reassigned from the ESCALC file.
C The "focus" grid will be centred at focus_cen, and focus_num grid
C divisions of length focus_step will be used.  The focus_qmod flag controls
C the modification of the total new charge assigned according to the amount
C of old charge inside the new grid.
C ?? at present we are not trying to match the focus grid edges to "old" grid
C ?? grid planes - charges may be distributed all over the place anyway.
C ?? this non-grid matching relates to the charge re-assignement problem that
C ?? we may well be updating.
C ?? the specified point will be placed in the centre of a "new" grid cell.
C ?? we therefore make focus_num even.
C If molout is set, then the molecule grid file is output.
C ?? keep a check on the charge continuity between the 2 grid sizes.

	READ (9,1020) check
	IF (check .NE. 'FOCU') GOTO 900
	READ (9,*) focus, molout, focus_qmod, focus_step,
     1		   focus_num, (focus_cen (n), n = 1, 3)
C ?? we will need more things stored for this - we may find a better way
	IF (focus_qmod) GOTO 930

C If old_diel_cion is set, then we skip the cion_diel_xxx subroutine and
C take the diel and cion/cacc grids (as appropriate) from old files.
C Thus old_diel_cion is not compatible with molout, but can be
C used in general on either regular or focus start-up runs.

	READ (9,1020) check
	IF (check .NE. 'SAVR') GOTO 900
	READ (9,*) old_diel_cion
	IF (old_diel_cion .AND. molout) GOTO 987

C Let's have a look at the input data files then - coordinates (PDB format)
C and an ESCALC charge file.

	READ (9,1020) check
	IF (check .NE. 'DATA') GOTO 900
	READ (9,1040) file_rec
	CALL	get_filename (file_rec, coord_file)
	READ (9,1040) file_rec
	CALL	get_filename (file_rec, charge_file)

C Which VdW radius set (from "atoms_es.dat" file) we will be using?
C Are delta pKs from ESCALC to be applied?
C MARCH 2004 - make sure NO - has been F in ctr files, but make sure here.
C MARCH 2004 - note that we can update escalc pk_ints with escalc_pkupdate

	READ (9,1020) check
	IF (check .NE. 'MISC') GOTO 900
	READ (9,*) old_coord_nres_i5, which_VdW, pk_adjust
	pk_adjust	= .FALSE.

C OCT.2001 - no more using coord_nres_I5, since we may be using chain id.

	IF (old_coord_nres_i5) STOP 'No more coord_nres_i5'

C With only calphas,we can expand the atom radius to do a very rough calcn.
C ?? put in a polar hydrogen / united atom non-polar switch?
C The rad_test_atom radius is applied to atom types 'TEST'.
C The using_test_atom flag labels use of test atom for the grid extension
C into solvent.
C ?? The sphere_test flag tells the program to allow a spherical b.c. even
C ?? though we in general should get the diel. to do this.

	READ (9,1020) check
	IF (check .NE. 'CALP') GOTO 900
	READ (9,*) calpha_only, using_test_atom, rad_test_atom,
     1		   sphere_test

C Get various grid information, step, extent into solvent (if not focus),
C whether we calculate to extend only or over whole grid (calc_to_edge).
C If any bc_type is REPT or REFL, calc_to_edge is set true.
C If we are using the 'SPHR' bc, then the q_sphr_potl will give the central
C charge used in calculating the potential at a half grid size radius,
C with a Debye-Huckel screening factor too.
C ?? currently must have calc_to_edge - otherwise do iter first in grid_set
C ?? (other than with sphere_test set)
C ?? The non_uniform flag is to remind us that we can have a non-uniform
C ?? cartesian grid - probably set automatically from repeat bcs.
C ?? At the moment it must be set false.

	READ (9,1020) check
	IF (check .NE. 'GRID') GOTO 900
	READ (9,*) step, extend, calc_to_edge, non_uniform,
     1		   q_sphr_potl
	step2	= step / 2.
	IF (non_uniform) GOTO 975
	IF (sphere_test) THEN
	  IF (calc_to_edge) GOTO 977
	  IF (focus) GOTO 978
	ELSE
	  IF (.NOT. calc_to_edge) GOTO 976
	END IF

C stepp is the current grid division passed along to peny_calculate.

	IF (focus) THEN
	  stepp	= focus_step
	ELSE
	  stepp	= step
	END IF

C What boundary conditions are we using?
C These parameters will not be used if focus is set.
C REPT	-	repeat along this axis (both must be set)
C		repeat_dist from repeat_orig sets the repeat
C REFL	-	reflection (zero E field) on this face (one axis only)
C		refl_orig sets the plane for the reflection on axis
C ZERO	-	zero potential at grid face or extend surface (see
C		calc_to_edge)
C SPHR	-	coulomb or D-H potential at grid face or extend surface,
C		with charge/diel/ion parameters as i/p and radius at an
C		average grid/2 value
C	nb. don't want to mix SPHR and ZERO

	IF (.NOT. focus) THEN
	  i_refl	= 0
	  using_sphr	= .FALSE.
	  using_zero	= .FALSE.
	END IF
	READ (9,1020) check
	IF (check .NE. 'BCS ') GOTO 900
	DO 260 n	= 1, 3
	  READ (9,1080) (bc_type (n,i), i = 1, 2)
	  DO 250 i	= 1, 2
	    bct		= bc_type (n,i)
	    IF (bct .NE. 'REPT' .AND. bct .NE. 'REFL' .AND.
     1		bct .NE. 'ZERO' .AND. bct .NE. 'SPHR') GOTO 980
C ?? write out bcts and calc_to_edge in info; is this loop ok?
	    IF (.NOT. calc_to_edge) THEN
	      IF (bct .EQ. 'REPT' .OR. bct .EQ. 'REFL') THEN
		GOTO 981
C ??		calc_to_edge	= .TRUE.
	      END IF
	    END IF
250	  CONTINUE						! End i
	  IF (.NOT. focus) THEN
	    IF (bc_type (n,1) .EQ. 'REPT' .AND.
     1		bc_type (n,2) .NE. 'REPT') GOTO 960
	    IF (bc_type (n,2) .EQ. 'REPT' .AND.
     1		bc_type (n,1) .NE. 'REPT') GOTO 960
	    IF (bc_type (n,1) .EQ. 'REFL' .OR.
     1		bc_type (n,2) .EQ. 'REFL') THEN
	      i_refl	= i_refl + 1
	    END IF
	    IF (bc_type (n,1) .EQ. 'SPHR' .OR.
     1		bc_type (n,2) .EQ. 'SPHR') using_sphr	= .TRUE.
	    IF (bc_type (n,1) .EQ. 'ZERO' .OR.
     1		bc_type (n,2) .EQ. 'ZERO') using_zero	= .TRUE.
	  END IF
	  IF (bc_type (n,1) .EQ. 'REPT' .OR.
     1	      bc_type (n,2) .EQ. 'REPT') THEN
	    READ (9,*) repeat_dist (n), repeat_orig (n)
	  END IF
	  IF (bc_type (n,1) .EQ. 'REFL') THEN
	    READ (9,*) refl_orig (n,1)
	  END IF
	  IF (bc_type (n,2) .EQ. 'REFL') THEN
	    READ (9,*) refl_orig (n,2)
	  END IF
260	CONTINUE						! End n
	IF (.NOT. focus) THEN
	  IF (i_refl .GT. 1) GOTO 960
	  IF (using_sphr .AND. using_zero) GOTO 960
	  IF (sphere_test .AND. (.NOT.using_sphr)) GOTO 961
	END IF

C Jan 2000 update to put in the temperature from ctr file.

	READ (9,1020) check
	IF (check .NE. 'TMPK') GOTO 900
	READ (9,*) temp_K

C We have now (March 92) put back a diel_vary option, with the Langevin
C function(s).  We no longer have the correlation sphere set up
C - hopefully fine focus grids and re-entrant probe surfaces will do
C a similar job for us.  We have an option to use either a single
C langevin fn (up to 80), or a bi-valued one that will match 2 different
C probe surfaces (eg. 3/30/80 with 1.4/4.2 probes).
C Note that the Langevin function currently has an internal field 3/2 factor
C and a water dipole of 7.75E-30 Cm that will give low E diel = 30 for
C n=1.0 (with diel_prot=3), and will give low E diel = 80 with n=2.85,
C (and diel_prot=3.0).

C If the diel_bound_inc flag is set, then the atom radius is increased by
C diel_inc_rad in forming the low dielectric regions.
C The diel_bound_vdw flag sets low/not low dielectric assignement around
C the vdw surface; otherwise the re-entrant surface is used with
C diel_probe_rad solvent probe radius, (this will take longer).
C Note that the dielectric and counterion surfaces must be either BOTH
C van der Waals or BOTH re-entrant.
C If double_probe is set (allowed only with re-entrant and not diel_frac
C setting), then we generate a grid based on 2 probe radii - diel_probe_rad
C and probe_rad_2, and on 2 solvent dielectrics - diel_high and
C diel_high_2.
C Note that diel_high is the solvent dielectric associated with the lower
C diel_probe_rad value, whilst diel_high_2 goes with probe_rad_2. e.g.
C diel_low=3; diel_probe_rad=1.4,diel_high=30; probe_rad_2=4.2,diel_high_2=80
C correlate_1 and correlate_2 are the Kirkwood n values that should be
C calculated, within the diel_vary option, to match the low E field
C dielectric values.

	READ (9,1020) check
	IF (check .NE. 'DIEL') GOTO 900
	READ (9,*) diel_low, diel_high,
     1		   diel_bound_vdw, diel_probe_rad, diel_bound_inc,
     2		   diel_inc_rad

	diel_low2	= diel_low

	READ (9,1020) check
	IF (check .NE. 'DLC2') GOTO 900
	READ (9,*) diel_vary, n_recalc, double_probe, probe_rad_2,
     1		   diel_high_2, correlate_1, correlate_2

	diel_vary2	= diel_vary
	double_probe2	= double_probe
	IF (double_probe .AND. diel_bound_vdw) GOTO 992

C The Over-Relaxation parameter for SOR iteration.
C ?? Note that McCammon et al. seem to have a better method 1989 J.comp.chem.?

	READ (9,1020) check
	IF (check .NE. 'SORP') GOTO 900
	READ (9,*) sor_fac_ip, sor_slide, slide_itns
	IF (sor_fac_ip .LT. 0. .OR. sor_fac_ip .GT. 2.0) GOTO 980
	IF (sor_slide) sor_inc	= (sor_fac_ip - 1.0) / slide_itns

C The charges are input from the ESCALC (output) file.  Here, we specify
C which of the charge distribution to the grid options we will use.
C ?? - what will these be, and do we meed other input parameters?
C ?? - on a focus run check this, and check if extend large enough?

	READ (9,1020) check
	IF (check .NE. 'QDIS') GOTO 900
	READ (9,1100) q_dist_type
	IF (q_dist_type .NE. 'NEAREST1' .AND.
     1	    q_dist_type .NE. 'NEAREST8' .AND.
     2	    q_dist_type .NE. 'NEARESTX' ) GOTO 983

C pH of the ESCALC run.  ?? really we should have this transferred by file.

	READ (9,1020) check
	IF (check .NE. 'PH  ') GOTO 900
	READ (9,*) pH_escalc

C We can get out of the iteration after a specified time (minutes)
C with the time_out flag set, or after a specified number of iterations.
C If rms_out is set, then the iteration will not proceed beyond an rms
C value of rms_done.
C If q_output is set, we output information for each charge read in
C from the ESCALC charge file.

	READ (9,1020) check
	IF (check .NE. 'TIME') GOTO 900
	READ (9,*) itns_max, time_out,time_max, rms_out,rms_done,
     1		   q_output
	time_max	= time_max * 60.
	time_zero	= SECNDS (0.0)

C The ion_centres flag specifies that the counterion accessibility is
C restricted to regions accessible to the ionn centre.  This is accomplished
C simply with the molecule_assign pass, and we miss out the generate_pcs
C and probe_reassign passes if set.  If ion_centres is not set, then we set
C up the cion access. grid in the same way as the dielectric grid.
C The ions_bound_vdw flag cannot be set with the ion_centres flag, since the
C vdw calculation is based only on the atomic radii (no probe radius in there).
C We can use the ions_inc_rad params (below) whether ion_centres is set or not.

C Counterions are optional, and can be linear or exponential.
C The concentration is variable.
C With the ions_bound_vdw flag set, the ion exclusion regions are set up
C on the basis of the vdw (solute) radius.  Otherwise they are
C set up with a re-entrant surface based on the ions_probe_rad ionic radius.
C We can also have an increase of the atom VdW surface by ions_inc_rad if
C the ions_bound_inc flag is set.
C ?? can we have ions_bound_vdw and ions_bound_inc set together?
C ?? currently use old potl values to iterate exp cis - is there better now?
C Note that the dielectric and counterion surfaces must be either BOTH
C van der Waals or BOTH re-entrant.

	READ (9,1020) check
	IF (check .NE. 'IONS') GOTO 900
	READ (9,*) include_ions,linear_ions,ion_centres,conc_ions,
     1		   ions_bound_vdw, ions_probe_rad, ions_bound_inc,
     2		   ions_inc_rad

	IF (diel_bound_vdw .AND. (.NOT.ions_bound_vdw)) GOTO 988
	IF (ions_bound_vdw .AND. (.NOT.diel_bound_vdw)) GOTO 988
	IF (ions_bound_vdw .AND. ion_centres) GOTO 989

C The ion_penalty flag should only be set with EXP cions - this is where
C we have been having dfficulty with overpopulation of ions in lower diel
C at low ionic strength - not enough differential effect as u is increased,
C First in this part, we tried an E-field dependent ion_penalty function,
C which failed miserably.
C Now the ion_penalty flag will introduce a desolvation penalty for ion locns
C that are geometrically restricted within a radius of solv_rad (which will
C be the ion radius + whatever water radius we add).  The total (mV) potl
C penalty applied if the whole solv_rad sphere is inaccessible to water
C is solv_pen.

	READ (9,1020) check
	IF (check .NE. 'HOPE') GOTO 900
	READ (9,*) ion_penalty, solv_rad, solv_pen

	IF (ion_penalty) THEN
	  IF ((.NOT.include_ions) .OR. (linear_ions)) GOTO 995
	  IF (2.*solv_rad .GE. extend) GOTO 979
	END IF

C We have yet to program the diel grid looking around in peny_calculate,
C that would be needed for a repeating boundary condition.

	IF (ion_penalty) THEN
	  DO 275 n	= 1, 3
	    DO 275 i	= 1, 2
	      IF (bc_type (n,i) .EQ. 'REPT' .OR.
     1		  bc_type (n,i) .EQ. 'REFL' ) THEN
		GOTO 950
	      END IF
275	  CONTINUE						! End i,n
	END IF

C The diel_frac and cion_frac flags (if set) specify that we are to use
C fractional accessibility values in dielectric and counterion cells to
C modulate the dielectric and counterion values.  This is an attempted
C fudge (??) to try to smooth out discontinuities in the grid, and the
C basic method is copied from PEPR.
C The n_sub parameter is the number of sub-divisions along the cell side.
C We cannot have diel_vary and diel_frac being used together.

	READ (9,1020) check
	IF (check .NE. 'FRAC') GOTO 900
	READ (9,*) diel_frac, cion_frac, n_sub

	IF (diel_vary .AND. diel_frac) GOTO 990
	IF (double_probe .AND. diel_frac) GOTO 992
	IF (diel_frac .AND. (.NOT.diel_bound_vdw)) GOTO 994

C If keep_pcs_files is set, then we keep any of the straight pcs point lists
C that we generate.  Note that diel_frac/cion_frac files are more complicated.
C The n_pcs_total parameter is the number of PCS points generated for each
C atom sphere when we are using probe re-entrant surfaces.
C For any grid set up not done with frac, then probe_mask whether we use a
C mask of probe coverage of grid points to speed up the re-assignement to
C accessible.

	READ (9,1020) check
	IF (check .NE. 'PCS ') GOTO 900
	READ (9,*) keep_pcs_files, n_pcs_total, probe_mask

C ?? We have a June.90 fudge to allow space for the atom bricking arrays,
C ?? so that cion_frac is disallowed - simply re-dimension CACC to revert.

	IF (cion_frac) GOTO 968

	IF (n_sub.LT.2 .OR. n_sub.GT.10) GOTO 965

C Smoothing option (for nasty diel/ion response functions), gives a weighted
C average of old potential and new (relaxed) potential.
C It is arranged such that smooth_fac = 0. is no smoothing; = 1 is max smooth.
C If sor_slide is set, then reduce the smoothing too.
C We also have an option to gradually introduce counterions (if ions_gradual
C is set), over num_gradual iterations.  Only if exponential counterions.
C Another exp cions option is to put on extra smoothing to the automatic
C divergence stopper that depends on the amount of the potential change.
C This "extra_smooth" check will not be introduced until n_extra_off
C iterations have passed.
C Note that we now ONLY SMOOTH those points that hit the divergence check
C or the extra_smooth check.  A do nothing extra value for extra_smooth
C is 1.00.  This is important because there is no flag to turn it off
C separately from the overall smooth flag.
C In general the i_screw counter will record problems even if we have
C not turned the smoothing on.

	READ (9,1020) check
	IF (check .NE. 'SMOO') GOTO 900
	READ (9,*) smooth, smooth_fac_ip, ions_gradual, num_gradual,
     1		   extra_smooth, n_extra_off
	IF (smooth) THEN
	  IF (smooth_fac_ip.LT.0.0 .OR. smooth_fac_ip.GT.1.0) GOTO 970
	  smooth_inc	= smooth_fac_ip / slide_itns
	END IF
	IF (ions_gradual) THEN
	  IF (.NOT. include_ions .OR. linear_ions) GOTO 982
	END IF

C The file names for our various output grids, and for the information file.

	READ (9,1020) check
	IF (check .NE. 'OUTP') GOTO 900
	READ (9,1040) file_rec
	CALL	get_filename (file_rec, info_file)
	READ (9,1040) file_rec
	CALL	get_filename (file_rec, potl_file)
	READ (9,1040) file_rec
	CALL	get_filename (file_rec, mol_file)
	READ (9,1040) file_rec
	CALL	get_filename (file_rec, iter_file)
	READ (9,1040) file_rec
	CALL	get_filename (file_rec, diel_file)
	READ (9,1040) file_rec
	CALL	get_filename (file_rec, dfix_file)
	READ (9,1040) file_rec
	CALL	get_filename (file_rec, char_file)
	READ (9,1040) file_rec
	CALL	get_filename (file_rec, cion_file)
	READ (9,1040) file_rec
	CALL	get_filename (file_rec, cacc_file)
	READ (9,1040) file_rec
	CALL	get_filename (file_rec, crew_file)

C And files needed for a continuation (focus - info and potl).

	READ (9,1020) check
	IF (check .NE. 'CONT') GOTO 900
	IF (focus) THEN
	  READ (9,1040) file_rec
	  CALL	get_filename (file_rec, potl_file_old)
	  READ (9,1040) file_rec
	  CALL	get_filename (file_rec, iter_file_old)
	ELSE
	  READ (9,*)
	  READ (9,*)
	END IF

	IF (old_diel_cion) THEN
	  READ (9,1040) file_rec
	  CALL	get_filename (file_rec, diel_file_old)
	  READ (9,1040) file_rec
	  CALL	get_filename (file_rec, dfix_file_old)
	  READ (9,1040) file_rec
	  CALL	get_filename (file_rec, cion_file_old)
	  READ (9,1040) file_rec
	  CALL	get_filename (file_rec, cacc_file_old)
	ELSE
	  READ (9,*)
	  READ (9,*)
	  READ (9,*)
	  READ (9,*)
	END IF

C See if we want to output the potential values at any charge sites.
C These will be identified by (nres,res,atyp) in the ESCALC charge arrays.
C OCT.2001 - need to update this id with chain if we want to use it.

	READ (9,1020) check
	IF (check .NE. 'VALS') GOTO 900
	READ (9,*) n_pout
	IF (n_pout .NE. 0) STOP 'OCT.2001 - update w/ chain'
	IF (n_pout .GT. 10) GOTO 985
	DO 480 i_pout		= 1, n_pout
	  READ (9,1120,END=985) pout_res(i_pout), pout_atyp(i_pout),
     1				pout_nres(i_pout)
480	CONTINUE						! End i_pout

C This is the charge switching section.
C charge_inc is the flag saying if we are on a charge switching run, and
C inc_focus flags this as a focus run, rather than regular grid.
C We expect the QOP file switching charges to add up to n_charge_inc.
C The potential iteration is taken to rms_each_inc for each increment.
C If this is a regular grid run, (inc_focus false must agree with the normal
C flagging), then we use the inc_foc_X parameters to determine the (coming)
C focus grid boundary within the reg. grid - allowing reg. grid energy
C contribution to be calculated.  The inc_reg_X file names are where the
C initial and final reg. grid potl grids will go for a reg. grid run, and
C where they will be read from for a focus run.
C The 100 limit on n_charge_inc relates to our swch_potl stire array.

	READ (9,1020) check
	IF (check .NE. 'SWCH') GOTO 900
	READ (9,*) charge_inc, inc_focus, more_inc_info,n_charge_inc,
     1		   rms_each_inc, inc_foc_cen,inc_foc_num,inc_foc_step
	charge_incc	= charge_inc
	IF (charge_inc) THEN
	  IF (inc_focus) THEN
	    IF (n_charge_inc .GT. 100) GOTO 993
	    IF (.NOT. focus) GOTO 996
	  ELSE
	    IF (MOD (inc_foc_num,2) .NE. 0) GOTO 997
	  END IF
	END IF
	READ (9,1020) check
	IF (check .NE. 'REGP') GOTO 900
	IF (charge_inc) THEN
	  READ (9,1040) file_rec
	  CALL	get_filename (file_rec, inc_reg_pot1)
	  READ (9,1040) file_rec
	  CALL	get_filename (file_rec, inc_reg_pot2)
	ELSE
	  READ (9,*)
	  READ (9,*)
	END IF

C Check that we are not currently trying to reflect or repeat a boundary
C with a switching charge - we may wish to change this.

	IF (charge_inc .AND. (.NOT. focus)) THEN
	  DO 495 n	= 1, 3
	    DO 495 m	= 1, 2
	      IF (bc_type (n,m) .EQ. 'REPT') GOTO 998
	      IF (bc_type (n,m) .EQ. 'REFL') GOTO 998
495	  CONTINUE						! End m,n
	END IF

	READ (9,1020) check
	IF (check .NE. 'END ') GOTO 900
	CLOSE (UNIT=9)

C Open the information file on lun 11, and keep it open through the run.


C ?? herejim - more gear in here

	OPEN (UNIT=11, NAME=info_file, TYPE='NEW')
	WRITE (11,1200) divider
C ?? - put some date information in here, or something
	WRITE (11,1210)
	WRITE (11,1200) divider
	IF (focus) THEN
	  WRITE (11,1230)
	  WRITE (11,1235) q_dist_type
	  WRITE (11,1237) which_VdW
	ELSE
	  WRITE (11,1240)
	  WRITE (11,1245)
	  WRITE (11,1235) q_dist_type
	  WRITE (11,1237) which_VdW
	END IF
	IF (sphere_test) THEN
	  WRITE (11,1200) divider
	  WRITE (11,1260)
	  WRITE (11,1270)
	END IF
	WRITE (11,1200) divider
	WRITE (11,1280)
	IF (diel_frac) THEN
	  WRITE (11,1295) diel_low, diel_high
	ELSE
	  WRITE (11,1290) diel_low, diel_high
	END IF
	IF (diel_vary) THEN
	  WRITE (11,1300)
	ELSE
	  WRITE (11,1310)
	END IF
C ?? devon - put the dielectric boundary increment params in here too

	WRITE (11,1200) divider
	WRITE (11,1480)
	IF (include_ions) THEN
	  IF (cion_frac) THEN
	    WRITE (11,1490)
	  ELSE
	    WRITE (11,1495)
	  END IF
C ?? devon - put in linear/exp and concetration/valency
	ELSE
	  WRITE (11,1500)
	END IF
	IF (old_diel_cion) THEN
	  WRITE (11,1200) divider
	  WRITE (11,1520)
	END IF

C ?? devon - put the counterion boundary increment params in here too

C	?? knee
C ?? - write out various parameters to 11, from here and grid_fit
	RETURN

900	WRITE (6,9000)
	CALL	EXIT

930	WRITE (6,9300)
	CALL	EXIT

950	WRITE (6,9500)
	CALL	EXIT

960	WRITE (6,9600)
	CALL	EXIT

961	WRITE (6,9610)
	CALL	EXIT

965	WRITE (6,9650)
	CALL	EXIT

968	WRITE (6,9680)
	CALL	EXIT

970	WRITE (6,9700)
	CALL	EXIT

975	WRITE (6,9750)
	CALL	EXIT

976	WRITE (6,9760)
	CALL	EXIT

977	WRITE (6,9770)
	CALL	EXIT

978	WRITE (6,9780)
	CALL	EXIT

979	WRITE (6,9790)
	CALL	EXIT

980	WRITE (6,9800)
	CALL	EXIT

981	WRITE (6,9810)
	CALL	EXIT

982	WRITE (6,9820)
	CALL	EXIT

983	WRITE (6,9830)
	CALL	EXIT

985	WRITE (6,9850)
	CALL	EXIT

987	WRITE (6,9870)
	CALL	EXIT

988	WRITE (6,9880)
	CALL	EXIT

989	WRITE (6,9890)
	CALL	EXIT

990	WRITE (6,9900)
	CALL	EXIT

992	WRITE (6,9920)
	CALL	EXIT

993	WRITE (6,9930)
	CALL	EXIT

994	WRITE (6,9940)
	CALL	EXIT

995	WRITE (6,9950)
	CALL	EXIT

996	WRITE (6,9960)
	CALL	EXIT

997	WRITE (6,9970)
	CALL	EXIT

998	WRITE (6,9980)
	CALL	EXIT
	END


C------------------------------------------------------------------------------C
C									       C
C			SUBROUTINE	constants_set			       C
C JW, Reading, Feb.90							       C
C------------------------------------------------------------------------------C

	SUBROUTINE	constants_set
C	**********	*************

C Set various constants for the calculation.

	REAL		zero_old (3), mol_lims (3,2), mol_size (3),
     1			repeat_dist (3), repeat_orig (3),
     2			refl_orig (3,2), pgrid_zero (3),pgrid_top (3),
     3			focus_cen (3), dgrid_zero (3),
     4			ions_inc_rad, itn_to_mvolts, itn_to_volts,
     5			ions_probe_rad
	INTEGER		dims_old (3), pgrid_dims (3), focus_num,
     1			dgrid_dims (3)
	CHARACTER*4	bc_type (3,2)
	BYTE		divider (80)
	LOGICAL		focus, calc_to_edge, ions_bound_inc,
     1			using_sphr, using_zero, diel_vary, sor_slide,
     2			include_ions, linear_ions, smooth,
     3			diel_bound_vdw, ions_bound_vdw, non_uniform,
     4			focus_qmod, allow_outside, diel_bound_inc,
     5			diel_frac, cion_frac, double_probe,
     6			ion_centres
	LOGICAL*1	dfix_1_here, dfix_2_here

	COMMON	/continue/	focus, step_old, zero_old, dims_old,
     1				focus_step, focus_num, focus_cen,
     2				focus_qmod
	COMMON	/grid/		step, extend, calc_to_edge, mol_lims,
     1				mol_size, pgrid_zero, pgrid_dims,
     2				step2, pgrid_top, n_potl_pts,
     3				n_diel_pts, non_uniform, foh, cv_uni
	COMMON	/boundary/	bc_type, repeat_dist, repeat_orig,
     1				refl_orig, using_sphr, using_zero,
     2				sphr_radius, allow_outside,sphr_potl,
     3				q_sphr_potl, i_refl
	COMMON	/dielectric/	diel_low, diel_high, diel_vary,
     1				diel_bound_vdw, diel_probe_rad,
     2				diel_rad, dgrid_zero, dgrid_dims,
     3				diel_bound_inc, diel_inc_rad,
     4				diel_frac, n_recalc, double_probe,
     5				probe_rad_2, diel_high_2,
     6				correlate_1, correlate_2
	COMMON	/ions/		include_ions, linear_ions, conc_ions,
     1				ions_bound_vdw, ions_probe_rad, cnq,
     2				ais, ions_bound_inc, ions_inc_rad,
     3				cion_frac, ion_centres
	COMMON	/constants/	enat, elec, bolt, avag, temp_K, ekt,
     1				diel_zer, itn_to_mvolts, vary_a,
     2				vary_b1, vary_b2

	DATA	enat, elec, bolt /2.718282, 1.60219E-19, 1.38062E-23/
	DATA	avag		/6.02217E23/
	DATA	diel_zer	 /8.85419E-12/

	DATA	divider		/ 80 * '-' /

1020	FORMAT (80A1)
1040	FORMAT ('0','We are using the spherical non-zero potential
     1 boundary condition with :')
1050	FORMAT ('0','    central charge      = ',F8.3,' e units')
1060	FORMAT ('0','radius for calc bc potl = ',F8.3,' Angstroms')
1070	FORMAT ('0','with counterions at (M)   ',F8.3,'giving a D-H
     1 factor/1.E10 = ',F8.3)
1080	FORMAT ('0','    giving a bc potl    = ',F8.3,' mV; bc diel= '
     1 ,F5.1)
1100	FORMAT ('0',' DIEL_VARY option with DOUBLE_PROBE set:-
     1 using correlate_1 = ',F5.2,/,' we get a low field Langevin
     2 dielectric of',F6.2,' compared to diel_high   =',F6.2)
1120	FORMAT ('0',' DIEL_VARY option with DOUBLE_PROBE set:-
     1 using correlate_2 = ',F5.2,/,' we get a low field Langevin
     2 dielectric of',F6.2,' compared to diel_high_2 =',F6.2)
1140	FORMAT ('0',' DIEL_VARY option with SINGLE PROBE set:-
     1 using correlate_1 = ',F5.2,/,' we get a low field Langevin
     2 dielectric of',F6.2,' compared to diel_high   =',F6.2)

C itn_to_mvolts converts iteration potential to millivolts.  Since the
C iteration uses {e, rel diel, A} units, this goes as below.
C ?? write this out to check (itn_to_mvolts)

	itn_to_mvolts	= (elec * 1.E3) / (diel_zer * 1.E-10)
	itn_to_volts	= itn_to_mvolts / 1000.

C Grid constants.

	foh		= 4. / step
	cv_uni		= step * step * step

C Counterion constants.
C The input concentration is molar (moles/litre).  Get ions/A_cubed to
C match the iteration.  ekt will give a dimensionless energy. ??
C ?? The ais parameter for linear counterions dates from the old notebooks.

	ekt		= (elec * itn_to_volts) / (bolt * temp_K)
	IF (include_ions) THEN
	  cnq		= (conc_ions * avag) / 1.0E27
	  IF (linear_ions) THEN
	    ais		= -2. * cnq * ekt
	  END IF
	END IF

C We calculate sphr_potl (if using_sphr is set), from a central charge
C of q_sphr_potl (i/p in ctr), a radius of half total grid, and a
C Debye-Huckel factor from the prevailing counterion conditions.
C The sphr_radius value has been set in grid_fit.
C ?? - check the D-H factor derivation (it is from ESCALC).

	IF (using_sphr) THEN
	  pi		= 3.14159
	  IF (double_probe) THEN
	    diel_bc	= diel_high_2
	  ELSE
	    diel_bc	= diel_high
	  END IF
	  sphr_potl	= (q_sphr_potl*elec) / (4.*pi*diel_bc*
     1			   diel_zer*sphr_radius*1.E-10)
	  IF (include_ions) THEN
	    deb_huk	= - elec*SQRT ((2.*avag*1.E3*conc_ions))/
     1				 SQRT ((diel_bc*diel_zer*bolt*temp_K))
	    sphr_potl	= sphr_potl*enat**(deb_huk*sphr_radius*1.E-10)
	  END IF
	  sphr_potl	= sphr_potl / itn_to_volts

	  WRITE (11,1020) divider
	  WRITE (11,1040)
	  WRITE (11,1050) q_sphr_potl
	  WRITE (11,1060) sphr_radius
	  IF (include_ions) THEN
	    WRITE (11,1070) conc_ions, deb_huk/1.E10
	  END IF
	  WRITE (11,1080) sphr_potl*itn_to_mvolts, diel_bc
	END IF

C Work out the Langevin function collected constants if diel_vary is set.
C The constants are arranged such that, (see march 92 notes);
C eps (E) = eps_prot + (vary_a/E) * L(vary_b1/2*E), where E is in V/m.

	IF (diel_vary) THEN
	  vary_a	= 3.3E28 * 7.75E-30 / diel_zer
	  vary_b1	= 7.75E-30 / (bolt * temp_K)
	  vary_b1	= vary_b1 * 3./2.
	  IF (double_probe) THEN
	    vary_b2	= correlate_2 * vary_b1
	    vary_b1	= correlate_1 * vary_b1
	  ELSE
	    vary_b1	= correlate_1 * vary_b1
	    vary_b2	= 0.
	  END IF
	  WRITE (11,1020) divider
	  IF (double_probe) THEN
	    Ef_here	= 0.
	    dfix_1_here	= .FALSE.
	    dfix_2_here	= .TRUE.
	    CALL	lvin_diel (Ef_here, dfix_1_here, dfix_2_here,
     1				   diel_here)
	    WRITE (11,1100) correlate_1, diel_here, diel_high
	    Ef_here	= 0.
	    dfix_1_here	= .FALSE.
	    dfix_2_here	= .FALSE.
	    CALL	lvin_diel (Ef_here, dfix_1_here, dfix_2_here,
     1				   diel_here)
	    WRITE (11,1120) correlate_2, diel_here, diel_high_2
	  ELSE
	    Ef_here	= 0.
	    dfix_1_here	= .FALSE.
	    dfix_2_here	= .FALSE.
	    CALL	lvin_diel (Ef_here, dfix_1_here, dfix_2_here,
     1				   diel_here)
	    WRITE (11,1140) correlate_1, diel_here, diel_high
	  END IF
	  WRITE (11,1020) divider
	END IF

	RETURN
	END


C------------------------------------------------------------------------------C
C									       C
C			SUBROUTINE	grid_fit			       C
C JW, Reading, Jan.90							       C
C------------------------------------------------------------------------------C

	SUBROUTINE	grid_fit (ipmax,jpmax,kpmax,iemax,jemax,kemax)
C	**********	********

C Fit a cartesian finite difference grid around the iteration region.
C Otherwise we use the molecular limits with the extend parameter, and any
C boundary condition repeat or reflection parameters to set up the grid.

C diel pts n and n+1 surround potl point n, so that a diel index is
C -step2 removed from the same potl index.

C For a REPT boundary, the potential grid is arranged such that pgrid
C indices 1 and maximum are equivalent.
C For a REFL boundary, the potential grid is arranged such that pgrid
C 1 value is equal to the next lower one, giving the boundary at 1 - step2.

C pgrid_dims	-	maximum indices of the potential grid
C pgrid_zero	-	xyz values of the first potential grid element
C dgrid_zero	-	xyz values of the first dielectric grid element

C ?? currently uniform spacings over xyz - maybe we could change this?

	REAL		zero_old (3), mol_lims (3,2), xyz (3),
     1			mol_size (3), repeat_dist (3),
     2			repeat_orig (3), refl_orig (3,2),
     3			pgrid_zero (3), pgrid_top (3), focus_cen (3),
     4			dgrid_zero (3)
	INTEGER		dims_old (3), pgrid_dims (3), focus_num,
     1			dgrid_dims (3)
	CHARACTER*60	coord_file
	BYTE		divider (80)
	CHARACTER*1	chain_here
	CHARACTER*4	bc_type (3,2), atom
	CHARACTER*80	junk
	LOGICAL		focus, molout, calpha_only,
     1			calc_to_edge, using_sphr, using_zero,
     2			diel_vary, diel_bound_vdw, non_uniform,
     3			focus_qmod, allow_outside, diel_bound_inc,
     4			using_test_atom, sphere_test, diel_frac,
     5			double_probe

	COMMON	/continue/	focus, step_old, zero_old, dims_old,
     1				focus_step, focus_num, focus_cen,
     2				focus_qmod
	COMMON	/molecule/	molout, coord_file, calpha_only,
     1				rad_test_atom, using_test_atom,
     2				sphere_test
	COMMON	/grid/		step, extend, calc_to_edge, mol_lims,
     1				mol_size, pgrid_zero, pgrid_dims,
     2				step2, pgrid_top, n_potl_pts,
     3				n_diel_pts, non_uniform, foh, cv_uni
	COMMON	/boundary/	bc_type, repeat_dist, repeat_orig,
     1				refl_orig, using_sphr, using_zero,
     2				sphr_radius, allow_outside,sphr_potl,
     3				q_sphr_potl, i_refl
	COMMON	/dielectric/	diel_low, diel_high, diel_vary,
     1				diel_bound_vdw, diel_probe_rad,
     2				diel_rad, dgrid_zero, dgrid_dims,
     3				diel_bound_inc, diel_inc_rad,
     4				diel_frac, n_recalc, double_probe,
     5				probe_rad_2, diel_high_2,
     6				correlate_1, correlate_2

	DATA	mol_lims	/  9999.,  9999.,  9999.,
     1				  -9999., -9999., -9999. /
	DATA	divider		/ 80 * '-' /

1020	FORMAT (A80)
1040	FORMAT (A4, 9X, A4, A4, A1, I4, 4X, 3F8.3)
1200	FORMAT ('0',80A1)
1210	FORMAT ('0','-- We have generated an iteration grid with the
     1 following parameters --')
1215	FORMAT ('0',17X,'The grid step unit is ',F8.3,' Angstroms')
1220	FORMAT ('0','        potential  grid dimensions            = ',
     13(I8,2X))
1230	FORMAT ('0','        dielectric grid dimensions            = ',
     13(I8,2X))
1240	FORMAT ('0','xyz ordinates of first potential grid element = ',
     13(F8.3,2X))
1250	FORMAT ('0','xyz ordinates of first dielectrc grid element = ',
     13(F8.3,2X))
1255	FORMAT ('0','the molecule limits on X are                    ',
     12(F8.3,2X))
1256	FORMAT ('0','the molecule limits on Y are                    ',
     12(F8.3,2X))
1257	FORMAT ('0','the molecule limits on Z are                    ',
     12(F8.3,2X))
1260	FORMAT ('0','the bc_type boundary conditions on x are ',
     12(2X,A4))
1270	FORMAT ('0','the bc_type boundary conditions on y are ',
     12(2X,A4))
1280	FORMAT ('0','the bc_type boundary conditions on z are ',
     12(2X,A4))
1290	FORMAT ('0','we allow coordinates and charges in input files
     1 to be outside of grid')
1310	FORMAT ('0','all coordinates and charges in input files must
     1 be inside the grid')
1315	FORMAT ('0',10X,'************** using REFL bcs - check that
     1 **************',/,
     2		    10X,'************** charges assigned ok in grid
     3 **************')
1320	FORMAT ('0','we are using sphr bcs, sphr_radius = ',F10.3)
1400	FORMAT ('0',' ***** NOTE THAT zero/step is NOT INTEGRAL
     1 (display) *****')

C 9000	FORMAT ('0','*** ERROR *** for display - integral zero/step')
9100	FORMAT ('0','*** ERROR *** non-atom record in PDB file')
9200	FORMAT ('0','*** ERROR *** repeat dist not step multiple')
9300	FORMAT ('0','*** ERROR *** dist between reflns not step mult')
9400	FORMAT ('0','*** ERROR *** potl grid dimension .le. 5')
9500	FORMAT ('0','*** ERROR *** total grid points .gt. 18000000')

	IF (using_test_atom) THEN
	  diel_rad		= rad_test_atom
	ELSE
	  diel_rad		= 2.5
	END IF

	allow_outside		= .FALSE.
	IF (focus) THEN

	  allow_outside		= .TRUE.
	  step			= focus_step
	  step2			= focus_step / 2.
	  IF (MOD (focus_num,2) .NE. 0) focus_num = focus_num + 1
	  DO 300 n		= 1, 3
	    itemp		= focus_num/2 - 1
	    pgrid_zero (n)	= focus_cen (n) - step*FLOAT (itemp) -
     1				  step2
	    pgrid_dims (n)	= focus_num
	    pgrid_top (n)	= pgrid_zero (n) +
     1				  step*FLOAT (focus_num - 1)
300	  CONTINUE						! End n
Clnx	  OPEN (UNIT=1, NAME=coord_file, TYPE='OLD', READONLY)
	  OPEN (UNIT=1, NAME=coord_file, TYPE='OLD')

	ELSE

Clnx	  OPEN (UNIT=1, NAME=coord_file, TYPE='OLD', READONLY)
	  OPEN (UNIT=1, NAME=coord_file, TYPE='OLD')
	  READ (1,1020) junk
450	  CONTINUE
	  READ (1,1040,END=465) atom,atom_type,res,chain_here,nres,xyz
	  IF (atom .NE. 'ATOM' .AND. atom .NE. 'HETA') GOTO 910
	  DO 460 n	= 1, 3
	    IF (xyz (n) .LT. mol_lims (n,1)) mol_lims (n,1) = xyz (n)
	    IF (xyz (n) .GT. mol_lims (n,2)) mol_lims (n,2) = xyz (n)
460	  CONTINUE						! End n
	  GOTO 450

465	  REWIND 1
	  DO 470 n		= 1, 3
	    mol_size (n)	= mol_lims (n,2) - mol_lims (n,1)
470	  CONTINUE						! End n
	  IF (using_sphr) THEN
	    sphr_radius	= (mol_size (1) + mol_size (2) +
     1			   mol_size (3) + 6.*(extend+diel_rad)) / 6.
	    sphr_radius	= sphr_radius - 2.*step
	  END IF

	  DO 600 n		= 1, 3

	    IF (bc_type (n,1) .EQ. 'REPT') THEN
	      allow_outside	= .TRUE.
	      pgrid_zero (n)	= repeat_orig (n)
C	      IF (AMOD (pgrid_zero (n),step) .GE. 0.0001) GOTO 900
	      IF (AMOD (pgrid_zero (n),step) .GE. 0.0001) THEN
		WRITE (11,1200) divider
		WRITE (11,1400)
	      END IF
	      pgrid_dims (n)	= 1 + INT ( ((repeat_dist (n)+0.001) /
     1					      step) )
	      IF (ABS ((repeat_dist (n) - step*FLOAT (pgrid_dims (n) -
     1		        1))) .GE. 0.0001) GOTO 920
	      pgrid_top (n)	= pgrid_zero (n) + step*
     1				  FLOAT ((pgrid_dims (n) - 1))
	      GOTO 600
	    END IF

	    IF (bc_type (n,1) .EQ. 'REFL') THEN
	      allow_outside	= .TRUE.
	      pgrid_zero (n)	= refl_orig (n,1) + step2
C	      IF (ABS ((pgrid_zero (n)/step)) .GE. 0.0001) GOTO 900
	      IF (ABS ((pgrid_zero (n)/step)) .GE. 0.0001) THEN
		WRITE (11,1200) divider
		WRITE (11,1400)
	      END IF
	    ELSE
	      temp		= mol_lims (n,1) - extend - diel_rad
	      itemp		= INT (temp/step)
	      IF (itemp .GT. 0) THEN
		pgrid_zero (n)	= step * FLOAT (itemp)
	      ELSE
		pgrid_zero (n)	= step * FLOAT (itemp) - step
	      END IF
	    END IF

	    IF (bc_type (n,2) .EQ. 'REFL') THEN
	      allow_outside	= .TRUE.
	      IF (bc_type (n,1) .EQ. 'REFL') THEN
		pgrid_top (n)	= refl_orig (n,2) - step2
		temp		= (pgrid_top (n) - pgrid_zero (n)
     1				   + 0.001) / step
		itemp		= INT (temp)
		IF ( (pgrid_top (n) - pgrid_zero (n) -
     1		      step*FLOAT (itemp)) .GT. 0.0001) GOTO 930
		pgrid_dims (n)	= 1 + itemp
	      ELSE
		pgrid_top (n)	= refl_orig (n,2) - step2
		temp		= pgrid_top (n) - pgrid_zero (n)
		itemp		= 1 + INT ( (temp/step) )
		pgrid_zero (n)	= pgrid_top (n) - step*FLOAT (itemp)
		pgrid_dims (n)	= 1 + itemp
	      END IF
	    ELSE
	      temp		= mol_lims (n,2) + extend + diel_rad
	      itemp		= 1 + INT (((temp - pgrid_zero (n))
     1					    /step))
	      pgrid_top (n)	= pgrid_zero (n) + step*FLOAT (itemp)
	      pgrid_dims (n)	= 1 + itemp
	    END IF

600	  CONTINUE						! End n

	  DO 620 n	= 1, 3
	    IF (pgrid_dims (n) .LT. 5) GOTO 940
620	  CONTINUE						! End n

	END IF

	DO 660 n	= 1, 3
	  dgrid_zero (n)	= pgrid_zero (n) - step2
	  dgrid_dims (n)	= pgrid_dims (n) + 1
660	CONTINUE						! End n

C Set the array dimensions for the grids.

	ipmax		= pgrid_dims (1)
	jpmax		= pgrid_dims (2)
	kpmax		= pgrid_dims (3)
	n_potl_pts	= ipmax * jpmax * kpmax
	IF (n_potl_pts .GT. 18000000) GOTO 950

C Note that the dielectric grid will have points n and n+1 surrounding
C potential point n, unlike the PEPR diel-potl relationship.

	iemax		= dgrid_dims (1)
	jemax		= dgrid_dims (2)
	kemax		= dgrid_dims (3)
	n_diel_pts	= iemax * jemax * kemax
	IF (n_diel_pts .GT. 18000000) GOTO 950

	WRITE (11,1200) divider
	WRITE (11,1210)
	WRITE (11,1215) step
	WRITE (11,1220) ipmax, jpmax, kpmax
	WRITE (11,1230) iemax, jemax, kemax
	WRITE (11,1240) (pgrid_zero (n), n = 1, 3)
	WRITE (11,1250) (dgrid_zero (n), n = 1, 3)
	IF (.NOT. focus) THEN
	  WRITE (11,1255) mol_lims (1,1), mol_lims (1,2)
	  WRITE (11,1256) mol_lims (2,1), mol_lims (2,2)
	  WRITE (11,1257) mol_lims (3,1), mol_lims (3,2)
	END IF
	WRITE (11,1260) bc_type (1,1), bc_type (1,2)
	WRITE (11,1270) bc_type (2,1), bc_type (2,2)
	WRITE (11,1280) bc_type (3,1), bc_type (3,2)
	IF (allow_outside) THEN
	  WRITE (11,1290)
	ELSE
	  WRITE (11,1310)
	END IF
	IF (i_refl .NE. 0) THEN
	  WRITE (11,1315)
	END IF
	IF (using_sphr) THEN
	  WRITE (11,1320) sphr_radius
	END IF
	RETURN

C 900	WRITE (6,9000)
C	CALL	EXIT

910	WRITE (6,9100)
	CALL	EXIT

920	WRITE (6,9200)
	CALL	EXIT

930	WRITE (6,9300)
	CALL	EXIT

940	WRITE (6,9400)
	CALL	EXIT

950	WRITE (6,9500)
	CALL	EXIT
	END


C------------------------------------------------------------------------------C
C									       C
C			SUBROUTINE	get_old_dims			       C
C JW, Reading, Mar.93							       C
C------------------------------------------------------------------------------C

	SUBROUTINE	get_old_dims (ipmax_old,jpmax_old,kpmax_old)
C	**********	************

C Just read the front of a regular grid file to avoid needing the old
C continuation files.

	REAL		zero_old (3), focus_cen (3)
	INTEGER		dims_old (3), focus_num
	LOGICAL		focus, focus_qmod
	CHARACTER*60	char_file_old, cion_file_old,
     1			potl_file_old,
     2			iter_file_old, diel_file_old,
     3			cacc_file_old, dfix_file_old

	COMMON	/continue/	focus, step_old, zero_old, dims_old,
     1				focus_step, focus_num, focus_cen,
     2				focus_qmod
	COMMON	/files_old/	potl_file_old,
     1				iter_file_old, diel_file_old,
     2				char_file_old, cion_file_old,
     3				cacc_file_old, dfix_file_old

Clnx	OPEN (UNIT=3, NAME=potl_file_old, TYPE='OLD',
Clnx     1	      FORM='UNFORMATTED', READONLY)
	OPEN (UNIT=3, NAME=potl_file_old, TYPE='OLD',
     1	      FORM='UNFORMATTED')
	READ (3) zero_old, dims_old, step_old
	ipmax_old	= dims_old (1)
	jpmax_old	= dims_old (2)
	kpmax_old	= dims_old (3)

	RETURN
	END


C------------------------------------------------------------------------------C
C									       C
C			SUBROUTINE	grid_set_foc1			       C
C JW, Reading, Feb.90							       C
C------------------------------------------------------------------------------C

	SUBROUTINE	grid_set_foc1 (potl,char,chr2,diel,iter,cion,
C	**********	*************
     1				       ipmax,jpmax,kpmax,
     2				       ipmax_old,jpmax_old,kpmax_old)

C This routine uses the old arrays (buffered through temporary declarations
C of diel and cion) on a focus run, to set up the new potl and
C char arrays (if focus_qmod).

C ?? ---------- A NOTE ABOUT WHAT WE EXPECT FROM FOCUSSING ----------------
C ?? ---------- (also see our notes on this subject)       ----------------
C ?? The basic problem is that we expect difficulty at the new grid
C ?? boundary, due to charge and dielectric discontinuity, particularly
C ?? when this boundary is through a protein region - as we intend for
C ?? individual pK calculations on a very fine grid.  We currently will do
C ?? nothing fancy here - dielectric is re-assigned with no reference to
C ?? the previous grid; charge is re-assigned on a new distribution, but
C ?? OPTIONALLY with the total amount used equal to the total amount inside
C ?? the new iteration region on the old charge grid (as opposed to the full
C ?? charge) - (focus_qmod flag - not programmed yet).
C ?? Fancy things that we might like to do in the future include having
C ?? a single FD grid interfacing fine and coarse regions (we used to do this).
C ?? And/or trying to draw a new/old boundary away from charge points.
C ?? And /or finding some way of boundary matching source term subtracted potls
C ?? --------------------------------------------------------------------------

	REAL		potl (ipmax,jpmax,kpmax),
     1			char (ipmax,jpmax,kpmax),
     2			chr2 (ipmax,jpmax,kpmax),
     3			diel (ipmax_old,jpmax_old,kpmax_old)
	LOGICAL*1	iter (ipmax,jpmax,kpmax),
     1			cion (ipmax_old,jpmax_old,kpmax_old)
	REAL		zero_old (3), focus_cen (3),
     1			repeat_dist (3), repeat_orig (3),
     2			refl_orig (3,2)
	INTEGER		dims_old (3), focus_num
	CHARACTER*4	bc_type (3,2)
	LOGICAL		focus, focus_qmod, using_sphr,
     1			using_zero, allow_outside

	COMMON	/continue/	focus, step_old, zero_old, dims_old,
     1				focus_step, focus_num, focus_cen,
     2				focus_qmod
	COMMON	/boundary/	bc_type, repeat_dist, repeat_orig,
     1				refl_orig, using_sphr, using_zero,
     2				sphr_radius, allow_outside,sphr_potl,
     3				q_sphr_potl, i_refl

	CALL	set_iter (iter, ipmax,jpmax,kpmax, focus)

	CALL	init_potl_foc (potl,diel,cion, ipmax,jpmax,kpmax,
     1			       ipmax_old,jpmax_old,kpmax_old)

C ?? - this charge set up on focus will probably be changed with char old used
C ?? - to modulate the amount of charge assigned (diel as buffer array)
	CALL	qfetch (char,chr2,iter, ipmax,jpmax,kpmax,
     1			allow_outside, focus_qmod, focus)

	RETURN
	END


C------------------------------------------------------------------------------C
C									       C
C			SUBROUTINE	grid_set_foc2			       C
C JW, Reading, Feb.90							       C
C------------------------------------------------------------------------------C

	SUBROUTINE	grid_set_foc2 (diel,dfix_1,dfix_2,char,chr2,
C	**********	*************
     1		 cacc,iter,cion, ipmax,jpmax,kpmax, iemax,jemax,kemax,
     2			  n_sub, cion_frac, ions_bound_vdw,
     3			  include_ions, diel_vary2,double_probe2,
     4			  charge_incc)

C Set up the current diel and cion/cacc grids on a focus run.
C ?? This is just the cion_diel_xxx call - it could go up top.
C ?? we might like at some point to check these grids against char grid.

	REAL		diel (iemax,jemax,kemax),
     1			cacc (1,1,1),
     2			char (ipmax,jpmax,kpmax),
     3			chr2 (ipmax,jpmax,kpmax)
	LOGICAL*1	iter (ipmax,jpmax,kpmax),
     1			cion (ipmax,jpmax,kpmax),
     2			dfix_1 (iemax,jemax,kemax),
     3			dfix_2 (iemax,jemax,kemax)
	REAL		repeat_dist (3), repeat_orig (3),
     1			refl_orig (3,2)
	CHARACTER*4	bc_type (3,2)
	LOGICAL		using_sphr, using_zero, allow_outside,
     1			old_diel_cion, cion_frac, ions_bound_vdw,
     2			include_ions, diel_vary2, double_probe2,
     3			charge_incc

	COMMON	/boundary/	bc_type, repeat_dist, repeat_orig,
     1				refl_orig, using_sphr, using_zero,
     2				sphr_radius, allow_outside,sphr_potl,
     3				q_sphr_potl, i_refl
	COMMON	/saver_grid/	old_diel_cion

	IF (old_diel_cion) THEN
	  CALL	read_saver_grids (diel,dfix_1,dfix_2,cacc,cion,
     1				  ipmax,jpmax,kpmax,
     2				  iemax,jemax,kemax, cion_frac,
     3				  include_ions, diel_vary2,
     4				  double_probe2)
	ELSE
	  IF (ions_bound_vdw) THEN
	    CALL	cion_diel_vdw(diel,dfix_1,char,chr2,cacc,cion,
     1			 iter,ipmax,jpmax,kpmax, iemax,jemax,kemax,
     2			 allow_outside,n_sub,charge_incc)
	  ELSE
	    CALL	cion_diel_ren (diel,dfix_1,dfix_2,
     1			 char,chr2,cacc,cion,iter,
     2			 ipmax,jpmax,kpmax, iemax,jemax,kemax,
     3			 allow_outside,n_sub,charge_incc)
	  END IF
	END IF

	RETURN
	END


C------------------------------------------------------------------------------C
C									       C
C			SUBROUTINE	grid_set_reg			       C
C JW, Reading, Feb.90							       C
C------------------------------------------------------------------------------C

	SUBROUTINE	grid_set_reg (potl,char,chr2,diel,dfix_1,
C	**********	************
     1	  dfix_2,cacc,iter,cion,ipmax,jpmax,kpmax, iemax,jemax,kemax,
     2			 n_sub, cion_frac, ions_bound_vdw,
     3			 include_ions, diel_vary2,double_probe2,
     4			 charge_incc)

C Not a focus run.  Normal grid setting in this routine.
C ?? Note that to use .NOT.calc_to_edge we will have to calculate the iter
C ?? array first and base the inside checks and other grid calcns on this

	REAL		potl (ipmax,jpmax,kpmax),
     1			char (ipmax,jpmax,kpmax),
     2			chr2 (ipmax,jpmax,kpmax),
     3			diel (iemax,jemax,kemax),
     4			cacc (1,1,1)
	LOGICAL*1	iter (ipmax,jpmax,kpmax),
     1			cion (ipmax,jpmax,kpmax),
     2			dfix_1 (iemax,jemax,kemax),
     3			dfix_2 (iemax,jemax,kemax)
	REAL		zero_old (3), focus_cen (3),
     1			repeat_dist (3), repeat_orig (3),
     2			refl_orig (3,2)
	INTEGER		dims_old (3), focus_num
	CHARACTER*4	bc_type (3,2)
	LOGICAL		focus, focus_qmod, using_sphr,
     1			using_zero, allow_outside, old_diel_cion,
     2			cion_frac, ions_bound_vdw, include_ions,
     3			diel_vary2, double_probe2, charge_incc

	COMMON	/continue/	focus, step_old, zero_old, dims_old,
     1				focus_step, focus_num, focus_cen,
     2				focus_qmod
	COMMON	/boundary/	bc_type, repeat_dist, repeat_orig,
     1				refl_orig, using_sphr, using_zero,
     2				sphr_radius, allow_outside,sphr_potl,
     3				q_sphr_potl, i_refl
	COMMON	/saver_grid/	old_diel_cion

	CALL	set_iter (iter, ipmax,jpmax,kpmax, focus)

	CALL	init_potl_reg (potl,iter, ipmax,jpmax,kpmax)

	CALL	qfetch (char,chr2,iter, ipmax,jpmax,kpmax,
     1			allow_outside,focus_qmod, focus)

	IF (old_diel_cion) THEN
	  CALL	read_saver_grids (diel,dfix_1,dfix_2,cacc,cion,
     1				  ipmax,jpmax,kpmax,
     2				  iemax,jemax,kemax, cion_frac,
     3				  include_ions, diel_vary2,
     4				  double_probe2)
	ELSE
	  IF (ions_bound_vdw) THEN
	    CALL	cion_diel_vdw(diel,dfix_1,char,chr2,cacc,cion,
     1			 iter,ipmax,jpmax,kpmax, iemax,jemax,kemax,
     2			 allow_outside,n_sub,charge_incc)
	  ELSE
	    CALL	cion_diel_ren (diel,dfix_1,dfix_2,
     1			 char,chr2,cacc,cion,iter,
     2			 ipmax,jpmax,kpmax, iemax,jemax,kemax,
     3			 allow_outside,n_sub,charge_incc)
	  END IF
	END IF

	RETURN
	END


C------------------------------------------------------------------------------C
C									       C
C			SUBROUTINE	set_iter			       C
C JW, Reading, Feb.90							       C
C------------------------------------------------------------------------------C

	SUBROUTINE	set_iter (iter, ipmax,jpmax,kpmax, focus)
C	**********	********

C Set the iter array that flags potential points we are to iterate.
C For a REPT boundary, the potential grid is arranged such that pgrid
C indices 1 and maximum are equivalent, and we only iterate one (the lower)
C of these equivalent points - see also the iteration loop p/m setting.

C ?? With sphere_test set, we will allow iteration only within a sphere of
C ?? radius sphr_radius and centre at (0,0,0) - a bit of a fudge (for tests).

	LOGICAL*1	iter (ipmax,jpmax,kpmax)
	REAL		repeat_dist (3), repeat_orig (3),
     1			refl_orig (3,2), mol_lims (3,2),mol_size (3),
     2			pgrid_zero (3), pgrid_top (3)
	INTEGER		pgrid_dims (3), ijk_min (3), ijk_max (3)
	CHARACTER*60	coord_file
	LOGICAL		focus, using_sphr, using_zero, allow_outside,
     1			calc_to_edge, non_uniform, molout,calpha_only,
     2			using_test_atom, sphere_test
	CHARACTER*4	bc_type (3,2)

	COMMON	/grid/		step, extend, calc_to_edge, mol_lims,
     1				mol_size, pgrid_zero, pgrid_dims,
     2				step2, pgrid_top, n_potl_pts,
     3				n_diel_pts, non_uniform, foh, cv_uni
	COMMON	/boundary/	bc_type, repeat_dist, repeat_orig,
     1				refl_orig, using_sphr, using_zero,
     2				sphr_radius, allow_outside,sphr_potl,
     3				q_sphr_potl, i_refl
	COMMON	/molecule/	molout, coord_file, calpha_only,
     1				rad_test_atom, using_test_atom,
     2				sphere_test

9000	FORMAT ('0','*** ERROR *** we need dielectric grid/set_iter')

	DO 200 k		= 1, kpmax
	  DO 200 j		= 1, jpmax
	    DO 200 i		= 1, ipmax
	      iter (i,j,k)	= .FALSE.
200	CONTINUE						! End i,j,k

	DO 300 n		= 1, 3
	  IF (focus) THEN
	    ijk_min (n)		= 2
	    ijk_max (n)		= pgrid_dims (n) - 1
	  ELSE
	    IF (calc_to_edge) THEN
	      IF      (bc_type (n,1) .EQ. 'REPT') THEN
		ijk_min (n)	= 1
	      ELSE IF (bc_type (n,1) .EQ. 'REFL') THEN
		ijk_min (n)	= 1
	      ELSE
		ijk_min (n)	= 2
	      END IF
	      IF      (bc_type (n,2) .EQ. 'REPT') THEN
		ijk_max (n)	= pgrid_dims (n) - 1
	      ELSE IF (bc_type (n,2) .EQ. 'REFL') THEN
		ijk_max (n)	= pgrid_dims (n)
	      ELSE
		ijk_max (n)	= pgrid_dims (n) - 1
	      END IF
	    ELSE
	      IF (sphere_test) THEN
		ijk_min (n)	= 1
		ijk_max (n)	= pgrid_dims (n)
	      ELSE
		GOTO 900
	      END IF
	    END IF
	  END IF
300	CONTINUE						! End n

	DO 400 k		= ijk_min (3), ijk_max (3)
	  xyzk			= pgrid_zero (3) + step*FLOAT (k-1)
	  DO 400 j		= ijk_min (2), ijk_max (2)
	    xyzj		= pgrid_zero (2) + step*FLOAT (j-1)
	    DO 400 i		= ijk_min (1), ijk_max (1)
	      xyzi		= pgrid_zero (1) + step*FLOAT (i-1)
	      IF (calc_to_edge) THEN
		iter (i,j,k)	= .TRUE.
	      ELSE
		IF (sphere_test) THEN
		  dist_temp	= SQRT (xyzk**2 + xyzj**2 + xyzi**2)
		  IF (dist_temp .LT. sphr_radius) THEN
		    iter (i,j,k) = .TRUE.
		  END IF
		ELSE
		  GOTO 900
		END IF
	      END IF
400	CONTINUE						! End i,j,k

	RETURN

900	WRITE (6,9000)
	CALL	EXIT
	END


C------------------------------------------------------------------------------C
C									       C
C			SUBROUTINE	init_potl_foc			       C
C JW, Reading, Feb.90							       C
C------------------------------------------------------------------------------C

	SUBROUTINE	init_potl_foc (potl,diel,cion,
C	**********	*************
     1				       ipmax,jpmax,kpmax,
     2				       ipmax_old,jpmax_old,kpmax_old)

C Interpolate the current potl array starting set, and the potl bcs from the
C previous potl grid (using previous iter array as a check).
C If charge_inc is set, then we also read in the reg. grid initial and final
C potl maps to put into linear arrays that match the focus grid outer shell.
C These values are combined from iterate, on each charge increment.
C If charge_inc is set, the make sure that the overall interpolation potl
C file read-in is the initial charge regular grid file.

	REAL		potl (ipmax,jpmax,kpmax),
     1			diel (ipmax_old,jpmax_old,kpmax_old)
	LOGICAL*1	cion (ipmax_old,jpmax_old,kpmax_old)

	REAL		xyz (3), mol_lims (3,2), mol_size (3),
     1			pgrid_zero (3), pgrid_top (3), zero_old (3),
     2			focus_cen (3), del_xyz (3),
     3			box_vals (2,2,2), itn_to_mvolts,
     4			inc_foc_step, inc_foc_cen (3), zero_tmp (3),
     5			foc_edges (2,50000)
	INTEGER		dims_old (3), focus_num, pgrid_dims (3),
     1			dims_tmp (3), num_edge (2)
	LOGICAL		focus, focus_qmod, calc_to_edge,
     1			non_uniform, charge_inc, inc_focus,
     2			i_edge, j_edge, k_edge, more_inc_info
	CHARACTER*60	char_file_old, cion_file_old,
     1			potl_file_old,
     2			iter_file_old, diel_file_old,
     3			cacc_file_old, dfix_file_old,
     4			inc_reg_pot1, inc_reg_pot2

	COMMON	/reg_shells/	foc_edges, num_edge_pts
	COMMON	/swch_params/	charge_inc, inc_focus, n_charge_inc,
     1				rms_each_inc,inc_foc_cen,inc_foc_num,
     2				inc_foc_step, inc_reg_pot1,
     3				inc_reg_pot2, q_const_swch,
     4				q_alter_swch,number_inc,more_inc_info
	COMMON	/continue/	focus, step_old, zero_old, dims_old,
     1				focus_step, focus_num, focus_cen,
     2				focus_qmod
	COMMON	/grid/		step, extend, calc_to_edge, mol_lims,
     1				mol_size, pgrid_zero, pgrid_dims,
     2				step2, pgrid_top, n_potl_pts,
     3				n_diel_pts, non_uniform, foh, cv_uni
	COMMON	/files_old/	potl_file_old,
     1				iter_file_old, diel_file_old,
     2				char_file_old, cion_file_old,
     3				cacc_file_old, dfix_file_old
	COMMON	/constants/	enat, elec, bolt, avag, temp_K, ekt,
     1				diel_zer, itn_to_mvolts, vary_a,
     2				vary_b1, vary_b2

2000	FORMAT ('0',28X,'---------------------------------------')
2020	FORMAT (' ','INIT_POTL_FOC/CHARGE_INC - 2 reg grd
     1 files read to linear array - ',I5,' pts')
9000	FORMAT ('0','*** ERROR *** cannot interpolate outof old grid')
9100	FORMAT ('0','*** ERROR * init_potl_foc * inc_focus not true')
9200	FORMAT ('0','*** ERROR * init_potl_foc * old dims mismatch')
9400	FORMAT ('0','*** ERROR * init_potl_foc * edge pts .ge. 50000')
9500	FORMAT ('0','*** ERROR * init_potl_foc * num_edge 1/2 mismch')
9600	FORMAT ('0','*** charge_inc is true - need reg potl file mch')

C The old potl grid comes onto the temporary diel array, and old iter to cion.
C We have already opened the potl file to get dims in get_old_dims.
C We do this even if charge_inc - then better to use reg. grid potl file.

	DO 200 k			= 1, kpmax_old
	  DO 200 j			= 1, jpmax_old
	    READ (3) (diel (i,j,k), i	= 1, ipmax_old)
	    DO 190 i			= 1, ipmax_old
	      diel (i,j,k)		= diel (i,j,k)/itn_to_mvolts
190	    CONTINUE						! End i
200	CONTINUE						! End j,k
	CLOSE (UNIT=3)

Clnx	OPEN (UNIT=3, NAME=iter_file_old, TYPE='OLD',
Clnx     1	      FORM='UNFORMATTED', READONLY)
	OPEN (UNIT=3, NAME=iter_file_old, TYPE='OLD',
     1	      FORM='UNFORMATTED')
C ?? - shall we read and check the grid params?
	READ (3)
	DO 300 k			= 1, kpmax_old
	  DO 300 j			= 1, jpmax_old
	    READ (3) (cion (i,j,k), i	= 1, ipmax_old)
300	CONTINUE						! End i,j,k
	CLOSE (UNIT=3)

C And interpolate (linearly) from the potentials in an 8 point box.

	DO 600 k		= 1, kpmax
	  xyz (3)		= pgrid_zero (3) + step*FLOAT (k-1)
	  kol			= 1 + INT ( ((xyz(3)-zero_old(3)) /
     1					     step_old) )
	  del_xyz (3)		= (xyz (3) - zero_old (3)) -
     1				   step_old*FLOAT (kol - 1)
	  DO 600 j		= 1, jpmax
	    xyz (2)		= pgrid_zero (2) + step*FLOAT (j-1)
	    jol			= 1 + INT ( ((xyz(2)-zero_old(2)) /
     1					     step_old) )
	    del_xyz (2)		= (xyz (2) - zero_old (2)) -
     1				   step_old*FLOAT (jol - 1)
	    DO 600 i		= 1, ipmax
	      xyz (1)		= pgrid_zero (1) + step*FLOAT (i-1)
	      iol		= 1 + INT ( ((xyz(1)-zero_old(1)) /
     1					     step_old) )
	      del_xyz (1)	= (xyz (1) - zero_old (1)) -
     1				   step_old*FLOAT (iol - 1)

	      IF (iol .LT. 1 .OR. iol .GT. (dims_old(1)-1)) GOTO 900
	      IF (jol .LT. 1 .OR. jol .GT. (dims_old(2)-1)) GOTO 900
	      IF (kol .LT. 1 .OR. kol .GT. (dims_old(3)-1)) GOTO 900
	      DO 400 ko			= kol, kol+1
		kt			= ko - kol + 1
		DO 400 jo		= jol, jol+1
		  jt			= jo - jol + 1
		  DO 400 io		= iol, iol+1
		    it			= io - iol + 1
		    IF (.NOT. cion (io,jo,ko)) GOTO 900
		    box_vals (it,jt,kt)	= diel (io,jo,ko)
400	      CONTINUE						! End io,jo,ko
	      CALL	box_interp (box_vals, del_xyz,step_old, value)
	      potl (i,j,k)		= value
600	CONTINUE						! End i,j,k

C Read in the initial and final reg. grid potl shells into linear arrays
C from the 3D maps, if charge_inc - focus must be true here.
C We will carry over checking with the iter file in the cion array used above.

	IF (charge_inc) THEN
Clnc	  DO 630 m	= 1, 60
Clnx	    IF (potl_file_old (m) .NE. inc_reg_pot1 (m)) GOTO 960
Clnx630	  CONTINUE
	  IF (potl_file_old .NE. inc_reg_pot1) GOTO 960
	END IF

	IF (charge_inc) THEN
	  IF (.NOT. inc_focus) GOTO 910
	  DO 800 m		= 1, 2
	    num_edge (m)	= 0

	    IF (m .EQ. 1) THEN
Clnx	      OPEN (UNIT=3, NAME=inc_reg_pot1, TYPE='OLD',
Clnx     1		    FORM='UNFORMATTED', READONLY)
	      OPEN (UNIT=3, NAME=inc_reg_pot1, TYPE='OLD',
     1		    FORM='UNFORMATTED')
	      READ (3) zero_tmp, dims_tmp, step_tmp
	    ELSE
Clnx	      OPEN (UNIT=3, NAME=inc_reg_pot2, TYPE='OLD',
Clnx     1		    FORM='UNFORMATTED', READONLY)
	      OPEN (UNIT=3, NAME=inc_reg_pot2, TYPE='OLD',
     1		    FORM='UNFORMATTED')
	      READ (3) zero_tmp, dims_tmp, step_tmp
	    END IF

	    DO 710 n	= 1, 3
	      IF (dims_tmp (n) .NE. dims_old (n)) GOTO 920
	      IF (ABS (zero_tmp(n)-zero_old(n)) .GE. 0.00001) GOTO 920
710	    CONTINUE						! End n
	    IF (ABS (step_tmp-step_old) .GE. 0.00001) GOTO 920

	    DO 720 k			= 1, kpmax_old
	      DO 720 j			= 1, jpmax_old
		READ (3) (diel (i,j,k),i= 1, ipmax_old)
		DO 715 i		= 1, ipmax_old
		  diel (i,j,k)		= diel (i,j,k)/itn_to_mvolts
715		CONTINUE					! End i
720	    CONTINUE						! End j,k
	    CLOSE (UNIT=3)

	    DO 760 k		= 1, kpmax
	      k_edge		= .FALSE.
	      IF ((k.EQ.1) .OR. (k.EQ.kpmax)) k_edge = .TRUE.
	      xyz (3)		= pgrid_zero (3) + step*FLOAT (k-1)
	      kol		= 1 + INT ( ((xyz(3)-zero_old(3)) /
     1					     step_old) )
	      del_xyz (3)	= (xyz (3) - zero_old (3)) -
     1				   step_old*FLOAT (kol - 1)
	      DO 760 j		= 1, jpmax
		j_edge		= .FALSE.
		IF ((j.EQ.1) .OR. (j.EQ.jpmax)) j_edge = .TRUE.
		xyz (2)		= pgrid_zero (2) + step*FLOAT (j-1)
		jol		= 1 + INT ( ((xyz(2)-zero_old(2)) /
     1					     step_old) )
		del_xyz (2)	= (xyz (2) - zero_old (2)) -
     1				   step_old*FLOAT (jol - 1)
		DO 760 i	= 1, ipmax
		  i_edge	= .FALSE.
		  IF ((i.EQ.1) .OR. (i.EQ.ipmax)) i_edge = .TRUE.
		  xyz (1)	= pgrid_zero (1) + step*FLOAT (i-1)
		  iol		= 1 + INT ( ((xyz(1)-zero_old(1)) /
     1					     step_old) )
		  del_xyz (1)	= (xyz (1) - zero_old (1)) -
     1				   step_old*FLOAT (iol - 1)

		  IF ((.NOT.i_edge) .AND. (.NOT.j_edge) .AND.
     1		      (.NOT.k_edge)) GOTO 760

		  IF (iol.LT.1 .OR. iol.GT.(dims_old(1)-1)) GOTO 900
		  IF (jol.LT.1 .OR. jol.GT.(dims_old(2)-1)) GOTO 900
		  IF (kol.LT.1 .OR. kol.GT.(dims_old(3)-1)) GOTO 900
		  DO 740 ko		= kol, kol+1
		    kt			= ko - kol + 1
		    DO 740 jo		= jol, jol+1
		      jt		= jo - jol + 1
		      DO 740 io		= iol, iol+1
			it		= io - iol + 1
			IF (.NOT. cion (io,jo,ko)) GOTO 900
			box_vals (it,jt,kt) = diel (io,jo,ko)
740		  CONTINUE					! End io,jo,ko
		  CALL	box_interp (box_vals, del_xyz,step_old, value)
		  num_edge (m)		= num_edge (m) + 1
		  IF (num_edge (m) .GT. 50000) GOTO 940
		  foc_edges (m,num_edge (m)) = value
760	    CONTINUE						! End i,j,k
800	  CONTINUE						! End m
	  IF (num_edge (1) .NE. num_edge (2)) GOTO 950
	  num_edge_pts	= num_edge (1)
	  WRITE (11,2000)
	  WRITE (11,2020) num_edge_pts
	  WRITE (11,2000)
	END IF

	RETURN

900	WRITE (6,9000)
	CALL	EXIT

910	WRITE (6,9100)
	CALL	EXIT

920	WRITE (6,9200)
	CALL	EXIT

940	WRITE (6,9400)
	CALL	EXIT

950	WRITE (6,9500)
	CALL	EXIT

960	WRITE (6,9600)
	CALL	EXIT
	END


C------------------------------------------------------------------------------C
C									       C
C			SUBROUTINE	box_interp			       C
C JW, Reading, Feb.90							       C
C------------------------------------------------------------------------------C

	SUBROUTINE	box_interp (bx, del_xyz, stp, value)
C	**********	**********

C Interpolate from box_vals for value del_xyz away from lower faces.
C We have previously used face potentials over the dielectric cell for
C this interpolation, but this does not reproduce potentials at grid
C points.
C Now we use just 4 point interpolation, based on the potential point
C that the new point is closest too, and the 3 rods from this in the
C required directions.
C ?? - is this way of doing it right?
C Aug 91 - allow small frac oub, from floating point operations.

	REAL		del_xyz (3), bx (2,2,2), face (3,2),
     1			comp (3), del_pot (3), frac (3)
	INTEGER		oct (3)
	LOGICAL		face_interp

9000	FORMAT ('0','*** ERROR *** interpolation problem, frac oub')
9100	FORMAT ('0','*** ERROR *** oct index not set in box_inter')

	face_interp	= .FALSE.
	IF (face_interp) THEN
	  face (1,1)	= (bx (1,1,1) + bx (1,1,2) +
     1			   bx (1,2,1) + bx (1,2,2) ) / 4.
	  face (1,2)	= (bx (2,1,1) + bx (2,1,2) +
     1			   bx (2,2,1) + bx (2,2,2) ) / 4.
	  face (2,1)	= (bx (1,1,1) + bx (1,1,2) +
     1			   bx (2,1,1) + bx (2,1,2) ) / 4.
	  face (2,2)	= (bx (1,2,1) + bx (1,2,2) +
     1			   bx (2,2,1) + bx (2,2,2) ) / 4.
	  face (3,1)	= (bx (1,1,1) + bx (1,2,1) +
     1			   bx (2,1,1) + bx (2,2,1) ) / 4.
	  face (3,2)	= (bx (1,1,2) + bx (1,2,2) +
     1			   bx (2,1,2) + bx (2,2,2) ) / 4.
	  DO 300 n	= 1, 3
	    frac (n)	= del_xyz (n) / stp
	    IF      (frac (n) .LT. 0.) THEN
	      GOTO 900
	    ELSE IF (frac (n) .GT. 1.) THEN
	      GOTO 900
	    ELSE
	      comp (n)	= frac(n)*face(n,2) + (1.-frac(n))*face(n,1)
	    END IF
300	  CONTINUE						! End n
	  value		= (comp (1) + comp (2) + comp (3)) / 3.
	ELSE
	  DO 400 n	= 1, 3
	    oct (n)	= 0
	    frac (n)	= del_xyz (n) / stp
	    IF	    (frac (n) .LT. 0.) THEN
	      IF (frac (n) .LT. -0.0001) THEN
		GOTO 900
	      ELSE
		frac (n)	= 0.
	      END IF
	    END IF
	    IF (frac (n) .GT. 1.) THEN
	      IF (frac (n) .GT. 1.0001) THEN
		GOTO 900
	      ELSE
		frac (n)	= 1.0
	      END IF
	    END IF
	    IF      (frac (n).GE.0.  .AND. frac (n).LE.0.5) THEN
	      oct (n)	= 1
	    ELSE IF (frac (n).GT.0.5 .AND. frac (n).LE.1.0) THEN
	      oct (n)	= 2
	    END IF
	    IF (oct (n) .EQ. 0) GOTO 910
400	  CONTINUE						! End n
	  cen_pot	= bx (oct (1), oct (2), oct (3))
	  IF	  (oct (1) .EQ. 1) THEN
	    del_pot (1)	= frac (1)  *  (bx (2,oct(2),oct(3))-cen_pot)
	  ELSE IF (oct (1) .EQ. 2) THEN
	    del_pot (1)	= (1.-frac(1))*(bx (1,oct(2),oct(3))-cen_pot)
	  ELSE
	    GOTO 910
	  END IF
	  IF	  (oct (2) .EQ. 1) THEN
	    del_pot (2)	= frac (2)  *  (bx (oct(1),2,oct(3))-cen_pot)
	  ELSE IF (oct (2) .EQ. 2) THEN
	    del_pot (2)	= (1.-frac(2))*(bx (oct(1),1,oct(3))-cen_pot)
	  ELSE
	    GOTO 910
	  END IF
	  IF	  (oct (3) .EQ. 1) THEN
	    del_pot (3)	= frac (3)  *  (bx (oct(1),oct(2),2)-cen_pot)
	  ELSE IF (oct (3) .EQ. 2) THEN
	    del_pot (3)	= (1.-frac(3))*(bx (oct(1),oct(2),1)-cen_pot)
	  ELSE
	    GOTO 910
	  END IF
	  value		= cen_pot + del_pot (1) + del_pot (2) +
     1				    del_pot (3)
	END IF

	RETURN

900	WRITE (6,9000)
	CALL	EXIT

910	WRITE (6,9100)
	CALL	EXIT
	END


C------------------------------------------------------------------------------C
C									       C
C			SUBROUTINE	init_potl_reg			       C
C JW, Reading, Feb.90							       C
C------------------------------------------------------------------------------C

	SUBROUTINE	init_potl_reg (potl,iter, ipmax,jpmax,kpmax)
C	**********	*************

C Set the potential grid initially for a non-focus run.
C The potential field will be zero in the iteration region to begin with.
C For REPT or REFL the end points will be iterated independent of bc potl.
C For ZERO, we keep edges at zero;  SPHR some D-H combo potential.
C ZERO and SPHR are not allowed to mix, so that everywhere is the same.

	REAL		potl (ipmax,jpmax,kpmax)
	LOGICAL*1	iter (ipmax,jpmax,kpmax)
	REAL		repeat_dist (3), repeat_orig (3),
     1			refl_orig (3,2)
	CHARACTER*4	bc_type (3,2)
	LOGICAL		using_sphr, using_zero, allow_outside

	COMMON	/boundary/	bc_type, repeat_dist, repeat_orig,
     1				refl_orig, using_sphr, using_zero,
     2				sphr_radius, allow_outside,sphr_potl,
     3				q_sphr_potl, i_refl

9000	FORMAT ('0','*** ERROR *** using_zero/using_sphr both set')

	IF (using_zero .AND. using_sphr) GOTO 900

	DO 300 k		= 1, kpmax
	  DO 300 j		= 1, jpmax
	    DO 300 i		= 1, ipmax
	      IF (iter (i,j,k)) THEN
		potl (i,j,k)	= 0.
	      ELSE
		IF	(using_zero) THEN
		  potl (i,j,k)	= 0.
		ELSE IF (using_sphr) THEN
		  potl (i,j,k)	= sphr_potl
		ELSE
		  potl (i,j,k)	= 0.
		END IF
	      END IF
300	CONTINUE						! End i,j,k

	RETURN

900	WRITE (6,9000)
	CALL	EXIT
	END


C------------------------------------------------------------------------------C
C									       C
C			SUBROUTINE	qfetch				       C
C JW, Reading, Feb.90							       C
C------------------------------------------------------------------------------C

	SUBROUTINE	qfetch (char,chr2,iter, ipmax,jpmax,kpmax,
C	**********	******
     1				allow_outside, focus_qmod, focus)

C Get the charges from the ESCALC QOP file, and assign to the grid with
C the appropriate distribution function.
C ?? these possibilities are ...?
C ?? Note that we are expecting to put more (partial) charges into ESCALC.

C ?? what dist fn info store for each charge - check (total - one) potential
C ?? subtraction runs
C ?? Note that assigning protein charge depends on any potl point with
C ?? non-zero protein charge NOT being counterion accessible.

C When on a charge switching run (reg. or foc. grid) we will set up two
C charge arrays, with the constant and switching bits - so we will need to
C combine them on the iteration loop charge look up.
C Currently we restrict the number of switching charges to 20 max., so that
C we can store all energy incs. as we go along - may change this.
C ?? We could, if we get short of array space, think sometime about putting
C ?? the separate constant/switching charge information out to file -
C ?? only it is a little tricky due to the need to reach around arrays
C ?? in qfetch - we would need 2 qfetch passes and separate files for
C ?? constant and switching charge.

C To reduce array storage we only keep the following ESCALC information for
C each charge:
C	What	ESCALC slot	FDCALC slot
C	 nres	  qi (1)	  qi
C	 x,y,z	  qr (1-3)	  qr (1-3)
C     qmag,pkint  qr (4,5)	  qr (4,5)
C ionise,switchq  ql (1,2)	  ql (1,2)
C	res,atyp  qa4 (1,2)	  qa4 (1,2)
C	 pkcur	  pkcur           pkcur
C Oct.01 chain	  qc		  qc

C ?? Note that on a focus run we may be assigning parts of charges to the
C ?? grid limit indices, where the potential is not iterated - this is part
C ?? of the overall somewhat unseemly charge focussing current business.

	REAL		char (ipmax,jpmax,kpmax),
     1			chr2 (ipmax,jpmax,kpmax)
	LOGICAL*1	iter (ipmax,jpmax,kpmax)
	REAL		xyz (3)
	CHARACTER*60	charge_file
	CHARACTER*8	q_dist_type
	LOGICAL		pk_adjust, allow_outside, focus_qmod,inside,
     1			focus, charge_inc, inc_focus, switchq
	CHARACTER*4	qa4 (2,30000), qa4_buf (3),
     1			swchq_res (20), swchq_atyp (20)
	REAL		qr_buf (7), qr (5,30000), pkcur (30000),
     1			pout (10), pout_xyz (3,10), sample_xyz (3,3),
     2			mol_lims (3,2), mol_size (3), pgrid_zero (3),
     3			pgrid_top (3), inc_foc_step, inc_foc_cen (3),
     4			swchq_xyz (3,20), swchq_final (20),
     6			swchq_potl (101,20), swchq_dens (100)
	REAL		swchq_pE (3,100)
	INTEGER		qi_buf (3), qi (30000), pout_nres (10),
     1			pout_index (10), ijk_closest (3),
     2			pgrid_dims (3), which_VdW_es, swchq_nres (20)
	BYTE		divider (80)
	CHARACTER*60	inc_reg_pot1, inc_reg_pot2
	LOGICAL		ql_buf (2), ql (2,30000), q_output, pkq,
     1			calc_to_edge, non_uniform, more_inc_info
	CHARACTER*1	qc (30000), qc_buf, chain_here,
     1			swchq_chain (20)
	CHARACTER*4	atyp, res, pout_res (10), pout_atyp (10)

	LOGICAL	MACINC, ITRATE
	CHARACTER*80	QFIL (5), PDBFIL (5)
C ??	BYTE	QFIL (5,80), PDBFIL (5,80)

	COMMON	/swchq_pot/	swchq_xyz, swchq_atyp, swchq_res,
     1				swchq_nres, swchq_final, swchq_potl,
     2				swchq_dens, swchq_pE, swchq_chain
	COMMON	/swch_params/	charge_inc, inc_focus, n_charge_inc,
     1				rms_each_inc,inc_foc_cen,inc_foc_num,
     2				inc_foc_step, inc_reg_pot1,
     3				inc_reg_pot2, q_const_swch,
     4				q_alter_swch,number_inc,more_inc_info
	COMMON	/charges/	charge_file, pk_adjust,
     1				q_dist_type, pH_escalc, q_iter_grid,
     2				q_mag_tot, q_output, q_all_grid
	COMMON	/grid/		step, extend, calc_to_edge, mol_lims,
     1				mol_size, pgrid_zero, pgrid_dims,
     2				step2, pgrid_top, n_potl_pts,
     3				n_diel_pts, non_uniform, foh, cv_uni
	COMMON	/potl_vals/	n_pout, pout_nres, pout_res,
     1				pout_atyp, pout, pout_index, pout_xyz,
     2				sample_xyz

	DATA	divider		/ 80 * '-' /

4	FORMAT (A80)
5	FORMAT ('0',80A1)
6	FORMAT ('1',80A1)
7	FORMAT ('0',' Charge Set-Up from an ESCALC o/p file
     1 with the following control info')
8	FORMAT ('0',20X,'The ESCALC pH has been set to  ',F8.3)
10	FORMAT ('0',20X,'Total number of file sets = ',I3)
15	FORMAT ('0',14X,'File set number = ',I3,' Coord and Q files :')
17	FORMAT ('0',19X,'We are using the *** ITERATED *** pKS')
18	FORMAT ('0',20X,'We are using the *** INITIAL *** pKs')
20	FORMAT (' ',25X,'Macinc = ',L1)
24	FORMAT (' ',25X,'Itrate = ',L1)
28	FORMAT (' ',25X,' ncal  = ',I1,' - ESCALC calculation method')
30	FORMAT (' ',25X,'i_qset = ',I1,' - charge set used in ESCALC')
32	FORMAT (' ','*** i_qset = 4 means that all charges are
     1 taken at qmag - NO pH adjustment ***')
34	FORMAT (' ',25X,'VdW_es = ',I1,' - VdW radius set  in ESCALC')
40	FORMAT ('0',10X,' Number of charges read from ESCALC = ',I5)
55	FORMAT ('0',10X,'q_iter_grid = ',F10.3,3X,'q_all_grid = ',
     1			 F10.3)
57	FORMAT ('0',25X,'q_mag_tot (to match ESCALC) = ', F10.3)
60	FORMAT ('0',2X,'NQ',1X,'CH/NRES',2X,'RES',2X,'TYP',4X,'Qmag',
     1             4X,'Q ph',4X,'pK',12X,'IJK')
62	FORMAT ('0',2X,'NQ',1X,'CH/NRES',2X,'RES',2X,'TYP',4X,'Qmag',
     1             4X,'Q ph',4X,'pK','is a SWITCHING charge')
65	FORMAT(' ',1X,I5,1X,A1,I4,1X,A4,1X,A4,1X,F7.3,1X,F7.3,1X,F6.2,
     1             3(2X,I5))
67	FORMAT(' ',1X,I5,1X,A1,I4,1X,A4,1X,A4,1X,F7.3,1X,F7.3,1X,F6.2)
70	FORMAT ('0',10X,' Number of charges included on grid = ',I5)
72	FORMAT ('0','On a charge SWITCHING run, const Q = ',F10.3)
74	FORMAT ('0','On a charge SWITCHING run, swich Q = ',F10.3)
76	FORMAT ('0','On a charge SWITCHING run, no swch = ',I3)
1020	FORMAT ('0','We have the following 3 sample point locations
     1 to follow during the iteration')
1030	FORMAT ('0','sample point xyz = ',3(2X,F8.3))

9200	FORMAT ('0','*** ERROR *** we have a charge outside of grid')
9300	FORMAT ('0','*** ERROR *** number_inc.gt.20 - change this?')

C Open the Nov.90 ESCALC (output) charge file.

Clnx	OPEN (UNIT=9, NAME=charge_file, TYPE='OLD',
Clnx     1	      FORM='UNFORMATTED', READONLY)
	OPEN (UNIT=9, NAME=charge_file, TYPE='OLD',
     1	      FORM='UNFORMATTED')
	q_iter_grid	= 0.
	q_all_grid	= 0.
	q_mag_tot	= 0.
	IF (charge_inc) THEN
	  q_const_swch	= 0.
	  q_alter_swch	= 0.
	  number_inc	= 0
	END IF

	READ (9) NFIL
	DO 120 IFIL = 1, NFIL
	    READ (9) PDBFIL (IFIL)
	    READ (9) QFIL (IFIL)
C ??	    READ (9) ( PDBFIL (IFIL,NCH), NCH = 1, 80 )
C ??	    READ (9) ( QFIL (IFIL,NCH), NCH = 1, 80 )
120	CONTINUE						! End Ifil
	READ (9) nq, macinc, itrate, i_qset, which_VdW_es, ncal

	DO 130 iq	= 1, NQ
	  READ (9) (qr_buf (m), m=1,7), (qa4_buf (m), m=1,3),
     1		   (qi_buf (m), m=1,3), (ql_buf (m), m=1,2),
     2		    qc_buf
	  qi (iq)	= qi_buf (1)
	  qa4 (1,iq)	= qa4_buf (1)
	  qa4 (2,iq)	= qa4_buf (2)
	  ql (1,iq)	= ql_buf (1)
	  ql (2,iq)	= ql_buf (2)
	  qc (iq)	= qc_buf
	  DO 125 m	= 1, 5
	    qr (m,iq)	= qr_buf (m)
125	  CONTINUE						! End m
130	CONTINUE						! End iq

	READ (9) wbufer, tener, wtot_es, qtcur, qt, q_before
	DO 230 iq	= 1, NQ
	  READ (9) poti, poti_fixed, poti_pK, qcur_buf,
     1		   q_pK, pkcur_buf, delpk_buf, wi_es, wbufi
	  pkcur (iq)	= pkcur_buf
230	CONTINUE						! End iq

	CLOSE (UNIT=9)

C Write out general information about the charge input to the information file.

	WRITE (11,5) divider
	WRITE (11,7)
	WRITE (11,8) pH_escalc
	WRITE (11,10) NFIL
	DO 330 IFIL = 1, NFIL
	    WRITE (11,15) IFIL
	    WRITE (11,4) PDBFIL (IFIL)
	    WRITE (11,4) QFIL (IFIL)
C ??	    WRITE (11,5) ( PDBFIL (IFIL,M), M = 1, 80 )
C ??	    WRITE (11,5) ( QFIL (IFIL,M), M = 1, 80 )
330	CONTINUE						! End Ifil
	WRITE (11,5) divider
	IF (pk_adjust) THEN
	  WRITE (11,17)
	ELSE
	  WRITE (11,18)
	END IF
	WRITE (11,20) MACINC
	WRITE (11,24) ITRATE
	WRITE (11,28) ncal
	WRITE (11,30) i_qset
	IF (i_qset .EQ. 4) WRITE (11,32)
	WRITE (11,34) which_VdW_es
	WRITE (11,5) divider
	WRITE (11,40) NQ
	WRITE (11,5) divider

C Initialise the charge array for incremental charge assignements.

	DO 350 k		= 1, kpmax
	  DO 350 j		= 1, jpmax
	    DO 350 i		= 1, ipmax
	      char (i,j,k)	= 0.
	      IF (charge_inc) THEN
		chr2 (i,j,k)	= 0.
	      END IF
350	CONTINUE						! End i,j,k

C Write out a header line in the info file for the charge information,
C where ijk is the closest charge point (whatever q_dist_type is doing),
C if the q_output flag is set.

	IF (q_output) THEN
C ??	  WRITE (11,6) divider
	  WRITE (11,60)
	END IF
	IF (charge_inc) THEN
	  WRITE (11,62)
	END IF

C Put the charges onto the grid, and output information to the information
C file if this switch is set.
C For any charges that we want the iterated potentials o/p, index them.
C Indices left at zero are unfound charges.

	DO 380 i_pout	= 1, n_pout
	  pout_index (i_pout)	= 0
380	CONTINUE						! End i_pout

	nq_ongrid	= 0
	DO 430 iq	= 1, NQ
	  DO 405 n	= 1, 3
	    xyz (n)	= qr (n,iq)
405	  CONTINUE						! End n
	  CALL	inside_check (xyz, inside)
	  IF (.NOT. inside) THEN
	    IF (allow_outside) THEN
	      GOTO 430
	    ELSE
	      GOTO 920
	    END IF
	  END IF
	  nq_ongrid	= nq_ongrid + 1
	  pkq		= ql (1,iq)
	  switchq	= ql (2,iq)
	  IF (i_qset .EQ. 4) THEN
	    pkq		= .FALSE.
	  END IF
	  qmag		= qr (4,iq)
	  IF (pk_adjust) THEN
	    pk		= pkcur (iq)
	  ELSE
	    pk		= qr (5,iq)
	  END IF
	  res		= qa4 (1,iq)
	  atyp		= qa4 (2,iq)
	  nres		= qi (iq)
	  chain_here	= qc (iq)
	  CALL	q_calc (char,chr2,iter, ipmax,jpmax,kpmax, xyz, qmag,
     1		     pkq, pk, q_here, ijk_closest, focus_qmod, focus,
     2		     switchq)
	  IF (q_output) THEN
	    WRITE (11,65) iq,chain_here,nres,res,atyp,qmag,q_here,pk,
     1			  ijk_closest
	  END IF
	  IF (charge_inc .AND. switchq) THEN
	    number_inc = number_inc + 1
	    IF (number_inc .GT. 20) GOTO 930
	    ni			= number_inc
	    DO 410 n		= 1, 3
	      swchq_xyz (n,ni)	= xyz (n)
410	    CONTINUE						! End n
	    swchq_atyp (ni)	= atyp
	    swchq_res (ni)	= res
	    swchq_nres (ni)	= nres
	    swchq_chain (ni)	= chain_here
	    swchq_final (ni)	= q_here
	    WRITE (11,67) iq,chain_here,nres,res,atyp,qmag,q_here,pk
	  END IF
	  DO 415 i_pout			= 1, n_pout
	    IF (nres .EQ. pout_nres (i_pout) .AND.
     1		res  .EQ. pout_res  (i_pout) .AND.
     2		atyp .EQ. pout_atyp (i_pout)) THEN
	      pout_index (i_pout)	= iq
	      DO 420 n			= 1, 3
		pout_xyz (n,i_pout)	= xyz (n)
420	      CONTINUE						! End n
	      GOTO 430
	    END IF
415	  CONTINUE						! End i_pout
430	CONTINUE						! End iq

	WRITE (11,55) q_iter_grid, q_all_grid
	WRITE (11,57) q_mag_tot
	IF (charge_inc) THEN
	  WRITE (11,5) divider
	  WRITE (11,72) q_const_swch
	  WRITE (11,74) q_alter_swch
	  WRITE (11,76) number_inc
	END IF
	WRITE (11,5) divider
	WRITE (11,70) nq_ongrid

C Get 3 sample points from pout or anywhere in the grid!

	i_sam				= 0
	DO 500 i_pout			= 1, n_pout
	  IF (pout_index (i_pout) .NE. 0) THEN
	    i_sam			= i_sam + 1
	    DO 480 n			= 1, 3
	      sample_xyz (n,i_sam)	= pout_xyz (n,i_pout)
480	    CONTINUE						! End n
	    IF (i_sam .EQ. 3) GOTO 600
	  END IF
500	CONTINUE						! End i_pout
	DO 540 m			= 1, 3
	  IF (i_sam .LT. m) THEN
	    fm				= 1.5 + FLOAT (m) / 2.
	    DO 520 n			= 1, 3
	      sample_xyz (n,m)		= pgrid_zero (n) +
     1				(pgrid_top (n) - pgrid_zero (n))/fm
520	    CONTINUE						! End n
	  END IF
540	CONTINUE						! End m

600	WRITE (11,5) divider
	WRITE (11,1020)
	DO 620 m		= 1, 3
	  WRITE (11,1030) (sample_xyz (n,m), n = 1, 3)
620	CONTINUE						! End m

	RETURN

920	WRITE (6,9200)
	CALL	EXIT

930	WRITE (6,9300)
	CALL	EXIT
	END


C------------------------------------------------------------------------------C
C									       C
C			SUBROUTINE	inside_check			       C
C JW, Reading, Feb.90							       C
C------------------------------------------------------------------------------C

	SUBROUTINE	inside_check (xyz, inside)
C	**********	************

C See whether the xyz location is inside the iteration region.

	REAL		xyz (3), mol_lims (3,2), mol_size (3),
     1			pgrid_zero (3), pgrid_top (3)
	INTEGER		ijk (3), pgrid_dims (3)
	LOGICAL		calc_to_edge, non_uniform, inside

	COMMON	/grid/		step, extend, calc_to_edge, mol_lims,
     1				mol_size, pgrid_zero, pgrid_dims,
     2				step2, pgrid_top, n_potl_pts,
     3				n_diel_pts, non_uniform, foh, cv_uni

	inside		= .TRUE.
	DO 200 n	= 1, 3
	  IF (xyz (n) .LE. pgrid_zero (n)) inside = .FALSE.
	  IF (xyz (n) .GE. pgrid_top (n))  inside = .FALSE.
200	CONTINUE						! End n

	RETURN
	END


C------------------------------------------------------------------------------C
C									       C
C			SUBROUTINE	q_calc				       C
C JW, Reading, Feb.90							       C
C------------------------------------------------------------------------------C

	SUBROUTINE	q_calc (char,chr2,iter,ipmax,jpmax,kpmax, xyz,
C	**********	******
     1				qmag, pkq, pk, q_here, ijk_closest,
     2				focus_qmod, focus, switchq)

C Put charge incrementally onto the iteration grid according to the method
C given by q_dist_type.
C ?? write out what these distribution options are, and include/test them.
C With (pk,ph) adjustment, fraction of charged/uncharged = 10**ff*(ph-pk),
C where ff=-1 for a base, ff=+1 for an acid.
C Note that we currently check in fd_ctr_read for no rept or refl bc's
C when charge_inc is set - so we can let the q_check_bc calls go.

	REAL		char (ipmax,jpmax,kpmax), xyz (3),
     1			chr2 (ipmax,jpmax,kpmax),
     2			wts (2,2,2), inc_foc_step, inc_foc_cen (3)
	LOGICAL*1	iter (ipmax,jpmax,kpmax)
	INTEGER		ijk_closest (3), ijk_base (3), ijk (3)
	CHARACTER*60	charge_file, inc_reg_pot1, inc_reg_pot2
	CHARACTER*8	q_dist_type
	LOGICAL		pkq, q_output, pk_adjust, focus_qmod, focus,
     1			charge_inc, inc_focus, switchq, more_inc_info

	COMMON	/swch_params/	charge_inc, inc_focus, n_charge_inc,
     1				rms_each_inc,inc_foc_cen,inc_foc_num,
     2				inc_foc_step, inc_reg_pot1,
     3				inc_reg_pot2, q_const_swch,
     4				q_alter_swch,number_inc,more_inc_info
	COMMON	/charges/	charge_file, pk_adjust,
     1				q_dist_type, pH_escalc, q_iter_grid,
     2				q_mag_tot, q_output, q_all_grid

9000	FORMAT ('0','*** ERROR *** problem with q_here in q_calc')
9200	FORMAT ('0','*** ERROR *** we do not have focus_qmod set')
9400	FORMAT ('0','*** ERROR *** put in the "NEARESTX" option')

	q_mag_tot	= q_mag_tot + qmag
	IF (pkq) THEN
	  ff		= 1.0
	  IF (qmag .GT. 0.) ff = -1.0
	  exp		= ff * (pH_escalc-pk)
	  IF (exp .GT.  60.) exp =  60.
	  IF (exp .LT. -60.) exp = -60.
	  fracq		= 10. ** exp
	  frac		= 1. / (1. + 1./fracq)
	  q_here	= frac * qmag
	ELSE
	  q_here	= qmag
	END IF

	IF (focus .AND. focus_qmod) THEN
C ?? modify q_here by amount of this charge that inside new grid on old grid
	  GOTO 920
	END IF

	IF (ABS (q_here) .GT. ABS (qmag)) GOTO 900
	IF (q_here * qmag .LT. 0.)	  GOTO 900
	CALL	closest_point (xyz, ijk_closest)

C Branch according to the q_dist_type specification.

	IF	(q_dist_type .EQ. 'NEAREST1') THEN

	  i		= ijk_closest (1)
	  j		= ijk_closest (2)
	  k		= ijk_closest (3)
	  IF (charge_inc) THEN
	    IF (switchq) THEN
	      chr2 (i,j,k)	= chr2 (i,j,k) + q_here
	      q_alter_swch	= q_alter_swch + q_here
	    ELSE
	      char (i,j,k)	= char (i,j,k) + q_here
	      q_const_swch	= q_const_swch + q_here
	    END IF
	  ELSE
	    char (i,j,k)	= char (i,j,k) + q_here
	  END IF
	  IF (iter (i,j,k)) q_iter_grid = q_iter_grid + q_here
	  q_all_grid	= q_all_grid + q_here
	  IF (.NOT. focus) THEN
	    ijk (1)	= i
	    ijk (2)	= j
	    ijk (3)	= k
	    CALL	q_check_bc (char,chr2,iter, ipmax,jpmax,kpmax,
     1				 ijk, q_here, q_iter_grid, q_all_grid)
	  END IF

	ELSE IF (q_dist_type .EQ. 'NEAREST8') THEN

	  CALL	nearest8_wts (xyz, wts, ijk_base)
	  DO 400 k		= ijk_base (3), ijk_base (3) + 1
	    kw			= k - ijk_base (3) + 1
	    DO 400 j		= ijk_base (2), ijk_base (2) + 1
	      jw		= j - ijk_base (2) + 1
	      DO 400 i		= ijk_base (1), ijk_base (1) + 1
		iw		= i - ijk_base (1) + 1
		q_this		= q_here*wts (iw,jw,kw)
		IF (charge_inc) THEN
		  IF (switchq) THEN
		    chr2 (i,j,k) = chr2 (i,j,k) + q_this
		    q_alter_swch = q_alter_swch + q_this
		  ELSE
		    char (i,j,k) = char (i,j,k) + q_this
		    q_const_swch = q_const_swch + q_this
		  END IF
		ELSE
		  char (i,j,k)	= char (i,j,k) + q_this
		END IF
		IF (iter (i,j,k)) q_iter_grid = q_iter_grid + q_this
		q_all_grid	= q_all_grid + q_this
		IF (.NOT. focus) THEN
		  ijk (1)	= i
		  ijk (2)	= j
		  ijk (3)	= k
		  CALL	q_check_bc (char,chr2,iter, ipmax,jpmax,kpmax,
     1				  ijk,q_this, q_iter_grid, q_all_grid)
		END IF
400	  CONTINUE						! End i,j,k

	ELSE IF (q_dist_type .EQ. 'NEARESTX') THEN

	  GOTO 940
C ?? - put in the Honig et al weighting function, and assign the charge
	END IF

	RETURN

900	WRITE (6,9000)
	CALL	EXIT

920	WRITE (6,9200)
	CALL	EXIT

940	WRITE (6,9400)
	CALL	EXIT
	END


C------------------------------------------------------------------------------C
C									       C
C			SUBROUTINE	closest_point			       C
C JW, Reading, Feb.90							       C
C------------------------------------------------------------------------------C

	SUBROUTINE	closest_point (xyz, ijk)
C	**********	*************

C Return the closest potl/char grid point to xyz coordinates.
C ?? Note that the PEPR potl/char grid was + 1 from those now.

	REAL		xyz (3), mol_lims (3,2), mol_size (3),
     1			pgrid_zero (3), pgrid_top (3)
	INTEGER		ijk (3), pgrid_dims (3)
	LOGICAL		calc_to_edge, non_uniform

	COMMON	/grid/		step, extend, calc_to_edge, mol_lims,
     1				mol_size, pgrid_zero, pgrid_dims,
     2				step2, pgrid_top, n_potl_pts,
     3				n_diel_pts, non_uniform, foh, cv_uni

9000	FORMAT ('0','*** ERROR *** grid ijk problem/closest_point')

	DO 200 n	= 1, 3
	  tmp		= (xyz (n) - pgrid_zero (n)) / step
	  ijk (n)	= INT (tmp)
	  IF ((tmp - FLOAT (ijk (n))) .GT. 0.5) ijk (n) = ijk (n) + 1
	  ijk (n)	= ijk (n) + 1
C ?? - do not want to do this too often (i.e. in iteration loop)
	  IF (ijk (n).LT.1 .OR. ijk (n).GT.pgrid_dims (n)) GOTO 900
200	CONTINUE						! End n
	RETURN

900	WRITE (6,9000)
	CALL	EXIT
	END


C------------------------------------------------------------------------------C
C									       C
C			SUBROUTINE	nearest8_wts			       C
C JW, Reading, Feb.90							       C
C------------------------------------------------------------------------------C

	SUBROUTINE	nearest8_wts (xyz, wts, ijk)
C	**********	************

C Put the inverse distance weightings into the wts array for the 8 points
C surrounding the xyz location (lowest corner at ijk).  Clearly this may
C not be the optimum distribution method.

	REAL		xyz (3), mol_lims (3,2), mol_size (3),
     1			pgrid_zero (3), pgrid_top (3), rijk (3),
     2			wts (2,2,2), wts_tmp (2,2,2)
	INTEGER		ijk (3), pgrid_dims (3)
	LOGICAL		calc_to_edge, non_uniform

	COMMON	/grid/		step, extend, calc_to_edge, mol_lims,
     1				mol_size, pgrid_zero, pgrid_dims,
     2				step2, pgrid_top, n_potl_pts,
     3				n_diel_pts, non_uniform, foh, cv_uni

9000	FORMAT ('0','*** ERROR *** ijk_base is oub')
9100	FORMAT ('0','*** ERROR *** wts do not sum to 1.')

	DO 180 k		= 1, 2
	  DO 180 j		= 1, 2
	    DO 180 i		= 1, 2
	      wts (i,j,k)	= 0.
180	CONTINUE						! End i,j,k

	DO 200 n		= 1, 3
	  rijk (n)		= xyz (n) - pgrid_zero (n)
	  ijk (n)		= 1 + INT ((rijk (n)/step))
	  IF ((ijk (n) .LT. 1) .OR.
     1	      (ijk (n) .GT. (pgrid_dims (n) - 1))) GOTO 900
200	CONTINUE						! End n

	wts_tot			= 0.
	DO 300 k		= 1, 2
	  dk			= step * FLOAT (ijk (3) + k - 2)
	  DO 300 j		= 1, 2
	    dj			= step * FLOAT (ijk (2) + j - 2)
	    DO 300 i		= 1, 2
	      di		= step * FLOAT (ijk (1) + i - 2)
	      dist		= SQRT ( (di - rijk (1)) ** 2 +
     1					 (dj - rijk (2)) ** 2 +
     2					 (dk - rijk (3)) ** 2 )
	      IF (dist .NE. 0.) THEN
		wts_tmp (i,j,k)	= 1. / dist
		wts_tot		= wts_tot + wts_tmp (i,j,k)
	      ELSE
		wts (i,j,k)	= 1.
		RETURN
	      END IF
300	CONTINUE						! End i,j,k

	waits_sum		= 0.
	DO 400 k		= 1, 2
	  DO 400 j		= 1, 2
	    DO 400 i		= 1, 2
	      wts (i,j,k)	= wts_tmp (i,j,k) / wts_tot
	      waits_sum		= waits_sum + wts (i,j,k)
400	CONTINUE						! End i,j,k
	IF (ABS (waits_sum - 1.) .GE. 0.000001) GOTO 910

	RETURN

900	WRITE (6,9000)
	CALL	EXIT

910	WRITE (6,9100)
	CALL	EXIT
	END


C------------------------------------------------------------------------------C
C									       C
C			SUBROUTINE	q_check_bc			       C
C JW, Reading, May.90							       C
C------------------------------------------------------------------------------C

	SUBROUTINE	q_check_bc (char,chr2,iter, ipmax,jpmax,kpmax,
C	**********	**********
     1				 ijk, q_this, q_iter_grid, q_all_grid)

C We take charges from within the boxed pgrid region.  Where we use bcs,
C we may have to transfer assigned grid charges to "active" iteration points.
C We will keep separate charge totallers on iteration/whole grid.
C ?? We have yet to work out what (if anything) to do if we have a refl bc.

	REAL		char (ipmax,jpmax,kpmax),
     1			chr2 (ipmax,jpmax,kpmax)
	LOGICAL*1	iter (ipmax,jpmax,kpmax)
	REAL		mol_lims (3,2), mol_size (3), pgrid_zero (3),
     1			pgrid_top (3),repeat_dist (3),repeat_orig (3),
     2			refl_orig (3,2)
	INTEGER		pgrid_dims (3), ijk (3)
	CHARACTER*4	bc_type (3,2)
	LOGICAL		calc_to_edge, non_uniform, using_sphr,
     1			using_zero, allow_outside

	COMMON	/grid/		step, extend, calc_to_edge, mol_lims,
     1				mol_size, pgrid_zero, pgrid_dims,
     2				step2, pgrid_top, n_potl_pts,
     3				n_diel_pts, non_uniform, foh, cv_uni
	COMMON	/boundary/	bc_type, repeat_dist, repeat_orig,
     1				refl_orig, using_sphr, using_zero,
     2				sphr_radius, allow_outside,sphr_potl,
     3				q_sphr_potl, i_refl

C For REPT bcs, assign top to bottom indices and vive versa, only adding
C in to the iteration grid charge sum, if the new charge is included in the
C iteration - but having on the o/p charge grid allows us to see the repeat
C when contouring (similarly reproduce the redundant potl plane before o/p).

	i		= ijk (1)
	j		= ijk (2)
	k		= ijk (3)

	IF	(ijk (1) .EQ. 1) THEN
	  IF (bc_type (1,1) .EQ. 'REPT') THEN
	    char (ipmax,j,k)	= char (ipmax,j,k) + q_this
	    IF (iter (ipmax,j,k)) q_iter_grid	= q_iter_grid + q_this
	    q_all_grid				= q_all_grid  + q_this
	  END IF
	ELSE IF (ijk (1) .EQ. ipmax) THEN
	  IF (bc_type (1,2) .EQ. 'REPT') THEN
	    char (1,j,k)	= char (1,j,k) + q_this
	    IF (iter (1,j,k)) q_iter_grid	= q_iter_grid + q_this
	    q_all_grid				= q_all_grid  + q_this
	  END IF
	END IF

	IF	(ijk (2) .EQ. 1) THEN
	  IF (bc_type (2,1) .EQ. 'REPT') THEN
	    char (i,jpmax,k)	= char (i,jpmax,k) + q_this
	    IF (iter (i,jpmax,k)) q_iter_grid	= q_iter_grid + q_this
	    q_all_grid				= q_all_grid  + q_this
	  END IF
	ELSE IF (ijk (2) .EQ. jpmax) THEN
	  IF (bc_type (2,2) .EQ. 'REPT') THEN
	    char (i,1,k)	= char (i,1,k) + q_this
	    IF (iter (i,1,k)) q_iter_grid	= q_iter_grid + q_this
	    q_all_grid				= q_all_grid  + q_this
	  END IF
	END IF

	IF	(ijk (3) .EQ. 1) THEN
	  IF (bc_type (3,1) .EQ. 'REPT') THEN
	    char (i,j,kpmax)	= char (i,j,kpmax) + q_this
	    IF (iter (i,j,kpmax)) q_iter_grid	= q_iter_grid + q_this
	    q_all_grid				= q_all_grid  + q_this
	  END IF
	ELSE IF (ijk (3) .EQ. kpmax) THEN
	  IF (bc_type (3,2) .EQ. 'REPT') THEN
	    char (i,j,1)	= char (i,j,1) + q_this
	    IF (iter (i,j,1)) q_iter_grid	= q_iter_grid + q_this
	    q_all_grid				= q_all_grid  + q_this
	  END IF
	END IF

	RETURN
	END


C------------------------------------------------------------------------------C
C									       C
C			SUBROUTINE	read_saver_grids		       C
C JW, Reading, Apr.90							       C
C------------------------------------------------------------------------------C

	SUBROUTINE	read_saver_grids (diel,dfix_1,dfix_2,cacc,
C	**********	****************
     1			cion,ipmax,jpmax,kpmax, iemax,jemax,kemax,
     2			cion_frac, include_ions, diel_vary2,
     3			double_probe2)

C When old_diel_cion is set, we read the old grids as appropriate,
C (in place of the cion_diel_xxx subroutine calls).

	REAL		diel (iemax,jemax,kemax),
     1			cacc (1,1,1)
	LOGICAL*1	cion (ipmax,jpmax,kpmax),
     1			dfix_1 (iemax,jemax,kemax),
     2			dfix_2 (iemax,jemax,kemax)
	CHARACTER*60	char_file_old, cion_file_old,
     1			potl_file_old,
     2			iter_file_old, diel_file_old,
     3			cacc_file_old, dfix_file_old
	LOGICAL		cion_frac, include_ions, diel_vary2,
     1			double_probe2

	COMMON	/files_old/	potl_file_old,
     1				iter_file_old, diel_file_old,
     2				char_file_old, cion_file_old,
     3				cacc_file_old, dfix_file_old

9000	FORMAT ('0','*** ERROR *** read_saver_grids grid mismatch')

C Go through the files then.

Clnx	OPEN (UNIT=3, NAME=diel_file_old, TYPE='OLD',
Clnx     1	      FORM='UNFORMATTED', READONLY)
	OPEN (UNIT=3, NAME=diel_file_old, TYPE='OLD',
     1	      FORM='UNFORMATTED')
	READ (3) zi,zj,zk, ig,jg,kg, sg
	IF (ig.NE.iemax .OR. jg.NE.jemax. OR. kg.NE.kemax) GOTO 900
	DO 400 k			= 1, kemax
	  DO 400 j			= 1, jemax
	    READ (3) (diel (i,j,k), i	= 1, iemax)
400	CONTINUE						! End i,j,k
	CLOSE (UNIT=3)

	IF (diel_vary2) THEN
Clnx	  OPEN (UNIT=3, NAME=dfix_file_old, TYPE='OLD',
Clnx     1	        FORM='UNFORMATTED', READONLY)
	  OPEN (UNIT=3, NAME=dfix_file_old, TYPE='OLD',
     1	        FORM='UNFORMATTED')
	  READ (3) zi,zj,zk, ig,jg,kg, sg
	  IF (ig.NE.iemax .OR. jg.NE.jemax. OR. kg.NE.kemax) GOTO 900
	  DO 440 k			= 1, kemax
	    DO 440 j			= 1, jemax
	      READ (3) (dfix_1 (i,j,k),i= 1, iemax)
440	  CONTINUE						! End i,j,k
	  IF (double_probe2) THEN
	    DO 460 k			= 1, kemax
	      DO 460 j			= 1, jemax
	      READ (3) (dfix_2 (i,j,k),i= 1, iemax)
460	    CONTINUE						! End i,j,k
	  END IF
	  CLOSE (UNIT=3)
	END IF

	IF (include_ions) THEN
Clnx	  OPEN (UNIT=3, NAME=cion_file_old, TYPE='OLD',
Clnx     1	        FORM='UNFORMATTED', READONLY)
	  OPEN (UNIT=3, NAME=cion_file_old, TYPE='OLD',
     1	        FORM='UNFORMATTED')
	  READ (3) zi,zj,zk, ig,jg,kg, sg
	  IF (ig.NE.ipmax .OR. jg.NE.jpmax. OR. kg.NE.kpmax) GOTO 900
	  DO 600 k			= 1, kpmax
	    DO 600 j			= 1, jpmax
	      READ (3) (cion (i,j,k), i	= 1, ipmax)
600	  CONTINUE						! End i,j,k
	  CLOSE (UNIT=3)
	END IF

	IF (include_ions .AND. cion_frac) THEN
Clnx	  OPEN (UNIT=3, NAME=cacc_file_old, TYPE='OLD',
Clnx     1		FORM='UNFORMATTED', READONLY)
	  OPEN (UNIT=3, NAME=cacc_file_old, TYPE='OLD',
     1		FORM='UNFORMATTED')
	  READ (3) zi,zj,zk, ig,jg,kg, sg
	  IF (ig.NE.ipmax .OR. jg.NE.jpmax. OR. kg.NE.kpmax) GOTO 900
	  DO 700 k			= 1, kpmax
	    DO 700 j			= 1, jpmax
	      READ (3) (cacc (i,j,k), i	= 1, ipmax)
700	  CONTINUE						! End i,j,k
	  CLOSE (UNIT=3)
	END IF

	RETURN

900	WRITE (6,9000)
	CALL	EXIT
	END


C------------------------------------------------------------------------------C
C									       C
C			SUBROUTINE	cion_diel_vdw			       C
C JW, Reading, Feb.90							       C
C------------------------------------------------------------------------------C

	SUBROUTINE	cion_diel_vdw(diel,dfix_1,char,chr2,cacc,cion,
C	**********	*************
     1			iter,ipmax,jpmax,kpmax, iemax,jemax,kemax,
     2			allow_outside, n_sub, charge_incc)

C Set the counterion and dielectric grids from the molecular coordinates,
C with a Van der Waals surface; (see cion_diel_ren for re-entrant setting).
C Note that diel pts n and n+1 surround potl point n.
C The VdW atomic radii are obtained from the atoms data arrays.
C If diel_bound_inc is set, then diel_inc_rad is added to the atom radius.
C ?? diel_bound_inc and .NOT.diel_bound_vdw can be used together?
C We can also have an increase of the atom VdW surface by ions_inc_rad if
C the ions_bound_inc flag is set.
C ?? can we have ions_bound_vdw and ions_bound_inc set together?
C We only set cion false for ijk points with iter ?? ALREADY set true.
C ?? At present there is no symmetry generation of atoms - so cover it all!
C ?? - what options?

C If molout is set then we, additionally, write out a molecule (dielectric)
C grid on the potential grid, using the diel array before the diel grid
C setting loop.

C For each of diel and cion setting we have options (diel_frac and cion_frac)
C to set intermediate values for the dielectric and counterion volume, based
C on the solvent/counterion accessibility of the dielectric/counterion cell.
C This is an attempt to smooth out dielectric boundaries on the grid.
C Note that a molout grid will still only be low/high.
C The method for accessibility calculation of a cell is taken from PEPR,
C using a temporary scratch file of atoms that partially cover each grid
C cell.

C Correction, May.90 :
C Cannot set cion (i,j,k) true, if (char (i,j,k) .NE. 0.)
C And chr2 if charge_inc is set.
C Or actually .LE. a small amount - depends on using e units in char array.

C Note that double_probe is not allowed with VdW boundary drawing, and
C we therefore use only dfix_1 in this subroutine.

	REAL		diel (iemax,jemax,kemax),
     1			cacc (1,1,1),
     2			char (ipmax,jpmax,kpmax),
     3			chr2 (ipmax,jpmax,kpmax)
	LOGICAL*1	cion (ipmax,jpmax,kpmax),
     1			iter (ipmax,jpmax,kpmax),
     2			dfix_1 (iemax,jemax,kemax)
	CHARACTER*4	res_type (200), at_type (2000),
     1			at_prtner (2000), common_atyp (100)
	REAL		xyz (3), dgrid_zero (3), mol_lims (3,2),
     1			mol_size (3), pgrid_zero (3), pgrid_top (3),
     2			rijk (3), ions_inc_rad, ions_probe_rad,
     3			at_VdW (100,10), at_chrg (2000,4),
     4			at_pK (2000)
	INTEGER		dgrid_dims (3), pgrid_dims (3), ijk_low (3),
     1			ijk_1 (3), ijk_2 (3), which_VdW,
     2			n_res_ats (200), nat_pter (200,2),
     3			at_class (2000), common_pter (100)
	CHARACTER*60	info_file, potl_file,
     1			mol_file, iter_file, diel_file,
     2			char_file, cion_file, coord_file,
     3			cacc_file, crew_file, dfix_file
	BYTE		divider (80)
	CHARACTER*80	junk
	CHARACTER*34	at_info (100)
	LOGICAL		molout, calpha_only, diel_vary,diel_bound_vdw,
     1			calc_to_edge, non_uniform, allow_outside,
     2			outside_any, outside_all, diel_bound_inc,
     3			include_ions, linear_ions, ions_bound_vdw,
     4			ions_bound_inc, using_test_atom,
     5			sphere_test, diel_frac, cion_frac,
     6			time_out, rms_out,
     7			double_probe, ion_centres, charge_incc
	LOGICAL*1	at_anyq (2000), at_ionise (2000), common_at
	CHARACTER*1	chain_here
	CHARACTER*4	atom, atyp, res

	COMMON	/grid/		step, extend, calc_to_edge, mol_lims,
     1				mol_size, pgrid_zero, pgrid_dims,
     2				step2, pgrid_top, n_potl_pts,
     3				n_diel_pts, non_uniform, foh, cv_uni
	COMMON	/molecule/	molout, coord_file, calpha_only,
     1				rad_test_atom, using_test_atom,
     2				sphere_test
	COMMON	/files_out/	info_file, potl_file,
     1				mol_file,  iter_file, diel_file,
     2				char_file, cion_file, cacc_file,
     3				crew_file, dfix_file
	COMMON	/dielectric/	diel_low, diel_high, diel_vary,
     1				diel_bound_vdw, diel_probe_rad,
     2				diel_rad, dgrid_zero, dgrid_dims,
     3				diel_bound_inc, diel_inc_rad,
     4				diel_frac, n_recalc, double_probe,
     5				probe_rad_2, diel_high_2,
     6				correlate_1, correlate_2
	COMMON	/ions/		include_ions, linear_ions, conc_ions,
     1				ions_bound_vdw, ions_probe_rad, cnq,
     2				ais, ions_bound_inc, ions_inc_rad,
     3				cion_frac, ion_centres
	COMMON	/get_out/	time_out,time_max,time_zero, itns_max,
     1				rms_out, rms_done
	COMMON	/atoms_es_type/ at_info, n_at_types, at_VdW, n_VdW
	COMMON	/atoms_es_resi/	n_res_types, n_chrg, n_all_at,
     1				res_type, n_res_ats, nat_pter,
     2				at_type, at_class, at_chrg,
     3				at_anyq, at_ionise, at_pK,
     4				at_prtner
	COMMON	/common_atoms/	common_atyp, common_pter, n_common
	COMMON	/i_vdw/		which_VdW

	DATA	divider		/ 80* '-' /

1020	FORMAT (A80)
1040	FORMAT (A4, 9X, A4, A4, A1, I4, 4X, 3F8.3)
1080	FORMAT (80A1)
1100	FORMAT ('0','ELAPSED time at end of cion_diel_vdw is ',F8.3,
     1' minutes')
1200	FORMAT ('0','**** NOTE that we have ',I5,' unrecognised atoms
     1 with rad = 1.8 ****')

9000	FORMAT ('0','*** ERROR *** atom file not "atom" or "heta"')
9150	FORMAT ('0','*** ERROR *** look-up radius is less than 0.75A')
9200	FORMAT ('0','*** ERROR *** must "do" diel_bound_vdw currntly')
9300	FORMAT ('0','*** ERROR *** dielectric set up on uniform grid')
9400	FORMAT ('0','*** ERROR *** dielectric atom box oub')
9500	FORMAT ('0','*** ERROR *** counterions atom box oub')
9600	FORMAT ('0','*** ERROR *** must "do" ions_bound_vdw currntly')
9700	FORMAT ('0','*** ERROR *** nrec (diel scratch file) oub')
9800	FORMAT ('0','*** ERROR *** ion_centres is T in cion_diel_vdw')

	IF (non_uniform) GOTO 930

C We should not be here with ion_centres (and include_ions).

	IF (include_ions .AND. ion_centres) GOTO 980

	IF (molout) THEN
	  DO 110 k		= 1, kpmax
	    DO 110 j		= 1, jpmax
	      DO 110 i		= 1, ipmax
		diel (i,j,k)	= diel_high
		dfix_1 (i,j,k)	= .FALSE.
110	  CONTINUE						! End i,j,k
	  READ (1,1020) junk
120	  CONTINUE
	  READ (1,1040,END=150) atom,atyp,res,chain_here,nres,xyz
	  IF (atom .NE. 'ATOM' .AND. atom .NE. 'HETA') GOTO 900
	  IF	  (calpha_only) THEN
	    IF (atyp .EQ. 'CA  ') THEN
	      rad_atom	= 4.0
	    ELSE
	      GOTO 120
	    END IF
	  ELSE IF (atyp .EQ. 'TEST') THEN
	    rad_atom	= rad_test_atom
	  ELSE
	    common_at	= .FALSE.
	    DO 125 i_com	= 1, n_common
	      IF (atyp .EQ. common_atyp (i_com)) THEN
		iat		= common_pter (i_com)
		common_at	= .TRUE.
	      END IF
125	    CONTINUE						! End i_com
	    IF (.NOT. common_at) THEN
	      CALL	res_id (res, ir, ia_1, ia_2, na)
	      CALL	atom_id (atyp, iat, ia_1, ia_2)
	    END IF
	    ic			= at_class (iat)
	    rad_atom		= at_VdW (ic,which_VdW)
	    IF (rad_atom .LT. 0.75) GOTO 915
	  END IF
	  IF (diel_bound_inc) THEN
	    rad	= rad_atom + diel_inc_rad
	  ELSE
	    rad	= rad_atom
	  END IF
	  IF (diel_bound_vdw) THEN
	    irad	= INT ( (rad + 0.0001)/step )
	    outside_any	= .FALSE.
	    outside_all	= .FALSE.
	    DO 130 n	= 1, 3
	      ijk_low (n) = 1 + INT ((xyz (n) - pgrid_zero (n))/step)
	      ijk_1 (n)	= ijk_low (n) - irad
	      ijk_2 (n)	= ijk_low (n) + 1 + irad
	      IF (ijk_1(n).GT.pgrid_dims(n) .OR. ijk_2(n).LT.1) THEN
		outside_all = .TRUE.
	      END IF
	      IF (ijk_1 (n) .LT. 1) THEN
		ijk_1 (n)	= 1
		outside_any	= .TRUE.
	      END IF
	      IF (ijk_2 (n) .GT. pgrid_dims (n)) THEN
		ijk_2 (n)	= pgrid_dims (n)
		outside_any	= .TRUE.
	      END IF
130	    CONTINUE						! End n
	    IF (outside_any .AND. (.NOT.allow_outside)) GOTO 940
	    IF (outside_all) THEN
	      GOTO 120
	    ELSE
	      DO 140 k		= ijk_1 (3), ijk_2 (3)
		rijk (3)	= pgrid_zero (3) + step*FLOAT (k-1)
		DO 140 j	= ijk_1 (2), ijk_2 (2)
		  rijk (2)	= pgrid_zero (2) + step*FLOAT (j-1)
		  DO 140 i	= ijk_1 (1), ijk_2 (1)
		    IF (.NOT. dfix_1 (i,j,k)) THEN
C ?? flag	    IF (diel (i,j,k) .NE. diel_low) THEN
C ?? units?	    IF ((diel (i,j,k)-diel_low) .GT. 0.001) THEN
		      rijk (1)	= pgrid_zero (1) + step*FLOAT (i-1)
		      dist	= SQRT ( (xyz (1) - rijk (1)) ** 2 +
     1					 (xyz (2) - rijk (2)) ** 2 +
     2					 (xyz (3) - rijk (3)) ** 2 )
		      IF (dist .LE. rad) THEN
			diel (i,j,k) = diel_low
			dfix_1 (i,j,k) = .TRUE.
		      END IF
		    END IF
140	      CONTINUE						! End i,j,k
	    END IF
	  ELSE
	    GOTO 920
	  END IF
	  GOTO 120

150	  REWIND 1
	  OPEN (UNIT=3, NAME=mol_file, TYPE='NEW',FORM='UNFORMATTED')
	  WRITE (3) pgrid_zero, pgrid_dims, step
	  DO 155 k				= 1, kpmax
	    DO 155 j				= 1, jpmax
	      WRITE (3) (diel (i,j,k), i	= 1, ipmax)
155	  CONTINUE						! End i,j,k
	  CLOSE (UNIT=3)
	END IF

	IF (diel_frac .OR. cion_frac) THEN
	  cell_rad_max	= SQRT (3.) * (step/2.)
	  n_sub_tot	= n_sub * n_sub * n_sub
	  step_sub	= step / FLOAT (n_sub)
	  cen_ind	= (1. + FLOAT (n_sub)) / 2.
	END IF

C If diel_frac is not set, then
C	the diel array is initialised to diel_high, and subsequently
C	overwritten to diel_low if covered, with no post-processing
C	And we use dfix as a testing flag of where we have been
C Else if diel_frac is set, then
C	final diel values are only set on post-processing, depending on the
C	codes that have been set up.  Initially this is 0 for high diel,
C	which is changed to 1 where a cell is fully covered and to the
C	record no. of the last atom involved in partially covering, where
C	this is the case.
C	So that upon post-processing we have,
C		0	set to diel_high
C		1	set to diel_low
C		other	embark on fractional calculation starting nrec=other
C	And we do not use dfix flagging here

	DO 160 k		= 1, kemax
	  DO 160 j		= 1, jemax
	    DO 160 i		= 1, iemax
	      IF (diel_frac) THEN
		diel (i,j,k)	= 0.
	      ELSE
		diel (i,j,k)	= diel_high
		dfix_1 (i,j,k)	= .FALSE.
	      END IF
160	CONTINUE						! End i,j,k
	IF (diel_frac) THEN
Clnx	  OPEN (UNIT=4, TYPE='SCRATCH',
Clnx     1		RECL=5, ACCESS='DIRECT', ASSOCIATEVARIABLE=iavd)
	  OPEN (UNIT=4, TYPE='SCRATCH', RECL=5, ACCESS='DIRECT')
	  WRITE (UNIT=4,REC=1) 0.,0.,0., 0., 0
	  nrec_diel	= 1
	END IF

C Where we have protein charge, cion is set to FALSE, (and left there).
C If cion_frac is not set, then
C	the cion array array is initialised to .TRUE. (accessible), and
C	the cacc array is NOT used at all.
C If cion_frac is set, then
C	final cacc values are only set on post-processing.  cion is
C	initialised to .TRUE. (accessible) and changed to .FALSE. on
C	first pass, only when fully covered. cacc is initially set to 0.
C	(no coverage at all), and otherwise to the record no. of the
C	last atom involved in partially covering.
C	So that upon post-processing we have,
C		if (.NOT.cion) then cacc will not be used in iteration
C	cion and cacc = 0;	set cacc to 1.0
C	cion and cacc = other;	set cacc from frac calcn with nrec1=other

	IF (include_ions) THEN
	  DO 180 k		= 1, kpmax
	    DO 180 j		= 1, jpmax
	      DO 180 i		= 1, ipmax
	        IF (ABS (char (i,j,k)) .LE. 0.0000001) THEN
		  cion (i,j,k)	= .TRUE.
	        ELSE
		  cion (i,j,k)	= .FALSE.
	        END IF
		IF (charge_incc) THEN
		  IF (ABS (chr2 (i,j,k)) .GT. 0.0000001) THEN
		    cion (i,j,k) = .FALSE.
		  END IF
		END IF
	        IF (cion_frac) THEN
		  cacc (i,j,k)	= 0.0
	        END IF
180	  CONTINUE						! End i,j,k
	  IF (cion_frac) THEN
Clnx	    OPEN (UNIT=8, TYPE='SCRATCH',
Clnx     1		  RECL=5, ACCESS='DIRECT', ASSOCIATEVARIABLE=iavc)
	    OPEN (UNIT=8, TYPE='SCRATCH', RECL=5, ACCESS='DIRECT')
	    WRITE (UNIT=8,REC=1) 0.,0.,0., 0., 0
	    nrec_cion	= 1
	  END IF
	END IF							! incl_ions

C Read through the coordinates, setting diel and cion points as we go.

	READ (1,1020) junk
200	CONTINUE
	READ (1,1040,END=700) atom,atyp,res,chain_here,nres,xyz
	IF (atom .NE. 'ATOM' .AND. atom .NE. 'HETA') GOTO 900
	IF	  (calpha_only) THEN
	  IF (atyp .EQ. 'CA  ') THEN
	    rad_atom	= 4.0
	  ELSE
	    GOTO 200
	  END IF
	ELSE IF (atyp .EQ. 'TEST') THEN
	  rad_atom	= rad_test_atom
	ELSE
	  common_at	= .FALSE.
	  DO 210 i_com	= 1, n_common
	    IF (atyp .EQ. common_atyp (i_com)) THEN
	      iat	= common_pter (i_com)
	      common_at	= .TRUE.
	    END IF
210	  CONTINUE						! End i_com
	  IF (.NOT. common_at) THEN
	    CALL	res_id (res, ir, ia_1, ia_2, na)
	    CALL	atom_id (atyp, iat, ia_1, ia_2)
	  END IF
	  ic			= at_class (iat)
	  rad_atom		= at_VdW (ic,which_VdW)
	  IF (rad_atom .LT. 0.75) GOTO 915
	END IF
	IF (diel_bound_inc) THEN
	  rad	= rad_atom + diel_inc_rad
	ELSE
	  rad	= rad_atom
	END IF
C ?? - check this way of doing things (diel)
	IF (diel_bound_vdw) THEN
	  irad		= INT ( (rad + 0.0001)/step )
	  outside_any	= .FALSE.
	  outside_all	= .FALSE.
	  DO 260 n	= 1, 3
	    ijk_low (n) = 1 + INT ( (xyz (n) - dgrid_zero (n))/step )
	    ijk_1 (n)	= ijk_low (n) - irad
	    ijk_2 (n)	= ijk_low (n) + 1 + irad
	    IF (ijk_1 (n).GT.dgrid_dims (n) .OR. ijk_2 (n).LT.1) THEN
	      outside_all	= .TRUE.
	    END IF
	    IF (ijk_1 (n) .LT. 1) THEN
	      ijk_1 (n)		= 1
	      outside_any	= .TRUE.
	    END IF
	    IF (ijk_2 (n) .GT. dgrid_dims (n)) THEN
	      ijk_2 (n)		= dgrid_dims (n)
	      outside_any	= .TRUE.
	    END IF
260	  CONTINUE						! End n
	  IF (outside_any .AND. (.NOT.allow_outside)) GOTO 940
	  IF (outside_all) THEN
	    GOTO 400
	  ELSE
C ?? - we must be able to make this quicker!
	    DO 300 k		= ijk_1 (3), ijk_2 (3)
	      rijk (3)		= dgrid_zero (3) + step*FLOAT (k-1)
	      DO 300 j		= ijk_1 (2), ijk_2 (2)
		rijk (2)	= dgrid_zero (2) + step*FLOAT (j-1)
		DO 300 i	= ijk_1 (1), ijk_2 (1)
		  IF (diel_frac) THEN
		    iflag	= INT (diel (i,j,k) + 0.0001)
		    IF (iflag .NE. 1) THEN
		      rijk (1)	= dgrid_zero (1) + step*FLOAT (i-1)
		      dist	= SQRT ( (xyz (1) - rijk (1)) ** 2 +
     1					 (xyz (2) - rijk (2)) ** 2 +
     2					 (xyz (3) - rijk (3)) ** 2 )
		      IF      (rad .LE. (dist - cell_rad_max)) THEN
			GOTO 300
		      ELSE IF (rad .GE. (dist + cell_rad_max)) THEN
			diel (i,j,k)	= 1.0
		      ELSE
			nrec_diel	= nrec_diel + 1
			IF (iflag .EQ. 0) THEN
			  WRITE (UNIT=4,REC=nrec_diel) (xyz(n),n=1,3),
     1							rad, 0
			  diel (i,j,k)	= FLOAT (nrec_diel)
			ELSE
			  WRITE (UNIT=4,REC=nrec_diel) (xyz(n),n=1,3),
     1							rad, iflag
			  diel (i,j,k)	= FLOAT (nrec_diel)
			END IF
		      END IF
		    END IF
		  ELSE
		    IF (.NOT. dfix_1 (i,j,k)) THEN
C ?? flag	    IF (diel (i,j,k) .NE. diel_low) THEN
C ?? units?	    IF ((diel (i,j,k)-diel_low) .GT. 0.001) THEN
		      rijk (1)	= dgrid_zero (1) + step*FLOAT (i-1)
		      dist	= SQRT ( (xyz (1) - rijk (1)) ** 2 +
     1					 (xyz (2) - rijk (2)) ** 2 +
     2					 (xyz (3) - rijk (3)) ** 2 )
		      IF (dist .LE. rad) THEN
		        diel (i,j,k) = diel_low
			dfix_1 (i,j,k) = .TRUE.
		      END IF
		    END IF
		  END IF
300	    CONTINUE						! End i,j,k
	  END IF
	ELSE
	  GOTO 920
	END IF

400	IF (.NOT. include_ions) GOTO 200
	IF (ions_bound_inc) THEN
	  rad	= rad_atom + ions_inc_rad
	ELSE
	  rad	= rad_atom
	END IF
C ?? - check this way of doing things (ions)
	IF (ions_bound_vdw) THEN
	  irad		= INT ( (rad + 0.0001)/step )
	  outside_any	= .FALSE.
	  outside_all	= .FALSE.
	  DO 460 n	= 1, 3
	    ijk_low (n) = 1 + INT ( (xyz (n) - pgrid_zero (n))/step )
	    ijk_1 (n)	= ijk_low (n) - irad
	    ijk_2 (n)	= ijk_low (n) + 1 + irad
	    IF (ijk_1 (n).GT.pgrid_dims (n) .OR. ijk_2 (n).LT.1) THEN
	      outside_all	= .TRUE.
	    END IF
	    IF (ijk_1 (n) .LT. 1) THEN
	      ijk_1 (n)		= 1
	      outside_any	= .TRUE.
	    END IF
	    IF (ijk_2 (n) .GT. pgrid_dims (n)) THEN
	      ijk_2 (n)		= pgrid_dims (n)
	      outside_any	= .TRUE.
	    END IF
460	  CONTINUE						! End n
	  IF (outside_any .AND. (.NOT.allow_outside)) GOTO 950
	  IF (outside_all) THEN
	    GOTO 600
	  ELSE
C ?? - we must be able to make this quicker!
	    DO 500 k		= ijk_1 (3), ijk_2 (3)
	      rijk (3)		= pgrid_zero (3) + step*FLOAT (k-1)
	      DO 500 j		= ijk_1 (2), ijk_2 (2)
		rijk (2)	= pgrid_zero (2) + step*FLOAT (j-1)
		DO 500 i	= ijk_1 (1), ijk_2 (1)
		  IF (iter (i,j,k) .AND. cion (i,j,k)) THEN
		    rijk (1)	= pgrid_zero (1) + step*FLOAT (i-1)
		    dist	= SQRT ( (xyz (1) - rijk (1)) ** 2 +
     1					 (xyz (2) - rijk (2)) ** 2 +
     2					 (xyz (3) - rijk (3)) ** 2 )
		    IF (cion_frac) THEN
		      IF      (rad .LE. (dist - cell_rad_max)) THEN
			GOTO 500
		      ELSE IF (rad .GE. (dist + cell_rad_max)) THEN
			cion (i,j,k)	= .FALSE.
		      ELSE
			iflag		= INT (cacc (i,j,k) + 0.0001)
			nrec_cion	= nrec_cion + 1
			IF (iflag .EQ. 0) THEN
			  WRITE (UNIT=8,REC=nrec_cion) (xyz(n),n=1,3),
     1							rad, 0
			  cacc (i,j,k)	= FLOAT (nrec_cion)
			ELSE
			  WRITE (UNIT=8,REC=nrec_cion) (xyz(n),n=1,3),
     1							rad, iflag
			  cacc (i,j,k)	= FLOAT (nrec_cion)
			END IF
		      END IF
		    ELSE
		      IF (dist .LE. rad) THEN
			cion (i,j,k) = .FALSE.
		      END IF
		    END IF
		  END IF
500	    CONTINUE						! End i,j,k
	  END IF
	ELSE
	  GOTO 960
	END IF

600	CONTINUE
	GOTO 200

700	CLOSE (UNIT=1)

C If diel_frac is set, then go through the diel array, using the scratch
C file of atoms to get any partial volume that are required, using the
C coverage of a sub-grid.

	IF (diel_frac) THEN
	  DO 750 k		= 1, kemax
	    rijk (3)		= dgrid_zero (3) + step*FLOAT (k-1)
	    DO 750 j		= 1, jemax
	      rijk (2)		= dgrid_zero (2) + step*FLOAT (j-1)
	      DO 750 i		= 1, iemax
		iflag		= INT (diel (i,j,k) + 0.0001)
		IF	(iflag .EQ. 0) THEN
		  diel (i,j,k)	= diel_high
		ELSE IF (iflag .EQ. 1) THEN
		  diel (i,j,k)	= diel_low
		ELSE
		  rijk (1)	= dgrid_zero (1) + step*FLOAT (i-1)
		  CALL	grid_count (n_sub,n_sub_tot,step_sub, rijk,
     1				    nrec_diel, nrec_cion, cen_ind,
     2				    iflag, 'diel', partial_vol)
		  CALL	hybrid_diel (diel_low,diel_high, partial_vol,
     1				     diel_hyb)
		  diel (i,j,k)	= diel_hyb
		END IF
750	  CONTINUE						! End i,j,k
	  CLOSE (UNIT=4)
	END IF

C If cion_frac is set, then go through the cion/cacc arrays, using the scratch
C file of atoms to get any partial volume that are required, using the
C coverage of a sub-grid.
C Note that if (.NOT. cion), then this cacc (ijk) is not used in iteration.

	IF (.NOT. include_ions) GOTO 820
	IF (cion_frac) THEN
	  DO 800 k		= 1, kpmax
	    rijk (3)		= pgrid_zero (3) + step*FLOAT (k-1)
	    DO 800 j		= 1, jpmax
	      rijk (2)		= pgrid_zero (2) + step*FLOAT (j-1)
	      DO 800 i		= 1, ipmax
		IF (cion (i,j,k)) THEN
Clnx - the g77 compiler has picked up this odd one - not sure what we mean
Clnx - here - BUT cion_frac is normally false - should not be here
Clnx		  iflag		= INT (cion (i,j,k) + 0.0001)
		  iflag		= INT (cacc (i,j,k) + 0.0001)
		  IF (iflag .EQ. 0) THEN
		    cacc (i,j,k)	= 1.0
		  ELSE
		    rijk (1)	= pgrid_zero (1) + step*FLOAT (i-1)
		    CALL grid_count (n_sub,n_sub_tot,step_sub, rijk,
     1				     nrec_diel, nrec_cion, cen_ind,
     2				     iflag, 'cion', partial_vol)
		    cacc (i,j,k)	= partial_vol
		  END IF
		END IF
800	  CONTINUE						! End i,j,k
	  CLOSE (UNIT=8)
	END IF

820	time_now	= SECNDS (time_zero)
	WRITE (11,1080) divider
	WRITE (11,1100) time_now/60.

C ?? - anymore in here?
C ?? - what about enclosed spaces, ordered water?
C ?? - what about crystallographic water - option for this maybe

	RETURN

900	WRITE (6,9000)
	CALL	EXIT

915	WRITE (6,9150)
	CALL	EXIT

920	WRITE (6,9200)
	CALL	EXIT

930	WRITE (6,9300)
	CALL	EXIT

940	WRITE (6,9400)
	CALL	EXIT

950	WRITE (6,9500)
	CALL	EXIT

960	WRITE (6,9600)
	CALL	EXIT

980	WRITE (6,9800)
	CALL	EXIT
	END

C------------------------------------------------------------------------------C
C									       C
C			SUBROUTINE	grid_count			       C
C JW, Reading, Mar.90							       C
C------------------------------------------------------------------------------C

	SUBROUTINE	grid_count (n_sub,n_sub_tot,step_sub, rijk,
C	**********	**********
     1				    nrec_diel, nrec_cion, cen_ind,
     2				    iflag, which, partial_vol)

C For the given (diel or cion) cell, work out the partial volume acessible,
C by sub-gridding.

	REAL		rijk (3), xyz (3), xyz_sub (3)
	CHARACTER*4	which
C ??	LOGICAL*1	sub_grid (5,5,5)
	LOGICAL*1	sub_grid (10,10,10)

9000	FORMAT ('0','*** ERROR *** partial_vol (grid_count) oub')
9100	FORMAT ('0','*** ERROR *** nrec (scratch file) oub')

	IF	(which .EQ. 'diel') THEN
	  lun				= 4
	  nrec_top			= nrec_diel
	ELSE IF (which .EQ. 'cion') THEN
	  lun				= 8
	  nrec_top			= nrec_cion
	END IF

	DO 200 ks			= 1, n_sub
	  DO 200 js			= 1, n_sub
	    DO 200 is			= 1, n_sub
	      sub_grid (is,js,ks)	= .FALSE.
200	CONTINUE						! End is,js,ks

	n_cov				= 0
	nrec				= iflag
300	READ (UNIT=lun,REC=nrec) (xyz (n), n=1,3), rad, nrec_last
	DO 400 ks			= 1, n_sub
	  xyz_sub (3)			= rijk (3) +
     1					 step_sub*(FLOAT(ks)-cen_ind)
	  DO 400 js			= 1, n_sub
	    xyz_sub (2)			= rijk (2) +
     1					 step_sub*(FLOAT(js)-cen_ind)
	    DO 400 is			= 1, n_sub
	      IF (.NOT. sub_grid (is,js,ks)) THEN
		xyz_sub (1)		= rijk (1) +
     1					 step_sub*(FLOAT(is)-cen_ind)
		dist		= SQRT ((xyz(1)-xyz_sub(1))**2 +
     1					(xyz(2)-xyz_sub(2))**2 +
     2					(xyz(3)-xyz_sub(3))**2 )
		IF (dist .LE. rad) THEN
		  n_cov		= n_cov + 1
		  sub_grid (is,js,ks)	= .TRUE.
		END IF
	      END IF
400	CONTINUE						! End is,js,ks

	IF (nrec_last .EQ. 0) THEN
	  partial_vol	= FLOAT (n_cov) / FLOAT (n_sub_tot)
	  IF (partial_vol .LT. 0.0 .OR. partial_vol .GT. 1.0) GOTO 900
	ELSE
	  nrec		= nrec_last
	  IF (nrec .LT. 2 .OR. nrec .GT. nrec_top) GOTO 910
	  GOTO 300
	END IF

	RETURN

900	WRITE (6,9000)
	CALL	EXIT

910	WRITE (6,9100)
	CALL	EXIT
	END


C------------------------------------------------------------------------------C
C									       C
C			SUBROUTINE	hybrid_diel			       C
C JW, Reading, Mar.90							       C
C------------------------------------------------------------------------------C

	SUBROUTINE	hybrid_diel (diel_low,diel_high, partial_vol,
C	**********	***********
     1				     diel_hyb)

C Use the in fashion formula to calculate a hybrid dielectric value for
C a dielectric cell that is fractionally covered by low dielectric by an
C amount partial_vol.
C ?? currently use a wholly suspicious formula (see notes)

9000	FORMAT ('0','*** ERROR *** in hybrid_diel - diel_hyb oub')

	diel_hyb	= diel_low*diel_high /
     1			  (diel_high*partial_vol +
     2			   diel_low*(1.-partial_vol))

	IF (diel_hyb.LT.diel_low .OR. diel_hyb.GT.diel_high) GOTO 900
	RETURN

900	WRITE (6,9000)
	CALL	EXIT
	END


C------------------------------------------------------------------------------C
C									       C
C			SUBROUTINE	cion_diel_ren			       C
C JW, Reading, June.90							       C
C------------------------------------------------------------------------------C

	SUBROUTINE	cion_diel_ren (diel,dfix_1,dfix_2,
C	**********	*************
     1			char,chr2,cacc,cion,iter,
     2			ipmax,jpmax,kpmax, iemax,jemax,kemax,
     3			allow_outside,n_sub, charge_incc)

C Set the counterion and dielectric grids from the molecular coordinates,
C with a re-entrant surface; (see also cion_diel_vdw for Van der Waals).
C Note that diel pts n and n+1 surround potl point n.
C If diel_bound_inc is set, then diel_inc_rad is added to the atom radius.
C If ions_bound_inc is set, then ions_inc_rad is added to the atom radius.
C If molout is set then we, additionally, write out a molecule (dielectric)
C grid on the potential grid, using the diel array before the diel grid
C setting loop.
C For each of diel and cion setting we have options (diel_frac and cion_frac)
C to set intermediate values for the dielectric and counterion volume, based
C on the solvent/counterion accessibility of the dielectric/counterion cell.
C This is an attempt to smooth out dielectric boundaries on the grid.
C Note that a molout grid will still only be low/high.

C ?? - DO IT - Cannot set cion (i,j,k) true, if (char (i,j,k) .NE. 0.)
C ?? We only set cion false for ijk points with iter ?? ALREADY set true.
C ?? At present there is no symmetry generation of atoms - so cover it all!
C ?? - what options?

C At the moment (March 92) we do not have diel/cion_frac programmed in
C the cion_diel_ren routines.  We therefore disallow diel_frac with ren grid
C generation.  We have just become further dependent on diel_frac not set
C in cion_diel_ren with a move to dfix array initial grid generation
C (bivalued or trivalued).

C With ion_centres set, our cion accessible grid is just that produced by
C the molecule_assign routine, and we can therefore skip the pcs generation
C and molecule reassignement.
C ?? here_jim - one_more_time - is the above true?

	REAL		diel (iemax,jemax,kemax),
     1			cacc (1,1,1),
     2			char (ipmax,jpmax,kpmax),
     3			chr2 (ipmax,jpmax,kpmax)
	LOGICAL*1	cion (ipmax,jpmax,kpmax),
     1			iter (ipmax,jpmax,kpmax),
     2			dfix_1 (iemax,jemax,kemax),
     3			dfix_2 (iemax,jemax,kemax)
	REAL		brk (5,100000), brk_lims (2,3), grd_zero (3),
     1			grd_top (3), theta_inf (2,100),
     2			sph (5,1000), xyz_i (3), ions_inc_rad,
     3			dgrid_zero (3), mol_lims (3,2), brk_step (3),
     4			mol_size (3), pgrid_zero (3), pgrid_top (3),
     5			ions_probe_rad
	INTEGER		brk_ind (3,30,30,30),
     1			grd_dims (3), theta_num (3,100), ijk_i (3),
     2			dgrid_dims (3), pgrid_dims (3),
     3			num_cut_phi (100)
	CHARACTER*60	info_file, potl_file,
     1			mol_file, iter_file, diel_file,
     2			char_file, cion_file, coord_file,
     3			cacc_file, crew_file, dfix_file
	BYTE		divider (80)
	CHARACTER*4	grid_code, grid_calc, grid_flag (3)
	LOGICAL*1	theta_cut (100), sph_cut (1000)
	LOGICAL		molout, calpha_only, diel_vary,diel_bound_vdw,
     1			calc_to_edge, non_uniform, allow_outside,
     2			diel_bound_inc, charge_incc,
     3			include_ions, linear_ions, ions_bound_vdw,
     4			ions_bound_inc, using_test_atom,
     5			sphere_test, diel_frac, cion_frac,
     6			time_out, rms_out,
     7			keep_pcs_files, probe_mask, diel_vary2,
     8			double_probe, ion_centres, ion_skipper

	COMMON	/grid/		step, extend, calc_to_edge, mol_lims,
     1				mol_size, pgrid_zero, pgrid_dims,
     2				step2, pgrid_top, n_potl_pts,
     3				n_diel_pts, non_uniform, foh, cv_uni
	COMMON	/molecule/	molout, coord_file, calpha_only,
     1				rad_test_atom, using_test_atom,
     2				sphere_test
	COMMON	/files_out/	info_file, potl_file,
     1				mol_file,  iter_file, diel_file,
     2				char_file, cion_file, cacc_file,
     3				crew_file, dfix_file
	COMMON	/dielectric/	diel_low, diel_high, diel_vary,
     1				diel_bound_vdw, diel_probe_rad,
     2				diel_rad, dgrid_zero, dgrid_dims,
     3				diel_bound_inc, diel_inc_rad,
     4				diel_frac, n_recalc, double_probe,
     5				probe_rad_2, diel_high_2,
     6				correlate_1, correlate_2
	COMMON	/ions/		include_ions, linear_ions, conc_ions,
     1				ions_bound_vdw, ions_probe_rad, cnq,
     2				ais, ions_bound_inc, ions_inc_rad,
     3				cion_frac, ion_centres
	COMMON	/get_out/	time_out,time_max,time_zero, itns_max,
     1				rms_out, rms_done
	COMMON	/brick_atom/	brk, brk_ind, brk_lims, brk_step,
     1				n_atoms_brick
	COMMON	/max_rads/	atom_rad_max, atom_rad_ca
	COMMON	/ren_info/	grd_zero,grd_dims,grd_top, grid_code
	COMMON	/pcs_sphere/	n_pcs_total, n_on_theta, n_on_equat,
     1				div_deg, theta_inf, theta_num, sph,
     2				keep_pcs_files, theta_cut, sph_cut,
     3				n_pcs_actual, num_cut_phi, probe_mask,
     4				num_cut_theta, n_pcs_rec_out,
     5				n_pcs_points
	COMMON	/prec_check/	i_more_prec, i_normal

	DATA	divider		/ 80* '-' /
	DATA	grid_flag	/ 'MOL ', 'DIEL', 'CION' /

1080	FORMAT ('0',80A1)
1090	FORMAT ('0','For the connosieur: ',I10,' out of ',I10,
     1 ' quad solns were dble precision')
1100	FORMAT ('0','ELAPSED time at end of cion_diel_ren is ',F8.3,
     1' minutes')
1110	FORMAT ('0','DOUBLE_PROBE is set - SECOND set of PCS
     1 information')
1120	FORMAT ('0','Re-entrant grid generation for ',A4,' grid
     1 with grid_calc analysis = ',A4)
1140	FORMAT ('0','probe_radius = ',F5.2,'  pcs_rad_inc = ',F5.2,
     1 '  pcs_rad_max = ',F5.2)
1150	FORMAT ('0','******** NOTE ******** this has been a
     1 molecule_assign based calculation',/,23X,'of regions
     2 accessible to ION CENTRES only')
1160	FORMAT ('0',I7,' records written to scratch file with ',
     1 I9,' pcs points total')
1170	FORMAT ('0',' On DOUBLE_PROBE set-up we have found ',I6,
     1 ' points with UNEXPECTED dfix combos')
1180	FORMAT ('0',' this grid generation was for a molecule file
     1 which has been written to disc')

9000	FORMAT ('0','*** ERROR *** dielectric set up on uniform grid')
9100	FORMAT ('0','*** ERROR *** grid_code wrong/cion_diel_ren')
9200	FORMAT ('0','*** ERROR *** grid_calc flag not recognised')
9400	FORMAT ('0','*** ERROR *** ion_centres does not like frac')

	diel_vary2	= diel_vary

	IF (non_uniform) GOTO 900

	CALL	pcs_sphere_init

C Brick the atoms for the subsequent probe centre surface point calculation.
C Note that bricked atom radii are atom radii only - no increments.

	CALL	brick_atoms (allow_outside)

C For each of the bricked atoms we assign all grid points within a sphere of
C radius (atom rad + probe rad) to molecule diel/cion inacc.
C We then eliminate overlapped pcs points, and write a file; either a simple
C list of the PCS points or a more complicated thing (?? not done yet) if
C diel_frac/cion_frac is set.  Note that 'MOL ' is simple only.

	DO 800 i_grid		= 1, 3

	  grid_code		= grid_flag (i_grid)
	  ion_skipper		= .FALSE.
	  IF	  (grid_code .EQ. 'MOL ') THEN
	    IF (molout) THEN
	      grid_calc		= 'SIMP'
	    ELSE
	      GOTO 800
	    END IF
	  ELSE IF (grid_code .EQ. 'DIEL') THEN
	    IF (diel_frac) THEN
	      grid_calc		= 'FRAC'
	    ELSE
	      grid_calc		= 'SIMP'
	    END IF
	  ELSE IF (grid_code .EQ. 'CION') THEN
	    IF (.NOT. include_ions) GOTO 800
	    IF (ion_centres) THEN
	      ion_skipper	= .TRUE.
	    END IF
	    IF (cion_frac) THEN
	      IF (ion_centres) GOTO 940
	      grid_calc		= 'FRAC'
	    ELSE
	      grid_calc		= 'SIMP'
	    END IF
	  ELSE
	    GOTO 910
	  END IF

	  IF     (grid_calc .EQ. 'SIMP') THEN
	    IF (keep_pcs_files) THEN
	      IF      (grid_code .EQ. 'MOL ') THEN
		OPEN (UNIT=4, NAME='mol_pcs.xyz',  TYPE='NEW',
     1		      FORM='UNFORMATTED')
	      ELSE IF (grid_code .EQ. 'DIEL') THEN
		OPEN (UNIT=4, NAME='diel_pcs.xyz', TYPE='NEW',
     1		      FORM='UNFORMATTED')
	      ELSE IF (grid_code .EQ. 'CION') THEN
		IF (.NOT. ion_skipper) THEN
		  OPEN (UNIT=4, NAME='cion_pcs.xyz', TYPE='NEW',
     1		        FORM='UNFORMATTED')
		END IF
	      END IF
	    ELSE
	      IF (.NOT. ion_skipper) THEN
		OPEN (UNIT=4, TYPE='SCRATCH',
     1		      FORM='UNFORMATTED')
	      END IF
	    END IF
	  ELSE IF (grid_calc .EQ. 'FRAC') THEN

C ?? srl - open the sort of scratch file we want for the frac re-en analysis

	  END IF

	  IF	(grid_code.EQ.'MOL ' .OR. grid_code.EQ.'CION') THEN
	    DO 200 n		= 1, 3
	      grd_zero (n)	= pgrid_zero (n)
	      grd_dims (n)	= pgrid_dims (n)
	      grd_top  (n)	= pgrid_zero (n) +
     1				  step * FLOAT (pgrid_dims (n) - 1)
200	    CONTINUE						! End n
	  ELSE IF (grid_code.EQ.'DIEL') THEN
	    DO 220 n		= 1, 3
	      grd_zero (n)	= dgrid_zero (n)
	      grd_dims (n)	= dgrid_dims (n)
	      grd_top  (n)	= dgrid_zero (n) +
     1				  step * FLOAT (dgrid_dims (n) - 1)
220	    CONTINUE						! End n
	  END IF

C We are already in the MOL /DIEL/CION loop here.  For MOL /DIEL we will
C additionally have the douple probe option of repeating the dfix grid
C assignments with the two probe radii - this just means repeating the
C code with the ren_grid_init, molecule_assign, probe_reassign calls.

	  pcs_rad_inc		= 0.
	  n_pcs_rec_out		= 0
	  n_pcs_points		= 0
	  IF	(grid_code.EQ.'MOL ' .OR. grid_code.EQ.'DIEL') THEN
	    IF (diel_bound_inc) THEN
	      pcs_rad_inc	= diel_inc_rad
	    END IF
	    pcs_rad_inc		= pcs_rad_inc + diel_probe_rad
	    probe_radius	= diel_probe_rad
	  ELSE IF (grid_code.EQ.'CION') THEN
	    IF (ions_bound_inc) THEN
	      pcs_rad_inc	= ions_inc_rad
	    END IF
	    pcs_rad_inc		= pcs_rad_inc + ions_probe_rad
	    probe_radius	= ions_probe_rad
	  END IF

	  IF (calpha_only) THEN
	    pcs_rad_max		= atom_rad_ca + pcs_rad_inc
	  ELSE
	    pcs_rad_max		= atom_rad_max + pcs_rad_inc
	  END IF

	  CALL	ren_grid_init(diel,dfix_1,cion,char,chr2,ipmax,jpmax,
     1			      kpmax,iemax,jemax,kemax, diel_high,
     2			      diel_vary2, charge_incc)

	  DO 500 kb		= 1, 30
	    ijk_i (3)		= kb
	    DO 500 jb		= 1, 30
	      ijk_i (2)		= jb
	      DO 500 ib		= 1, 30
		ijk_i (1)	= ib
		n_this_brick	= brk_ind (2,ib,jb,kb)
		ind_of_first	= brk_ind (1,ib,jb,kb)
		IF (n_this_brick .NE. 0) THEN
		  DO 400 na	= 1, n_this_brick
		    i_at	= ind_of_first + na - 1

		    CALL	molecule_assign(diel,dfix_1,cion,iter,
     1				 ipmax,jpmax,kpmax, iemax,jemax,kemax,
     2				 allow_outside, pcs_rad_inc, i_at,
     3				 rad_i_pcs, xyz_i)
		    IF (.NOT. ion_skipper) THEN
		      CALL	generate_pcs (i_at, rad_i_pcs,
     1				 pcs_rad_inc,pcs_rad_max, xyz_i,ijk_i,
     2				 grid_calc)
		    END IF
400		  CONTINUE					! End na
		END IF
500	  CONTINUE						! End i,j,k_b

	  WRITE (11,1080) divider
	  WRITE (11,1120) grid_code, grid_calc
	  WRITE (11,1140) probe_radius, pcs_rad_inc, pcs_rad_max
	  IF (ion_skipper) THEN
	    WRITE (11,1150)
	  ELSE
	    WRITE (11,1160) n_pcs_rec_out, n_pcs_points
	  END IF

	  IF      (grid_calc .EQ. 'SIMP') THEN
	  IF (.NOT. ion_skipper) THEN
	  CALL probe_reassign(diel,dfix_1,cion,char,chr2,ipmax,jpmax,
     1				kpmax,iemax,jemax,kemax, probe_radius,
     2				diel_low, diel_high, step, diel_vary2,
     3				charge_incc)
	  END IF
	  ELSE IF (grid_calc .EQ. 'FRAC') THEN

C ?? srl - put in a fractional analysis, based on whatever we wrote to file
	  ELSE
	    GOTO 920
	  END IF

C Here we go again then - if double_probe is set on a MOL /DIEL pass.

	  IF (.NOT. double_probe) GOTO 590
	  IF (grid_code.NE.'MOL ' .AND. grid_code.NE.'DIEL') GOTO 590

	  IF     (grid_calc .EQ. 'SIMP') THEN
	    IF (keep_pcs_files) THEN
	      IF      (grid_code .EQ. 'MOL ') THEN
		OPEN (UNIT=4, NAME='mol_pcs.xyz',  TYPE='NEW',
     1		      FORM='UNFORMATTED')
	      ELSE IF (grid_code .EQ. 'DIEL') THEN
		OPEN (UNIT=4, NAME='diel_pcs.xyz', TYPE='NEW',
     1		      FORM='UNFORMATTED')
	      END IF
	    ELSE
	      OPEN (UNIT=4, TYPE='SCRATCH',
     1		    FORM='UNFORMATTED')
	    END IF
	  ELSE IF (grid_calc .EQ. 'FRAC') THEN

C ?? srl - open the sort of scratch file we want for the frac re-en analysis

	  END IF

	  pcs_rad_inc		= 0.
	  n_pcs_rec_out		= 0
	  n_pcs_points		= 0
	  IF	(grid_code.EQ.'MOL ' .OR. grid_code.EQ.'DIEL') THEN
	    IF (diel_bound_inc) THEN
	      pcs_rad_inc	= diel_inc_rad
	    END IF
	    pcs_rad_inc		= pcs_rad_inc + probe_rad_2
	    probe_radius	= probe_rad_2
	  END IF

	  IF (calpha_only) THEN
	    pcs_rad_max		= atom_rad_ca + pcs_rad_inc
	  ELSE
	    pcs_rad_max		= atom_rad_max + pcs_rad_inc
	  END IF

	  CALL	ren_grid_init(diel,dfix_2,cion,char,chr2,ipmax,jpmax,
     1			      kpmax,iemax,jemax,kemax, diel_high,
     2			      diel_vary2, charge_incc)

	  DO 540 kb		= 1, 30
	    ijk_i (3)		= kb
	    DO 540 jb		= 1, 30
	      ijk_i (2)		= jb
	      DO 540 ib		= 1, 30
		ijk_i (1)	= ib
		n_this_brick	= brk_ind (2,ib,jb,kb)
		ind_of_first	= brk_ind (1,ib,jb,kb)
		IF (n_this_brick .NE. 0) THEN
		  DO 520 na	= 1, n_this_brick
		    i_at	= ind_of_first + na - 1
		    CALL	molecule_assign(diel,dfix_2,cion,iter,
     1				 ipmax,jpmax,kpmax, iemax,jemax,kemax,
     2				 allow_outside, pcs_rad_inc, i_at,
     3				 rad_i_pcs, xyz_i)
		    CALL	generate_pcs (i_at, rad_i_pcs,
     1				 pcs_rad_inc,pcs_rad_max, xyz_i,ijk_i,
     2				 grid_calc)
520		  CONTINUE					! End na
		END IF
540	  CONTINUE						! End i,j,k_b

	  WRITE (11,1080) divider
	  WRITE (11,1110)
	  WRITE (11,1120) grid_code, grid_calc
	  WRITE (11,1140) probe_radius, pcs_rad_inc, pcs_rad_max
	  WRITE (11,1160) n_pcs_rec_out, n_pcs_points

	  IF      (grid_calc .EQ. 'SIMP') THEN
	  CALL probe_reassign(diel,dfix_2,cion,char,chr2,ipmax,jpmax,
     1				kpmax,iemax,jemax,kemax, probe_radius,
     2				diel_low, diel_high, step, diel_vary2,
     3				charge_incc)
	  ELSE IF (grid_calc .EQ. 'FRAC') THEN

C ?? srl - put in a fractional analysis, based on whatever we wrote to file
	  ELSE
	    GOTO 920
	  END IF

590	  CONTINUE						! skip pass 2

	  IF (grid_code.EQ.'MOL ' .OR. grid_code.EQ.'DIEL') THEN
	    n_unexpected	= 0
	    DO 620 k		= 1, grd_dims (3)
	      DO 620 j		= 1, grd_dims (2)
		DO 620 i	= 1, grd_dims (1)
		  IF (double_probe) THEN
		    IF (dfix_1 (i,j,k)) THEN
		      IF (dfix_2 (i,j,k)) THEN
			diel (i,j,k)	= diel_low
		      ELSE
			diel (i,j,k)	= diel_low
			n_unexpected	= n_unexpected + 1
		      END IF
		    ELSE
		      IF (dfix_2 (i,j,k)) THEN
			diel (i,j,k)	= diel_high
		      ELSE
			diel (i,j,k)	= diel_high_2
		      END IF
		    END IF
		  ELSE
		    IF (dfix_1 (i,j,k)) THEN
		      diel (i,j,k)	= diel_low
		    ELSE
		      diel (i,j,k)	= diel_high
		    END IF
		  END IF
620	    CONTINUE						! End i,j,k
	    WRITE (11,1170) n_unexpected
	  ELSE
	    IF (grid_code .NE. 'CION') GOTO 910
	  END IF

	  IF (grid_code .EQ. 'MOL ') THEN
	    OPEN (UNIT=3, NAME=mol_file, TYPE='NEW',
     1		  FORM='UNFORMATTED')
	    WRITE (3) pgrid_zero, pgrid_dims, step
	    DO 640 k				= 1, kpmax
	      DO 640 j				= 1, jpmax
		  WRITE (3) (diel (i,j,k), i	= 1, ipmax)
640	    CONTINUE						! End i,j,k
	    CLOSE (UNIT=3)
	  END IF

	  IF (grid_code .EQ. 'MOL ') THEN
	    WRITE (11,1180)
	  END IF

800	CONTINUE						! End i_grid

	WRITE (11,1080) divider
	WRITE (11,1090) i_more_prec, i_more_prec+i_normal
	time_now	= SECNDS (time_zero)
	WRITE (11,1080) divider
	WRITE (11,1100) time_now/60.

	RETURN

900	WRITE (6,9000)
	CALL	EXIT

910	WRITE (6,9100)
	CALL	EXIT

920	WRITE (6,9200)
	CALL	EXIT

940	WRITE (6,9400)
	CALL	EXIT
	END

C------------------------------------------------------------------------------C
C									       C
C			SUBROUTINE	pcs_sphere_init			       C
C JW, Reading, June.90							       C
C------------------------------------------------------------------------------C

	SUBROUTINE	pcs_sphere_init
C	**********	***************

C Initialise the theta-phi locations of the pcs spheres, based on the ctr file
C input total number of desired points.  Try to get uniform density by :-

C Given input total, work out divisions on theta given average number on phi
C over all theta roughly 2/3 of that on equator (correctly is 2/pi ?).
C Then for EACH theta level, work out a grid step to give uniform spacing,
C and start the points at random between zero phi and the the first grid step.

C Store information in array as follows:

C	theta_inf	1	start phi (deg) for a theta level
C			2	step  phi (deg)		"
C	theta_num	1	number of phi points for a theta level
C			2	first index in sph array	"
C			3	last  index in sph array	"
C	sph	      1,2	theta,phi (deg) values for a point
C		    3,4,5	x,y,z (rel. to centre, mag = 1.) for a point

	REAL		theta_inf (2,100), sph (5,1000), xyz (3)
	INTEGER		theta_num (3,100), num_cut_phi (100)
	BYTE		divider (80)
	LOGICAL*1	theta_cut (100), sph_cut (1000)
	LOGICAL		COMPLX, EQUAL, keep_pcs_files, probe_mask

	COMMON	/pcs_sphere/	n_pcs_total, n_on_theta, n_on_equat,
     1				div_deg, theta_inf, theta_num, sph,
     2				keep_pcs_files, theta_cut, sph_cut,
     3				n_pcs_actual, num_cut_phi, probe_mask,
     4				num_cut_theta, n_pcs_rec_out,
     5				n_pcs_points

	DATA	divider			/ 80 * '-' /
Clnx	DATA	iran			/ 7359 /
	DATA	x_ran_last		/ 0. /

1100	FORMAT ('0',80A1)
1120	FORMAT ('0','We are using re-entrant probe analyses for the
     1 diel/cion grids')
1140	FORMAT ('0','From an i/p request of ',I4,' pts per sphere we
     1 have managed ',I4,' points')
1160	FORMAT ('0',15X,'with n_on_theta = ',I4,' and n_on_equat = ',
     1 I4)

9000	FORMAT ('0','*** ERROR *** n_pcs_total .gt. 1000')
9100	FORMAT ('0','*** ERROR *** problem with quadratic roots')
9200	FORMAT ('0','*** ERROR *** n_on_theta .gt. 100')
9300	FORMAT ('0','*** ERROR *** counter ir .GT. n_pcs_total')
9400	FORMAT ('0','*** ERROR *** random number generator problem',2F10.6)

C Remember that with the closed constant phi circles, no. pts = no. divs.
C But that with the unclosed theta circle, no. pts = no. divs + 1

	IF (n_pcs_total .GT. 1000) GOTO 900
	a		= 1.
	b		= 2.
	c		= -3. * FLOAT (n_pcs_total)
	CALL	quad (a,b,c, x1,x2, complx,equal)
	IF (complx .OR. equal) GOTO 910
	IF (x2 .LE. 0.) GOTO 910
	n_on_equat	= INT (x2)
Clnx	IF (JMOD (n_on_equat,2) .NE. 0) n_on_equat = n_on_equat + 1
	IF (MOD (n_on_equat,2) .NE. 0) n_on_equat = n_on_equat + 1
	n_on_theta	= n_on_equat / 2
	IF (n_on_theta .GT. 100) GOTO 920
	div_deg		= 180. / FLOAT (n_on_theta - 1)

	ir			= 0
	DO 300 n		= 1, n_on_theta
	  IF ((n .EQ. 1) .OR. (n .EQ. n_on_theta)) THEN
	    ir			= ir + 1
	    IF (ir .GT. n_pcs_total) GOTO 930
	    theta_num (1,n)	= 1
	    theta_num (2,n)	= ir
	    theta_num (3,n)	= ir
	    theta_inf (1,n)	= 0.
	    theta_inf (2,n)	= 0.
	    sph (2,ir)		= 0.
	    sph (3,ir)		= 0.
	    sph (4,ir)		= 0.
	    IF (n .EQ. 1) THEN
	      sph (1,ir)	= 0.
	      sph (5,ir)	= 1.
	    ELSE
	      sph (1,ir)	= 180.
	      sph (5,ir)	= -1.
	    END IF
	  ELSE
	    theta		= div_deg * FLOAT (n - 1)

Clnx	    n_on_this		= 1 + INT ( (FLOAT (n_on_equat) *
Clnx     1					     SIND (theta)) )
	    theta_rads		= (theta*3.14159)/180.
	    n_on_this		= 1 + INT ( (FLOAT (n_on_equat) *
     1					     SIN (theta_rads)) )

	    IF (n_on_this .GT. n_on_equat) n_on_this = n_on_equat
	    IF (n_on_this .LT. 2)          n_on_this = 2
	    div_phi_deg		= 360. / FLOAT (n_on_this)

Clnx - really not sure about g77 RAND vs vax/sgi RAN - careful
Clnx - calling with 0 looks to give ok series of numbers / not 'seeded' though
Clnx	    x_ran		= RAN (iran)
Clnx	    x_ran		= RAND (0)

	    CALL random_num (x_ran)

	    IF (x_ran .LT. 0. .OR. x_ran .GE. 1.0) GOTO 940
	    IF (x_ran .EQ. x_ran_last) GOTO 940

	    x_ran_last		= x_ran
	    first_phi		= x_ran * div_phi_deg
	    theta_inf (1,n)	= first_phi
	    theta_inf (2,n)	= div_phi_deg
	    theta_num (1,n)	= n_on_this
	    DO 260 i		= 1, n_on_this
	      ir		= ir + 1
	      IF (ir .GT. n_pcs_total) GOTO 930
	      IF      (i .EQ. 1) THEN
		theta_num (2,n)	= ir
	      ELSE IF (i .EQ. n_on_this) THEN
		theta_num (3,n)	= ir
	      END IF
	      phi		= first_phi + div_phi_deg*FLOAT (i-1)
	      sph (1,ir)	= theta
	      sph (2,ir)	= phi
	      rad		= 1.0
	      CALL	rtp_to_xyz (rad,theta,phi, xyz)
	      DO 240 m		= 1, 3
		sph (m+2,ir)	= xyz (m)
240	      CONTINUE						! End m
260	    CONTINUE						! End i
	  END IF
300	CONTINUE						! End n
	n_pcs_actual		= ir

C Write out some information on the pcs point sphere.

	WRITE (11,1100) divider
	WRITE (11,1120)
	WRITE (11,1140) n_pcs_total, n_pcs_actual
	WRITE (11,1160) n_on_theta, n_on_equat

C ?? eddie - write out the sphere points for debugging
C	OPEN (UNIT=12, NAME='temp.pcs', TYPE='NEW')
C 	WRITE (12,3355)
C 3355	FORMAT ('  temporary debugging pcs dot file (basic)')
C	atom		= 'ATOM'
C	atyp		= 'DOT '
C 	res		= 'PCS '
C	DO 880 i	= 1, n_pcs_actual
C	  DO 870 n	= 1, 3
C	    xyz (n)	= sph (n+2,i)
C870	  CONTINUE						! End n
C	  nres		= 1 + i/10
C	  WRITE (12,4455) atom, atyp, res, nres, xyz
C4455	  FORMAT (A4, 9X, A4, A4, 1X, I4, 4X, 3F8.3)
C880	CONTINUE						! End i
C	CLOSE (UNIT=12)
C ?? eddie

	RETURN

900	WRITE (6,9000)
	CALL	EXIT

910	WRITE (6,9100)
	CALL	EXIT

920	WRITE (6,9200)
	CALL	EXIT

930	WRITE (6,9300)
	CALL	EXIT

940	WRITE (6,9400) xran, xran_last
	CALL	EXIT
	END


C-----------------------------------------------------------------------------C
C									      C
C                         SUBROUTINE   QUAD                                   C
C									      C
C Program FDCALC,  JW  Read, June.90 (from source dir)                        C
C-----------------------------------------------------------------------------C

	SUBROUTINE QUAD(A,B,C,X1,X2,COMPLX,EQUAL)
C	********** ****
C
C This routine returns the roots (x1,x2) of the quadratic equation:
C
C             a.xsq + b.x + c = 0
C
C If bsq-4ac=0, then the EQUAL flag is set, and X1 (=X2) is the
C returned root.
C If the roots are unequal and not complex, then X1, X2 are the
C returned roots.
C If the roots are complex, then the COMPLX flag is set, and X1 is
C returned as the real part, X2 is the imaginairy part.
C

	LOGICAL COMPLX,EQUAL
	X0=(-B)/(2.*A)
	SQ=B*B-4.*A*C
	COMPLX=.FALSE.
	IF(SQ.LT.0.) COMPLX=.TRUE.
	EQUAL=.FALSE.
	IF(SQ.EQ.0.) EQUAL=.TRUE.
	IF(.NOT.EQUAL) GOTO 20
	X1=X0
	X2=X0
	RETURN
20	IF(COMPLX) GOTO 40
	XD=SQRT(SQ)/(2.*A)
	X1=X0-XD
	X2=X0+XD
	RETURN
40	X1=X0
	X2=SQRT(-SQ)/(2.*A)
	RETURN
	END


C-----------------------------------------------------------------------------C
C									      C
C                         SUBROUTINE	quad_cm                               C
C									      C
C Program FDCALC,  JW  Read, June.90 (from source dir)                        C
C-----------------------------------------------------------------------------C

	SUBROUTINE	quad_cm (A,B,C,X1,X2,COMPLX,EQUAL,more_prec)
C	**********	*******
C
C This routine returns the roots (x1,x2) of the quadratic equation:
C
C             a.xsq + b.x + c = 0
C
C If bsq-4ac=0, then the EQUAL flag is set, and X1 (=X2) is the
C returned root.
C If the roots are unequal and not complex, then X1, X2 are the
C returned roots.
C If the roots are complex, then the COMPLX flag is set, and X1 is
C returned as the real part, X2 is the imaginairy part.

C We have had problems with precision for bsq-4ac close to zero.  So now we
C flag this and return for a more precise calculation.  equal never true.

	LOGICAL			complx, equal, more_prec

	x0		= -b / (2.*a)
	sq		= b*b - 4.*a*c
	more_prec	= .FALSE.
	equal		= .FALSE.
	complx		= .FALSE.
	IF	(ABS (sq) .LT. 1.E-6) THEN
	  more_prec	= .TRUE.
	  RETURN
	ELSE IF (sq .LT. 0.) THEN
	  complx	= .TRUE.
	  x1		= x0
	  x2		= SQRT (-sq) / (2.*a)
	  RETURN
	ELSE
	  xd		= SQRT (sq) / (2.*a)
	  x1		= x0 - xd
	  x2		= x0 + xd
	END IF
	RETURN
	END


C-----------------------------------------------------------------------------C
C									      C
C                         SUBROUTINE	quad_cm_prec                          C
C									      C
C Program FDCALC,  JW  Reading, July.90                                       C
C-----------------------------------------------------------------------------C

	SUBROUTINE	quad_cm_prec (cos_max,theta_c,unit_ij,
C	**********	************
     1				      x1,y1,x2,y2, desperate)

C We come to this routine for a low bsq-4ac value, and do the whole thing
C in double precision, passing back the routes in single precision.

	DOUBLE PRECISION	unit_prec (3), theta_prec,
     1				a_prec, b_prec, c_prec, cosm_prec,
     2				cost_prec, Ac_prec, ysq_prec,
     3				xsq_ysq_prec, x0_prec, sq_prec,
     4				x1_prec, x2_prec, y1_prec, y2_prec,
     5				temp_prec, xd_prec,
     6				theta_prec_rads
	REAL			unit_ij (3)
	LOGICAL			desperate

C9000	FORMAT ('0','*** ERROR *** complex routes in quad_cm_prec',/,
C     1' *** COULD ALTER TO TRAP BACK WITH DESPERATE ***')

	theta_prec	= DBLE (theta_c)

Clnx	cost_prec	= DCOSD (theta_prec)
	theta_prec_rads	= (theta_prec*3.14159)/180.
	cost_prec	= DCOS (theta_prec_rads)

	cosm_prec	= DBLE (cos_max)
	DO 200 n	= 1, 3
	  unit_prec (n)	= DBLE (unit_ij (n))
200	CONTINUE						! End n
	ysq_prec	= unit_prec (2)*unit_prec (2)
	xsq_ysq_prec	= unit_prec (1)*unit_prec(1) + ysq_prec

	a_prec		= xsq_ysq_prec
	Ac_prec		= cosm_prec - (cost_prec*unit_prec (3))
	b_prec		= -2.*unit_prec (1)*Ac_prec
	c_prec		= Ac_prec*Ac_prec - ysq_prec*(1.-cost_prec*
     1							 cost_prec)

	x0_prec		= -b_prec / (2.*a_prec)
	sq_prec		= b_prec*b_prec - 4.*a_prec*c_prec
C ??	IF	(DABS (sq_prec) .LT. 0.000000000001) THEN
	IF	(DABS (sq_prec) .LT. 0.0000000001) THEN
	  sq_prec	= 0.
	ELSE IF (sq_prec .LT. 0.) THEN
C?? Try putting in the desperate setting trap here as well - back up tree

	  desperate	= .TRUE.
	  RETURN

C??	WRITE (6,2277) sq_prec,b_prec,a_prec,c_prec
C??2277	FORMAT ('0','sq,b,a,c_prec = ',4E12.4)
C ??
C??	  GOTO 900
	END IF

	IF (sq_prec .EQ. 0.) THEN
	  x1_prec	= x0_prec
	  x2_prec	= x0_prec
	  temp_prec	= DSQRT ( (1.- x1_prec*x1_prec -
     1				       cost_prec*cost_prec) )
	  y1_prec	= + temp_prec
	  y2_prec	= - temp_prec
	ELSE
	  xd_prec	= DSQRT (sq_prec) / (2.*a_prec)
	  x1_prec	= x0_prec - xd_prec
	  x2_prec	= x0_prec + xd_prec
	  y1_prec	= (cosm_prec - (cost_prec*unit_prec (3)) -
     1			   (x1_prec*unit_prec (1))) / unit_prec (2)
	  y2_prec	= (cosm_prec - (cost_prec*unit_prec (3)) -
     1			   (x2_prec*unit_prec (1))) / unit_prec (2)
	END IF

	x1		= SNGL (x1_prec)
	y1		= SNGL (y1_prec)
	x2		= SNGL (x2_prec)
	y2		= SNGL (y2_prec)

	RETURN

C900	WRITE (6,9000)
C	CALL	EXIT
	END


C-----------------------------------------------------------------------------C
C									      C
C                         SUBROUTINE   RTP_TO_XYZ                             C
C									      C
C Program FDCALC,  JW  Yale  Jan.88 (from CHECK_OUT)                          C
C-----------------------------------------------------------------------------C

	SUBROUTINE	rtp_to_xyz (r, t_deg, p_deg, xyz)
C	**********	**********

C Routine converts the spherical polar (rtp) set to cartesian (xyz).

	REAL		xyz (3)

Clnx	xyz (1)		= r * SIND (t_deg) * COSD (p_deg)
Clnx	xyz (2)		= r * SIND (t_deg) * SIND (p_deg)
Clnx	xyz (3)		= r * COSD (t_deg)
	t_rads		= (t_deg*3.14159)/180.
	p_rads		= (p_deg*3.14159)/180.
	xyz (1)		= r * SIN (t_rads) * COS (p_rads)
	xyz (2)		= r * SIN (t_rads) * SIN (p_rads)
	xyz (3)		= r * COS (t_rads)

	RETURN
	END


C------------------------------------------------------------------------------C
C									       C
C			SUBROUTINE	brick_atoms			       C
C JW, Reading, June.90							       C
C------------------------------------------------------------------------------C

	SUBROUTINE	brick_atoms (allow_outside)
C	**********	***********

C Put the input atom set into the brick arrays, covering a bricking grid
C calculated to cover the iteration region (including summed radii).
C ?? Note that atom_rad_max MAY need change if atomic radii are changed.

	REAL		brk (5,100000), brk_lims (2,3), brk_step (3)
	INTEGER		brk_ind (3,30,30,30)
	CHARACTER*80	junk
	CHARACTER*4	res_type (200), at_type (2000),
     1			at_prtner (2000), common_atyp (100)
	REAL		xyz (3), dgrid_zero (3), mol_lims (3,2),
     1			mol_size (3), pgrid_zero (3), pgrid_top (3),
     2			ions_inc_rad, ions_probe_rad,
     3			at_VdW (100,10), at_chrg (2000,4),
     4			at_pK (2000)
	INTEGER		dgrid_dims (3), pgrid_dims (3), brk_ijk (3),
     1			n_res_ats (200), nat_pter (200,2),
     2			at_class (2000), common_pter (100),
     3			which_VdW
	BYTE		divider (80)
	CHARACTER*60	coord_file
	CHARACTER*34	at_info (100)
	LOGICAL		molout, calpha_only, diel_vary,diel_bound_vdw,
     1			calc_to_edge, non_uniform, allow_outside,
     2			diel_bound_inc,
     3			include_ions, linear_ions, ions_bound_vdw,
     4			ions_bound_inc, using_test_atom,
     5			sphere_test, diel_frac, cion_frac,
     6			double_probe, ion_centres
	LOGICAL*1	at_anyq (2000), at_ionise (2000), common_at
	CHARACTER*1	chain_here
	CHARACTER*4	atom, atyp, res

	COMMON	/grid/		step, extend, calc_to_edge, mol_lims,
     1				mol_size, pgrid_zero, pgrid_dims,
     2				step2, pgrid_top, n_potl_pts,
     3				n_diel_pts, non_uniform, foh, cv_uni
	COMMON	/molecule/	molout, coord_file, calpha_only,
     1				rad_test_atom, using_test_atom,
     2				sphere_test
	COMMON	/dielectric/	diel_low, diel_high, diel_vary,
     1				diel_bound_vdw, diel_probe_rad,
     2				diel_rad, dgrid_zero, dgrid_dims,
     3				diel_bound_inc, diel_inc_rad,
     4				diel_frac, n_recalc, double_probe,
     5				probe_rad_2, diel_high_2,
     6				correlate_1, correlate_2
	COMMON	/ions/		include_ions, linear_ions, conc_ions,
     1				ions_bound_vdw, ions_probe_rad, cnq,
     2				ais, ions_bound_inc, ions_inc_rad,
     3				cion_frac, ion_centres
	COMMON	/brick_atom/	brk, brk_ind, brk_lims, brk_step,
     1				n_atoms_brick
	COMMON	/max_rads/	atom_rad_max, atom_rad_ca
	COMMON	/atoms_es_type/ at_info, n_at_types, at_VdW, n_VdW
	COMMON	/atoms_es_resi/	n_res_types, n_chrg, n_all_at,
     1				res_type, n_res_ats, nat_pter,
     2				at_type, at_class, at_chrg,
     3				at_anyq, at_ionise, at_pK,
     4				at_prtner
	COMMON	/common_atoms/	common_atyp, common_pter, n_common
	COMMON	/i_vdw/		which_VdW

	DATA	atom_rad_max	/ 2.2 /
	DATA	atom_rad_ca	/ 4.0 /
	DATA	divider		/ 80* '-' /

1020	FORMAT (A80)
1040	FORMAT (A4, 9X, A4, A4, A1, I4, 4X, 3F8.3)
1080	FORMAT (80A1)
1200	FORMAT ('0','**** NOTE that we have ',I5,' unrecognised atoms
     1 with rad = 1.8 ****')
1220	FORMAT ('0',12X,'Re-entrant surface generation - bricking
     1 information')
1230	FORMAT ('0',I6,' atoms included on bricking grid, out of ',I6,
     1 ' atoms read in')
1240	FORMAT ('0','max atom radius (with inc) = ',F5.2,'  max probe
     1 radius = ',F5.2)
1250	FORMAT ('0','On X, brick from ',F7.2,' to ',F7.2,' with a
     1 brick step of ',F7.2)
1260	FORMAT ('0','On Y, brick from ',F7.2,' to ',F7.2,' with a
     1 brick step of ',F7.2)
1270	FORMAT ('0','On Z, brick from ',F7.2,' to ',F7.2,' with a
     1 brick step of ',F7.2)

9000	FORMAT ('0','*** ERROR *** atom file not "atom" or "heta"')
9150	FORMAT ('0','*** ERROR *** look-up radius is less than 0.75A')
9250	FORMAT ('0','*** ERROR *** need .le. 100000 atoms to brick')
9400	FORMAT ('0','*** ERROR *** atom outside brick grid - wrong')
9500	FORMAT ('0','*** ERROR *** brick 1D index total mismatch')
9600	FORMAT ('0','*** ERROR *** first/second atom pass mismatch')

C Set up the bounds of the bricked region - it must be large enough such that
C any atom that could produce a PCS point that could generate a probe sphere
C that could intersect the dielectric grid should be included.
C i.e. dgrid_lims +/- ("rad_at_max" + 2*"r_probe_max")
C The dgrid covers the pgrid; so add on to the dgrid, allowing for dgrid
C cells to be drawn step/2 around the dgrid points.
C With 30 bricks on each dimension, we get the brk_step(s), such that brick
C m on a dimension spans atom centres from (brk_lims(1,dim)+brk_step*(m-1))
C to this + brk_step.

	temp_inc			= 0.
	IF (diel_bound_inc) temp_inc	= diel_inc_rad
	IF ((ions_bound_inc) .AND. (ions_inc_rad .GT. temp_inc))
     1			    temp_inc	= ions_inc_rad
	IF (calpha_only) THEN
	  rad_with_inc			= atom_rad_ca + temp_inc
	ELSE
	  rad_with_inc			= atom_rad_max + temp_inc
	END IF

	probe_rad_max			= diel_probe_rad
	IF (double_probe) THEN
	  IF (probe_rad_2 .GT. diel_probe_rad) THEN
	    probe_rad_max		= probe_rad_2
	  END IF
	END IF
	IF (ions_probe_rad .GT. probe_rad_max)
     1	probe_rad_max			= ions_probe_rad

	brk_boundary			= rad_with_inc +
     1					  2.*probe_rad_max

	DO 180 n	= 1, 3
	  brk_lims (1,n)	= dgrid_zero (n) - step/2. -
     1				  brk_boundary
	  brk_lims (2,n)	= dgrid_zero (n) +
     1				  step*FLOAT (dgrid_dims(n)-1) +
     2				  step/2. + brk_boundary
	  brk_step (n)	= (brk_lims (2,n) - brk_lims (1,n)) / 30.
180	CONTINUE						! End n

	n_atoms_read			= 0
	n_atoms_brick			= 0
	i_double_check			= 0
	DO 200 kb			= 1, 30
	  DO 200 jb			= 1, 30
	    DO 200 ib			= 1, 30
	      DO 200 m			= 1, 3
		brk_ind (m,ib,jb,kb)	= 0
200	CONTINUE						! End m,i,j,k_b

C Now we read through the coordinates for the first pass, summing numbers
C of atoms in each box, in slot 2 of brk_ind.  Slot 1 of brk_ind will hold
C the first atom index (1D) for each brick - will not change if no atoms in
C a brick.  Slot 3 will be used as a check on the second pass.

	READ (1,1020) junk
220	CONTINUE
	READ (1,1040,END=300) atom,atyp,res,chain_here,nres,xyz
	IF (atom .NE. 'ATOM' .AND. atom .NE. 'HETA') GOTO 900
	n_atoms_read	= n_atoms_read + 1
	IF	  (calpha_only) THEN
	  IF (atyp .NE. 'CA  ') GOTO 220
	END IF
	DO 240 n	= 1, 3
	  brk_ijk (n)	= 1 + INT ((xyz(n)-brk_lims(1,n))/brk_step(n))
240	CONTINUE						! End n
	ib		= brk_ijk (1)
	jb		= brk_ijk (2)
	kb		= brk_ijk (3)
	IF ((ib .LT. 1 .OR. ib .GT. 30) .OR.
     1	    (jb .LT. 1 .OR. jb .GT. 30) .OR.
     2      (kb .LT. 1 .OR. kb .GT. 30)) THEN
	  IF (allow_outside) THEN
	    GOTO 220
	  ELSE
	    GOTO 940
	  END IF
	END IF
	brk_ind (2,ib,jb,kb)	= brk_ind (2,ib,jb,kb) + 1
	n_atoms_brick		= n_atoms_brick + 1
	IF (n_atoms_brick .GT. 100000) GOTO 925
	GOTO 220

C Work out the linear start indices for each brick.  For a brick with no atoms
C we just repeat the start index for the next non-empty brick.

300	i_here				= 1
	DO 340 kb			= 1, 30
	  DO 340 jb			= 1, 30
	    DO 340 ib			= 1, 30
	      brk_ind (1,ib,jb,kb)	= i_here
	      i_here			= i_here + brk_ind(2,ib,jb,kb)
340	CONTINUE						! End ib,jb,kb
	IF ((i_here-1) .NE. n_atoms_brick) GOTO 950

C Now for the second pass, with linear atom storage of xyz,rad and one unused
C slot thus far.  We will keep a check on the brick counters matching,
C because I am worried about non-equivalence of floating point operations.

	REWIND 1
	READ (1,1020) junk
345	CONTINUE
	READ (1,1040,END=400) atom,atyp,res,chain_here,nres,xyz
	IF (atom .NE. 'ATOM' .AND. atom .NE. 'HETA') GOTO 900
	IF	  (calpha_only) THEN
	  IF (atyp .EQ. 'CA  ') THEN
	    rad_atom	= 4.0
	  ELSE
	    GOTO 345
	  END IF
	ELSE IF (atyp .EQ. 'TEST') THEN
	  rad_atom	= rad_test_atom
	ELSE
	  common_at	= .FALSE.
	  DO 347 i_com	= 1, n_common
	    IF (atyp .EQ. common_atyp (i_com)) THEN
	      iat	= common_pter (i_com)
	      common_at	= .TRUE.
	    END IF
347	  CONTINUE						! End i_com
	  IF (.NOT. common_at) THEN
	    CALL	res_id (res, ir, ia_1, ia_2, na)
	    CALL	atom_id (atyp, iat, ia_1, ia_2)
	  END IF
	  ic			= at_class (iat)
	  rad_atom		= at_VdW (ic,which_VdW)
	  IF (rad_atom .LT. 0.75) GOTO 915
	END IF
	DO 350 n	= 1, 3
	  brk_ijk (n)	= 1 + INT ((xyz(n)-brk_lims(1,n))/brk_step(n))
350	CONTINUE						! End n
	ib		= brk_ijk (1)
	jb		= brk_ijk (2)
	kb		= brk_ijk (3)
	IF ((ib .LT. 1 .OR. ib .GT. 30) .OR.
     1	    (jb .LT. 1 .OR. jb .GT. 30) .OR.
     2      (kb .LT. 1 .OR. kb .GT. 30)) THEN
	  IF (allow_outside) THEN
	    GOTO 345
	  ELSE
	    GOTO 940
	  END IF
	END IF
	brk_ind (3,ib,jb,kb)	= brk_ind (3,ib,jb,kb) + 1
	ind_atom	= brk_ind(1,ib,jb,kb) + brk_ind(3,ib,jb,kb)-1
	DO 360 n		= 1, 3
	  brk (n,ind_atom)	= xyz (n)
360	CONTINUE						! End n
	brk (4,ind_atom)	= rad_atom
	i_double_check		= i_double_check + 1
	GOTO 345

400	CLOSE (UNIT=1)
	IF (i_double_check .NE. n_atoms_brick) GOTO 950

C Check that the 2 passes found the same atoms and did the same arithmetic.

	DO 440 kb		= 1, 30
	  DO 440 jb		= 1, 30
	    DO 440 ib		= 1, 30
	      IF (brk_ind (2,ib,jb,kb) .NE. brk_ind (3,ib,jb,kb))
     1		GOTO 960
440	CONTINUE						! End i,j,k_b

	WRITE (11,1080) divider
	WRITE (11,1220)
	WRITE (11,1230) n_atoms_brick, n_atoms_read
	WRITE (11,1240) rad_with_inc, probe_rad_max
	WRITE (11,1250) brk_lims (1,1), brk_lims (2,1), brk_step (1)
	WRITE (11,1260) brk_lims (1,2), brk_lims (2,2), brk_step (2)
	WRITE (11,1270) brk_lims (1,3), brk_lims (2,3), brk_step (3)

	RETURN

900	WRITE (6,9000)
	CALL	EXIT

915	WRITE (6,9150)
	CALL	EXIT

925	WRITE (6,9250)
	CALL	EXIT

940	WRITE (6,9400)
	CALL	EXIT

950	WRITE (6,9500)
	CALL	EXIT

960	WRITE (6,9600)
	CALL	EXIT
	END


C------------------------------------------------------------------------------C
C									       C
C			SUBROUTINE	ren_grid_init			       C
C JW, Reading, June.90							       C
C------------------------------------------------------------------------------C

	SUBROUTINE	ren_grid_init(diel,dfix,cion,char,chr2,ipmax,
C	**********	*************
     1			   jpmax,kpmax, iemax,jemax,kemax, diel_high,
     2				  diel_vary2, charge_incc)

C Initialise the diel (diel_high) or cion (true) grid appropriately.
C Where we have protein charge, cion is set to FALSE, (and left there).
C Note that we have a general dfix array here, which is passed either
C from dfix_1 or dfix_2 in cion_diel_ren.
C ?? epsE - we still pass diel, but not using it now.

	REAL		diel (iemax,jemax,kemax),
     1			char (ipmax,jpmax,kpmax),
     2			chr2 (ipmax,jpmax,kpmax)
	LOGICAL*1	cion (ipmax,jpmax,kpmax),
     1			dfix (iemax,jemax,kemax)
	REAL		grd_zero (3), grd_top (3)
	INTEGER		grd_dims (3)
	CHARACTER*4	grid_code
	LOGICAL		diel_vary2, charge_incc

	COMMON	/ren_info/	grd_zero,grd_dims,grd_top, grid_code

	DO 200 k		= 1, grd_dims (3)
	  DO 200 j		= 1, grd_dims (2)
	    DO 200 i		= 1, grd_dims (1)
	      IF ((grid_code .EQ. 'DIEL') .OR.
     1		  (grid_code .EQ. 'MOL ')) THEN
C mar92		diel (i,j,k)	= diel_high
		dfix (i,j,k)	= .FALSE.
	      ELSE
		IF (ABS (char (i,j,k)) .LE. 0.0000001) THEN
		  cion (i,j,k)	= .TRUE.
		ELSE
		  cion (i,j,k)	= .FALSE.
		END IF
		IF (charge_incc) THEN
		  IF (ABS (chr2 (i,j,k)) .GT. 0.0000001) THEN
		    cion (i,j,k) = .FALSE.
		  END IF
		END IF
	      END IF
200	CONTINUE						! End i,j,k

	RETURN
	END


C------------------------------------------------------------------------------C
C									       C
C			SUBROUTINE	molecule_assign			       C
C JW, Reading, June.90							       C
C------------------------------------------------------------------------------C

	SUBROUTINE	molecule_assign (diel,dfix,cion,iter, ipmax,
C	**********	***************
     1				     jpmax,kpmax, iemax,jemax,kemax,
     2					 allow_outside, pcs_rad_inc,
     3					 i_at, rad_i_pcs, xyz_i)

C Assign the relevant grid points that are covered by (r_atom + r_probe)
C spheres to molecule dielectric, (to be challenged by PCS spheres later).
C Note that we have a general dfix array here, which is passed either
C from dfix_1 or dfix_2 in cion_diel_ren.
C ?? epsE - diel is still passed, but is not used.

	REAL		diel (iemax,jemax,kemax)
	LOGICAL*1	cion (ipmax,jpmax,kpmax),
     1			iter (ipmax,jpmax,kpmax),
     2			dfix (iemax,jemax,kemax)
	REAL		brk (5,100000), brk_lims (2,3), xyz_i (3),
     1			grd_zero (3), grd_top (3), rijk (3),
     2			brk_step (3)
	INTEGER		brk_ind (3,30,30,30),
     1			grd_dims (3), ijk_low (3), ijk_1 (3),
     2			ijk_2 (3)
	REAL		dgrid_zero (3), mol_lims (3,2),
     1			mol_size (3), pgrid_zero (3), pgrid_top (3),
     2			ions_inc_rad, ions_probe_rad
	INTEGER		dgrid_dims (3), pgrid_dims (3)
	CHARACTER*60	coord_file
	CHARACTER*4	grid_code
	LOGICAL		molout, calpha_only, diel_vary,diel_bound_vdw,
     1			calc_to_edge, non_uniform, allow_outside,
     2			diel_bound_inc,
     3			include_ions, linear_ions, ions_bound_vdw,
     4			ions_bound_inc, using_test_atom,
     5			sphere_test, diel_frac, cion_frac,
     6			outside_any, outside_all, look_here,
     7			double_probe, ion_centres

	COMMON	/grid/		step, extend, calc_to_edge, mol_lims,
     1				mol_size, pgrid_zero, pgrid_dims,
     2				step2, pgrid_top, n_potl_pts,
     3				n_diel_pts, non_uniform, foh, cv_uni
	COMMON	/molecule/	molout, coord_file, calpha_only,
     1				rad_test_atom, using_test_atom,
     2				sphere_test
	COMMON	/dielectric/	diel_low, diel_high, diel_vary,
     1				diel_bound_vdw, diel_probe_rad,
     2				diel_rad, dgrid_zero, dgrid_dims,
     3				diel_bound_inc, diel_inc_rad,
     4				diel_frac, n_recalc, double_probe,
     5				probe_rad_2, diel_high_2,
     6				correlate_1, correlate_2
	COMMON	/ions/		include_ions, linear_ions, conc_ions,
     1				ions_bound_vdw, ions_probe_rad, cnq,
     2				ais, ions_bound_inc, ions_inc_rad,
     3				cion_frac, ion_centres
	COMMON	/brick_atom/	brk, brk_ind, brk_lims, brk_step,
     1				n_atoms_brick
	COMMON	/ren_info/	grd_zero,grd_dims,grd_top, grid_code

9000	FORMAT ('0','*** ERROR *** grid_code wrong in molecule_assign')
9100	FORMAT ('0','*** ERROR *** oub with allow_outside false')

	DO 180 n	= 1, 3
	  xyz_i (n)	= brk (n,i_at)
180	CONTINUE						! End n
	rad_atom	= brk (4,i_at)

	rad_i_pcs	= rad_atom + pcs_rad_inc

	irad		= INT ((rad_i_pcs + 0.0001)/step)
	outside_any	= .FALSE.
	outside_all	= .FALSE.
	DO 200 n	= 1, 3
	  ijk_low (n)	= 1 + INT ((xyz_i (n) - grd_zero (n))/step)
	  ijk_1   (n)	= ijk_low (n) - irad
	  ijk_2   (n)	= ijk_low (n) + 1 + irad
	  IF ((ijk_1 (n).GT.grd_dims (n)) .OR. (ijk_2 (n).LT.1)) THEN
	    outside_all	= .TRUE.
	  END IF
	  IF (ijk_1 (n) .LT. 1) THEN
	    ijk_1 (n)	= 1
	    outside_any	= .TRUE.
	  END IF
	  IF (ijk_2 (n) .GT. grd_dims (n)) THEN
	    ijk_2 (n)	= grd_dims (n)
	    outside_any	= .TRUE.
	  END IF
200	CONTINUE						! End n
	IF (outside_any .AND. (.NOT.allow_outside)) GOTO 910
	IF (outside_all) THEN
	  RETURN
	ELSE
	  DO 300 k		= ijk_1 (3), ijk_2 (3)
	    rijk (3)		= grd_zero (3) + step*FLOAT (k-1)
	    DO 300 j		= ijk_1 (2), ijk_2 (2)
	      rijk (2)		= grd_zero (2) + step*FLOAT (j-1)
	      DO 300 i		= ijk_1 (1), ijk_2 (1)
		IF ((grid_code .EQ. 'DIEL') .OR.
     1		    (grid_code .EQ. 'MOL ')) THEN
		  IF (dfix (i,j,k)) THEN
C ?? flag	  IF (diel (i,j,k) .EQ. diel_low) THEN
		    look_here	= .FALSE.
		  ELSE
		    look_here	= .TRUE.
		  END IF
		ELSE
		  IF (iter (i,j,k) .AND. cion (i,j,k)) THEN
		    look_here	= .TRUE.
		  ELSE
		    look_here	= .FALSE.
		  END IF
		END IF
		IF (look_here) THEN
		  rijk (1)	= grd_zero (1) + step*FLOAT (i-1)
		  dist		= SQRT ( (xyz_i (1) - rijk (1)) ** 2 +
     1					 (xyz_i (2) - rijk (2)) ** 2 +
     2					 (xyz_i (3) - rijk (3)) ** 2 )
		  IF (dist .LE. rad_i_pcs) THEN
		    IF ((grid_code .EQ. 'DIEL') .OR.
     1			(grid_code .EQ. 'MOL ')) THEN
C mar92		      diel (i,j,k)	= diel_low
		      dfix (i,j,k)	= .TRUE.
		    ELSE
		      cion (i,j,k)	= .FALSE.
		    END IF
		  END IF
		END IF
300	  CONTINUE						! End i,j,k
	END IF

	RETURN

900	WRITE (6,9000)
	CALL	EXIT

910	WRITE (6,9100)
	CALL	EXIT
	END


C------------------------------------------------------------------------------C
C									       C
C			SUBROUTINE	generate_pcs			       C
C JW, Reading, June.90							       C
C------------------------------------------------------------------------------C

	SUBROUTINE	generate_pcs (i_at, rad_i_pcs, pcs_rad_inc,
C	**********	************
     1				      pcs_rad_max, xyz_i, ijk_i,
     2				      grid_calc)

C Generate the pcs points for this atom, and use the atom bricking arrays
C to eliminate those within another atom's pcs sphere.  We should, of course,
C see each pcs intersection twice - wasteful.  Write out atom pcs points.

	REAL		brk (5,100000), brk_lims (2,3), mag_vec_ij,
     1			theta_inf (2,100), sph (5,1000), vec_ij (3),
     2			xyz_i (3), xyz_j (3), xyz (3),mag_vec_ij_sq,
     3			unit_ij (3), brk_step (3), desp_inc (3)
	INTEGER		brk_ind (3,30,30,30),
     1			theta_num (3,100), ijk_i (3), brk_scan (2,3),
     2			ijk (3), num_cut_phi (100)
	LOGICAL*1	theta_cut (100), sph_cut (1000)
	LOGICAL		keep_pcs_files, outside_bricks, probe_mask,
     1			desperate, desperate_active
	CHARACTER*4	grid_calc

	COMMON	/brick_atom/	brk, brk_ind, brk_lims, brk_step,
     1				n_atoms_brick
	COMMON	/pcs_sphere/	n_pcs_total, n_on_theta, n_on_equat,
     1				div_deg, theta_inf, theta_num, sph,
     2				keep_pcs_files, theta_cut, sph_cut,
     3				n_pcs_actual, num_cut_phi, probe_mask,
     4				num_cut_theta, n_pcs_rec_out,
     5				n_pcs_points
	COMMON	/circles_solve/	xsq_ysq, ysq
	COMMON	/desperate_info/	n_desperate, n_desp_active

	DATA	n_desperate, n_desp_active / 0, 0 /

2020	FORMAT ('0','****** LOOK AT THAT - cos_ang_max is ',E12.4)

9000	FORMAT ('0','*** ERROR *** grid_calc flag not recognised')
9100	FORMAT ('0','*** ERROR *** i_theta limits oub')
9200	FORMAT ('0','*** ERROR *** rad_i_pcs = rad_j_pcs-should not')

C Initialise the flag arrays for intersected (cut-out) pcs points.

	CALL	pcs_points_init

C paranoid
C ??	WRITE (6,1133) xyz_i
C ??1133	FORMAT (' ** pcs surface for atom xyz ',3F8.3)
C paranoid

C Look through the bricks around xyz_i.  For any atom j that intersects, get
C the maximum angle from the i-j centres vector to be covered on the i sphere
C using the cosine rule.
C Note that ACOSD returns angles between 0 and 180 degrees.
C The brk_scan array stores the brick limits of where (rad_i_pcs + pcs_rad_max)
C could end up.

	scan_radius		= rad_i_pcs + pcs_rad_max
	DO 200 n		= 1, 3
	  xyz (n)		= xyz_i (n) - scan_radius
200	CONTINUE						! End n
	CALL	which_brick (xyz, ijk, outside_bricks)
	DO 220 n		= 1, 3
	  brk_scan (1,n)	= ijk (n)
220	CONTINUE						! End n
	DO 240 n		= 1, 3
	  xyz (n)		= xyz_i (n) + scan_radius
240	CONTINUE						! End n
	CALL	which_brick (xyz, ijk, outside_bricks)
	DO 260 n		= 1, 3
	  brk_scan (2,n)	= ijk (n)
260	CONTINUE						! End n

	DO 500 kj		= brk_scan (1,3), brk_scan (2,3)
	  DO 500 jj		= brk_scan (1,2), brk_scan (2,2)
	    DO 500 ij		= brk_scan (1,1), brk_scan (2,1)
	      n_this_brk	= brk_ind (2,ij,jj,kj)
	      ind_of_fst	= brk_ind (1,ij,jj,kj)
	      IF (n_this_brk .NE. 0) THEN
		DO 400 nj	= 1, n_this_brk
		  j_at		= ind_of_fst + nj - 1
		  IF (j_at .NE. i_at) THEN
		    DO 300 n	= 1, 3
		      xyz_j (n)	= brk (n,j_at)
		      desp_inc (n) = 0.0
300		    CONTINUE					! End n
		    rad_atom	= brk (4,j_at)
		    rad_j_pcs	= rad_atom + pcs_rad_inc
		    combo_rad	= rad_i_pcs + rad_j_pcs
		    desperate_active	= .FALSE.

C ??desperate - we will come back here if need a small atom move
305		    CONTINUE

		    DO 310 n	= 1, 3
		      vec_ij (n)	= xyz_j (n) - xyz_i (n)
310		    CONTINUE					! End n
		    mag_vec_ij_sq	= vec_ij (1)*vec_ij (1) +
     1					  vec_ij (2)*vec_ij (2) +
     2					  vec_ij (3)*vec_ij (3)
		    mag_vec_ij		= SQRT (mag_vec_ij_sq)

		    delta_rad		= ABS (rad_i_pcs - rad_j_pcs)
		    IF (delta_rad .GE. mag_vec_ij) THEN
		      IF      (rad_i_pcs .GT. rad_j_pcs) THEN
			GOTO 390
		      ELSE IF (rad_j_pcs .GT. rad_i_pcs) THEN
			DO 315 i_th	= 1, n_on_theta
			  theta_cut (i_th) = .TRUE.
315			CONTINUE
			GOTO 390
		      ELSE
			GOTO 920
		      END IF
		    END IF

		    IF (mag_vec_ij .LE. combo_rad) THEN
		      DO 320 n		= 1, 3
			unit_ij (n)	= vec_ij (n) / mag_vec_ij
320		      CONTINUE					! End n
		      ysq		= unit_ij(2)*unit_ij(2)
		      xsq_ysq		= unit_ij(1)*unit_ij(1) + ysq
		      cos_ang_max	= (mag_vec_ij_sq +
     1					   rad_i_pcs*rad_i_pcs -
     2					   rad_j_pcs*rad_j_pcs) /
     3					   (2.*mag_vec_ij*rad_i_pcs)

		      IF      (cos_ang_max .GT.  1.) THEN
			WRITE (11,2020) cos_ang_max
			cos_ang_max	=  1.
		      ELSE IF (cos_ang_max .LT. -1.) THEN
			WRITE (11,2020) cos_ang_max
			cos_ang_max	= -1.
		      END IF

Clnx		      ang_max		= ACOSD (cos_ang_max)
		      ang_max_rads	= ACOS (cos_ang_max)
		      ang_max		= (ang_max_rads*180.)/3.14159

		      IF (ang_max .NE. 0.) THEN
			CALL	xyzrtp (vec_ij,mag_vec_ij,
     1					theta_ij, phi_ij)
			theta_min	= theta_ij - ang_max
			theta_max	= theta_ij + ang_max
			IF (theta_min .LE. 0.) THEN
			  i_theta_1	= 1
			ELSE
			  i_theta_1	= 2 + INT((theta_min/div_deg))
			END IF
			IF ((i_theta_1 .LT. 1) .OR.
     1			    (i_theta_1 .GT. n_on_theta)) GOTO 910
			IF (theta_max .GE. 180.) THEN
			  i_theta_2	= n_on_theta
			ELSE
			  i_theta_2	= 1 + INT((theta_max/div_deg))
			END IF
			IF ((i_theta_2 .LT. 1) .OR.
     1			    (i_theta_2 .GT. n_on_theta)) GOTO 910
			DO 380 i_th	= i_theta_1, i_theta_2
			  IF (.NOT. theta_cut (i_th)) THEN
			    theta_c	= div_deg * FLOAT (i_th-1)
			    ith		= i_th
			    desperate	= .FALSE.
			    CALL cut_out (theta_c, theta_ij, ang_max,
     1					  cos_ang_max, unit_ij, ith,
     2					  desperate)

C ??desperate - try to solve some of the geom. problems with a small move
C ??desperate - allowed once only in a row (would fail again anyhow)
			    IF (desperate) THEN
			      n_desperate = n_desperate + 1

C??salford
C??	WRITE (6,1156) i_at,j_at,i_th,xyz_j
C??1156	FORMAT (' desp before inc: i j ith xyz = ',3I5,2X,3F8.3)

			      IF (desperate_active) THEN
				n_desp_active = n_desp_active + 1
C??				WRITE (6,9400) i_at, j_at, i_th
			      END IF

			      DO 375 n	= 1, 3
				desp_inc (n) = desp_inc (n) + 0.01
C??				IF (desp_inc (n) .GT. 0.1) THEN
				IF (desp_inc (n) .GT. 0.12) THEN
				  STOP '*** desp_inc > 0.12'
				END IF
				xyz_j(n) = brk(n,j_at) + desp_inc(n)
375			      CONTINUE				! End n
C?? salford
C??	WRITE (6,1159) i_at,j_at,i_th,xyz_j
C??1159	FORMAT (' desp  after inc: i j ith xyz = ',3I5,2X,3F8.3)

			      desperate_active = .TRUE.
			      GOTO 305
			    END IF

			  END IF				! theta_cut/F
380			CONTINUE				! End i_th
		      END IF					! ang_max/0
		    END IF					! ij_rad/combo
390		    CONTINUE
		  END IF					! j_at/i_at
400		CONTINUE					! End nj
	      END IF
500	CONTINUE						! End i,j,k_b

	IF	(grid_calc .EQ. 'SIMP') THEN
	  CALL	pcs_points_write (xyz_i, rad_i_pcs)
	ELSE IF (grid_calc .EQ. 'FRAC') THEN

C ?? srl - put this in (associate pcs points with grid cells in scratch file?)
	ELSE
	  GOTO 900
	END IF

	RETURN

900	WRITE (6,9000)
	CALL	EXIT

910	WRITE (6,9100)
	CALL	EXIT

920	WRITE (6,9200)
	CALL	EXIT
	END


C------------------------------------------------------------------------------C
C									       C
C			SUBROUTINE	pcs_points_init			       C
C JW, Reading, June.90							       C
C------------------------------------------------------------------------------C

	SUBROUTINE	pcs_points_init
C	**********	***************

C Initialise the logical flag arrays that will record cut-out points ot whole
C constant theta circles.

	REAL		theta_inf (2,100), sph (5,1000)
	INTEGER		theta_num (3,100), num_cut_phi (100)
	LOGICAL*1	theta_cut (100), sph_cut (1000)
	LOGICAL		keep_pcs_files, probe_mask

	COMMON	/pcs_sphere/	n_pcs_total, n_on_theta, n_on_equat,
     1				div_deg, theta_inf, theta_num, sph,
     2				keep_pcs_files, theta_cut, sph_cut,
     3				n_pcs_actual, num_cut_phi, probe_mask,
     4				num_cut_theta, n_pcs_rec_out,
     5				n_pcs_points

	num_cut_theta		= 0
	DO 200 i_th		= 1, n_on_theta
	  theta_cut (i_th)	= .FALSE.
	  num_cut_phi (i_th)	= 0
200	CONTINUE						! End i_th
	DO 300 i_pt		= 1, n_pcs_actual
	  sph_cut (i_pt)	= .FALSE.
300	CONTINUE						! End i_pt

	RETURN
	END


C------------------------------------------------------------------------------C
C									       C
C			SUBROUTINE	which_brick			       C
C JW, Reading, June.90							       C
C------------------------------------------------------------------------------C

	SUBROUTINE	which_brick (xyz, ijk, outside_bricks)
C	**********	***********

C Simply get the brick (ijk) that coordinate xyz is in.

	REAL		brk (5,100000), brk_lims (2,3),brk_step (3),
     1			xyz (3)
	INTEGER		brk_ind (3,30,30,30), ijk (3)
	LOGICAL		outside_bricks

	COMMON	/brick_atom/	brk, brk_ind, brk_lims, brk_step,
     1				n_atoms_brick

	outside_bricks	= .FALSE.
	DO 200 n	= 1, 3
	  ijk (n)	= 1 + INT ( ((xyz (n) - brk_lims (1,n)) /
     1				     brk_step (n)) )
	  IF	  (ijk (n) .LT. 1) THEN
	    outside_bricks	= .TRUE.
	    ijk (n)		= 1
	  ELSE IF (ijk (n) .GT. 30) THEN
	    outside_bricks	= .TRUE.
	    ijk (n)		= 30
	  END IF
200	CONTINUE						! End n

	RETURN
	END


C------------------------------------------------------------------------------C
C									       C
C			SUBROUTINE	xyzrtp				       C
C JW, Reading, June.90, from source directory				       C
C------------------------------------------------------------------------------C

	SUBROUTINE XYZRTP(X,R,TH,PH)
C	********** ******
C
C This routine generates the spherical polar theta,phi ordinates
C corresponding to the cartesian ordinates X, (angles in degrees).
C It is assumed that the radius is already known. R is not
C checked against mag(X) *****
C
	REAL X(3)
C Theta ranges from 0 to 180 degrees, and arccos is single
C valued in this range.

Clnx	TH=ACOSD (X(3)/R)
	TH_RADS	= ACOS (X(3)/R)
	TH	= (TH_RADS*180.)/3.14159

C Phi ranges from 0 to 180 degrees, and ATAN is not single
C valued in this range. The ATAN2D routine outputs arctan(a1/a2)
C in the range -180 to +180. The result has the sign of a1.
C Adjust so that for ATAN2 -ve -> + 360 should **** give
C continuity of phi.

Clnx - careful that the g77 routine does the same as the vax/sgi
Clnx	PH=ATAN2D (X(2),X(1))
	PH_RADS	= ATAN2 (X(2),X(1))
	PH	= (PH_RADS*180.)/3.14159

	IF(PH.LT.0.) PH=PH + 360.
	RETURN
	END


C------------------------------------------------------------------------------C
C									       C
C			SUBROUTINE	cut_out 			       C
C JW, Reading, June.90							       C
C------------------------------------------------------------------------------C

	SUBROUTINE	cut_out (theta_c,theta_ij,ang_max,cos_ang_max,
C	**********	*******
     1				 unit_ij, i_theta, desperate)

C Work out if we (theta_ij,ang_max) intersection cuts out any theta_c points,
C and get them if it does, (marks sph_cut flag array).

	REAL		theta_inf (2,100), sph (5,1000), unit_ij (3)
	INTEGER		theta_num (3,100), num_cut_phi (100),
     1			which_way
	LOGICAL*1	theta_cut (100), sph_cut (1000)
	LOGICAL		keep_pcs_files, probe_mask, forget_it,
     1			desperate

	COMMON	/pcs_sphere/	n_pcs_total, n_on_theta, n_on_equat,
     1				div_deg, theta_inf, theta_num, sph,
     2				keep_pcs_files, theta_cut, sph_cut,
     3				n_pcs_actual, num_cut_phi, probe_mask,
     4				num_cut_theta, n_pcs_rec_out,
     5				n_pcs_points
	COMMON	/circles_solve/	xsq_ysq, ysq

	cos_max		= cos_ang_max

Clnx	cos_theta_c	= COSD (theta_c)
	theta_c_rads	= (theta_c*3.14159)/180.
	cos_theta_c	= COS (theta_c_rads)

	IF (theta_ij .LE. theta_c) THEN
	  IF ((theta_c-theta_ij) .GE. ang_max) THEN
	    RETURN
	  ELSE
	    ang_test	= theta_c + theta_ij
	    IF (ang_test .GT. 180.) ang_test	= 360. - ang_test
	    IF (ang_max .GE. ang_test) THEN
	      theta_cut (i_theta)	= .TRUE.
	    ELSE
	      CALL	circles_meet (cos_max,cos_theta_c,theta_c,
     1				   unit_ij, phi_1,phi_2,which_way,
     2				   forget_it, desperate)
	      IF (desperate) RETURN
	      IF (.NOT. forget_it) THEN
		CALL	points_remove (i_theta, phi_1,phi_2,which_way)
	      END IF
	    END IF
	  END IF
	ELSE
	  IF ((theta_ij-theta_c) .GE. ang_max) THEN
	    RETURN
	  ELSE
	    ang_test	= theta_c + theta_ij
	    IF (ang_test .GT. 180.) ang_test	= 360. - ang_test
	    IF (ang_max .GE. ang_test) THEN
	      theta_cut (i_theta)	= .TRUE.
	    ELSE
	      CALL	circles_meet (cos_max,cos_theta_c,theta_c,
     1				   unit_ij, phi_1,phi_2,which_way,
     2				   forget_it, desperate)
	      IF (desperate) RETURN
	      IF (.NOT. forget_it) THEN
	        CALL	points_remove (i_theta, phi_1,phi_2,which_way)
	      END IF
	    END IF
	  END IF
	END IF

	RETURN
	END


C------------------------------------------------------------------------------C
C									       C
C			SUBROUTINE	circles_meet			       C
C JW, Reading, June.90							       C
C------------------------------------------------------------------------------C

	SUBROUTINE	circles_meet (cos_max,cos_theta_c,theta_c,
C	**********	************
     1				   unit_ij, phi_1,phi_2,which_way,
     2				   forget_it, desperate)

C Solve the quadratic to give the 2 x values, and get the corresponding 2
C y values.  Phi values (deg) are returned, phi_1 .le. phi_2.

	REAL		unit_ij (3), xyz_1 (3), xyz_2 (3)
	INTEGER		which_way
	LOGICAL		complx, equal, more_prec, forget_it,
     1			desperate

	COMMON	/circles_solve/	xsq_ysq, ysq
	COMMON	/prec_check/	i_more_prec, i_normal

	DATA	i_more_prec, i_normal	/ 0, 0 /

9000	FORMAT ('0','*** ERROR *** quadratic flag error/circles_meet',
     1/,' *** COULD DESPERATE TRACK IT BACK FOR ATOM MOVE')
9050	FORMAT ('0','*** ERROR *** equal set true out of quad_cm',
     1/,' *** COULD DESPERATE TRACK IT BACK FOR ATOM MOVE')
9100	FORMAT ('0','*** ERROR *** circles_meet/equal roots later',
     1/,' *** COULD DESPERATE TRACK IT BACK FOR ATOM MOVE')
C??9200	FORMAT ('0','*** ERROR *** circles_meet/should be each side')

C Well, we are still getting precision problems with problem intersections.
C (29.8.90). forget_it set to true stops the points_remove routine for
C 1. a phi_test equal to cos_max, if phi_1 very close to phi_2 .AND.
C    cos_max is positive (i.e. not fully overlapped i by j).

	forget_it	= .FALSE.

C ?? srl - check the notes once more maybe

	a		= xsq_ysq
	A_const		= cos_max-(cos_theta_c*unit_ij (3))
	b		= -2.*unit_ij (1)*A_const
	c		= A_const*A_const - ysq*(1.-cos_theta_c*
     1						    cos_theta_c)
	CALL	quad_cm (a,b,c, x1,x2, complx,equal, more_prec)
	IF (more_prec) THEN
	  i_more_prec	= i_more_prec + 1
	  CALL	quad_cm_prec (cos_max,theta_c,unit_ij, x1,y1,x2,y2,
     1			      desperate)
C??added Oct 2003
	  IF (desperate) RETURN
	ELSE IF (equal) THEN
	  GOTO 905
	ELSE
	  i_normal	= i_normal + 1
	  IF (complx) GOTO 900
	  y1		= (cos_max - (cos_theta_c*unit_ij (3)) -
     1			   (x1*unit_ij (1))) / unit_ij (2)
	  y2		= (cos_max - (cos_theta_c*unit_ij (3)) -
     1			   (x2*unit_ij (1))) / unit_ij (2)
	END IF

Clnx	phi_1		= ATAN2D (y1,x1)
	phi_1_rads	= ATAN2 (y1,x1)
	phi_1		= (phi_1_rads*180.)/3.14159

	IF (phi_1 .LT. 0.) phi_1 = phi_1 + 360.

Clnx	phi_2		= ATAN2D (y2,x2)
	phi_2_rads	= ATAN2 (y2,x2)
	phi_2		= (phi_2_rads*180.)/3.14159

	IF (phi_2 .LT. 0.) phi_2 = phi_2 + 360.
	IF (phi_1 .GT. phi_2) THEN
	  phi_temp	= phi_2
	  phi_2		= phi_1
	  phi_1		= phi_temp
	END IF

C ?? srl - note that we are doing a larger number of fl pt ops now - worth it?

C See which way we go between phi_1 and phi_2 to cut out on the theta line.
C which_way = 1 means that we go phi_1 to phi_2 on the 360 circle.
C which_way = 2 means that we go phi_2 to phi_1 on the 360 circle.

	which_way	= 0
	phi_test_1	= (phi_1 + phi_2) / 2.
	phi_test_2	= 180. + phi_test_1
	IF (phi_test_2 .GE. 360.) phi_test_2 = phi_test_2 - 360.
	rad		= 1.
	CALL	rtp_to_xyz (rad,theta_c,phi_test_1, xyz_1)
	CALL	rtp_to_xyz (rad,theta_c,phi_test_2, xyz_2)
	dot_1		= xyz_1(1)*unit_ij(1) + xyz_1(2)*unit_ij(2) +
     1			  xyz_1(3)*unit_ij(3)
	dot_2		= xyz_2(1)*unit_ij(1) + xyz_2(2)*unit_ij(2) +
     2			  xyz_2(3)*unit_ij(3)
	dot_test	= (dot_1 - cos_max) * (dot_2 - cos_max)
	IF (dot_test .EQ. 0.) THEN
	  IF ((ABS(phi_1-phi_2).LE.0.2) .AND. (cos_max.GT.0.)) THEN
	    forget_it	= .TRUE.
	  ELSE
C ?? copen
	IF (more_prec) THEN
	  WRITE (6,1123)
1123	  FORMAT ('0','more_prec was set for this intersection')
	ELSE
	  WRITE (1124)
1124	  FORMAT ('0','more_prec was NOT set for this intersection')
	END IF
	WRITE (6,1125) phi_1, phi_2
1125	FORMAT ('0','phi_1, phi_2 = ',2F12.4)
	WRITE (6,1126) phi_test_1, phi_test_2
1126	FORMAT ('0','phi_test_1, phi_test_2 = ',2F12.4)
	WRITE (6,1127) dot_1, dot_2, cos_max
1127	FORMAT ('0','dot_1, dot_2, cos_max =  ',3F12.4)
C ?? copen
	    GOTO 910
	  END IF
	ELSE IF (dot_test .LT. 0.) THEN
	  IF (dot_1 .GT. cos_max) THEN
	    which_way	= 1
	  ELSE
	    which_way	= 2
	  END IF
	ELSE

C ?? desperate - set the desperate flag and track back up for atom move.
	  desperate	= .TRUE.

Cgerrard
C??	WRITE (6,1256) dot_test
C??1256	FORMAT (' ************* GERRARD *** dot_test = ',E14.8)
Cgerrard
C ?? feeney
C??	WRITE (6,2299) x1, y1, x2, y2
C??2299	FORMAT ('0','x1,y1, x2,y2 = ',4(1X,F8.3))
C??	WRITE (6,4477) unit_ij, xyz_1, xyz_2
C??4477	FORMAT ('0','unit_ij, xyz_1, xyz_2 = ',3(1X,F8.3))
C??	WRITE (6,3355) phi_1, phi_2, theta_c
C??3355	FORMAT ('0','phi_1, phi_2, theta_c = ',3(1X,F8.3))
C??	WRITE (6,2277) phi_test_1, phi_test_2, dot_1, dot_2, cos_max
C??2277	FORMAT ('0','phi_1,phi_2,dot_1,dot_2,cos_max = ',5(1X,F8.3))
C??	IF (more_prec) THEN
C??	  WRITE (6,8877) theta_c
C??8877	  FORMAT ('0','through more_prec loop; theta_c = ',F10.4)
C??	END IF
C ?? feeney
C??	  GOTO 920

	END IF

	RETURN

900	WRITE (6,9000)
C ?? eddie
	WRITE (6,2255) (b*b-4.*a*c), x1, x2
2255	FORMAT ('0','bsq - 4ac, x1, x2 = ',3(E12.6,2X))
	WRITE (6,3377) unit_ij (2), cos_theta_c*cos_theta_c + x1*x1
3377	FORMAT ('0','unit_ij (2), zsq + ysq = ',2(E12.6,2X))
C ?? eddie
	CALL	EXIT

905	WRITE (6,9050)
	CALL	EXIT

910	WRITE (6,9100)
	CALL	EXIT

C??920	WRITE (6,9200)
C??	CALL	EXIT
	END


C------------------------------------------------------------------------------C
C									       C
C			SUBROUTINE	points_remove			       C
C JW, Reading, June.90							       C
C------------------------------------------------------------------------------C

	SUBROUTINE	points_remove (i_theta, phi_1,phi_2,which_way)
C	**********	*************

C Set the sph_cut flags for all phi between phi_1 and phi_2 on this i_theta
C level, and check against the total cut out number on this i_theta.
C Traverse between phi_1 and phi_2 according to the which_way integer flag.
C Note that phi_2 will be .ge. phi_1.

	REAL		theta_inf (2,100), sph (5,1000)
	INTEGER		theta_num (3,100), num_cut_phi (100),phi_num,
     1			which_way
	LOGICAL*1	theta_cut (100), sph_cut (1000)
	LOGICAL		keep_pcs_files, probe_mask

	COMMON	/pcs_sphere/	n_pcs_total, n_on_theta, n_on_equat,
     1				div_deg, theta_inf, theta_num, sph,
     2				keep_pcs_files, theta_cut, sph_cut,
     3				n_pcs_actual, num_cut_phi, probe_mask,
     4				num_cut_theta, n_pcs_rec_out,
     5				n_pcs_points

9000	FORMAT ('0','*** ERROR *** number of phi pts doesn"t match')
9200	FORMAT ('0','*** ERROR *** which_way integer flag is wrong')
9300	FORMAT ('0','*** ERROR *** i_phi_low/high oub/points_remove')

C ?? srl - this routine has 2 problems:
C ?? srl 1. it needs checking, badly
C ?? srl 2. it can be simplified I am sure - we map onto linear ords in the
C ??        sph_cut array; so that maybe we can get n_span into it earlier
C ?? srl which_way = 1 means that we go phi_1 to phi_2 on the 360 circle.
C ?? srl which_way = 2 means that we go phi_2 to phi_1 on the 360 circle.

	IF (.NOT. theta_cut (i_theta)) THEN

	  phi_start	= theta_inf (1,i_theta)
	  phi_div	= theta_inf (2,i_theta)
	  phi_num	= theta_num (1,i_theta)

	  IF      (which_way .EQ. 1) THEN

	    phi_low	= phi_1
	    phi_high	= phi_2
	    phi_range	= phi_2 - phi_1
	    phi_origin	= phi_low - phi_start
	    IF (phi_origin .GE. 0.) THEN
	      i_phi_low	= 2 + INT ( (phi_origin/phi_div) )
	    ELSE
	      i_phi_low	= 1
	    END IF
	    IF (i_phi_low .GT. phi_num) RETURN
	    phi_origin	= phi_high - phi_start
	    IF (phi_origin .GE. 0.) THEN
	      i_phi_high	= 1 + INT ( (phi_origin/phi_div) )
	    ELSE
	      RETURN
	    END IF

	  ELSE IF (which_way .EQ. 2) THEN

	    phi_low	= phi_2
	    phi_high	= phi_1
	    phi_range	= 360. - phi_2 + phi_1
	    phi_origin	= phi_low - phi_start
	    IF (phi_origin .GE. 0.) THEN
	      i_phi_low	= 2 + INT ( (phi_origin/phi_div) )
	    ELSE
	      i_phi_low	= 1
	    END IF
	    IF (i_phi_low .GT. phi_num) i_phi_low = i_phi_low-phi_num
	    phi_origin	= phi_high - phi_start
	    IF (phi_origin .GE. 0.) THEN
	      i_phi_high	= 1 + INT ( (phi_origin/phi_div) )
	    ELSE
	      i_phi_high	= phi_num
	    END IF

	  ELSE
	    GOTO 920
	  END IF

	  IF (i_phi_low .LT. 1 .OR. i_phi_low .GT. phi_num) GOTO 930
	  IF (i_phi_high.LT. 1 .OR. i_phi_high.GT. phi_num) GOTO 930

	  IF (i_phi_high .GE. i_phi_low) THEN
	    n_span	= i_phi_high - i_phi_low + 1
	  ELSE
	    n_span	= phi_num - i_phi_low + 1 + i_phi_high
	  END IF
	  IF ((phi_range.LT.phi_div) .AND. (n_span.GT.1)) RETURN

	  ind_sph_1			= theta_num (2,i_theta)
	  DO 300 ns			= 1, n_span
	    i_phi			= i_phi_low + ns - 1
	    IF (i_phi .GT. phi_num) i_phi = i_phi - phi_num
	    ind_sph			= ind_sph_1 + i_phi - 1
	    IF (.NOT. (sph_cut (ind_sph))) THEN
	      sph_cut (ind_sph)		= .TRUE.
	      num_cut_phi (i_theta)	= num_cut_phi (i_theta) + 1
	    END IF
300	  CONTINUE						! End ns
	  itest_1			= num_cut_phi (i_theta)
	  itest_2			= theta_num (1,i_theta)
	  IF	  (itest_1 .EQ. itest_2) THEN
	    theta_cut (i_theta)	= .TRUE.
	  ELSE IF (itest_1 .GT. itest_2) THEN
	    GOTO 900
	  END IF

	ELSE
	  RETURN
	END IF

	RETURN

900	WRITE (6,9000)
	CALL	EXIT

920	WRITE (6,9200)
	CALL	EXIT

930	WRITE (6,9300)
	CALL	EXIT
	END


C------------------------------------------------------------------------------C
C									       C
C			SUBROUTINE	pcs_points_write		       C
C JW, Reading, June.90							       C
C------------------------------------------------------------------------------C

	SUBROUTINE	pcs_points_write (xyz_i, rad_i_pcs)
C	**********	****************

C Write out the non-eliminated PCS points for this atom - concatenate them,
C using the sph_cut array.

C ?? eddie
C	REAL		xyz_eddie (3)
C ?? eddie
	REAL		theta_inf (2,100), sph (5,1000),
     1			sph_concat (3,1000), xyz_i (3)
	INTEGER		theta_num (3,100), num_cut_phi (100)
	LOGICAL*1	theta_cut (100), sph_cut (1000)
	LOGICAL		keep_pcs_files, probe_mask

	COMMON	/pcs_sphere/	n_pcs_total, n_on_theta, n_on_equat,
     1				div_deg, theta_inf, theta_num, sph,
     2				keep_pcs_files, theta_cut, sph_cut,
     3				n_pcs_actual, num_cut_phi, probe_mask,
     4				num_cut_theta, n_pcs_rec_out,
     5				n_pcs_points

C ?? eddie
C	DATA	i_here, i_wish	/ 1, 0 /
C ?? eddie
C	IF (i_here .EQ. 1) THEN
C	  OPEN (UNIT=12, NAME='temp.all', TYPE='NEW')
C	  WRITE (12,3355)
C3355	  FORMAT ('  temporary debugging pcs dot file (ALL)')
C	  i_here	= 0
C	END IF
C ?? eddie

9000	FORMAT ('0','*** ERROR *** number PCS pts for o/p is wrong')

	i_c				= 0
	DO 300 i_th			= 1, n_on_theta
C ?? eddie
C	ind_sph_1	= theta_num (2,i_th)
C	ind_sph_2	= theta_num (3,i_th)
C	DO 880 ind_sph	= ind_sph_1, ind_sph_2
C	atom		= 'ATOM'
C	atyp		= 'DOT '
C	res		= 'PCS '
C	DO 870 n	= 1, 3
C	  xyz_eddie (n)	= rad_i_pcs*sph (n+2,ind_sph) + xyz_i (n)
C870	CONTINUE
C	i_wish		= i_wish + 1
C	nres		= 1 + i_wish / 10
C	WRITE (12,4455) atom, atyp, res, nres, xyz_eddie
C4455	FORMAT (A4, 9X, A4, A4, 1X, I4, 4X, 3F8.3)
C880	CONTINUE
C ?? eddie
	  IF (.NOT. theta_cut (i_th)) THEN
	    n_on_phi			= theta_num (1,i_th)
	    ind_sph_1			= theta_num (2,i_th)
	    ind_sph_2			= theta_num (3,i_th)
	    IF (ind_sph_2 .GE. ind_sph_1) THEN
	      DO 200 ind_sph		= ind_sph_1, ind_sph_2
		IF (.NOT. sph_cut (ind_sph)) THEN
		  i_c			= i_c + 1
		  DO 180 n		= 1, 3
		    sph_concat (n,i_c)	= rad_i_pcs*sph (n+2,ind_sph)
180		  CONTINUE					! End n
		END IF						! sph_cut
200	      CONTINUE						! End ind_sph
	    END IF						! sph_1/sph_2
	  END IF						! theta_cut
300	CONTINUE						! End i_th
	n_to_write			= i_c
	n_pcs_points			= n_pcs_points + n_to_write
	IF (n_to_write .EQ. 0) THEN
	  RETURN
	ELSE IF (n_to_write .LE. 1000) THEN
	  n_pcs_rec_out			= n_pcs_rec_out + 2
	  WRITE (4) n_to_write
	  WRITE (4) (xyz_i (n), n=1,3), rad_i_pcs,
     1		    ((sph_concat (m,i_c),m=1,3),i_c=1,n_to_write)
	ELSE
	  GOTO 900
	END IF

	RETURN

900	WRITE (6,9000)
	CALL	EXIT
	END


C------------------------------------------------------------------------------C
C									       C
C			SUBROUTINE	probe_reassign			       C
C JW, Reading, June.90							       C
C------------------------------------------------------------------------------C

	SUBROUTINE	probe_reassign (diel,dfix,cion,char,chr2,
C	**********	**************
     1				ipmax,jpmax,kpmax, iemax,jemax,kemax,
     2				probe_radius,diel_low,diel_high,step,
     3				diel_vary2, charge_incc)

C Read through the pcs point file, and reassign the grid points to solvent
C dielectric/counterion accessible, for the non-fractional analysis.
C If probe_mask is set, then we attempt to speed up the reassignment by
C narrowing down the range of grid points for which we have to calculate the
C distance to the pcs point.
C Note that we have a general dfix array here, which is passed either
C from dfix_1 or dfix_2 in cion_diel_ren.
C ?? epsE - diel is passed, but is not used.

	REAL		diel (iemax,jemax,kemax),
     1			char (ipmax,jpmax,kpmax),
     2			chr2 (ipmax,jpmax,kpmax)
	LOGICAL*1	cion (ipmax,jpmax,kpmax),
     1			dfix (iemax,jemax,kemax)
	REAL		theta_inf (2,100), sph (5,1000), xyz_i (3),
     1			sph_concat (3,1000), grd_zero (3),grd_top (3),
     2			xyz (3), xyz_ijk (3), del (3)
	INTEGER		theta_num (3,100), num_cut_phi (100),
     1			grd_dims (3), ijk_1 (3), ijk_2 (3),
     2			nn8_1 (3), nn8_2 (3), mask (45,45,45),
     3			mask_look (2,3)
	LOGICAL*1	theta_cut (100), sph_cut (1000)
	LOGICAL		keep_pcs_files, probe_mask, outside_all,
     1			diel_vary2, charge_incc
	CHARACTER*4	grid_code

	COMMON	/ren_info/	grd_zero,grd_dims,grd_top, grid_code
	COMMON	/pcs_sphere/	n_pcs_total, n_on_theta, n_on_equat,
     1				div_deg, theta_inf, theta_num, sph,
     2				keep_pcs_files, theta_cut, sph_cut,
     3				n_pcs_actual, num_cut_phi, probe_mask,
     4				num_cut_theta, n_pcs_rec_out,
     5				n_pcs_points
	COMMON	/mask_sphere/	mask, mask_rad, mask_extent

1120	FORMAT ('0','probe reassignement for this grid is using a
     1 probe sphere mask array')
1140	FORMAT ('0','with mask_rad, mask_extent = ',I3,2X,I3,
     1 ' based on a step of ',F5.2,' Angstrom')
1160	FORMAT ('0','probe reassignement for this grid is NOT
     1 using a probe mask array')
1180	FORMAT ('0','but using mask_rad, mask_extent = ',2I3,
     1 ' to search around the central n.n. cell')

9000	FORMAT ('0','*** ERROR *** n_pcs_rec_out mismatch')
9100	FORMAT ('0','*** ERROR *** n_to_read is oub')
9200	FORMAT ('0','*** ERROR *** mask indicator is wrong')

C Set up the probe sphere mask array, if required.

	IF (probe_mask) THEN
	  CALL	probe_mask_set (probe_radius, step)
	  WRITE (11,1120)
	  WRITE (11,1140) mask_rad, mask_extent, step
	ELSE
	  mask_rad	= INT (probe_radius/step)
	  mask_extent	= 2 + 2*mask_rad
	  WRITE (11,1160)
	  WRITE (11,1180) mask_rad, mask_extent
	END IF

	REWIND 4
	irec		= 0

200	READ (4,END=600) n_to_read
	IF ((n_to_read .GE. 0) .AND. (n_to_read .LE. 1000)) THEN
	  READ (4,END=600) (xyz_i (n), n=1,3), rad_i_pcs,
     1			   ((sph_concat(m,i_c),m=1,3),i_c=1,n_to_read)
	  irec		= irec + 2
	  DO 500 i_c	= 1, n_to_read

	    DO 300 n	= 1, 3
	      xyz (n)	= xyz_i (n) + sph_concat (n,i_c)
	      nn8_1 (n)	= 1 + INT ( (xyz (n) - grd_zero (n))/step )
	      nn8_2 (n)	= nn8_1 (n) + 1
	      ijk_1 (n)	= nn8_1 (n) - mask_rad
	      ijk_2 (n)	= nn8_2 (n) + mask_rad
300	    CONTINUE						! End n

	    outside_all		= .FALSE.
	    DO 340 n		= 1, 3
	      IF      (ijk_1 (n) .GT. grd_dims (n)) THEN
		outside_all	= .TRUE.
	      ELSE IF (ijk_1 (n) .GE. 1) THEN
		mask_look (1,n)	= 1
	      ELSE
		i_shave		= 1 - ijk_1 (n)
		mask_look (1,n)	= 1 + i_shave
	      END IF
	      IF      (ijk_2 (n) .LT. 1) THEN
		outside_all	= .TRUE.
	      ELSE IF (ijk_2 (n) .LE. grd_dims (n)) THEN
		mask_look (2,n) = mask_extent
	      ELSE
		i_shave		= ijk_2 (n) - grd_dims (n)
		mask_look (2,n)	= mask_extent - i_shave
	      END IF
340	    CONTINUE						! End n

	    IF (.NOT. outside_all) THEN
	      DO 400 km		= mask_look (1,3), mask_look (2,3)
		k		= km - 1 + ijk_1 (3)
		xyz_ijk (3)	= step*FLOAT (k-1) + grd_zero (3)
		del (3)		= xyz_ijk (3) - xyz (3)
		DO 400 jm	= mask_look (1,2), mask_look (2,2)
		  j		= jm - 1 + ijk_1 (2)
		  xyz_ijk (2)	= step*FLOAT (j-1) + grd_zero (2)
		  del (2)	= xyz_ijk (2) - xyz (2)
		  DO 400 im	= mask_look (1,1), mask_look (2,1)
		    i		= im - 1 + ijk_1 (1)
		    xyz_ijk (1)	= step*FLOAT (i-1) + grd_zero (1)
		    del (1)	= xyz_ijk (1) - xyz (1)

		    IF (probe_mask) THEN

		      indicator	= mask (im,jm,km)
		      IF      (indicator .EQ. 0) THEN
			GOTO 400
		      ELSE IF (indicator .EQ. 1) THEN
			IF ((grid_code .EQ. 'DIEL') .OR.
     1			    (grid_code .EQ. 'MOL ')) THEN
			  IF (dfix (i,j,k)) THEN
C ?? flag		  IF (diel (i,j,k) .EQ. diel_low) THEN
			    dist	= SQRT ( del (1)*del (1) +
     1						 del (2)*del (2) +
     2						 del (3)*del (3) )
			    IF (dist .LT. probe_radius) THEN
C mar92			      diel (i,j,k) = diel_high
			      dfix (i,j,k) = .FALSE.
			    END IF
			  END IF
			ELSE
			  IF (ABS (char (i,j,k)) .LE. 0.0000001) THEN
			    IF (.NOT. cion (i,j,k)) THEN
			      dist	= SQRT ( del (1)*del (1) +
     1						 del (2)*del (2) +
     2						 del (3)*del (3) )
			      IF (dist .LT. probe_radius) THEN
				IF (charge_incc) THEN
				  IF (ABS (chr2 (i,j,k)) .LE.
     1					0.0000001) THEN
				    cion (i,j,k) = .TRUE.
				  END IF
				ELSE
				  cion (i,j,k) = .TRUE.
				END IF
			      END IF
			    END IF
			  END IF
			END IF
		      ELSE IF (indicator .EQ. 2) THEN
			IF ((grid_code .EQ. 'DIEL') .OR.
     1			    (grid_code .EQ. 'MOL ')) THEN
C mar92			  diel (i,j,k)	= diel_high
			  dfix (i,j,k)	= .FALSE.
			ELSE
			  IF (ABS (char (i,j,k)) .LE. 0.0000001) THEN
			    IF (charge_incc) THEN
			      IF (ABS(chr2(i,j,k)).LE.0.0000001) THEN
				cion (i,j,k) = .TRUE.
			      END IF
			    ELSE
			      cion (i,j,k) = .TRUE.
			    END IF
			  END IF
			END IF
		      ELSE
			GOTO 920
		      END IF					! indicator

		    ELSE					! probe_mask/F

		      IF ((grid_code .EQ. 'DIEL') .OR.
     1			  (grid_code .EQ. 'MOL ')) THEN
			IF (dfix (i,j,k)) THEN
C ?? flag		IF (diel (i,j,k) .EQ. diel_low) THEN
			  dist		= SQRT ( del (1)*del (1) +
     1						 del (2)*del (2) +
     2						 del (3)*del (3) )
			  IF (dist .LT. probe_radius) THEN
C mar92			    diel (i,j,k) = diel_high
			    dfix (i,j,k) = .FALSE.
			  END IF
			END IF
		      ELSE
			IF (ABS (char (i,j,k)) .LE. 0.0000001) THEN
			  IF (.NOT. cion (i,j,k)) THEN
			    dist	= SQRT ( del (1)*del (1) +
     1						 del (2)*del (2) +
     2						 del (3)*del (3) )
			    IF (dist .LT. probe_radius) THEN
			      IF (charge_incc) THEN
				IF (ABS (chr2 (i,j,k)) .LE.
     1				    0.0000001) THEN
				  cion (i,j,k) = .TRUE.
				END IF
			      ELSE
			        cion (i,j,k) = .TRUE.
			      END IF
			    END IF
			  END IF
			END IF
		      END IF

		    END IF

400	      CONTINUE						! End i,j,k_m
	    END IF

500	  CONTINUE						! End i_c
	ELSE
	  GOTO 910
	END IF
	GOTO 200

600	IF (irec .NE. n_pcs_rec_out) THEN
	  GOTO 900
	ELSE
	  CLOSE (UNIT=4)
	END IF

	RETURN

900	WRITE (6,9000)
	CALL	EXIT

910	WRITE (6,9100)
	CALL	EXIT

920	WRITE (6,9200)
	CALL	EXIT
	END


C------------------------------------------------------------------------------C
C									       C
C			SUBROUTINE	probe_mask_set			       C
C JW, Reading, June.90							       C
C------------------------------------------------------------------------------C

	SUBROUTINE	probe_mask_set (probe_radius, step)
C	**********	**************

C Set up the probe sphere mask array, that identifies grid points certain to
C be covered, and points that should be xyz tested.
C ?? We are assuming that the grid is uniform on ijk.
C The mask will be centred on the 8 n.n. grid points around each probe centre
C point.  The extent from each of these faces (excl of face) will be mask_rad,
C so that (2 + 2*mask_rad) must be .le. our 45 limit for the mask array.
C We have 3 possibilities for action, stored in the integer array as follows:
C	0	- sphere cannot reach out here, leave assignment as is
C	1	- intermediate region - check xyz to reassign or not
C	2	- sphere has to cover here, so reassign

	INTEGER		mask (45,45,45)

	COMMON	/mask_sphere/	mask, mask_rad, mask_extent

9000	FORMAT ('0','*** ERROR *** mask_rad too large for mask array')

	mask_rad	= INT (probe_radius/step)
	mask_extent	= 2 + 2*mask_rad
	IF (mask_extent .GT. 45) GOTO 900

C For each mask point, we find the distance to the nearest centre 8 octant
C point, and assign 0,1,2 according to the this, noting that the longest
C diagonal in a grid cell is step*sqroot(3).

	diag			= step * SQRT (3.)
	dist_max		= probe_radius
	dist_min		= probe_radius - diag
	DO 300 km		= 1, mask_extent
	  IF (km .LE. (mask_rad+1)) THEN
	    kv			= km - (mask_rad + 1)
	  ELSE
	    kv			= km - (mask_rad + 2)
	  END IF
	  vk			= FLOAT (kv)
	  vk_sq			= vk * vk
	  DO 300 jm		= 1, mask_extent
	    IF (jm .LE. (mask_rad+1)) THEN
	      jv		= jm - (mask_rad + 1)
	    ELSE
	      jv		= jm - (mask_rad + 2)
	    END IF
	    vj			= FLOAT (jv)
	    vj_sq		= vj * vj
	    DO 300 im		= 1, mask_extent
	      IF (im .LE. (mask_rad+1)) THEN
		iv		= im - (mask_rad + 1)
	      ELSE
		iv		= im - (mask_rad + 2)
	      END IF
	      vi		= FLOAT (iv)
	      vi_sq		= vi * vi

	      dist		= step * SQRT (vi_sq + vj_sq + vk_sq)
	      IF      (dist .GE. dist_max) THEN
		mask (im,jm,km)	= 0
	      ELSE IF (dist .LE. dist_min) THEN
		mask (im,jm,km)	= 2
	      ELSE
		mask (im,jm,km)	= 1
	      END IF

300	CONTINUE						! End i,j,k_m

	RETURN

900	WRITE (6,9000)
	CALL	EXIT
	END


C------------------------------------------------------------------------------C
C									       C
C			SUBROUTINE	peny_calculate			       C
C JW, Reading, May 1992                 				       C
C------------------------------------------------------------------------------C

	SUBROUTINE	peny_calculate(peny,diel,cion,iter,
C	**********	**************
     1				       diel_low2,stepp,
     2				 ipmax,jpmax,kpmax, iemax,jemax,kemax)

C For each ion accessible point (given by cion array - and note that really
C this should be an ion_centres = T grid), see what fraction of the
C solv_rad sphere is water accessible.  This is based on the diel array,
C rather than the dfix_1/2 arrays, since we can be sure of it being transferred
C at all times.  In fact we use the very simple assumption that any diel
C value over diel_low will be water accessible.

C Note that we could elaborate on this simple adding over cubes, and
C include some solid angle geometry at some stage if we wish.

C The fraction will then multiply the solv_pen (mV) value to give an ion
C desolvation penalty for iterate, which will be in itn potl units.

	REAL		peny (ipmax,jpmax,kpmax),
     1			diel (iemax,jemax,kemax)
	LOGICAL*1	cion (ipmax,jpmax,kpmax),
     1			iter (ipmax,jpmax,kpmax)

	REAL		itn_to_mvolts
	INTEGER		peny_mask_ext
	BYTE		divider (80)
	LOGICAL		ion_penalty
	LOGICAL*1	peny_mask (40,40,40)

	COMMON	/constants/	enat, elec, bolt, avag, temp_K, ekt,
     1				diel_zer, itn_to_mvolts, vary_a,
     2				vary_b1, vary_b2
	COMMON	/ion_solvation/	ion_penalty, solv_rad, solv_pen

	DATA	divider		/ 80 *'-' /

1100	FORMAT ('0',80A1)
1200	FORMAT ('0',15X,'solv_rad is too small to cover diel pts',/,
     110X,'we shall continue effectively with ion penalty fn zero')
1300	FORMAT ('0','We have calculated a geometrical desolvation
     1 penalty function for:-')
1400	FORMAT ('0',3X,'solv_rad, stepp = ',F5.2,1X,F5.2,' Angstroms
     1 and solv_pen = ',F8.2,' mV')
1420	FORMAT ('0','!!!!!! NOTE THAT solv_pen .gt. 2000 will
     1 PROBABLY be cut off !!!!!')
1450	FORMAT ('0',10X,'with peny_mask_ext, mask_1, mask_2 = ',3I3)
1500	FORMAT ('0',12X,'ending up with ',I6,' pts for modification')
1550	FORMAT ('0',9X,'That are flagged true in the iter and cion
     1 arrays')
1600	FORMAT ('0','***** Remember to program ion_penalty and
     1 non-zero BCs together *****')

9000	FORMAT ('0','*** ERROR * peny_calculate * peny_mask_ext.lt.0')
9100	FORMAT ('0','*** ERROR * peny_calculate* peny_mask_ext.gt.20')
9200	FORMAT ('0','*** ERROR * peny_calculate * fraction .gt. 1')

	WRITE (11,1100) divider
	WRITE (11,1600)

C ?? herejim - one_more_time - check this whole subroutine please
C ?? - see the substantial problems of outside grid things below

	DO 200 kp		= 1, kpmax
	  DO 200 jp		= 1, jpmax
	    DO 200 ip		= 1, ipmax
	      peny (ip,jp,kp)	= 0.
200	CONTINUE						! End ip,jp,kp

C We (again) use a mask to allow pre-calculation of accessible points
C over the solv_rad sphere.
C Recall that diel pts n and n+1 surround potl/cion pt n.

	peny_mask_ext		= INT ( (solv_rad+stepp/2.)/stepp )
	IF	(peny_mask_ext .EQ. 0) THEN
	  WRITE (11,1200)
	  WRITE (11,1100) divider
	  RETURN
	ELSE IF (peny_mask_ext .LT. 0) THEN
	  GOTO 900
	ELSE IF (peny_mask_ext .GT. 20) THEN
	  GOTO 910
	END IF

	DO 300 k		= 1, 40
	  DO 300 j		= 1, 40
	    DO 300 i		= 1, 40
	      peny_mask (i,j,k) = .FALSE.
300	CONTINUE						! End i,j,k

C Effectively 20.5 is the mask centre, so each cion pt will be put at 20.5.

	mask_1			= 21 - peny_mask_ext
	mask_2			= 20 + peny_mask_ext

	DO 400 k		= mask_1, mask_2
	  z			= stepp*(FLOAT (k) - 20.5)
	  z_sq			= z*z
	  DO 400 j		= mask_1, mask_2
	    y			= stepp*(FLOAT (j) - 20.5)
	    y_sq		= y*y
	    DO 400 i		= mask_1, mask_2
	      x			= stepp*(FLOAT (i) - 20.5)
	      x_sq		= x*x
	      dist		= SQRT (x_sq + y_sq + z_sq)
	      IF (dist .LE. solv_rad) THEN
		peny_mask (i,j,k) = .TRUE.
	      END IF
400	CONTINUE						! End i,j,k

C And now for the peny array calculation.
C ?? one_more_time - problem for revamping (below)
C Currently we cannot deal with 'REPT' or 'REFL' bcs.  We currently do not
C include any "outside points" in the analysis at all, for either
C Regular or Focus grids.  This is potentially very nasty indeed and
C needs to be revamped at the earliest opportunity.
C ?? Severe FOCUS grid problem
C ?? one_more_time - problem for revamping (above)

	diel_test		= diel_low2 + 0.0001
	n_pts_mod		= 0

	DO 600 kp		= 1, kpmax
	  DO 600 jp		= 1, jpmax
	    DO 600 ip		= 1, ipmax
	      IF (.NOT. iter (ip,jp,kp)) GOTO 600
	      IF (cion (ip,jp,kp)) THEN
		n_pts_seen	= 0
		n_pts_inacc	= 0
		DO 506 k	= mask_1, mask_2
		  ke		= kp + (k-20)
		  IF (ke.LT.1 .OR. ke.GT.kemax) GOTO 506
		  DO 503 j	= mask_1, mask_2
		    je		= jp + (j-20)
		    IF (je.LT.1 .OR. je.GT.jemax) GOTO 503
		    DO 500 i	= mask_1, mask_2
		      ie	= ip + (i-20)
		      IF (ie.LT.1 .OR. ie.GT.iemax) GOTO 500
		      IF (peny_mask (i,j,k)) THEN
			IF (diel (ie,je,ke) .GT. diel_test) THEN
			  n_pts_seen	= n_pts_seen + 1
			ELSE
			  n_pts_seen	= n_pts_seen + 1
			  n_pts_inacc	= n_pts_inacc + 1
			END IF
		      END IF
500		  CONTINUE					! End i
503		 CONTINUE					! End j
506		CONTINUE					! End k
		IF (n_pts_seen .NE. 0) THEN
		  IF (n_pts_inacc .NE. 0) THEN
		    fraction		= FLOAT (n_pts_inacc) /
     1					  FLOAT (n_pts_seen)
		    IF (fraction .GT. 1.0) THEN
		      GOTO 920
		    ELSE
		      peny (ip,jp,kp)	= fraction
		      n_pts_mod		= n_pts_mod + 1
		    END IF
		  END IF
		END IF
	      END IF
600	CONTINUE						! End ip,jp,kp

C The peny array will be in iteration potential units.

	DO 700 k		= 1, kpmax
	  DO 700 j		= 1, jpmax
	    DO 700 i		= 1, ipmax
	      peny (i,j,k)	= (solv_pen*peny(i,j,k))/itn_to_mvolts
700	CONTINUE						! End ip,jp,kp

	WRITE (11,1300)
	WRITE (11,1400) solv_rad, stepp
	IF (solv_pen .GT. 2000.) WRITE (11,1420)
	WRITE (11,1450) peny_mask_ext, mask_1, mask_2
	WRITE (11,1500) n_pts_mod
	WRITE (11,1550)
	WRITE (11,1100) divider

	RETURN

900	WRITE (6,9000)
	CALL	EXIT

910	WRITE (6,9100)
	CALL	EXIT

920	WRITE (6,9200)
	CALL	EXIT
	END


C------------------------------------------------------------------------------C
C									       C
C			SUBROUTINE	iterate				       C
C JW, Reading, Feb.90							       C
C------------------------------------------------------------------------------C

	SUBROUTINE	iterate (potl,char,chr2,diel,dfix_1,dfix_2,
C	**********	*******
     1			peny,cacc,iter,cion,crew,
     2			ipmax,jpmax,kpmax, iemax,jemax,kemax,
     3			nit_done,q_prot_sum,q_ions_sum)

C Iterate the potential on the grid to convergence or a timed exit.
C ?? - note that diel pts n and n+1 surround potl point n.
C ?? Note that assigning protein charge depends on any potl point with
C ?? non-zero protein charge NOT being counterion accessible.
C ?? Note also that we used to use + 1000 in charge array for protein
C ?? charge - now we do not (change analysis programs?).
C ?? Note that we use to have a parameter (SAVION) that allowed fractional
C ?? counterion occupation of a cell, based on S.A. values.  Currently we
C ?? have taken this out, but might like to put it back in some time.
C If the smoothing option is set, (when counterions are included), then
C only those potential values greater than a cut-off are smoothed (in
C addition to relaxation that is).

C We now (March 92) have the diel_vary option set, whereby the dielectric
C grid is recalculated from the E-field derived from the potl grid, on
C specified iterations.

	REAL		potl (ipmax,jpmax,kpmax),
     1			char (ipmax,jpmax,kpmax),
     2			chr2 (ipmax,jpmax,kpmax),
     3			cacc (1,1,1),
     4			peny (ipmax,jpmax,kpmax),
     5			diel (iemax,jemax,kemax)
	LOGICAL*1	iter (ipmax,jpmax,kpmax),
     1			cion (ipmax,jpmax,kpmax),
     2			crew (ipmax,jpmax,kpmax),
     3			dfix_1 (iemax,jemax,kemax),
     4			dfix_2 (iemax,jemax,kemax)

	REAL		zero_old (3), mol_lims (3,2), mol_size (3),
     1			repeat_dist (3), repeat_orig (3),
     2			refl_orig (3,2), pgrid_zero (3),pgrid_top (3),
     3			focus_cen (3), dgrid_zero (3),
     4			ions_inc_rad, itn_to_mvolts,
     5			pout (10), pout_xyz (3,10),
     6			sample_xyz (3,3), p_sam (3), xyz (3), eb (6),
     7			r (6), ions_probe_rad, inc_foc_step,
     8			inc_foc_cen (3), itn_to_mvolt
	REAL		foc_edges (2,50000)
	INTEGER		dims_old (3), pgrid_dims (3), focus_num,
     1			dgrid_dims (3), pout_nres (10),
     2			pout_index (10)
	CHARACTER*3	smooth_flag
	CHARACTER*4	bc_type (3,2), pout_res (10), pout_atyp (10)
	CHARACTER*60	inc_reg_pot1, inc_reg_pot2
	LOGICAL		focus, calc_to_edge, ions_here,
     1			using_sphr, using_zero, diel_vary, sor_slide,
     2			include_ions, linear_ions, smooth,
     3			diel_bound_vdw, ions_bound_vdw, time_out,
     4			non_uniform, focus_qmod,
     5			allow_outside, diel_bound_inc,ions_bound_inc,
     6			rms_out, diel_frac, cion_frac, ions_gradual,
     7			double_probe, ion_penalty, ion_centres,
     8			penalty_here, charge_inc, inc_focus
	LOGICAL		i_edge, j_edge, k_edge, more_inc_info,
     1			two_probe

	COMMON	/reg_shells/	foc_edges, num_edge_pts
	COMMON	/swch_params/	charge_inc, inc_focus, n_charge_inc,
     1				rms_each_inc,inc_foc_cen,inc_foc_num,
     2				inc_foc_step, inc_reg_pot1,
     3				inc_reg_pot2, q_const_swch,
     4				q_alter_swch,number_inc,more_inc_info
	COMMON	/continue/	focus, step_old, zero_old, dims_old,
     1				focus_step, focus_num, focus_cen,
     2				focus_qmod
	COMMON	/grid/		step, extend, calc_to_edge, mol_lims,
     1				mol_size, pgrid_zero, pgrid_dims,
     2				step2, pgrid_top, n_potl_pts,
     3				n_diel_pts, non_uniform, foh, cv_uni
	COMMON	/boundary/	bc_type, repeat_dist, repeat_orig,
     1				refl_orig, using_sphr, using_zero,
     2				sphr_radius, allow_outside,sphr_potl,
     3				q_sphr_potl, i_refl
	COMMON	/dielectric/	diel_low, diel_high, diel_vary,
     1				diel_bound_vdw, diel_probe_rad,
     2				diel_rad, dgrid_zero, dgrid_dims,
     3				diel_bound_inc, diel_inc_rad,
     4				diel_frac, n_recalc, double_probe,
     5				probe_rad_2, diel_high_2,
     6				correlate_1, correlate_2
	COMMON	/potl_vals/	n_pout, pout_nres, pout_res,
     1				pout_atyp, pout, pout_index, pout_xyz,
     2				sample_xyz
	COMMON	/relax_itn/	sor_fac_ip, sor_slide,
     1				slide_itns, sor_inc, smooth,
     2				smooth_fac_ip, smooth_inc,
     3				extra_smooth, n_extra_off
	COMMON	/get_out/	time_out,time_max,time_zero, itns_max,
     1				rms_out, rms_done
	COMMON	/ions/		include_ions, linear_ions, conc_ions,
     1				ions_bound_vdw, ions_probe_rad, cnq,
     2				ais, ions_bound_inc, ions_inc_rad,
     3				cion_frac, ion_centres
	COMMON	/constants/	enat, elec, bolt, avag, temp_K, ekt,
     1				diel_zer, itn_to_mvolts, vary_a,
     2				vary_b1, vary_b2
	COMMON	/ions_slow/	ions_gradual, num_gradual
	COMMON	/ion_solvation/	ion_penalty, solv_rad, solv_pen
	COMMON	/pen_count/	n_pen_big, n_pen_done, penalty_here

	DATA	num_iter	/ 0 /

2000	FORMAT ('0','nit',6X,'rms',7X,'sign',13X,'sample points',7X,
     1'smooth',7X,'cion',1X,'scrw',/)
2200	FORMAT (' ',I4,1X,F9.6,1X,F9.5,1X,3(F9.1,1X),A3,1X,F4.2,1X,
     1		    F4.2,1X,F5.3,1X,I3)
2205	FORMAT (' ',I4,1X,F9.6,1X,F9.5,1X,3(F9.1,1X),A3,1X,F4.2,1X,
     1		    F4.2,5X,I5)
2210	FORMAT (' ',I4,34X,'sample diel =',F5.1,
     1' lowest change =',F5.1)
2300	FORMAT (' ',20X,'ion penalty done with ',I6,'"big" out of ',
     1I6)
2500	FORMAT (' ','inc ',I3,' lmbda ',F4.2,' rms ',F9.7,
     1' in ',I5,' itns: Q prot, ions ',2F8.1)
2550	FORMAT ('0',15X,'Iteration completed after ',I4,' iterations')
2600	FORMAT ('0','Protein Q on grid (e) = ',F10.1,
     1'  Counterion Q on grid (e) = ',F10.1)

9000	FORMAT ('0','*** ERROR *** n.n. potl point is out of bounds')
9200	FORMAT ('0','*** ERROR * iterate * num_edge problem matey')
9300	FORMAT ('0','*** ERROR * iterate * bad num_iter value')
9350	FORMAT ('0','*** ERROR * iterate * swch_q_mult bad lims')

C If charge_inc is set we will have another loop around here, with various
C things happening, depending on whether it is a regular or focus grid run.
C When charge_inc is set, for the regular grid we do 2 iterations, and for
C the focus grid we do n_charge_inc+1 iterations, starting at zero for the
C switching charge and finishing at the full charge values.

222	CONTINUE
	IF (charge_inc) THEN
	  IF (inc_focus) THEN
	    num_iter		= num_iter + 1
	    num_this_inc	= num_iter - 1
	    IF      (num_this_inc .GT. n_charge_inc) THEN
	      GOTO 930
	    ELSE IF (num_this_inc .EQ. 0) THEN
	      swch_q_mult	= 0.0
	    ELSE IF (num_this_inc .EQ. n_charge_inc) THEN
	      swch_q_mult	= 1.0
	    ELSE
	      swch_q_mult = FLOAT(num_this_inc)/FLOAT(n_charge_inc)
	    END IF
	    IF ((swch_q_mult.LT.0.) .OR. (swch_q_mult.GT.1.)) GOTO 935

	    num_edge_here	= 0
	    DO 360 k		= 1, kpmax
	      k_edge	= .FALSE.
	      IF ((k.EQ.1) .OR. (k.EQ.kpmax)) k_edge = .TRUE.
	      DO 360 j		= 1, jpmax
		j_edge	= .FALSE.
		IF ((j.EQ.1) .OR. (j.EQ.jpmax)) j_edge = .TRUE.
		DO 360 i	= 1, ipmax
		  i_edge	= .FALSE.
		  IF ((i.EQ.1) .OR. (i.EQ.ipmax)) i_edge = .TRUE.

		  IF ((.NOT.i_edge) .AND. (.NOT.j_edge) .AND.
     1		      (.NOT.k_edge)) GOTO 360

		  num_edge_here = num_edge_here + 1
		  IF (num_edge_here .GT. 50000) GOTO 920
		  value_initial	= foc_edges (1,num_edge_here)
		  value_final	= foc_edges (2,num_edge_here)
		  potl (i,j,k)	= (1.0-swch_q_mult)*value_initial +
     1				       swch_q_mult*value_final
360	    CONTINUE						! End i,j,k
	    IF (num_edge_here .NE. num_edge_pts) GOTO 920
	  ELSE
	    num_iter		= num_iter + 1
	    IF      (num_iter .EQ. 1) THEN
	      swch_q_mult	= 0.
	    ELSE IF (num_iter .EQ. 2) THEN
	      swch_q_mult	= 1.0
	    ELSE
	      GOTO 930
	    END IF
	  END IF
	END IF

	IF (charge_inc) THEN
	  IF (.NOT. inc_focus) THEN
	    WRITE (11,2000)
	  END IF
	ELSE
	  WRITE (11,2000)
	END IF

C Initialise the crew flag grid to false.  It will be set true if i_screw
C is hit at a point, and then smoothing will be applied according to the
C normal smoothing option.

	IF (include_ions) THEN
	  DO 400 k		= 1, kpmax
	    DO 400 j		= 1, jpmax
	      DO 400 i		= 1, ipmax
		crew (i,j,k)	= .FALSE.
400	  CONTINUE						! End i,j,k
	END IF

	DO 700 nit		= 1, itns_max

	  i_screw		= 0
	  q_prot_sum		= 0.
	  q_ions_sum		= 0.
	  sum_potl_sq		= 0.
	  sum_pinc_sq		= 0.
	  sign_pinc		= 0.
	  n_pen_big		= 0
	  n_pen_done		= 0

	  IF (sor_slide) THEN
	    IF (nit .LT. slide_itns) THEN
	      sor_fac		= sor_fac_ip + FLOAT (nit-1) *
     1				  sor_inc
	      IF (smooth) THEN
		smooth_fac	= FLOAT (nit-1) * smooth_inc
	      END IF
	    ELSE
	      sor_fac		= sor_fac_ip
	      IF (smooth) THEN
		smooth_fac	= smooth_fac_ip
	      END IF
	    END IF
	  ELSE
	    sor_fac		= sor_fac_ip
	    IF (smooth) THEN
	      smooth_fac	= smooth_fac_ip
	    END IF
	  END IF
	  sor_sub		= 1.0 - sor_fac
	  IF (smooth) THEN
	    smooth_sub		= 1.0 - smooth_fac
	  END IF

	  DO 600 k		= 1, kpmax
	    km			= k - 1
	    kp			= k + 1
	    IF      (k .EQ. 1) THEN
	      IF      (bc_type (3,1) .EQ. 'REPT') THEN
		km		= kpmax - 1
	      ELSE IF (bc_type (3,1) .EQ. 'REFL') THEN
		km		= k
	      END IF
	    ELSE IF (k .EQ. kpmax) THEN
	      IF (bc_type (3,2) .EQ. 'REFL') THEN
		kp		= k
	      END IF
	    ELSE IF (k .EQ. (kpmax-1)) THEN
	      IF (bc_type (3,2) .EQ. 'REPT') THEN
		kp		= 1
	      END IF
	    END IF
	    kem			= k
	    kep			= k + 1
	    DO 600 j		= 1, jpmax
	      jm		= j - 1
	      jp		= j + 1
	      IF      (j .EQ. 1) THEN
		IF      (bc_type (2,1) .EQ. 'REPT') THEN
		  jm		= jpmax - 1
		ELSE IF (bc_type (2,1) .EQ. 'REFL') THEN
		  jm		= j
		END IF
	      ELSE IF (j .EQ. jpmax) THEN
		IF (bc_type (2,2) .EQ. 'REFL') THEN
		  jp		= j
		END IF
	      ELSE IF (j .EQ. (jpmax-1)) THEN
		IF (bc_type (2,2) .EQ. 'REPT') THEN
		  jp		= 1
		END IF
	      END IF
	      jem		= j
	      jep		= j + 1
	      DO 600 i		= 1, ipmax
		im		= i - 1
		ip		= i + 1
		IF      (i .EQ. 1) THEN
		  IF      (bc_type (1,1) .EQ. 'REPT') THEN
		    im		= ipmax - 1
		  ELSE IF (bc_type (1,1) .EQ. 'REFL') THEN
		    im		= i
		  END IF
		ELSE IF (i .EQ. ipmax) THEN
		  IF (bc_type (1,2) .EQ. 'REFL') THEN
		    ip		= i
		  END IF
		ELSE IF (i .EQ. (ipmax-1)) THEN
		  IF (bc_type (1,2) .EQ. 'REPT') THEN
		    ip		= 1
		  END IF
		END IF
		iem		= i
		iep		= i + 1

		IF (.NOT. iter (i,j,k)) GOTO 600
		IF (km .LT. 1 .OR. kp .GT. kpmax) GOTO 900
		IF (jm .LT. 1 .OR. jp .GT. jpmax) GOTO 900
		IF (im .LT. 1 .OR. ip .GT. ipmax) GOTO 900

		p_old		= potl (i,j,k)
		p_old_smo	= p_old
		IF (include_ions) THEN
		  IF (cion (i,j,k)) THEN
		    ions_here	= .TRUE.
		    q_prot	= 0.
		  ELSE
		    ions_here	= .FALSE.
		    IF (charge_inc) THEN
		      q_prot	= char (i,j,k) +
     1				  swch_q_mult * chr2 (i,j,k)
		    ELSE
		      q_prot	= char (i,j,k)
		    END IF
		  END IF
		ELSE
		  ions_here	= .FALSE.
		  IF (charge_inc) THEN
		    q_prot	= char (i,j,k) +
     1				  swch_q_mult * chr2 (i,j,k)
		  ELSE
		    q_prot	= char (i,j,k)
		  END IF
		END IF

C ?? - all the diel/potl convolution should be checked once, I am keeping
C ?? - to i,j,k but not to BUFx array locations

		e1		= diel (iep,jep,kep)
		e2		= diel (iem,jep,kep)
		e3		= diel (iem,jem,kep)
		e4		= diel (iep,jem,kep)
		e5		= diel (iep,jep,kem)
		e6		= diel (iem,jep,kem)
		e7		= diel (iem,jem,kem)
		e8		= diel (iep,jem,kem)

		IF (non_uniform) THEN

C ?? - derive the r (1-6) values for a non-uniform cartesian cell
C This convolution of epsilon and step weightings should be OK.
C (even mathematically !)
C	cv_ijk ??
C 4204   CELVOL=(R(1)+R(2))*(R(3)+R(4))*(R(5)+R(6))/8.
C      EB(1)=(R(6)*(E2*R(4)+E3*R(3))+R(5)*(E6*R(4)+E7*R(3)))/(4.*R(1))
C      EB(2)=(R(6)*(E1*R(4)+E4*R(3))+R(5)*(E5*R(4)+E8*R(3)))/(4.*R(2))
C      EB(3)=(R(6)*(E3*R(1)+E4*R(2))+R(5)*(E7*R(1)+E8*R(2)))/(4.*R(3))
C      EB(4)=(R(6)*(E1*R(2)+E2*R(1))+R(5)*(E5*R(2)+E6*R(1)))/(4.*R(4))
C      EB(5)=(R(1)*(E6*R(4)+E7*R(3))+R(2)*(E5*R(4)+E8*R(3)))/(4.*R(5))
C      EB(6)=(R(1)*(E2*R(4)+E3*R(3))+R(2)*(E1*R(4)+E4*R(3)))/(4.*R(6))

		ELSE
		  cv_ijk	= cv_uni
		  eb (1)	= e2 + e3 + e6 + e7
		  eb (2)	= e1 + e4 + e5 + e8
		  eb (3)	= e3 + e4 + e7 + e8
		  eb (4)	= e1 + e2 + e5 + e6
		  eb (5)	= e5 + e6 + e7 + e8
		  eb (6)	= e1 + e2 + e3 + e4
		END IF

		wtot		= eb (1) + eb (2) + eb (3) +
     1				  eb (4) + eb (5) + eb (6)
		p_tmp		= eb (1) * potl (im,j,k) +
     1				  eb (2) * potl (ip,j,k) +
     2				  eb (3) * potl (i,jm,k) +
     3				  eb (4) * potl (i,jp,k) +
     4				  eb (5) * potl (i,j,km) +
     5				  eb (6) * potl (i,j,kp)

		ais_ijk		= 0.
		q_ions		= 0.
		IF (ions_here) THEN
		  IF (linear_ions) THEN
		    ais_ijk	= ais * cv_ijk * foh
		    IF (cion_frac .AND. cion (i,j,k)) THEN
		      ais_ijk	= ais_ijk * cacc (i,j,k)
		    END IF
		  ELSE
		    penalty_here = .FALSE.
		    IF (ion_penalty) THEN
		      p_ions	= p_old
		      p_penalty	= peny (i,j,k)
		      CALL	penalise_ion (p_ions, p_penalty)
		    ELSE
		      p_ions	= p_old
		    END IF
		    nit_now	= nit
		    CALL	ions_calc (p_ions,dens_ions,p_penalty,
     1					   nit_now, conc_now)
		    q_ions	= cv_ijk * dens_ions
		    IF (cion_frac .AND. cion (i,j,k)) THEN
		      q_ions	= q_ions * cacc (i,j,k)
		    END IF
		  END IF
		END IF
		q_tmp		= q_prot + q_ions
		p_new		= (p_tmp + q_tmp*foh)/(wtot - ais_ijk)

		IF (ions_here) THEN
		  IF (.NOT. linear_ions) THEN
		    tmp1_abs	= ABS (p_tmp)
		    tmp2_abs	= ABS ((foh*q_tmp))
		    tmp_sign	= p_tmp * foh*q_tmp
		    i_fudged	= 0
		    IF ( (tmp1_abs .LT. tmp2_abs) .OR.
     1			 (tmp_sign .GT. 0.) ) THEN
		      i_fudged	= 1
		      p_new	= p_tmp / (2.*(wtot-ais_ijk))
		      i_screw	= i_screw + 1
		      IF (.NOT. crew (i,j,k)) THEN
			p_old_smo	= 0.
			crew (i,j,k)	= .TRUE.
		      END IF
		    END IF
		    IF ((nit.GT.n_extra_off).AND.(i_fudged.NE.1)) THEN
		      tmp1_abs	= ABS (p_new - p_old)
		      tmp2_abs	= ABS (p_new + p_old)
		      IF (tmp2_abs .NE. 0.) THEN
		        IF ((tmp1_abs/tmp2_abs).GT.extra_smooth) THEN
C ?? herejim              p_new	= p_tmp / (2.*(wtot-ais_ijk))
		          i_screw	= i_screw + 1
		          IF (.NOT. crew (i,j,k)) THEN
			    p_old_smo	= 0.
			    crew(i,j,k)	= .TRUE.
		          END IF
		        END IF
		      END IF
		    END IF
		  END IF
		END IF

		p_new		= sor_fac*p_new + sor_sub*p_old

		IF (include_ions .AND. smooth) THEN
		  IF (crew (i,j,k)) THEN
		    p_new = smooth_sub*p_new + smooth_fac*p_old_smo
		  END IF
		END IF

		potl (i,j,k)	= p_new
		p_inc		= p_new - p_old
		IF (ions_here) THEN
		  IF (linear_ions) THEN
		    q_ions	= (ais_ijk * p_new) / foh
		  END IF
		  char (i,j,k)	= q_ions
		  q_ions_sum	= q_ions_sum + q_ions
		ELSE
		  q_prot_sum	= q_prot_sum + q_prot
		END IF
		sum_potl_sq	= sum_potl_sq + p_new*p_new
		sum_pinc_sq	= sum_pinc_sq + p_inc*p_inc
		sign_pinc	= sign_pinc + p_inc

600	  CONTINUE						! End i,j,k

	  IF (sum_pinc_sq .NE. 0.) THEN
	    rms			= SQRT ((sum_pinc_sq/sum_potl_sq))
	  ELSE
	    rms			= 0.
	  END IF
	  IF (smooth) THEN
	    smooth_tmp		= smooth_fac
	    smooth_flag		= 'SMO'
	  ELSE
	    smooth_tmp		= 0.
	    smooth_flag		= '   '
	  END IF
	  DO 660 m		= 1, 3
	    DO 650 n		= 1, 3
	      xyz (n)		= sample_xyz (n,m)
650	    CONTINUE						! End n
	    CALL	potl_interp (potl,iter, ipmax,jpmax,kpmax,
     1				     xyz, value)
	    p_sam (m)		= value * itn_to_mvolts
660	  CONTINUE						! End m

	  IF (charge_inc .AND. inc_focus) GOTO 667

	  IF ( (nit.LE. 10) .OR. (MOD (nit,5) .EQ. 0) ) THEN
	    IF (ions_gradual) THEN
	      WRITE (11,2200) nit, rms, sign_pinc,(p_sam (m),m=1,3),
     1			      smooth_flag, smooth_tmp, sor_fac,
     2			      conc_now, i_screw
	    ELSE
	      WRITE (11,2205) nit, rms, sign_pinc,(p_sam (m),m=1,3),
     1			      smooth_flag, smooth_tmp,sor_fac,i_screw
	    END IF
	  END IF

667	  CONTINUE
	  IF (diel_vary .AND. (MOD (nit,n_recalc).EQ.0)) THEN
	    CALL	recalc_diel (diel,dfix_1,dfix_2,potl,iter,
     1				     ipmax,jpmax,kpmax,
     2				     iemax,jemax,kemax,
     3				     diel_same, diel_del)
	    IF (charge_inc .AND. inc_focus) GOTO 669
	    WRITE (11,2210) nit, diel_same, diel_del
669	    CONTINUE
	  END IF

	  IF (ion_penalty) THEN
	    IF ( (nit.LE. 10) .OR. (MOD (nit,5) .EQ. 0) ) THEN
	      WRITE (11,2300) n_pen_big, n_pen_done
	    END IF
	  END IF

	  IF (charge_inc .AND. inc_focus) THEN
	    IF (rms .LT. rms_each_inc) GOTO 740
	  ELSE
	    IF (rms_out) THEN
	      IF (rms .LT. rms_done) GOTO 740
	    END IF
	    IF (time_out) THEN
	      time_now		= SECNDS (time_zero)
	      IF (time_now .GE. time_max) GOTO 740
	    END IF
	  END IF

700	CONTINUE						! End nit
	nit		= nit - 1

740	nit_done	= nit
	IF (.NOT. focus) THEN
	  CALL	p_check_bc (potl,iter, ipmax,jpmax,kpmax)
	END IF
	IF (charge_inc) THEN
	  IF (inc_focus) THEN
	    WRITE (11,2500) num_this_inc, swch_q_mult, rms,
     1			    nit_done, q_prot_sum, q_ions_sum
	    two_probe	= double_probe
	    CALL	energy_calc (potl,diel,dfix_1,dfix_2,iter,
     1				     ipmax,jpmax,kpmax,
     2				     iemax,jemax,kemax,
     3			num_iter,num_this_inc,swch_q_mult,two_probe)
	    IF (num_this_inc .EQ. n_charge_inc) THEN
	      RETURN
	    ELSE
	      GOTO 222
	    END IF
	  ELSE
	    itn_to_mvolt	= itn_to_mvolts
	    CALL	write_reg (potl, ipmax,jpmax,kpmax, num_iter,
     1				   itn_to_mvolt)
	    two_probe	= double_probe
	    CALL	energy_calc (potl,diel,dfix_1,dfix_2,iter,
     1				     ipmax,jpmax,kpmax,
     2				     iemax,jemax,kemax,
     3			num_iter,num_this_inc,swch_q_mult,two_probe)
	    WRITE (11,2550) nit_done
	    WRITE (11,2600) q_prot_sum, q_ions_sum
C ??swch - output information - any more to o/p here?
	    IF (num_iter .EQ. 2) THEN
	      RETURN
	    ELSE
	      GOTO 222
	    END IF
	  END IF
	END IF

	RETURN

900	WRITE (6,9000)
	CALL	EXIT

920	WRITE (6,9200)
	CALL	EXIT

930	WRITE (6,9300)
	CALL	EXIT

935	WRITE (6,9350)
	CALL	EXIT
	END


C------------------------------------------------------------------------------C
C									       C
C			SUBROUTINE	penalise_ion    		       C
C JW, Reading, May 1992 						       C
C------------------------------------------------------------------------------C

	SUBROUTINE	penalise_ion (p_ions, p_penalty)
C	**********	************

C We now just note down size of p_penalty here - we do the application with
C exponential bits and pieces in ions_calc.
C We now DO NOT set p_penalty to zero if it is larger than p_ions.

	LOGICAL		penalty_here

	COMMON	/pen_count/	n_pen_big, n_pen_done, penalty_here

	IF ((p_penalty.NE.0.) .AND. (p_ions.NE.0.)) THEN
	  penalty_here	= .TRUE.
	  abs_pen	= ABS (p_penalty)
	  abs_ions	= ABS (p_ions)
	  IF (abs_pen .GE. abs_ions) THEN
C ?? No!	    p_ions	= 0.
	    n_pen_big	= n_pen_big + 1
	    n_pen_done	= n_pen_done + 1
	    RETURN
	  ELSE
	    IF (p_ions .LT. 0.) THEN
C ?? No!	      p_ions	= p_ions + abs_pen
	      n_pen_done = n_pen_done + 1
	    ELSE
C ?? No!	      p_ions	= p_ions - abs_pen
	      n_pen_done = n_pen_done + 1
	    END IF
	  END IF
	END IF

	RETURN
	END


C------------------------------------------------------------------------------C
C									       C
C			SUBROUTINE	ions_calc			       C
C JW, Reading, Feb.90							       C
C------------------------------------------------------------------------------C

	SUBROUTINE	ions_calc (p_ions, dens_ions, p_penalty,
C	**********	*********
     1				   nit_now,conc_now)

C Return the exponential counterions response (ion density) to the
C previously iterated potential value.
C We also do an ion solvation penalty correction here (optionally) -
C see our notes on this (8/6/92).
C ?? are there better ways to do the non-linear solution now?

	REAL		ions_inc_rad, itn_to_mvolts, ions_probe_rad
	LOGICAL		include_ions, linear_ions, ions_bound_vdw,
     1			ions_bound_inc, cion_frac, ions_gradual,
     2			ion_centres, penalty_here

	COMMON	/ions/		include_ions, linear_ions, conc_ions,
     1				ions_bound_vdw, ions_probe_rad, cnq,
     2				ais, ions_bound_inc, ions_inc_rad,
     3				cion_frac, ion_centres
	COMMON	/constants/	enat, elec, bolt, avag, temp_K, ekt,
     1				diel_zer, itn_to_mvolts, vary_a,
     2				vary_b1, vary_b2
	COMMON	/ions_slow/	ions_gradual, num_gradual
	COMMON	/pen_count/	n_pen_big, n_pen_done, penalty_here

	exp_ions	= ekt * p_ions
	IF (exp_ions .GT.  80.) exp_ions	=  80.
	IF (exp_ions .LT. -80.) exp_ions	= -80.
	dens_ions	= enat ** (-exp_ions) - enat ** (exp_ions)
	IF (penalty_here) THEN
	  exp_pen	= ekt * p_penalty
	  IF (exp_pen .GT.  80.) exp_pen	=  80.
	  IF (exp_pen .LT. -80.) exp_pen	= -80.
	  dens_ions	= dens_ions * enat ** (-exp_pen)
	END IF
	dens_ions	= cnq * dens_ions
	IF (ions_gradual) THEN
	  conc_now	= conc_ions
	  IF (nit_now .LT. num_gradual) THEN
	    exp_sig = FLOAT (nit_now)*(2.*5.0/FLOAT(num_gradual))-5.0
	    A_sig   = 10. ** exp_sig
	    fac_gradual = A_sig / (1.+A_sig)
C ?? lin    fac_gradual	= FLOAT (nit_now) / FLOAT (num_gradual)
	    dens_ions	= dens_ions * fac_gradual
	    conc_now	= conc_ions * fac_gradual
	  END IF
	END IF

	RETURN
	END


C------------------------------------------------------------------------------C
C									       C
C			SUBROUTINE	potl_interp			       C
C JW, Reading, Feb.90							       C
C------------------------------------------------------------------------------C

	SUBROUTINE	potl_interp (potl,iter, ipmax,jpmax,kpmax,
C	**********	***********
     1				     xyz,value)

C Linearly interpolate the current potential grid at location xyz.

	REAL		potl (ipmax,jpmax,kpmax)
	LOGICAL*1	iter (ipmax,jpmax,kpmax)
	REAL		xyz (3), box_vals (2,2,2), del_xyz (3),
     1			mol_size (3), mol_lims (3,2),
     2			pgrid_zero (3), pgrid_top (3)
	INTEGER		ijk_low (3), pgrid_dims (3)
	LOGICAL		calc_to_edge, non_uniform

	COMMON	/grid/		step, extend, calc_to_edge, mol_lims,
     1				mol_size, pgrid_zero, pgrid_dims,
     2				step2, pgrid_top, n_potl_pts,
     3				n_diel_pts, non_uniform, foh, cv_uni

9000	FORMAT ('0','*** ERROR *** potl grid interp point is oub')
C ?? 9200 FORMAT ('0','*** ERROR *** potl interp with non iter pt')

	DO 200 n		= 1, 3
	  ijk_low (n)		= 1 + INT ((xyz (n)-pgrid_zero (n))/
     1					    step)
	  IF (ijk_low (n) .LT. 1 .OR.
     1	      ijk_low (n) .GT. pgrid_dims (n)-1) GOTO 900
	  del_xyz (n)		= (xyz (n) - pgrid_zero (n)) -
     1				  step*FLOAT(ijk_low(n)-1)
200	CONTINUE						! End n

	DO 300 k		= 1, 2
	  kp			= ijk_low (3) + k - 1
	  DO 300 j		= 1, 2
	    jp			= ijk_low (2) + j - 1
	    DO 300 i		= 1, 2
	      ip		= ijk_low (1) + i - 1
	      box_vals (i,j,k)	= potl (ip,jp,kp)
C ??	      IF (iter (ip,jp,kp)) THEN
C ??		box_vals (i,j,k)	= potl (ip,jp,kp)
C ??	      ELSE
C ??		GOTO 920
C ??	      END IF
300	CONTINUE						! End i,j,k
	CALL	box_interp (box_vals, del_xyz, step, value)

	RETURN

900	WRITE (6,9000)
	CALL	EXIT

C ?? 920WRITE (6,9200)
C ??	CALL	EXIT
	END


C------------------------------------------------------------------------------C
C									       C
C			SUBROUTINE	p_check_bc			       C
C JW, Reading, May.90							       C
C------------------------------------------------------------------------------C

	SUBROUTINE	p_check_bc (potl,iter, ipmax,jpmax,kpmax)
C	**********	**********

C Before we output the potl file, fill in any redundant planes within the
C pgrid_dims limits.
C For REPT bc on an axis, the top potl plane will not have been iterated.
C ?? We have yet to work out what (if anything) to do if we have a refl bc.

	REAL		potl (ipmax,jpmax,kpmax)
	LOGICAL*1	iter (ipmax,jpmax,kpmax)
	REAL		repeat_dist (3),repeat_orig (3),
     1			refl_orig (3,2)
	CHARACTER*4	bc_type (3,2)
	LOGICAL		using_sphr, using_zero, allow_outside

	COMMON	/boundary/	bc_type, repeat_dist, repeat_orig,
     1				refl_orig, using_sphr, using_zero,
     2				sphr_radius, allow_outside,sphr_potl,
     3				q_sphr_potl, i_refl

9000	FORMAT ('0','*** ERROR *** p_check_bc, bc_type/iter surprise')

	IF (bc_type (1,2) .EQ. 'REPT') THEN
	  IF (bc_type (1,1) .NE. 'REPT') GOTO 900
	  DO 200 k		= 1, kpmax
	    DO 200 j		= 1, jpmax
	      IF (iter (ipmax,j,k)) GOTO 900
	      potl (ipmax,j,k)	= potl (1,j,k)
200	  CONTINUE						! End j,k
	END IF

	IF (bc_type (2,2) .EQ. 'REPT') THEN
	  IF (bc_type (2,1) .NE. 'REPT') GOTO 900
	  DO 300 k		= 1, kpmax
	    DO 300 i		= 1, ipmax
	      IF (iter (i,jpmax,k)) GOTO 900
	      potl (i,jpmax,k)	= potl (i,1,k)
300	  CONTINUE						! End i,k
	END IF

	IF (bc_type (3,2) .EQ. 'REPT') THEN
	  IF (bc_type (3,1) .NE. 'REPT') GOTO 900
	  DO 400 j		= 1, jpmax
	    DO 400 i		= 1, ipmax
	      IF (iter (i,j,kpmax)) GOTO 900
	      potl (i,j,kpmax)	= potl (i,j,1)
400	  CONTINUE						! End i,j
	END IF

	RETURN

900	WRITE (6,9000)
	CALL	EXIT
	END


C------------------------------------------------------------------------------C
C									       C
C			SUBROUTINE	recalc_diel     		       C
C JW, Reading, Feb.90							       C
C------------------------------------------------------------------------------C

	SUBROUTINE	recalc_diel (diel,dfix_1,dfix_2,potl,iter,
C	**********	***********
     1				     ipmax,jpmax,kpmax,
     2				     iemax,jemax,kemax,
     3				     diel_same,diel_del)

C We recalculate the diel grid, with a Langevin function, or two if
C douple_probe is set.  We get all relevant diel points, and make sure that
C we have surrounding potl values for them, by running through an iteration
C style ijk loop of potl locations, with appropriate bcs etc.
C Since we will be multiply hitting the diel locations, we will initialise diel
C with a 999. flag to check on where we have already been.
C In theory, any diel pts left at 999. after recalculation will not be used,
C but we will reset 999. points according to the dfix arrays anyway.

C We are assuming that diel pts n and n+1 surround potl point n, and
C conversely that potl pts n-1 and n surround diel pt n.

C ?? epsE - does this work ok? (E field calculation)
C At present to get the E field we are taking the 8 potl values around diel pt,
C for each direction, averaging over the 4 edge gradients to get E_x,y,z,
C and then vector combining E_x,y,z to get the E-field magnitude.
C The potl should be set at grid edges (even where iter is false), but the
C method may take excessive cpu, and we could swap to using just the potl rods
C with which we have generated the diel pts in the 600 loop.
C Note that we had similar considerations with the box_interp routine.

	REAL		potl (ipmax,jpmax,kpmax),
     1			diel (iemax,jemax,kemax)
	LOGICAL*1	iter (ipmax,jpmax,kpmax),
     1			dfix_1 (iemax,jemax,kemax),
     2			dfix_2 (iemax,jemax,kemax)

	REAL		mol_lims (3,2), mol_size (3),
     1			repeat_dist (3), repeat_orig (3),
     2			refl_orig (3,2), pgrid_zero (3),pgrid_top (3),
     3			dgrid_zero (3), itn_to_mvolts
	INTEGER		pgrid_dims (3), dgrid_dims (3)
	CHARACTER*4	bc_type (3,2)
	LOGICAL		calc_to_edge,using_sphr,using_zero, diel_vary,
     1			diel_bound_vdw, non_uniform, allow_outside,
     2			diel_bound_inc, diel_frac, double_probe,
     3			first_recalc, second_recalc
	LOGICAL*1	dfix_1_here, dfix_2_here

	COMMON	/grid/		step, extend, calc_to_edge, mol_lims,
     1				mol_size, pgrid_zero, pgrid_dims,
     2				step2, pgrid_top, n_potl_pts,
     3				n_diel_pts, non_uniform, foh, cv_uni
	COMMON	/boundary/	bc_type, repeat_dist, repeat_orig,
     1				refl_orig, using_sphr, using_zero,
     2				sphr_radius, allow_outside,sphr_potl,
     3				q_sphr_potl, i_refl
	COMMON	/dielectric/	diel_low, diel_high, diel_vary,
     1				diel_bound_vdw, diel_probe_rad,
     2				diel_rad, dgrid_zero, dgrid_dims,
     3				diel_bound_inc, diel_inc_rad,
     4				diel_frac, n_recalc, double_probe,
     5				probe_rad_2, diel_high_2,
     6				correlate_1, correlate_2
	COMMON	/constants/	enat, elec, bolt, avag, temp_K, ekt,
     1				diel_zer, itn_to_mvolts, vary_a,
     2				vary_b1, vary_b2
	COMMON /the_same/	i_same, j_same, k_same, first_recalc,
     1				second_recalc

	DATA	first_recalc, second_recalc	/ .TRUE., .FALSE. /

9000	FORMAT ('0','*** ERROR *** recalc_diel - grid location oub')

C In the absence of a decent rms_diel, we will get two things - the first
C diel that pops up as being lowest, we will always o/p, and also the
C change in that which is lowest going into the calculation.

	diel_min_1		= 1000.
	DO 200 k		= 1, kemax
	  DO 200 j		= 1, jemax
	    DO 200 i		= 1, iemax
	      IF (.NOT. first_recalc) THEN
		IF (.NOT. dfix_1 (i,j,k)) THEN
		  IF (diel (i,j,k) .LT. diel_min_1) THEN
		    diel_min_1	= diel (i,j,k)
		    i_last	= i
		    j_last	= j
		    k_last	= k
		  END IF
		END IF
	      END IF
	      diel (i,j,k)	= 999.
200	CONTINUE						! End i,j,k
	IF (second_recalc) THEN
	  i_same		= i_last
	  j_same		= j_last
	  k_same		= k_last
	END IF

	DO 600 k		= 1, kpmax
	  km			= k - 1
	  kp			= k + 1
	  IF      (k .EQ. 1) THEN
	    IF      (bc_type (3,1) .EQ. 'REPT') THEN
	      km		= kpmax - 1
	    ELSE IF (bc_type (3,1) .EQ. 'REFL') THEN
	      km		= k
	    END IF
	  ELSE IF (k .EQ. kpmax) THEN
	    IF (bc_type (3,2) .EQ. 'REFL') THEN
	      kp		= k
	    END IF
	  ELSE IF (k .EQ. (kpmax-1)) THEN
	    IF (bc_type (3,2) .EQ. 'REPT') THEN
	      kp		= 1
	    END IF
	  END IF
	  DO 600 j		= 1, jpmax
	    jm			= j - 1
	    jp			= j + 1
	    IF      (j .EQ. 1) THEN
	      IF      (bc_type (2,1) .EQ. 'REPT') THEN
		jm		= jpmax - 1
	      ELSE IF (bc_type (2,1) .EQ. 'REFL') THEN
		jm		= j
	      END IF
	    ELSE IF (j .EQ. jpmax) THEN
	      IF (bc_type (2,2) .EQ. 'REFL') THEN
		jp		= j
	      END IF
	    ELSE IF (j .EQ. (jpmax-1)) THEN
	      IF (bc_type (2,2) .EQ. 'REPT') THEN
		jp		= 1
	      END IF
	    END IF
	    DO 600 i		= 1, ipmax
	      im		= i - 1
	      ip		= i + 1
	      IF      (i .EQ. 1) THEN
		IF      (bc_type (1,1) .EQ. 'REPT') THEN
		  im		= ipmax - 1
		ELSE IF (bc_type (1,1) .EQ. 'REFL') THEN
		  im		= i
		END IF
	      ELSE IF (i .EQ. ipmax) THEN
		IF (bc_type (1,2) .EQ. 'REFL') THEN
		  ip		= i
		END IF
	      ELSE IF (i .EQ. (ipmax-1)) THEN
		IF (bc_type (1,2) .EQ. 'REPT') THEN
		  ip		= 1
		END IF
	      END IF

	      IF (.NOT. iter (i,j,k)) GOTO 600
	      IF (km .LT. 1 .OR. km .GT. kpmax) GOTO 900
	      IF (jm .LT. 1 .OR. jp .GT. jpmax) GOTO 900
	      IF (im .LT. 1 .OR. ip .GT. ipmax) GOTO 900

	      DO 500 ke		= k, k + 1
		IF (ke .EQ. k) THEN
		  kp1		= km
		  kp2		= k
		ELSE
		  kp1		= k
		  kp2		= kp
		END IF
		DO 500 je	= j, j + 1
		  IF (je .EQ. j) THEN
		    jp1		= jm
		    jp2		= j
		  ELSE
		    jp1		= j
		    jp2		= jp
		  END IF
		  DO 500 ie	= i, i + 1
		    IF (ie .EQ. i) THEN
		      ip1	= im
		      ip2	= i
		    ELSE
		      ip1	= i
		      ip2	= ip
		    END IF

		    IF (INT (diel (ie,je,ke)+0.0001) .EQ. 999) THEN

		      Ef_x =( (potl(ip2,jp1,kp1)-potl(ip1,jp1,kp1)) +
     1			      (potl(ip2,jp1,kp2)-potl(ip1,jp1,kp2)) +
     2			      (potl(ip2,jp2,kp1)-potl(ip1,jp2,kp1)) +
     3			      (potl(ip2,jp2,kp2)-potl(ip1,jp2,kp2)) )

		      Ef_y =( (potl(ip1,jp2,kp1)-potl(ip1,jp1,kp1)) +
     1			      (potl(ip1,jp2,kp2)-potl(ip1,jp1,kp2)) +
     2			      (potl(ip2,jp2,kp1)-potl(ip2,jp1,kp1)) +
     3			      (potl(ip2,jp2,kp2)-potl(ip2,jp1,kp2)) )

		      Ef_z =( (potl(ip1,jp1,kp2)-potl(ip1,jp1,kp1)) +
     1			      (potl(ip1,jp2,kp2)-potl(ip1,jp2,kp1)) +
     2			      (potl(ip2,jp1,kp2)-potl(ip2,jp1,kp1)) +
     3			      (potl(ip2,jp2,kp2)-potl(ip2,jp2,kp1)) )

		      Ef_here	= SQRT (Ef_x*Ef_x+Ef_y*Ef_y+Ef_z*Ef_z)

C Put the E_field into mV / Angstrom units.

		      Ef_here	= itn_to_mvolts * Ef_here/(4.*step)

		      IF (double_probe) THEN
			dfix_1_here	= dfix_1 (ie,je,ke)
			dfix_2_here	= dfix_2 (ie,je,ke)
		      ELSE
			dfix_1_here	= dfix_1 (ie,je,ke)
			dfix_2_here	= .FALSE.
		      END IF

		      CALL	lvin_diel (Ef_here, dfix_1_here,
     1					   dfix_2_here, diel_here)

		      diel (ie,je,ke)	= diel_here
		    END IF
500	      CONTINUE						! End ie,je,ke
600	  CONTINUE						! End i,j,k

C ?? epsE - is this clean-up loop (700) necessary? - and check recalc_diel

	DO 700 k		= 1, kemax
	  DO 700 j		= 1, jemax
	    DO 700 i		= 1, iemax
	      IF (INT (diel (i,j,k) + 0.0001) .EQ. 999) THEN
		IF (double_probe) THEN
		  IF (dfix_1 (i,j,k)) THEN
		    IF (dfix_2 (i,j,k)) THEN
		      diel (i,j,k)	= diel_low
		    ELSE
		      diel (i,j,k)	= diel_low
		    END IF
		  ELSE
		    IF (dfix_2 (i,j,k)) THEN
		      diel (i,j,k)	= diel_high
		    ELSE
		      diel (i,j,k)	= diel_high_2
		    END IF
		  END IF
		ELSE
		  IF (dfix_1 (i,j,k)) THEN
		    diel (i,j,k)	= diel_low
		  ELSE
		    diel (i,j,k)	= diel_high
		  END IF
		END IF
	      END IF
700	CONTINUE						! End i,j,k

	IF (first_recalc) THEN
	  diel_same	= 0.
	  diel_del	= 0.
	ELSE
	  diel_same	= diel (i_same,j_same,k_same)
	  diel_del	= diel (i_last,j_last,k_last) - diel_min_1
	END IF

	IF (second_recalc) THEN
	  second_recalc	= .FALSE.
	END IF
	IF (first_recalc) THEN
	  first_recalc	= .FALSE.
	  second_recalc	= .TRUE.
	END IF

	RETURN

900	WRITE (6,9000)
	CALL	EXIT
	END


C------------------------------------------------------------------------------C
C									       C
C			SUBROUTINE	lvin_diel			       C
C JW, Reading, Mar.92							       C
C------------------------------------------------------------------------------C

	SUBROUTINE	lvin_diel (Ef_here, dfix_1_here,
C	**********	*********
     1				   dfix_2_here, diel_here)

C Work out the saturating dielectric function then, with the various
C double_probe possibilities.  The matching of the eps (E) function to the
C low field dielectric in principle means a correlation between diel_high
C (and diel_high_2) and the Kirkwood correlation numbers.  All of these
C variables are set in the ctr file - let's hope they are coordinated!

	REAL		dgrid_zero (3), lvin_in, lvin_out,
     1			itn_to_mvolts
	INTEGER		dgrid_dims (3)
	LOGICAL		diel_vary,diel_bound_vdw, diel_bound_inc,
     1			diel_frac, double_probe
	LOGICAL*1	dfix_1_here, dfix_2_here

	COMMON	/dielectric/	diel_low, diel_high, diel_vary,
     1				diel_bound_vdw, diel_probe_rad,
     2				diel_rad, dgrid_zero, dgrid_dims,
     3				diel_bound_inc, diel_inc_rad,
     4				diel_frac, n_recalc, double_probe,
     5				probe_rad_2, diel_high_2,
     6				correlate_1, correlate_2
	COMMON	/constants/	enat, elec, bolt, avag, temp_K, ekt,
     1				diel_zer, itn_to_mvolts, vary_a,
     2				vary_b1, vary_b2

9000	FORMAT ('0','*** ERROR *** lvin_diel * diel_here is too high')

C ?? epsE - you should check the E units (see also eps(E) plots).
C Convert Ef_here to V/m from mV/Angstrom.

	Ef_here		 = Ef_here * 1.E7

	IF (double_probe) THEN
	  IF (dfix_1_here) THEN
	    IF (dfix_2_here) THEN
	      diel_here		= diel_low
	    ELSE
	      diel_here		= diel_low
	    END IF
	  ELSE
	    IF (dfix_2_here) THEN
	      lvin_in		= vary_b1*Ef_here
	      IF (lvin_in .LE. 0.05) THEN
		diel_here	= diel_low + vary_a*vary_b1/3.
	      ELSE
		CALL	lvin (lvin_in, enat, lvin_out)
		diel_here	= diel_low + lvin_out*vary_a/Ef_here
	      END IF
	    ELSE
	      lvin_in		= vary_b2*Ef_here
	      IF (lvin_in .LE. 0.05) THEN
		diel_here	= diel_low + vary_a*vary_b2/3.
	      ELSE
		CALL	lvin (lvin_in, enat, lvin_out)
		diel_here	= diel_low + lvin_out*vary_a/Ef_here
	      END IF
	    END IF
	  END IF
	ELSE
	  IF (dfix_1_here) THEN
	    diel_here		= diel_low
	  ELSE
	    lvin_in		= vary_b1*Ef_here
	    IF (lvin_in .LE. 0.05) THEN
	      diel_here	= diel_low + vary_a*vary_b1/3.
	    ELSE
	      CALL	lvin (lvin_in, enat, lvin_out)
	      diel_here		= diel_low + lvin_out*vary_a/Ef_here
	    END IF
	  END IF
	END IF

C We had some problems initially with lvin routine inaccuracies.
C Keep a check in here, just in case!

	diel_abs	= ABS (diel_here)
	IF ( (diel_abs .GT. diel_high+0.1) .AND.
     1	     (diel_abs .GT. diel_high_2+0.1) ) GOTO 900

	RETURN

900	WRITE (6,9000)
	CALL	EXIT
	END


C------------------------------------------------------------------------------C
C									       C
C			SUBROUTINE	lvin				       C
C JW, Reading, Mar.92							       C
C------------------------------------------------------------------------------C

	SUBROUTINE	lvin (lvin_in, enat, lvin_out)
C	**********	****

C Return the Langevin function of lvin_in, (lvin_out).
C Note that even this double precision calculation only works well for
C lvin_in above about 0.05.  We actually do 0.05 checks before each lvin call.
C A high lvin_in detour of 1 - 1/x works ok.

	REAL			lvin_in, lvin_out
	DOUBLE PRECISION	lv_in, lv_out, lv_a, lv_b, enat_lv

	IF (ABS (lvin_in) .GT. 60.) THEN
	  lvin_out	= 1. - 1./lvin_in
	  RETURN
	END IF

	lv_in		= DBLE (lvin_in)
	enat_lv		= DBLE (enat)

	lv_a		= enat_lv ** (lv_in)
	lv_b		= enat_lv ** (-lv_in)
	lv_out		= (lv_a + lv_b)/(lv_a - lv_b) - 1./lv_in

	lvin_out	= SNGL (lv_out)

	RETURN
	END


C------------------------------------------------------------------------------C
C									       C
C			SUBROUTINE	write_reg			       C
C JW, Reading, Apr.93							       C
C------------------------------------------------------------------------------C

	SUBROUTINE	write_reg (potl, ipmax,jpmax,kpmax, num_iter,
C	**********	*********
     1				   itn_to_mvolt)

C Write the initial/final reg. potl grids to use in a focus charge inc. run.

	REAL		potl (ipmax,jpmax,kpmax)
	REAL		mol_lims (3,2), mol_size (3), pgrid_zero (3),
     1			pgrid_top (3), inc_foc_step, inc_foc_cen (3),
     2			itn_to_mvolt, potl_buf (200)
	INTEGER		pgrid_dims (3)
	CHARACTER*60	inc_reg_pot1, inc_reg_pot2
	LOGICAL		calc_to_edge,non_uniform,charge_inc,inc_focus,
     1			more_inc_info

	COMMON	/swch_params/	charge_inc, inc_focus, n_charge_inc,
     1				rms_each_inc,inc_foc_cen,inc_foc_num,
     2				inc_foc_step, inc_reg_pot1,
     3				inc_reg_pot2, q_const_swch,
     4				q_alter_swch,number_inc,more_inc_info
	COMMON	/grid/		step, extend, calc_to_edge, mol_lims,
     1				mol_size, pgrid_zero, pgrid_dims,
     2				step2, pgrid_top, n_potl_pts,
     3				n_diel_pts, non_uniform, foh, cv_uni

9000	FORMAT ('0','*** ERROR * write_reg * num_iter .ne. 1 or 2')

	IF	(num_iter .EQ. 1) THEN
	  OPEN (UNIT=3, NAME=inc_reg_pot1, TYPE='NEW',
     1		FORM='UNFORMATTED')
	ELSE IF (num_iter .EQ. 2) THEN
	  OPEN (UNIT=3, NAME=inc_reg_pot2, TYPE='NEW',
     1		FORM='UNFORMATTED')
	ELSE
	  GOTO 900
	END IF

	WRITE (3) pgrid_zero, pgrid_dims, step
	DO 200 k			= 1, kpmax
	  DO 200 j			= 1, jpmax
	    DO 190 i			= 1, ipmax
	      potl_buf (i)		= itn_to_mvolt*potl (i,j,k)
190	    CONTINUE						! End i
	    WRITE (3) (potl_buf (i), i	= 1, ipmax)
200	CONTINUE						! End j,k
	CLOSE (UNIT=3)
	RETURN

900	WRITE (6,9000)
	CALL	EXIT
	END


C------------------------------------------------------------------------------C
C									       C
C			SUBROUTINE	energy_calc			       C
C JW, Reading, Apr.93							       C
C------------------------------------------------------------------------------C

	SUBROUTINE	energy_calc (potl,diel,dfix_1,dfix_2,iter,
C	**********	***********
     1				     ipmax,jpmax,kpmax,
     2				     iemax,jemax,kemax,
     3			num_iter,num_this_inc,swch_q_mult,two_probe)

C The energy calculation routine - by both the charge increment sum, and
C by the E.dD volume/charge increment sum.
C We use average values of potl, diel and elec from surrounding 2 values.
C The second value is the current one, and the first we must get from
C a back store in file, to save array space.  The potl*charge sum uses
C only the switching charges, and no back grid strore is needed, and to
C simplify the read in of back elec values, these are precalculated from
C the potl grid before writing out.

C The regular/focus grid split is focus DE all the way to edge and regular
C the rest.

C For the regular grid calculation we are assuming that diel is roughly
C uniform throughout the switching, in the region reg. grid is responsible
C for.  Then we just do differences of the standard energy density initial
C to final.

	REAL		potl (ipmax,jpmax,kpmax),
     1			diel (iemax,jemax,kemax)
	LOGICAL*1	iter (ipmax,jpmax,kpmax),
     1			dfix_1 (iemax,jemax,kemax),
     2			dfix_2 (iemax,jemax,kemax)
	CHARACTER*4	swchq_res (20), swchq_atyp (20)
	REAL		swchq_xyz (3,20), swchq_final (20),
     2			swchq_potl (101,20), inc_foc_step,
     3			inc_foc_cen (3), xyz (3), itn_to_mvolts,
     4			diel_last (200), elec_last (200),
     5			mol_lims (3,2), mol_size (3),
     6			pgrid_zero (3), pgrid_top (3),
     7			swchq_dens (100), fgrid_lims (3,2),
     8			bord_frac (3,2), frac_cell (3)
	REAL		pE_sum (3), swchq_pE (3,100), pE_total (3)
	INTEGER		swchq_nres (20), pgrid_dims (3),
     1			rgrid_sum (3,2)
	CHARACTER*60	inc_reg_pot1, inc_reg_pot2
	LOGICAL		charge_inc,inc_focus,calc_to_edge,non_uniform,
     1			more_inc_info, two_probe
	CHARACTER*1	swchq_chain (20)

	COMMON	/grid/		step, extend, calc_to_edge, mol_lims,
     1				mol_size, pgrid_zero, pgrid_dims,
     2				step2, pgrid_top, n_potl_pts,
     3				n_diel_pts, non_uniform, foh, cv_uni
	COMMON	/constants/	enat, elec, bolt, avag, temp_K, ekt,
     1				diel_zer, itn_to_mvolts, vary_a,
     2				vary_b1, vary_b2
	COMMON	/swchq_pot/	swchq_xyz, swchq_atyp, swchq_res,
     1				swchq_nres, swchq_final, swchq_potl,
     2				swchq_dens, swchq_pE, swchq_chain
	COMMON	/swch_params/	charge_inc, inc_focus, n_charge_inc,
     1				rms_each_inc,inc_foc_cen,inc_foc_num,
     2				inc_foc_step, inc_reg_pot1,
     3				inc_reg_pot2, q_const_swch,
     4				q_alter_swch,number_inc,more_inc_info

2100	FORMAT ('0','----------------------------------------
     1------------------------------------')
2200	FORMAT ('0',10X,'For a charge_inc / focus run we now get the
     1 energy bits')
2300	FORMAT (' ','Incremnt ',I3,' over ',I3,' switching
     1 charges gives qsum enrgy inc = ',F10.2,' e.mV')
2350	FORMAT (' ','cycle ',I3,' charge ',I3,' limit potls,
     1 q_inc are ',3(F10.2,1X))
2400	FORMAT ('0','Final sum of potl*q_inc over ',I3,' switching
     1 charges = ',F10.2,' e.mV')
2600	FORMAT ('0','And the energy density integral results,
     1 E.dD summed over vol and charge incs')
2700	FORMAT (' ','increment ',I3,' energy density contribution
     1 = ',F10.3,' kJ/mole')
2715	FORMAT (' ','inc ',I3,' pE dens incs (prot/1/2)
     1 = ',3F10.2,' kJ/mole')
2725	FORMAT (' ','inc ',I3,' pE dens incs (prot/solv)
     1 = ',2F10.3,' kJ/mole')
2800	FORMAT ('0','And the summed energy density on charge
     1 switching = ',F10.3,' kJ/mole')
2815	FORMAT ('0','Summed pE dens on Q
     1 swching (prot/1/2) = ',3F10.2,' kJ/mole')
2825	FORMAT ('0','Summed pE dens on Q
     1 swching (prot/solv) = ',2F10.2,' kJ/mole')
3000	FORMAT ('0','Reg grid energy density calculation for
     1 switching run, over non-focus region')
3100	FORMAT ('0','Pass number ',I1,' eps.E_sq/2 over non-
     1focus region = ',F10.3,' kJ/mole')
3115	FORMAT ('0','Pass ',I1,' pE_sums (ex foc grid)
     1 (prot/1/2) = ',3F9.2,' kJ/mole')
3125	FORMAT ('0','Pass ',I1,' pE_sums (ex foc grid)
     1 (prot/solv) = ',2F9.2,' kJ/mole')

9100	FORMAT ('0','*** ERROR * energy_calc * rgrid_sum problem')
9200	FORMAT ('0','*** ERROR * energy_calc * bord_frac problem')

	IF (charge_inc .AND. inc_focus) THEN

	  DO 300 m	= 1, number_inc
	    DO 220 n	= 1, 3
	      xyz (n)	= swchq_xyz (n,m)
220	    CONTINUE						! End n
	    CALL potl_interp (potl,iter, ipmax,jpmax,kpmax, xyz,
     1			      value)
	   swchq_potl (num_iter,m) = value * itn_to_mvolts
300	  CONTINUE						! End m

	  IF (num_this_inc .EQ. n_charge_inc) THEN
	    WRITE (11,2100)
	    WRITE (11,2200)
	    energy_qsum		= 0.
	    DO 400 l		= 1, n_charge_inc
	      energy_this_inc	= 0.
	      DO 360 m		= 1, number_inc
	        q_increment	= swchq_final(m)/FLOAT(n_charge_inc)
		potl_this_inc = (swchq_potl(l,m)+swchq_potl(l+1,m))/2.
	        energy_this_inc	= energy_this_inc + q_increment *
     1				  potl_this_inc
		IF (more_inc_info) THEN
		  WRITE (11,2350) l, m, swchq_potl (l,m),
     1				  swchq_potl (l+1,m), q_increment
		END IF
360	      CONTINUE						! End m
	      energy_qsum	= energy_qsum + energy_this_inc
	      WRITE (11,2300) l, number_inc, energy_this_inc
400	    CONTINUE						! End l
	    WRITE (11,2400) number_inc, energy_qsum
	    WRITE (11,2100)
	  END IF

	  IF (num_this_inc .NE. 0) THEN
Clnx	    OPEN (UNIT=3, NAME='energy_buf', TYPE='OLD',
Clnx     1		  FORM='UNFORMATTED', DISPOSE='DELETE')
	    OPEN (UNIT=3, NAME='energy_buf', TYPE='OLD',
     1		  FORM='UNFORMATTED')
	    dens_sum		= 0.
	    pE_sum (1)		= 0.
	    pE_sum (2)		= 0.
	    pE_sum (3)		= 0.
	    DO 460 ke		= 2, kpmax
	      DO 460 je		= 2, jpmax
		READ (3) (diel_last (ie), ie = 2, ipmax)
		READ (3) (elec_last (ie), ie = 2, ipmax)
		DO 460 ie	= 2, ipmax
		  diel_1	= diel_last (ie)
		  elec_1	= elec_last (ie)
		  CALL	elec_calc (potl, ipmax,jpmax,kpmax,
     1				   ie,je,ke, elec_2)
		  elec_2	= elec_2/step
		  diel_2	= diel (ie,je,ke)
		  elec_aver	= (elec_1 + elec_2) / 2.
		  energy_dens	= elec_aver * (diel_2*elec_2-
     1					       diel_1*elec_1)
		  dens_sum	= dens_sum + energy_dens
		  IF (two_probe) THEN
		    IF (dfix_1 (ie,je,ke)) THEN
		      izone	= 1
		    ELSE
		      IF (dfix_2 (ie,je,ke)) THEN
			izone	= 2
		      ELSE
			izone	= 3
		      END IF
		    END IF
		  ELSE
		    IF (dfix_1 (ie,je,ke)) THEN
		      izone	= 1
		    ELSE
		      izone	= 2
		    END IF
		  END IF
		  energy_pE	= energy_dens -
     1				  elec_aver*(elec_2-elec_1)
		  pE_sum (izone) = pE_sum (izone) + energy_pE
460	    CONTINUE						! End i,j,k_e

C We now need to multiply by the (uniform) vol elt of the focus grid step**3,
C and diel_zer and Angstrom to metres and avagad and joules to kJ.

	    dens_sum		= dens_sum * (step*step*step)
	    dens_sum		= dens_sum * diel_zer
	    dens_sum		= dens_sum * (avag*1.E-33)
	    DO 466 izone	= 1, 3
	      pE_sum (izone)	= pE_sum (izone) * (step*step*step)
	      pE_sum (izone)	= pE_sum (izone) * diel_zer
	      pE_sum (izone)	= pE_sum (izone) * (avag*1.E-33)
	      swchq_pE (izone,num_this_inc) = pE_sum (izone)
466	    CONTINUE						! End izone
	    swchq_dens (num_this_inc) = dens_sum
	    CLOSE (UNIT=3)
	  END IF

	  IF (num_this_inc .NE. n_charge_inc) THEN
	    OPEN (UNIT=3, NAME='energy_buf', TYPE='NEW',
     1		  FORM='UNFORMATTED')
	    DO 520 ke		= 2, kpmax
	      DO 520 je		= 2, jpmax
		DO 510 ie	= 2, ipmax
		  diel_last (ie) = diel (ie,je,ke)
		  CALL	elec_calc (potl, ipmax,jpmax,kpmax,
     1				   ie,je,ke, elec_1)
		  elec_1	= elec_1/step
		  elec_last (ie) = elec_1
510		CONTINUE					! End i_e
		WRITE (3) (diel_last (ie), ie = 2, ipmax)
		WRITE (3) (elec_last (ie), ie = 2, ipmax)
520	    CONTINUE						! End j,k_e
	    CLOSE (UNIT=3)
	  ELSE
	    WRITE (11,2600)
	    dens_total		= 0.
	    pE_total (1)	= 0.
	    pE_total (2)	= 0.
	    pE_total (3)	= 0.
	    DO 540 ni	= 1, n_charge_inc
	      WRITE (11,2700) ni, swchq_dens (ni)
	      IF (two_probe) THEN
		WRITE (11,2715) ni, (swchq_pE (m,ni), m=1,3)
	      ELSE
		WRITE (11,2725) ni, (swchq_pE (m,ni), m=1,2)
	      END IF
	      dens_total = dens_total + swchq_dens (ni)
	      DO 525 m		= 1, 3
		pE_total (m)	= pE_total (m) + swchq_pE (m,ni)
525	      CONTINUE						! End m
540	    CONTINUE						! End ni
	    WRITE (11,2800) dens_total
	    IF (two_probe) THEN
	      WRITE (11,2815) (pE_total (m), m=1,3)
	    ELSE
	      WRITE (11,2825) (pE_total (m), m=1,2)
	    END IF
	    WRITE (11,2100)
	  END IF

	ELSE IF (charge_inc .AND. (.NOT. inc_focus)) THEN

C Note that rgrid_sum (n,1) holds the potl point immediately preceding the
C lower focus grid limit, and that rgrid_sum (n,2) holds the potl point
C immediately following the upper focus grid limit (on the regular grid).
C (assume that diel pts n and n+1 surround potl pt n)

	  num_half		= inc_foc_num/2
	  half_width	= inc_foc_step*(FLOAT(num_half)-0.5)
	  DO 600 n		= 1, 3
	    fgrid_lims (n,1)	= inc_foc_cen (n) - half_width
	    fgrid_lims (n,2)	= inc_foc_cen (n) + half_width
	    tmp			= (fgrid_lims(n,1)-pgrid_zero(n))
	    rgrid_sum (n,1)	= 1 + INT (tmp/step)
	    bord_frac (n,1)	= tmp - step*FLOAT(rgrid_sum(n,1)-1)
	    bord_frac (n,1)	= bord_frac (n,1) / step
	    tmp			= (fgrid_lims(n,2)-pgrid_zero(n))
	    rgrid_sum (n,2)	= 2 + INT (tmp/step)
	    bord_frac (n,2)	= step*FLOAT(rgrid_sum(n,2)-1) - tmp
	    bord_frac (n,2)	= bord_frac (n,2) / step
600	  CONTINUE						! End n
	  DO 620 n		= 1, 3
	    IF (rgrid_sum (n,1) .LE. 3) GOTO 910
	    IF (rgrid_sum (n,2) .GE. (pgrid_dims(n)-2)) GOTO 910
	    IF ((rgrid_sum(n,2)-rgrid_sum(n,1)) .LT. 4) GOTO 910
	    DO 620 m		= 1, 2
	      IF (bord_frac (n,m) .LT. 0.) GOTO 920
	      IF (bord_frac (n,m) .GT. 1.) GOTO 920
620	  CONTINUE						! End m,n

	  dens_sum		= 0.
	  pE_sum (1)		= 0.
	  pE_sum (2)		= 0.
	  pE_sum (3)		= 0.
	  DO 700 k		= 1, kpmax-1
	    IF      (k+1 .LE. rgrid_sum (3,1)) THEN
	      frac_cell (3)	= 1.0
	    ELSE IF (k .EQ. rgrid_sum (3,1)) THEN
	      frac_cell (3)	= bord_frac (3,1)
	    ELSE IF (k .EQ. rgrid_sum (3,2)-1) THEN
	      frac_cell (3)	= bord_frac (3,2)
	    ELSE IF (k .GE. rgrid_sum (3,2)) THEN
	      frac_cell (3)	= 1.0
	    ELSE
	      frac_cell (3)	= 0.0
	    END IF
	    ke			= k+1
	    DO 700 j		= 1, jpmax-1
	      IF      (j+1 .LE. rgrid_sum (2,1)) THEN
		frac_cell (2)	= 1.0
	      ELSE IF (j .EQ. rgrid_sum (2,1)) THEN
		frac_cell (2)	= bord_frac (2,1)
	      ELSE IF (j .EQ. rgrid_sum (2,2)-1) THEN
		frac_cell (2)	= bord_frac (2,2)
	      ELSE IF (j .GE. rgrid_sum (2,2)) THEN
		frac_cell (2)	= 1.0
	      ELSE
		frac_cell (2)	= 0.0
	      END IF
	      je		= j+1
	      DO 700 i		= 1, ipmax-1
		IF      (i+1 .LE. rgrid_sum (1,1)) THEN
		  frac_cell (1)	= 1.0
		ELSE IF (i .EQ. rgrid_sum (1,1)) THEN
		  frac_cell (1)	= bord_frac (1,1)
		ELSE IF (i .EQ. rgrid_sum (1,2)-1) THEN
		  frac_cell (1)	= bord_frac (1,2)
		ELSE IF (i .GE. rgrid_sum (1,2)) THEN
		  frac_cell (1)	= 1.0
		ELSE
		  frac_cell (1)	= 0.0
		END IF
		ie		= i+1

		IF (.NOT. iter (  i,  j,  k)) GOTO 700
		IF (.NOT. iter (  i,  j,k+1)) GOTO 700
		IF (.NOT. iter (  i,j+1,  k)) GOTO 700
		IF (.NOT. iter (  i,j+1,k+1)) GOTO 700
		IF (.NOT. iter (i+1,  j,  k)) GOTO 700
		IF (.NOT. iter (i+1,  j,k+1)) GOTO 700
		IF (.NOT. iter (i+1,j+1,  k)) GOTO 700
		IF (.NOT. iter (i+1,j+1,k+1)) GOTO 700

		CALL	elec_calc (potl, ipmax,jpmax,kpmax,
     1				   ie,je,ke, elec_here)
		elec_here	= elec_here / step
		diel_here	= diel (ie,je,ke)
		energy_dens	= diel_here * elec_here*elec_here
		overall_frac = frac_cell(1)*frac_cell(2)*frac_cell(3)
		energy_dens	= energy_dens * overall_frac
		dens_sum	= dens_sum + energy_dens
		IF (two_probe) THEN
		  IF (dfix_1 (ie,je,ke)) THEN
		    izone	= 1
		  ELSE
		    IF (dfix_2 (ie,je,ke)) THEN
		      izone	= 2
		    ELSE
		      izone	= 3
		    END IF
		  END IF
		ELSE
		  IF (dfix_1 (ie,je,ke)) THEN
		    izone	= 1
		  ELSE
		    izone	= 2
		  END IF
		END IF
		energy_pE	= energy_dens -
     1				  elec_here*elec_here*overall_frac
		pE_sum (izone)	= pE_sum (izone) + energy_pE
700	  CONTINUE						! End i,j,k

C We now need to multiply by the vol elt of the regular grid step**3,
C and diel_zer and Angstrom to metres and avagad and joules to kJ.
C And divide by 2 for the energy density term.

	  dens_sum		= dens_sum * (step*step*step)
	  dens_sum		= dens_sum * diel_zer
	  dens_sum		= dens_sum * (avag*1.E-33)
	  dens_sum		= dens_sum / 2.
	  DO 716 izone	= 1, 3
	    pE_sum (izone)	= pE_sum (izone) * (step*step*step)
	    pE_sum (izone)	= pE_sum (izone) * diel_zer
	    pE_sum (izone)	= pE_sum (izone) * (avag*1.E-33)
	    pE_sum (izone)	= pE_sum (izone) / 2.
716	  CONTINUE						! End izone

	  WRITE (11,2100)
	  WRITE (11,3000)
	  WRITE (11,3100) num_iter, dens_sum
	  IF (two_probe) THEN
	    WRITE (11,3115) num_iter, (pE_sum (m), m=1,3)
	  ELSE
	    WRITE (11,3125) num_iter, (pE_sum (m), m=1,2)
	  END IF
	  WRITE (11,2100)

	END IF

C ??swch - and will we be here if charge_inc is F?

	RETURN

910	WRITE (6,9100)
	CALL	EXIT

920	WRITE (6,9200)
	CALL	EXIT
	END


C------------------------------------------------------------------------------C
C									       C
C			SUBROUTINE	elec_calc			       C
C JW, Reading, Apr.93							       C
C------------------------------------------------------------------------------C

	SUBROUTINE	elec_calc (potl, ipmax,jpmax,kpmax,
C	**********	*********
     1				   ie,je,ke, elec_2)

C Get the electric field at diel point (ie,je,ke), assuming that potl pts
C n-1 and n surround diel pt n.

	REAL		potl (ipmax,jpmax,kpmax)
	REAL		itn_to_mvolts

	COMMON	/constants/	enat, elec, bolt, avag, temp_K, ekt,
     1				diel_zer, itn_to_mvolts, vary_a,
     2				vary_b1, vary_b2

	ip1		= ie - 1
	ip2		= ie
	jp1		= je - 1
	jp2		= je
	kp1		= ke - 1
	kp2		= ke

	Ef_x =( (potl(ip2,jp1,kp1)-potl(ip1,jp1,kp1)) +
     1		(potl(ip2,jp1,kp2)-potl(ip1,jp1,kp2)) +
     2		(potl(ip2,jp2,kp1)-potl(ip1,jp2,kp1)) +
     3		(potl(ip2,jp2,kp2)-potl(ip1,jp2,kp2)) )

	Ef_y =( (potl(ip1,jp2,kp1)-potl(ip1,jp1,kp1)) +
     1		(potl(ip1,jp2,kp2)-potl(ip1,jp1,kp2)) +
     2		(potl(ip2,jp2,kp1)-potl(ip2,jp1,kp1)) +
     3		(potl(ip2,jp2,kp2)-potl(ip2,jp1,kp2)) )

	Ef_z =( (potl(ip1,jp1,kp2)-potl(ip1,jp1,kp1)) +
     1		(potl(ip1,jp2,kp2)-potl(ip1,jp2,kp1)) +
     2		(potl(ip2,jp1,kp2)-potl(ip2,jp1,kp1)) +
     3		(potl(ip2,jp2,kp2)-potl(ip2,jp2,kp1)) )

	Ef_here	= SQRT (Ef_x*Ef_x+Ef_y*Ef_y+Ef_z*Ef_z)

C Put the E_field into mV / Angstrom units, and then into Volts/metre,
C less the divide by step which we will do in energy_calc.

	Ef_here	= itn_to_mvolts * Ef_here/4.
	elec_2	= Ef_here * 1.E7

	RETURN
	END


C------------------------------------------------------------------------------C
C									       C
C			SUBROUTINE	fd_output			       C
C JW, Reading, Feb.90							       C
C------------------------------------------------------------------------------C

	SUBROUTINE	fd_output (potl,char,chr2,diel,dfix_1,dfix_2,
C	**********	*********
     1	    cacc,iter,cion,crew,ipmax,jpmax,kpmax, iemax,jemax,kemax,
     2			nit_done,q_prot_sum,q_ions_sum,
     3			cion_frac, include_ions)

C Output the various grids and end of calculation information.
C ?? - files are output on "k sections" - for best array use in read

	REAL		potl (ipmax,jpmax,kpmax),
     1			char (ipmax,jpmax,kpmax),
     2			chr2 (ipmax,jpmax,kpmax),
     3			cacc (1,1,1),
     4			diel (iemax,jemax,kemax)
	LOGICAL*1	iter (ipmax,jpmax,kpmax),
     1			cion (ipmax,jpmax,kpmax),
     2			crew (ipmax,jpmax,kpmax),
     3			dfix_1 (iemax,jemax,kemax),
     4			dfix_2 (iemax,jemax,kemax)

	CHARACTER*4	pout_res (10), pout_atyp (10)
	REAL		itn_to_mvolts,
     1			pout (10), pout_xyz (3,10), sample_xyz (3,3),
     2			zero_old (3), focus_cen (3),
     3			xyz (3), mol_lims (3,2),
     4			mol_size (3), pgrid_zero (3),
     5			pgrid_top (3), dgrid_zero (3)
	INTEGER		dims_old (3), focus_num,
     1			pout_nres (10), pout_index (10),
     2			pgrid_dims (3), dgrid_dims (3)
	CHARACTER*60	info_file, potl_file,
     1			mol_file, iter_file, diel_file,
     2			char_file, cion_file, cacc_file,
     3			crew_file, dfix_file
	BYTE		divider (80)
	LOGICAL		focus, focus_qmod, calc_to_edge,
     1			non_uniform, diel_vary, diel_bound_vdw,
     2			diel_bound_inc,
     3			diel_frac, cion_frac, include_ions,
     4			double_probe

	COMMON	/continue/	focus, step_old, zero_old, dims_old,
     1				focus_step, focus_num, focus_cen,
     2				focus_qmod
	COMMON	/files_out/	info_file, potl_file,
     1				mol_file,  iter_file, diel_file,
     2				char_file, cion_file, cacc_file,
     3				crew_file, dfix_file
	COMMON	/grid/		step, extend, calc_to_edge, mol_lims,
     1				mol_size, pgrid_zero, pgrid_dims,
     2				step2, pgrid_top, n_potl_pts,
     3				n_diel_pts, non_uniform, foh, cv_uni
	COMMON	/dielectric/	diel_low, diel_high, diel_vary,
     1				diel_bound_vdw, diel_probe_rad,
     2				diel_rad, dgrid_zero, dgrid_dims,
     3				diel_bound_inc, diel_inc_rad,
     4				diel_frac, n_recalc, double_probe,
     5				probe_rad_2, diel_high_2,
     6				correlate_1, correlate_2
	COMMON	/potl_vals/	n_pout, pout_nres, pout_res,
     1				pout_atyp, pout, pout_index, pout_xyz,
     2				sample_xyz
	COMMON	/constants/	enat, elec, bolt, avag, temp_K, ekt,
     1				diel_zer, itn_to_mvolts, vary_a,
     2				vary_b1, vary_b2
	COMMON	/desperate_info/	n_desperate, n_desp_active

	DATA	divider		/ 80 * '-' /

1000	FORMAT (80A1)
1010	FORMAT ('0',15X,'Iteration completed after ',I4,' iterations')
1020	FORMAT ('0','Protein Q on grid (e) = ',F10.1,
     1'  Counterion Q on grid (e) = ',F10.1)
1100	FORMAT ('0',8X,'We have ',I3,' charge points to give
     1 interpolated potentials at :')
1120	FORMAT ('0','residue,xyz = ',A4,A4,1X,I5,3(F8.3),
     1'  potl (mV) = ',F10.2)
2000	FORMAT (/,' Small shifts applied to ',I8,' atoms of which',/,
     1I8,' were additional shifts (to not greater than 0.1 on xyz)')

C Write out the grids in the order; potl, char, diel, iter, cion, and
C cacc if cion_frac is set.

	OPEN (UNIT=3, NAME=potl_file, TYPE='NEW', FORM='UNFORMATTED')
	WRITE (3) pgrid_zero, pgrid_dims, step
	DO 200 k			= 1, kpmax
	  DO 200 j			= 1, jpmax
	    DO 190 i			= 1, ipmax
	      potl (i,j,k)		= itn_to_mvolts*potl (i,j,k)
190	    CONTINUE						! End i
	    WRITE (3) (potl (i,j,k), i	= 1, ipmax)
200	CONTINUE						! End j,k
	CLOSE (UNIT=3)

	OPEN (UNIT=3, NAME=char_file, TYPE='NEW', FORM='UNFORMATTED')
	WRITE (3) pgrid_zero, pgrid_dims, step
	DO 300 k			= 1, kpmax
	  DO 300 j			= 1, jpmax
	    WRITE (3) (char (i,j,k), i	= 1, ipmax)
300	CONTINUE						! End i,j,k
	CLOSE (UNIT=3)

	OPEN (UNIT=3, NAME=diel_file, TYPE='NEW', FORM='UNFORMATTED')
	WRITE (3) dgrid_zero, dgrid_dims, step
	DO 400 k			= 1, kemax
	  DO 400 j			= 1, jemax
	    WRITE (3) (diel (i,j,k), i	= 1, iemax)
400	CONTINUE						! End i,j,k
	CLOSE (UNIT=3)

	IF (diel_vary) THEN
	  OPEN (UNIT=3, NAME=dfix_file,TYPE='NEW',FORM='UNFORMATTED')
	  WRITE (3) dgrid_zero, dgrid_dims, step
	  DO 440 k			= 1, kemax
	    DO 440 j			= 1, jemax
	      WRITE (3) (dfix_1 (i,j,k),i= 1,iemax)
440	  CONTINUE						! End i,j,k
	  IF (double_probe) THEN
	    DO 460 k			= 1, kemax
	      DO 460 j			= 1, jemax
	      WRITE (3) (dfix_2 (i,j,k),i= 1,iemax)
460	    CONTINUE						! End i,j,k
	  END IF
	  CLOSE (UNIT=3)
	END IF

	OPEN (UNIT=3, NAME=iter_file, TYPE='NEW', FORM='UNFORMATTED')
	WRITE (3) pgrid_zero, pgrid_dims, step
	DO 500 k			= 1, kpmax
	  DO 500 j			= 1, jpmax
	    WRITE (3) (iter (i,j,k), i	= 1, ipmax)
500	CONTINUE						! End i,j,k
	CLOSE (UNIT=3)

	IF (include_ions) THEN
	  OPEN (UNIT=3, NAME=cion_file, TYPE='NEW',FORM='UNFORMATTED')
	  WRITE (3) pgrid_zero, pgrid_dims, step
	  DO 600 k			= 1, kpmax
	    DO 600 j			= 1, jpmax
	      WRITE (3) (cion (i,j,k), i	= 1, ipmax)
600	  CONTINUE						! End i,j,k
	  CLOSE (UNIT=3)
	  OPEN (UNIT=3, NAME=crew_file, TYPE='NEW',FORM='UNFORMATTED')
	  WRITE (3) pgrid_zero, pgrid_dims, step
	  DO 620 k			= 1, kpmax
	    DO 620 j			= 1, jpmax
	      WRITE (3) (crew (i,j,k), i	= 1, ipmax)
620	  CONTINUE						! End i,j,k
	  CLOSE (UNIT=3)
	END IF

	IF (include_ions .AND. cion_frac) THEN
	  OPEN (UNIT=3, NAME=cacc_file, TYPE='NEW',FORM='UNFORMATTED')
	  WRITE (3) pgrid_zero, pgrid_dims, step
	  DO 640 k			= 1, kpmax
	    DO 640 j			= 1, jpmax
	      WRITE (3) (cacc (i,j,k),i = 1, ipmax)
640	  CONTINUE						! End i,j,k
	  CLOSE (UNIT=3)
	END IF

	WRITE (11,1000) divider
	WRITE (11,1010) nit_done
	WRITE (11,1020) q_prot_sum, q_ions_sum

C Write out the specified pout potentials along with their charge ids.

	IF (n_pout .NE. 0) THEN
	  WRITE (11,1000) divider
	  WRITE (11,1100) n_pout
	  DO 700 i_pout			= 1, n_pout
	    IF (pout_index (i_pout) .NE. 0) THEN
	      DO 690 n			= 1, 3
		xyz (n)			= pout_xyz (n,i_pout)
690	      CONTINUE						! End n
	      CALL	potl_interp (potl,iter, ipmax,jpmax,kpmax,
     1				     xyz, value)
	      WRITE (11,1120) pout_atyp (i_pout), pout_res (i_pout),
     1			      pout_nres (i_pout),
     2			      (pout_xyz (n,i_pout), n=1,3), value
	    END IF
700	  CONTINUE						! End i_pout
	END IF

	WRITE (11,1000) divider
	WRITE (11,2000) n_desperate, n_desp_active
	WRITE (11,1000) divider
	CLOSE (UNIT=11)

	RETURN
	END


	SUBROUTINE	get_filename (rec, file)
C	**********	************

C Remove leading blanks from file name.

	CHARACTER*60	rec, file
	LOGICAL		started

C Initialise the file string.

	DO 160	i	= 1, 60
	  file (i:i)	= ' '
160	CONTINUE						! End i

	n		= 1
	started		= .FALSE.
	DO 200	i	= 1, 60
	  IF (rec (i:i) .EQ. ' ') THEN
	    IF (started) GOTO 300
	  ELSE
	    started	= .TRUE.
	    file (n:n)	= rec (i:i)
	    n		= n + 1
	  END IF
200	CONTINUE						! End i

300	CONTINUE
	RETURN
	END
