# Supplementary material for: SitesIdentify: a protein functional site prediction tool
Source: BMC Bioinformatics. 2009 Nov 18;10:379. doi: 10.1186/1471-2105-10-379 (PMC2783165; doi:10.1186/1471-2105-10-379)
Supplement: Additional file 1 — SitesIdentify source code. Compressed file containing the source code for SitesIdentify. [file 1471-2105-10-379-S1.gz › SI_export/bin_source/fdmap_xplor.f]

C 		f d m a p _ x p l o r

C Update July 08 to o/p a coord format file for unshifted AS prediction.
C (ASpred.pdb)

C Update Aug 08 to code and output peaks in nn2 shell patch properties,
C (rather than just the point peaks we have previously)
C Currently patches the lazy way from nn2 shell within a sphere, centred
C on each nn2 point.  Could, alternatively, map constant patch area over
C the nn2 shell.
C Changes listed under "Patch update".

C Make mol, potl and efld formatted xplor maps (from fd o/p), with o/p
C non-zero only in solvent regions (incl nn points for efld).
C Also translate the map-generating coords to the xplor map origin.

C Current i/p:

C $MOLECULE.pdb
C fd_$MOLECULE.pot	FD potl map from fdmap.pdb coords
C fd_$MOLECULE.mol	FD mol map from fdmap.pdb coords
C fd_$MOLECULE.itr	FD itr map which tells us where we iterated (so
C			that we can exclude non-iterating points)
C $MOLECULE_as.gps	OPTIONAL formatted file: [chain,nres,res] for AS gps

C Current o/p (txt extensions indicate ASCII X-PLOR format maps):

C $MOLECULE_map.pdb	coords translated for xplor map origin
C $MOLECULE_potl.txt	potential map (solvent region only) in mV
C $MOLECULE_mol.txt	molecule map - normally 4 or 78
C $MOLECULE_efld.txt	electric field (solvent region only) in mV/A
C $MOLECULE_peaks.inf	info about peaks, including AS dists if relevant

	REAL		potl (300,300,300), mole (300,300,300),
     1			zero (3), step, cell (3), zero_std (3),
     2			sect1 (90000), sect2 (90000),efld(300,300,300),
     3			dfld (300,300,300), enrgy (300,300,300),
     4			sect4 (90000), sect5 (90000),
     5			psep (5), psep_dist (5)
	INTEGER		dims (3), dims_std (3), nres_as (100),
     1			as_atoms (100), ihist (14), psep_ind (5,2,3)
	LOGICAL		hit (300,300,300), solv (300,300,300)
	LOGICAL*1	itr (300,300,300)
	CHARACTER*80	header, rec
	CHARACTER*60	molecule, peak_dist, protein_potl, patch_rad,
     1			skip_dipoles
	CHARACTER*4	sign_here
	CHARACTER*8	remark
	CHARACTER*6	atom
	CHARACTER*4	atyp, res, res_as (100)
	CHARACTER*3	zyx
	CHARACTER*1	chn_as (100), chain, chn_m (5)
	LOGICAL		mol_here, dists, add_atom, get_shell,
     1			more_maps, prot_potl, skip_dipole
	REAL		peak_cens (20,5000), peak_sums (20,5000),
     1			peak_dists (20,5000), as_xyz (100,3),
     2			as_cen (3), hist (14), as_thorn (20,3),
     3			as_cen_thorn (3)
	INTEGER		npeaks (20), peak_pts (20,5000)
	CHARACTER*6	atom_str (50000)
	CHARACTER*4	atyp_str (50000), res_str (50000)
	CHARACTER*1	chain_str (50000)
	REAL		xyz_str (50000,3)
	INTEGER		nres_str (50000), cb_str (50000)
	CHARACTER*10	wot

	COMMON	/maps/		potl, efld, mole, itr, dims, step,
     1				solv
	COMMON	/peaks/		npeaks, peak_sums, peak_cens,
     1				peak_dists, peak_pts
	COMMON	/potl_ruler/	psep, psep_ind, psep_dist
	COMMON	/thorn/		rad_thorn, as_cen_thorn
	COMMON	/ats_str/	nstr,atom_str,atyp_str,res_str,
     1				chain_str,nres_str,xyz_str,cb_str
	COMMON	/more_peaks/	psump_max, psume_max, dpsump, dpsume,
     1				rad_patch, max_patch_pts,e_max,de_max,
     2				pratio,dpratio,eratio,deratio,
     3				npsump,npsume, npts_threshold,
     4				pmaxx,dpmaxx,emaxx,demaxx
	COMMON	/speed_up/	skip_dipole

	DATA chn_m		/ '1', '2', '3', '4', '5'/

2010	FORMAT (/,I8,/,A8,/,A8,/,A8)
2100	FORMAT (9I8)
2200	FORMAT (6E12.5)
2210	FORMAT (A3)
2300	FORMAT (I8)
2400	FORMAT (I8)
2500	FORMAT (2(E12.4,1X))
3000	FORMAT (A80)
3100	FORMAT (A6, 7X, A4, A4, A1, I4, 4X, 3F8.3)
3300	FORMAT (A1,2X,I4,2X,A4)
3800	FORMAT (' peaks info for ',A20)
3900	FORMAT (/,'as_cen (map space) = ',3F8.3,' from ',I2,' aas'/)
4000	FORMAT (/,'Ecut_mV/A  num_pks  Epk_kJ/mol pk_pts  pk_d')
4020	FORMAT (/,'Ecut_mV/A  num_pks  Epk_kJ/mol pk_pts')
4200	FORMAT (2X,F6.2,3X,I5,3X,F8.2,3X,I6,3X,F5.1)
4220	FORMAT (2X,F6.2,3X,I5,3X,F8.2,3X,I6)
4400	FORMAT (/,'peak +- solvent potls mV = ',2F7.1,
     1' at dp/dn  = ',2F6.1,/)
4401	FORMAT (/,'peak abs efld ??         = ',E7.2,7X,
     1' at dist   = ',F6.1,/)
4402	FORMAT (/,'peak abs patch potl   mV = ',F7.1,7X,
     1' at dist   = ',F6.1,' and pts = ',I5,/)
4404	FORMAT (/,'peak abs patch efld   ?? = ',E7.2,7X,
     1' at dist   = ',F6.1,' and pts = ',I5,/)
4406	FORMAT (/,'peak abs potl bulk access= ',F7.1,7X,
     1' at dist   = ',F6.1,/)
4408	FORMAT (/,'peak abs efld bulk access= ',E7.1,7X,
     1' at dist   = ',F6.1,/)
C??4406	FORMAT (/,'peak RATIO potl       ?? = ',E7.2,7X,
C??     1' at dist   = ',F6.1,/)
C??4408	FORMAT (/,'peak RATIO efld       ?? = ',E7.2,7X,
C??     1' at dist   = ',F6.1,/)
4410	FORMAT (/,'PATCH analysis rad ',F7.1,
     1' max pts ',I5,' pts min threshold ',I4)
4420	FORMAT (/,'peak +- solvent potls mV = ',2F7.1,/)
4421	FORMAT (/,'peak efld ??             = ',E7.2,/)
4422	FORMAT (/,'peak abs patch potl   mV = ',F7.1,
     1' and pts = ',I5,/)
4424	FORMAT (/,'peak abs patch efld   ?? = ',E7.2,
     1' and pts = ',I5,/)
4426	FORMAT (/,'peak abs potl bulk access= ',F7.1,/)
4428	FORMAT (/,'peak abs efld bulk access= ',F7.1,/)
C??4426	FORMAT (/,'peak RATIO potl       ?? = ',E7.2,/)
C??4428	FORMAT (/,'peak RATIO efld       ?? = ',E7.2,/)
4440	FORMAT (/,'abs peak potl mV = ',F7.1,' at dist = ',F6.1)
4441	FORMAT (/,'peak efld ??     = ',E7.2,' at dist = ',F6.1)
4442	FORMAT (/,'pk patch potl mV = ',F7.1,' at dist = ',F6.1,
     1' and pts = ',I5)
4444	FORMAT (/,'pk patch efld ?? = ',E7.2,' at dist = ',F6.1,
     1' and pts = ',I5)
4443	FORMAT (/,'pk abs potl bulk access=',F7.1,' at dist = ',F6.1)
4445	FORMAT (/,'pk abs efld bulk access=',F7.1,' at dist = ',F6.1)
C??4443	FORMAT (/,'pk RATIO potl ?? = ',E7.2,' at dist = ',F6.1)
C??4445	FORMAT (/,'pk RATIO elfd ?? = ',E7.2,' at dist = ',F6.1)
4446	FORMAT (/,'closest predictor to CSA AS is ',A10)
5000	FORMAT (' en vs dist histograms for various Ecut for ',A20,/)
5200	FORMAT ('Ecut  >05  >10  >15  >20  >25  >30  >35  >40  >45
     1  >50  >55  >60  >65  >70 dmean',/)
5400	FORMAT (F4.1,14(2X,I3),F6.1)
5500	FORMAT (25X,'av AS to molecule surface [shrink-wrap shell]
     1 =  ',F6.1)
5600	FORMAT ('Thornton Gp definitions of real AS cen give:',/,
     1          'Thornton Gp AS sphere ngps/rad/cen = ',I3,2X,4F7.2,/)
5640	FORMAT ('grid step = ',F6.2,/)
6000	FORMAT (' pseudo-coord lines for various length dipoles',/)
6200	FORMAT (17X,'sign',5X,
     1'        x       y       z      d   potl')
6240	FORMAT (/,'dipole dist:potl = ',F6.1,2X,F6.1,' (up to 6 A)',/)
6400	FORMAT ('ATOM',9X,'C   ',A4,4X,A1,4X,3F8.3,F5.1,1X,F6.2)

C Set o/p of D field and D.E maps to investigate inside protein.

	more_maps	= .FALSE.

C set up the run from environment variables.
C we'll be sending map D.E peak info to file anyhow - additionally if
C PEAK_DIST is set we'll look for the AS gps file and process dist to AS.

	CALL	GETENV ('MOLECULE', molecule)
	CALL	leader (molecule, iml)
	CALL	GETENV ('PEAK_DIST', peak_dist)
	CALL	leader (peak_dist, ipd)
	IF (peak_dist (1:ipd) .EQ. 'yes') THEN
	  OPEN (UNIT=1, NAME=molecule(1:iml)//'_as.gps', TYPE='OLD')
	  nas		= 0
140	  nas		= nas + 1
	  IF (nas .GT. 100) STOP 'nas > 100'
	  READ (1,3300,END=150) chn_as(nas),nres_as(nas),res_as(nas)
	  GOTO 140

150	  nas		= nas - 1
	  CLOSE (UNIT=1)
	END IF
	CALL	GETENV ('PROTEIN_POTL', protein_potl)
	CALL	leader (protein_potl, ipp)
	prot_potl	= .FALSE.
	IF (protein_potl (1:ipp) .EQ. 'yes') THEN
	  prot_potl	= .TRUE.
	END IF

C Patch update - get from env variable, but have a default of 10 anyway.

	CALL	GETENV ('PATCH_RAD', patch_rad)
	CALL	leader (patch_rad, ipr)
	IF (ipr .NE. 0) THEN
	  READ (patch_rad(1:ipr),*) rad_patch
	ELSE
	  rad_patch	= 10.
	END IF

	CALL	GETENV ('SKIP_DIPOLES', skip_dipoles)
	CALL	leader (skip_dipoles, isd)
	skip_dipole	= .FALSE.
	IF (skip_dipoles (1:isd) .EQ. 'yes') THEN
	  skip_dipole	= .TRUE.
	END IF

C Read in the fdcalc potential file.

	OPEN (UNIT=1,NAME='fd_'//molecule(1:iml)//'.pot',
     1	      TYPE='OLD',FORM='UNFORMATTED')
	READ (1) zero_std, dims_std, step_std
	DO 200 k	= 1, dims_std (3)
	  DO 200 j	= 1, dims_std (2)
	    READ (1) (potl (i,j,k), i=1,dims_std (1))
200	CONTINUE						! End j,k
	CLOSE (UNIT=1)

C Work out the X-PLOR map parameters, as I understand them.

	cell (1)	= step_std*FLOAT (dims_std(1)-1)
	cell (2)	= step_std*FLOAT (dims_std(2)-1)
	cell (3)	= step_std*FLOAT (dims_std(3)-1)
	ntitle		= 3
	remark		= ' REMARKS'
	zyx		= 'ZYX'
	nxy		= dims_std (2) * dims_std (1)
	iflag		= -9999
	av		= 0.
	sd		= 1.

C Read in the fdcalc file that records where we had non-zero potential.

	OPEN (UNIT=1,NAME='fd_'//molecule(1:iml)//'.itr',
     1	      TYPE='OLD',FORM='UNFORMATTED')
	READ (1) zero, dims, step
	CALL 	 grid_check (zero,dims,step,zero_std,dims_std,step_std)
	DO 215 k	= 1, dims (3)
	  DO 215 j	= 1, dims (2)
	    READ (1) (itr (i,j,k), i=1,dims (1))
215	CONTINUE						! End j,k
	CLOSE (UNIT=1)

C Read in the molecule dielectric file.

	OPEN (UNIT=1,NAME='fd_'//molecule(1:iml)//'.mol',
     1	      TYPE='OLD',FORM='UNFORMATTED')
	READ (1) zero, dims, step
	CALL 	 grid_check (zero,dims,step,zero_std,dims_std,step_std)
	DO 300 k	= 1, dims (3)
	  DO 300 j	= 1, dims (2)
	    READ (1) (mole (i,j,k), i=1,dims(1))
300	CONTINUE						! End j,k
	CLOSE (UNIT=1)

C Make an array to flag whether molecule or solvent, assuming that
C any diel less than 78.4 will be molecule (e.g use 78.3 for '80/80' run)

	pk_mole		= 0.
	DO 310 k	= 1, dims (3)
	  DO 310 j	= 1, dims (2)
	    DO 310 i	= 1, dims (1)
	      IF (mole (i,j,k) .GT. pk_mole) pk_mole = mole (i,j,k)
	      IF (mole (i,j,k) .LE. 78.35) THEN
		solv (i,j,k) = .FALSE.
	      ELSE
		solv (i,j,k) = .TRUE.
	      END IF
310	CONTINUE						! End i,j,k
	IF (pk_mole .LE. 78.35) STOP 'fdmap_xplor: pk_mole<78.35'

C Move the coordinates into the map, and look for as gps if relevant.
C To get an active site centre we (crudely) average between all non-CB atoms
C (unless Ala or Gly) of all residues listed.
C Write out moved coords - and store so that we can pick out potl peak patch.

C cb_str (int) will flag (generally 0) whether atom is cb (1) and AS (2).

	nstr			= 0
	OPEN (UNIT=3, NAME=molecule(1:iml)//'.pdb', TYPE='OLD')
	OPEN (UNIT=4,NAME=molecule(1:iml)//'_map.pdb',TYPE='NEW')
C??	READ (3,3000) header
C??	WRITE (4,3000) header

	DO 156 ias		= 1, nas
	  as_atoms (ias)	= 0
	  DO 154 n		= 1, 3
	    as_xyz (ias,n)	= 0.
154	  CONTINUE
156	CONTINUE
	DO 158 n		= 1, 3
	  as_cen (n)		= 0.
158	CONTINUE

	nthorn			= 0

160	READ (3,3000,END=180) rec
	IF ((rec(1:4).EQ.'ATOM').OR.(rec(1:4).EQ.'HETA')) THEN
	  READ (rec,3100) atom, atyp, res, chain, nres, x,y,z
	  IF (chain .EQ. ' ') chain = 'A'
	  x		= x - zero (1)
	  y		= y - zero (2)
	  z		= z - zero (3)
	  WRITE (4,3100) atom, atyp, res, chain, nres, x,y,z
	  nstr			= nstr + 1
	  cb_str (nstr)		= 0
	  IF (nstr .GT. 50000) STOP 'nstr > 50000'
	  atom_str (nstr)	= atom
	  atyp_str (nstr)	= atyp
	  res_str (nstr)	= res
	  chain_str (nstr)	= chain
	  nres_str (nstr)	= nres
	  xyz_str (nstr,1)	= x
	  xyz_str (nstr,2)	= y
	  xyz_str (nstr,3)	= z

	  IF (peak_dist (1:ipd) .EQ. 'yes') THEN
	    IF	(res .EQ. 'GLY ') THEN
	      IF (atyp .EQ. 'CA  ') cb_str (nstr) = 1
	    ELSE
	      IF (atyp .EQ. 'CB  ') cb_str (nstr) = 1
	    END IF
	    DO 170 ias	= 1, nas
	      IF ( (chain .EQ. chn_as(ias)) .AND.
     1		   (nres  .EQ. nres_as(ias)) .AND.
     2		   (res   .EQ. res_as(ias)) ) THEN
		add_atom	= .FALSE.
		IF      (res .EQ. 'GLY ') THEN
		  IF (atyp .EQ. 'CA  ') add_atom = .TRUE.
		ELSE IF (res .EQ. 'PRO ') THEN
		  IF (atyp .EQ. 'CB  ') add_atom = .TRUE.
		ELSE
C??		  IF ((atyp.NE.'C   ').AND.(atyp.NE.'O   ').AND.
C??     1	(atyp.NE.'N   ').AND.(atyp.NE.'CA  ').AND.
C??     2	(atyp.NE.'CB  ')) THEN
		  IF ((atyp.NE.'C   ').AND.(atyp.NE.'O   ').AND.
     1		      (atyp.NE.'N   ').AND.(atyp.NE.'CA  ')) THEN
		    add_atom = .TRUE.
		  END IF
		END IF
		IF (add_atom) THEN
		  as_atoms (ias) = as_atoms (ias) + 1
		  as_xyz (ias,1) = as_xyz (ias,1) + x
		  as_xyz (ias,2) = as_xyz (ias,2) + y
		  as_xyz (ias,3) = as_xyz (ias,3) + z
		END IF

		add_atom	= .FALSE.	! Thornton gp parallel
		IF	(res .EQ. 'GLY ') THEN
		  IF (atyp .EQ. 'CA  ') add_atom = .TRUE.
		ELSE
		  IF (atyp .EQ. 'CB  ') add_atom = .TRUE.
		END IF
		IF (add_atom) THEN
		  nthorn		= nthorn + 1
		  IF (nthorn .GT. 20) STOP 'nthorn > 20'
		  as_thorn (nthorn,1) 	= x
		  as_thorn (nthorn,2) 	= y
		  as_thorn (nthorn,3) 	= z
		  cb_str (nstr)		= 2
		END IF

	      END IF
170	    CONTINUE
	  END IF
	END IF
	GOTO 160

180	CLOSE (UNIT=3)
	CLOSE (UNIT=4)

C If AS processing, then get a single centre for each gp before averaging.

	IF (peak_dist (1:ipd) .EQ. 'yes') THEN
	  num_cen		= 0
	  DO 190 ias		= 1, nas
	    IF (as_atoms(ias) .NE. 0) THEN
	      num_cen		= num_cen + 1
	      DO 186 n		= 1, 3
	        as_xyz (ias,n)	= as_xyz(ias,n)/FLOAT(as_atoms(ias))
	        as_cen (n)	= as_cen (n) + as_xyz (ias,n)
186	      CONTINUE
	    END IF
190	  CONTINUE
	  IF (num_cen .EQ. 0) THEN
C??tosh	    STOP 'no AS atoms picked up'
C??tosh - try a null AS work around
	    as_cen (1)		= 999.
	    as_cen (2)		= 999.
	    as_cen (3)		= 999.
	  ELSE
	    DO 194 n		= 1, 3
	      as_cen (n)	= as_cen (n) / FLOAT (num_cen)
194	    CONTINUE
	  END IF

	  IF      (nthorn .EQ. 0) THEN		! thornton gp parallel
C??tosh	    STOP 'nthorn = 0'
C??tosh - try a null AS work around
	    as_cen_thorn (1)	= 999.
	    as_cen_thorn (2)	= 999.
	    as_cen_thorn (3)	= 999.
	    rad_thorn		= 3.0
	  ELSE IF (nthorn .EQ. 1) THEN
	    as_cen_thorn (1)	= as_thorn (1,1)
	    as_cen_thorn (2)	= as_thorn (1,2)
	    as_cen_thorn (3)	= as_thorn (1,3)
	    rad_thorn		= 3.0
	  ELSE
	    sumx		= 0.
	    sumy		= 0.
	    sumz		= 0.
	    DO 196 ith		= 1, nthorn
	      sumx		= sumx + as_thorn (ith,1)
	      sumy		= sumy + as_thorn (ith,2)
	      sumz		= sumz + as_thorn (ith,3)
196	    CONTINUE						! End ith
	    as_cen_thorn (1)	= sumx / FLOAT (nthorn)
	    as_cen_thorn (2)	= sumy / FLOAT (nthorn)
	    as_cen_thorn (3)	= sumz / FLOAT (nthorn)
	    rad_thorn		= 0.
	    DO 198 ith		= 1, nthorn
	      rad = SQRT ((as_cen_thorn(1)-as_thorn(ith,1))**2 +
     1			  (as_cen_thorn(2)-as_thorn(ith,2))**2 +
     2			  (as_cen_thorn(3)-as_thorn(ith,3))**2 )
	      IF (rad .GT. rad_thorn) rad_thorn = rad
198	    CONTINUE						! End ith
	  END IF

	END IF

C Write the transcribed potential and molecule grids (zero potl in protein).

	OPEN (UNIT=1,NAME=molecule(1:iml)//'_potl.txt',
     1	      TYPE='NEW',FORM='FORMATTED')
	OPEN (UNIT=2,NAME=molecule(1:iml)//'_mole.txt',
     1	      TYPE='NEW',FORM='FORMATTED')
	WRITE (1,2010) ntitle, remark, remark, remark
	WRITE (1,2100) dims(1),1,dims(1),
     1		       dims(2),1,dims(2),
     2		       dims(3),1,dims(3)
	WRITE (1,2200) (cell(m),m=1,3), 90.,90.,90.
	WRITE (1,2210) zyx
	WRITE (2,2010) ntitle, remark, remark, remark
	WRITE (2,2100) dims(1),1,dims(1),
     1		       dims(2),1,dims(2),
     2		       dims(3),1,dims(3)
	WRITE (2,2200) (cell(m),m=1,3), 90.,90.,90.
	WRITE (2,2210) zyx

	DO 420 k	= 1, dims (3)
	  WRITE (1,2300) k
	  WRITE (2,2300) k
	  ij		= 0
	  DO  400 j	= 1, dims (2)
	    DO 400 i	= 1, dims (1)
	      ij	= ij + 1
	      sect1 (ij) = potl (i,j,k)
	      IF ((.NOT.solv(i,j,k))) THEN
		IF (.NOT. prot_potl) sect1 (ij) = 0.
	      END IF
CNov 2008	      IF (.NOT. itr (i,j,k)) sect1 (ij) = 0.
	      IF (.NOT. itr (i,j,k)) THEN
	        IF (.NOT. prot_potl) sect1 (ij) = 0.
	      END IF
	      sect2 (ij) = mole (i,j,k)
400	  CONTINUE
	  WRITE (1,2200) (sect1(m),m=1,ij)
	  WRITE (2,2200) (sect2(m),m=1,ij)
420	CONTINUE
	WRITE (1,2400) iflag
	WRITE (1,2500) av, sd
	WRITE (2,2400) iflag
	WRITE (2,2500) av, sd
	CLOSE (UNIT=1)
	CLOSE (UNIT=2)

C Work out and write an E field magnitude map.
C Note that we only have non-zero grid points where this point plus the 6 nn
C on xyz are solvent points - this is going to be quite restrictive.
C The E-field estimate is very simple - could be improved.

C Optionally (more_maps/investigative) write out D field and D.E maps.

	OPEN (UNIT=1,NAME=molecule(1:iml)//'_efld.txt',
     1	      TYPE='NEW',FORM='FORMATTED')
	WRITE (1,2010) ntitle, remark, remark, remark
	WRITE (1,2100) dims(1),1,dims(1),
     1		       dims(2),1,dims(2),
     2		       dims(3),1,dims(3)
	WRITE (1,2200) (cell(m),m=1,3), 90.,90.,90.
	WRITE (1,2210) zyx

	IF (more_maps) THEN
	  OPEN (UNIT=2,NAME=molecule(1:iml)//'_dfld.txt',
     1	        TYPE='NEW',FORM='FORMATTED')
	  WRITE (2,2010) ntitle, remark, remark, remark
	  WRITE (2,2100) dims(1),1,dims(1),
     1		         dims(2),1,dims(2),
     2		         dims(3),1,dims(3)
	  WRITE (2,2200) (cell(m),m=1,3), 90.,90.,90.
	  WRITE (2,2210) zyx
	  OPEN (UNIT=3,NAME=molecule(1:iml)//'_enrgy.txt',
     1	        TYPE='NEW',FORM='FORMATTED')
	  WRITE (3,2010) ntitle, remark, remark, remark
	  WRITE (3,2100) dims(1),1,dims(1),
     1		         dims(2),1,dims(2),
     2		         dims(3),1,dims(3)
	  WRITE (3,2200) (cell(m),m=1,3), 90.,90.,90.
	  WRITE (3,2210) zyx
	END IF

	DO 440 k		= 1, dims (3)
	  DO  440 j		= 1, dims (2)
	    DO 440 i		= 1, dims (1)
	      IF ((k.EQ.1) .OR. (k.EQ.dims(3))) THEN
	        efld (i,j,k)	= 0.
	        GOTO 440
	      END IF
	      IF ((j.EQ.1) .OR. (j.EQ.dims(2))) THEN
	        efld (i,j,k)	= 0.
	        GOTO 440
	      END IF
	      IF ((i.EQ.1) .OR. (i.EQ.dims(1))) THEN
	        efld (i,j,k)	= 0.
	        GOTO 440
	      END IF
	      IF (.NOT. itr (i,j,k)) THEN
		efld (i,j,k)	= 0.
		GOTO 440
	      END IF
	      mol_here		= .FALSE.
	      IF (.NOT.solv(i,j,k)) mol_here = .TRUE.
	      IF (.NOT.solv(i-1,j,k)) mol_here = .TRUE.
	      IF (.NOT.solv(i+1,j,k)) mol_here = .TRUE.
	      IF (.NOT.solv(i,j-1,k)) mol_here = .TRUE.
	      IF (.NOT.solv(i,j+1,k)) mol_here = .TRUE.
	      IF (.NOT.solv(i,j,k-1)) mol_here = .TRUE.
	      IF (.NOT.solv(i,j,k+1)) mol_here = .TRUE.
	      IF (mol_here) THEN
		efld (i,j,k)	= 0.
		GOTO 440
	      END IF
	      Ex	= potl (i+1,j,k) - potl (i-1,j,k)
	      Ey	= potl (i,j+1,k) - potl (i,j-1,k)
	      Ez	= potl (i,j,k+1) - potl (i,j,k-1)
	      efld_here		= SQRT (Ex*Ex + Ey*Ey + Ez*Ez)
	      efld (i,j,k)	= efld_here / (2.*step)
440	CONTINUE

	DO 480 k	= 1, dims (3)
	  WRITE (1,2300) k
	  IF (more_maps) THEN
	    WRITE (2,2300) k
	    WRITE (3,2300) k
	  END IF
	  ij		= 0
	  DO  460 j	= 1, dims (2)
	    DO 460 i	= 1, dims (1)
	      ij	= ij + 1
	      sect1 (ij) = efld (i,j,k)
	      IF (more_maps) THEN
		dfld (i,j,k)	= mole(i,j,k) * efld(i,j,k)
		sect4 (ij)	= dfld(i,j,k)
		enrgy (i,j,k)	= dfld(i,j,k) * efld(i,j,k)
		sect5 (ij)	= enrgy(i,j,k)
	      END IF
460	  CONTINUE
	  WRITE (1,2200) (sect1(m),m=1,ij)
	  IF (more_maps) THEN
	    WRITE (2,2200) (sect4(m),m=1,ij)
	    WRITE (3,2200) (sect5(m),m=1,ij)
	  END IF
480	CONTINUE
	WRITE (1,2400) iflag
	WRITE (1,2500) av, sd
	CLOSE (UNIT=1)
	IF (more_maps) THEN
	  WRITE (2,2400) iflag
	  WRITE (2,2500) av, sd
	  WRITE (3,2400) iflag
	  WRITE (3,2500) av, sd
	  CLOSE (UNIT=2)
	  CLOSE (UNIT=3)
	END IF

C The basic parameter is the E-field at which we cut-off peaks - try a
C range of Ecut values and track the number of peaks we get.
C At each Ecut we look for any unprocessed efld pts above Ecut, and move
C out until all nn pts above Ecut are included in this peak).
C Also look for +/- potential peaks - easier.

	OPEN (UNIT=1, NAME=molecule(1:iml)//'_peaks.inf', TYPE='NEW')
	dists			= .FALSE.
	IF (peak_dist (1:ipd) .EQ. 'yes') dists = .TRUE.
	IF (dists) THEN
	  OPEN (UNIT=4,NAME=molecule(1:iml)//'_thorn.inf',TYPE='NEW')
	END IF
	Ecut_base		= 5.
	Ecut_inc		= 5.
	WRITE (1,3800) molecule (1:iml)
	IF (dists) THEN
	  WRITE (1,3900) as_cen, nas
	  WRITE (1,4000)
	  WRITE (4,5600)  nthorn, rad_thorn, as_cen_thorn
	  WRITE (4,5640) step_std
	ELSE
	  WRITE (1,4020)
	END IF

	IF (dists) THEN		! pdb files for atoms w/in 2perc of top pk
	  OPEN (UNIT=3,NAME=molecule(1:iml)//'_pred2.pdb',TYPE='NEW')
	  OPEN (UNIT=2,NAME=molecule(1:iml)//'_SWdist.txt',TYPE='NEW')
	END IF
	CALL	Ppeaks_find (as_cen,dists, bigPp,dPp, bigPn,dPn,
     1			     zero_std,step_std)

C Patch update - add writes for the patch properties (val, dist) here too.
C NOTE that we could copy the units conversion in Epeaks_find - currently
C for efld just dump what we have into an exponent format.
C After an initial rethink, the patch values are now normaised by the
C number of patch points i.e. average potl or efld value over that patch.
C We'll also output the peak potl and efld values of point/(normalised)
C patch values.

	WRITE (1,4410) rad_patch, max_patch_pts, npts_threshold
	IF (dists) THEN
	  WRITE (1,4400) bigPp,bigPn, dPp,dPn
	  WRITE (1,4401) e_max, de_max
	  WRITE (1,4402) psump_max, dpsump, npsump
	  WRITE (1,4404) psume_max, dpsume, npsume
	  WRITE (1,4406) pmaxx, dpmaxx
	  WRITE (1,4408) emaxx, demaxx
Cdefunct	  WRITE (1,4406) pratio, dpratio
Cdefunct	  WRITE (1,4408) eratio, deratio
	ELSE
	  WRITE (1,4420) bigPp,bigPn
	  WRITE (1,4421) e_max
	  WRITE (1,4422) psump_max, npsump
	  WRITE (1,4424) psume_max, npsume
	  WRITE (1,4426) pmaxx
	  WRITE (1,4428) emaxx
Cdefunct	  WRITE (1,4426) pratio
Cdefunct	  WRITE (1,4428) eratio
	END IF
	IF (dists) THEN
	  WRITE (4,4410) rad_patch, max_patch_pts, npts_threshold
	  bigP		= ABS(bigPp)
	  dP		= dPp
	  IF (ABS(bigPn) .GT. bigP) THEN
	    bigP	= ABS(bigPn)
	    dP		= dPn
	  END IF
	  WRITE (4,4440) bigP, dP
	  WRITE (4,4441) e_max, de_max
	  WRITE (4,4442) psump_max, dpsump, npsump
	  WRITE (4,4444) psume_max, dpsume, npsume
	  WRITE (4,4443) pmaxx, dpmaxx
	  WRITE (4,4445) emaxx, demaxx
Cdefunct	  WRITE (4,4443) pratio, dpratio
Cdefunct	  WRITE (4,4445) eratio, deratio
	  wot		= 'unset best'
	  IF ((dP.LE.dpsump).AND.(dP.LE.dpsume).AND.(dP.LE.de_max))
     1		wot='POINT POTL'
	  IF ((de_max.LE.dpsump).AND.(de_max.LE.dpsume).AND.
     1		(de_max.LT.dP)) wot='POINT EFLD'
	  IF ((dpsump.LT.dP).AND.(dpsump.LT.de_max).AND.
     1		(dpsump.LE.dpsume)) wot='PATCH POTL'
	  IF ((dpsume.LT.de_max).AND.(dpsume.LT.dpsump).AND.
     1		(dpsume.LT.dP)) wot='PATCH EFLD'
	  WRITE (4,4446) wot
	END IF

	DO 600 n		= 1, 20
	  Ecut			= Ecut_base + Ecut_inc*FLOAT(n-1)
	  ic			= n

C?? speed up if env SKIP_DIPOLES = 'yes'.
	  IF (skip_dipole) GOTO 600

	  CALL	Epeaks_find (Ecut, ic, bigE, nbigE, as_cen, dists,
     1			     dbigE, zero_std,step_std, dbigET)
	  IF (dists) THEN
	    IF (n .EQ. 1) WRITE (4,4000)
	    WRITE (1,4200) Ecut,npeaks(n),bigE,nbigE,dbigE
	    WRITE (4,4200) Ecut,npeaks(n),bigE,nbigE,dbigET
	  ELSE
	    WRITE (1,4220) Ecut,npeaks(n),bigE,nbigE
	  END IF
600	CONTINUE

C Also write out potl sepn peaks in a pseudo pdb format - can be viewed.

	WRITE (1,6000)
	WRITE (1,6200)
	sign_here	= 'POS '
	DO 640 m	= 1, 5
	  x		= step*FLOAT(psep_ind(m,1,1)-1)
	  y		= step*FLOAT(psep_ind(m,1,2)-1)
	  z		= step*FLOAT(psep_ind(m,1,3)-1)
	  WRITE (1,6400) sign_here,chn_m(m),x,y,z,psep_dist(m),psep(m)
640	CONTINUE
	sign_here	= 'NEG '
	DO 660 m	= 1, 5
	  x		= step*FLOAT(psep_ind(m,2,1)-1)
	  y		= step*FLOAT(psep_ind(m,2,2)-1)
	  z		= step*FLOAT(psep_ind(m,2,3)-1)
	  WRITE (1,6400) sign_here,chn_m(m),x,y,z,psep_dist(m),psep(m)
660	CONTINUE

C For the 'thorn' inf file, just take the biggest separation 5-6 A,
C (assuming this is the biggest potl sepn).

	IF (dists) THEN
	  WRITE (4,6240) psep_dist(5), psep(5)
	  CLOSE (UNIT=4)
	END IF

	CLOSE (UNIT=1)

C Add another analysis (if we have an active site centre) - look at a simple
C histogram of summed(D.E/energy) vs dist to AS - for different E thresholds.
C Also get average distances for the whole iterated grid above threshold and
C for just the grid pts next to molecule - i.e. a shrink-wrap shell.

	IF (dists) THEN
	  OPEN (UNIT=1, NAME=molecule(1:iml)//'_histogram2.inf',
     1		TYPE='NEW')
	  Ehist_base		= 0.
	  Ehist_inc		= 5.
	  WRITE (1,5000) molecule (1:iml)
	  WRITE (1,5200)
	  DO 700 n		= 1, 20
	    Ecut		= Ehist_base + Ehist_inc*FLOAT(n-1)
	    get_shell		= .FALSE.
	    IF (n .EQ. 1) get_shell = .TRUE.
	    CALL histogram (Ecut, as_cen,zero_std,step_std, hist,
     1			    dmean,dmean_shell,get_shell)
	    DO 680 m		= 1, 14
	      ihist (m)		= INT (hist (m))
680	    CONTINUE
	    WRITE (1,5400) Ecut, ihist, dmean
700	  CONTINUE
	  WRITE (1,5500) dmean_shell
	  CLOSE (UNIT=1)
	END IF

	CALL	EXIT
	END


	SUBROUTINE	grid_check (zero,dims,step,zero_std,dims_std,
C	**********	**********
     1				    step_std)

	REAL		zero (3), zero_std (3)
	INTEGER		dims (3), dims_std (3)

	IF (ABS(step-step_std) .GT. 0.0001) STOP 'step mismatch'
	DO 200 n	= 1, 3
	  IF (ABS(zero(n)-zero_std(n)) .GT. 0.0001) STOP 'zero mismtch'
	  IF (dims(n).NE.dims_std(n)) STOP 'dims mismatch'
200	CONTINUE

	RETURN
	END


	SUBROUTINE	leader (char_array, itop)
C	**********	******

	CHARACTER*60	char_array

	itop	= 1
	DO WHILE (char_array (itop:itop) .NE. ' ')
	  itop	= itop + 1
	END DO
	itop	= itop - 1

	RETURN
	END


	SUBROUTINE	Epeaks_find (Ecut,ic,bigE,nbigE,as_cen,dists,
C	**********	***********
     1				     dbigE,zero_std,step_std,dbigET)

C For the efld in the /maps/ common, with given dims, we do a peaks analysis
C above the passed cut-off (Ecut).  Also use mole grid to get D.E energies.
C Put values into slot ic of the peaks arrays.
C Option to record each peak centre relative to a notional active site centre.

C The algorithm:
C Go through the kji grid, and for each point above Ecut:
C 	Skip if its already assigned to a peak, but if a 'new' one:
C		Go through cycles of peak extension, moving one grid unit
C		each time - allowed *6 nn* moves only to 'new' pts > Ecut.
C		When a cycle gives no new pts for this peak, move on.

	REAL		efld (300,300,300), mole (300,300,300),
     1			potl (300,300,300)
	REAL		peak_cens (20,5000), peak_sums (20,5000),
     1			peak_dists (20,5000), as_cen (3), zero_std(3),
     2			as_cen_thorn (3), peak_distsT (20,5000)
	INTEGER		dims (3), npeaks (20), peak_pts (20,5000),
     1			ind (300,300,300)
	INTEGER		dimsh (3), nn (6,3)
	LOGICAL		nn_do (6), dists, solv (300,300,300)
	LOGICAL		skip_dipole
	LOGICAL*1	itr (300,300,300)

	COMMON	/maps/		potl, efld, mole, itr, dims, step,
     1				solv
	COMMON	/peaks/		npeaks, peak_sums, peak_cens,
     1				peak_dists, peak_pts
	COMMON	/thorn/		rad_thorn, as_cen_thorn
	COMMON	/speed_up/	skip_dipole

C ind grid gives key for growth around new peak:
C	ind = 0 not yet found in peak scan (will stay 0 if <Ecut)
C	ind = 1 just found in peak scan include ir and scan around it (nn)
C	ind > 1 found and already processed

	DO 200 k		= 1, dims (3)
	  DO 200 j		= 1, dims (2)
	    DO 200 i		= 1, dims (1)
	      ind (i,j,k)	= 0
200	CONTINUE

	npeaks (ic)		= 0			! INITIALISE PK CNTR
	DO 400 k		= 1, dims (3)
	  DO 400 j		= 1, dims (2)
	    DO 400 i		= 1, dims (1)
	      IF ((efld (i,j,k).GT.Ecut).AND.(ind(i,j,k).EQ.0)) THEN
		npeaks (ic)	= npeaks (ic) + 1	! NEW PEAK
		ip		= npeaks (ic)
		peak_pts (ic,ip)   = 0
		peak_sums (ic,ip)  = 0.
		peak_cens (ic,ip)  = 0.
		peak_dists (ic,ip) = 0.
		peak_distsT(ic,ip) = 0.
		IF (npeaks (ic) .EQ. 5000) STOP 'npeaks at 5000'

		ind (i,j,k)	= 1			! MARK GROWTH PT
		DO 320 nc	= 1, 100		! GROWTH CYCLES
		  num_add	= 0			! PTS ADDED THIS CYCLE

		  DO 300 kk	= 1, dims (3)
		    dimsh (3)	= kk
		    DO 300 jj	= 1, dims (2)
		      dimsh (2)	= jj
		      DO 300 ii	= 1, dims (1)
			dimsh (1) = ii
		        IF (ind (ii,jj,kk) .EQ. 1) THEN

			  peak_pts (ic,ip) = peak_pts (ic,ip) + 1
			  en = mole(ii,jj,kk)*efld(ii,jj,kk)*
     1					      efld(ii,jj,kk)
			  peak_sums(ic,ip) = peak_sums(ic,ip)+en
			  IF (dists) THEN
			    CALL dist_to_cen (ii,jj,kk,as_cen,disth,
     1					      zero_std,step_std)
			    peak_dists(ic,ip) = peak_dists(ic,ip)+disth
			CALL dist_to_cen (ii,jj,kk,as_cen_thorn,disth,
     1					  zero_std,step_std)
			peak_distsT(ic,ip) = peak_distsT(ic,ip)+disth
			  END IF
			  peak_cens(ic,ip) = 0		! got dist/not cen yet
			  ind (ii,jj,kk) = 2		! THIS PT IS DONE

			  CALL	nn_setup (dims, dimsh, nn, nn_do)
			  DO 280 nnn	= 1, 6		! NEIGHBOURS?
			    IF (.NOT.nn_do(nnn)) GOTO 280
			    iii		= nn (nnn,1)
			    jjj		= nn (nnn,2)
			    kkk		= nn (nnn,3)
			    IF ((efld(iii,jjj,kkk).GT.Ecut).AND.
     1				(ind(iii,jjj,kkk).EQ.0)) THEN
			      ind(iii,jjj,kkk) = 1
			      num_add	= num_add + 1
			    END IF
280			  CONTINUE
			END IF

300		  CONTINUE
		  IF (num_add .EQ. 0) GOTO 400		! PEAK DONE

320		CONTINUE
	      END IF
400	CONTINUE

C Upgrade our running sum to an energy in kJ/mole (*incomplete* for cut map).

	conv		= 1.E+14		! (mV/A)sq -> (V/m)sq
	conv		= conv * 8.854E-12	! multiply by eo
	conv		= conv * 1.E-30		! A_cubed -> m_cubed
	conv		= conv * 0.5		! half in the D.E integral
	conv		= conv * 6.022E+20	! J/molecule -> kJ/mole
	cell_vol	= step*step*step	! cell vol in A_cubed
	conv		= conv * cell_vol
	bigE		= 0.
	IF (npeaks(ic) .NE. 0) THEN
	  DO 500 ip	= 1, npeaks (ic)
	    peak_sums (ic,ip) = conv * peak_sums (ic,ip)
	    IF (peak_sums (ic,ip) .GT. bigE) THEN
	      bigE 	= peak_sums (ic,ip)
	      nbigE	= peak_pts (ic,ip)
	      IF (dists) THEN
	        dbigE	= peak_dists(ic,ip)/FLOAT(nbigE)
	        dbigET	= peak_distsT(ic,ip)/FLOAT(nbigE)
	      END IF
	    END IF
500	  CONTINUE
	ELSE
	  bigE			= 0.
	  nbigE			= 0
	  dbigE			= 99.
	  dbigET		= 99.
	END IF

	RETURN
	END


	SUBROUTINE Ppeaks_find (as_cen,dists, bigPp,dPp, bigPn,dPn,
C	********** ***********
     1				zero_std, step_std)

C Get the +/- potl peaks and a bit more complicated, get the max potl
C difference over a range of distances - outside of given sheel to molecule.

	REAL		efld (300,300,300), mole (300,300,300),
     1			potl (300,300,300)
	REAL		as_cen (3), zero_std (3), psep (5),
     1			psep_dist (5), as_cen_thorn (3),
     2			cum_percsw (200), bigPdist (200),bigP20 (20)
	INTEGER		dims (3), psep_ind (5,2,3), dimsh (3),
     1			nn (6,3), ndist_thornsw (200), level (20),
     2			ndist_pktosw (200)
	LOGICAL		dists, nn_do (6), solv (300,300,300)
	LOGICAL*1	itr (300,300,300), incl (300,300,300),
     1			swshell (300,300,300), at_writ (50000),
     2			predshell (300,300,300), str_flag (50000)
	CHARACTER*6	atom_str (50000)
	CHARACTER*4	atyp_str (50000), res_str (50000)
	CHARACTER*1	chain_str (50000)
	REAL		xyz_str (50000,3), swdist (300,300,300)
	INTEGER		nres_str (50000), cb_str (50000)
	LOGICAL		skip_dipole

	COMMON	/maps/		potl, efld, mole, itr, dims, step,
     1				solv
	COMMON	/potl_ruler/	psep, psep_ind, psep_dist
	COMMON	/thorn/		rad_thorn, as_cen_thorn
	COMMON	/ats_str/	nstr,atom_str,atyp_str,res_str,
     1				chain_str,nres_str,xyz_str,cb_str
	COMMON	/more_peaks/	psump_max, psume_max, dpsump, dpsume,
     1				rad_patch, max_patch_pts,e_max,de_max,
     2				pratio,dpratio,eratio,deratio,
     3				npsump,npsume, npts_threshold,
     4				pmaxx,dpmaxx,emaxx,demaxx
	COMMON	/speed_up/	skip_dipole

3100	FORMAT (A6, 7X, A4, A4, A1, I4, 4X, 3F8.3)
4200	FORMAT ('ATOM',9X,'K   ','  K ','A',I4,4X,3F8.3,' potl')
4220	FORMAT ('ATOM',9X,'K   ','  K ','A',I4,4X,3F8.3,' efld')
4300	FORMAT ('ATOM',9X,'K   ','  K ','A',I4,4X,3F8.3,' potl patch')
4400	FORMAT ('ATOM',9X,'K   ','  K ','A',I4,4X,3F8.3,' efld patch')
4500	FORMAT ('ATOM',9X,'K   ','  K ','A',I4,4X,3F8.3,' potl ratio')
4600	FORMAT ('ATOM',9X,'K   ','  K ','A',I4,4X,3F8.3,' efld ratio')
5940	FORMAT ('SW to AS cutoff distances for percentages of SW pts')
5950	FORMAT (20(1X,I3))
5960	FORMAT (20(1X,I3))
5980	FORMAT ('Peak potls/10 in SW to AS distance percentage bins')
5990	FORMAT (20I4)
5995	FORMAT ('chn  nres  res  atyp  ATtoSW  SWtoAS--perc  code')
6000	FORMAT (A1,2X,I4,2X,A4,2X,A4,2X,F6.1,2X,I6,2X,I4,5X,I1)
6020	FORMAT ('done with ',2I3,' atoms/as atoms')

C As for the E-field analysis, we'll process just potl pts that are NOT nn
C to the molecule grid - rather than a specific exclusion shell analysis.
C If step is around 1.5 A, then effectively like an O/N atom exclusion rad.
C The incl grid will be true if (itr) and mole>25 and {nn} mole>25.

	DO 180 k		= 1, dims (3)
	  dimsh (3)		= k
	  DO 180 j		= 1, dims (2)
	    dimsh (2)		= j
	    DO 180 i		= 1, dims (1)
	      dimsh (1)		= i
	      incl (i,j,k)	= .TRUE.
	      IF (.NOT. itr (i,j,k)) incl (i,j,k)	= .FALSE.
	      IF (.NOT.solv(i,j,k)) incl (i,j,k)	= .FALSE.
	      CALL	nn_setup (dims, dimsh, nn, nn_do)
	      DO 160 nnn	= 1, 6		! NEIGHBOURS?
		IF (.NOT.nn_do(nnn)) GOTO 160
		ii		= nn (nnn,1)
		jj		= nn (nnn,2)
		kk		= nn (nnn,3)
		IF ((.NOT.solv(ii,jj,kk))) incl (i,j,k)	= .FALSE.
160	      CONTINUE
180	CONTINUE

	bigPp			= 0.
	bigPn			= 0.
	DO 200 m		= 1, 5
	  psep (m)		= 0.
200	CONTINUE
	DO 400 k		= 1, dims (3)
	  DO 400 j		= 1, dims (2)
	    DO 400 i		= 1, dims (1)
	      IF (incl (i,j,k)) THEN
C??	      IF ((itr(i,j,k)) .AND. (solv(i,j,k))) THEN
		IF (potl (i,j,k) .LT. bigPn) THEN
		  bigPn = potl (i,j,k)
		  i_Pn	= i
		  j_Pn	= j
		  k_Pn	= k
		  IF (dists) THEN
C??		    CALL dist_to_cen (i,j,k, as_cen, dPn,
C??     1				      zero_std,step_std)
		    CALL dist_to_cen (i,j,k, as_cen_thorn, dPn,
     1				      zero_std,step_std)
		  END IF
		END IF
		IF (potl (i,j,k) .GT. bigPp) THEN
		  bigPp = potl (i,j,k)
		  i_Pp	= i
		  j_Pp	= j
		  k_Pp	= k
		  IF (dists) THEN
C??		    CALL dist_to_cen (i,j,k, as_cen, dPp,
C??     1				      zero_std,step_std)
		    CALL dist_to_cen (i,j,k, as_cen_thorn, dPp,
     1				      zero_std,step_std)
		  END IF
		END IF

C?? Speed up if env SKIP_DIPOLES = 'yes'.
		IF (skip_dipole) THEN
		  numrad		= 1 + INT (0./step)
		ELSE
		  numrad		= 1 + INT (7./step)
		END IF

		ii_1			= i - numrad
		IF (ii_1 .LT. 1) ii_1	= 1
		jj_1			= j - numrad
		IF (jj_1 .LT. 1) jj_1	= 1
		kk_1			= k - numrad
		IF (kk_1 .LT. 1) kk_1	= 1
		ii_2			= i + numrad
		IF (ii_2 .GT. dims(1)) ii_2 = dims (1)
		jj_2			= j + numrad
		IF (jj_2 .GT. dims(2)) jj_2 = dims (2)
		kk_2			= k + numrad
		IF (kk_2 .GT. dims(3)) kk_2 = dims (3)

		DO 300 kk	=kk_1, kk_2
		  disksq	= FLOAT(kk-k)*FLOAT(kk-k)
		  DO 300 jj	= jj_1, jj_2
		    disjsq	= FLOAT(jj-j)*FLOAT(jj-j)
		    DO 300 ii	= ii_1, ii_2
		      disisq	= FLOAT(ii-i)*FLOAT(ii-i)
		      IF (incl (ii,jj,kk)) THEN
			dis	= step*SQRT(disisq + disjsq + disksq)

			is	= 1 + INT (dis-1.)
			IF ((is.GE.1) .AND. (is.LE.5)) THEN
			  psep_here = ABS(potl(i,j,k)-potl(ii,jj,kk))
			  IF (psep_here .GT. psep (is)) THEN
			    psep (is) = psep_here
			    IF (potl(i,j,k).GE.potl(ii,jj,kk)) THEN
			      iend1	= 1
			      iend2	= 2
			    ELSE
			      iend1	= 2
			      iend2	= 1
			    END IF
			    psep_ind (is,iend1,1) 	= i
			    psep_ind (is,iend2,1) 	= ii
			    psep_ind (is,iend1,2) 	= j
			    psep_ind (is,iend2,2) 	= jj
			    psep_ind (is,iend1,3) 	= k
			    psep_ind (is,iend2,3) 	= kk
			    IF (dists) THEN
C			      CALL dist_to_cen (i,j,k,as_cen,d1,
C     1						zero_std,step_std)
C			      CALL dist_to_cen (ii,jj,kk,as_cen,d2,
C     1						zero_std,step_std)
			    CALL dist_to_cen (i,j,k,as_cen_thorn,d1,
     1						zero_std,step_std)
			 CALL dist_to_cen (ii,jj,kk,as_cen_thorn,d2,
     1						zero_std,step_std)
			      psep_dist (is) = (d1+d2)/2.
			    END IF				! dists
			  END IF				! psep max
			END IF					! is range
		      END IF					! incl
300		  CONTINUE
	      END IF
400	CONTINUE

C Put in some repeat-ish stuff here to get an almost shrink-wrapped shell
C for our statistical analysis - important that we try to get the distn of
C pts that could be generating potl/efld pks - take mol, skip nn, then shell.
C Much of this analysis we just copy from E peaks where we didnt use sw.

	DO 480 k		= 1, dims (3)
	  DO 480 j		= 1, dims (2)
	    DO 480 i		= 1, dims (1)
	      swshell (i,j,k)	= .FALSE.
	      swdist (i,j,k)	= 0.
480	CONTINUE						! End i,j,k

	DO 500 k		= 1, dims (3)
	  dimsh (3)		= k
	  DO 500 j		= 1, dims (2)
	    dimsh (2)		= j
	    DO 500 i		= 1, dims (1)
	      dimsh (1)		= i
	      IF ((itr(i,j,k)) .AND. (solv(i,j,k)) .AND.
     1		  (.NOT.incl(i,j,k))) THEN	! on nn1 to molecule shell
		CALL	nn_setup (dims, dimsh, nn, nn_do)
		DO 460 nnn	= 1, 6		! NEIGHBOURS?
		  IF (.NOT.nn_do(nnn)) GOTO 460
		  ii		= nn (nnn,1)
		  jj		= nn (nnn,2)
		  kk		= nn (nnn,3)

Coct03 - small change - could have had nn2+nn1 shells - want nn2 only
Coct03		  IF ((itr(ii,jj,kk)).AND.(solv(ii,jj,kk)))
Coct03     1		    swshell (ii,jj,kk) = .TRUE.
		  IF ((itr(ii,jj,kk)).AND.(solv(ii,jj,kk)).AND.
     1		      (incl(ii,jj,kk))) swshell (ii,jj,kk) = .TRUE.

460		CONTINUE
	      END IF
500	CONTINUE						! End i,j,k

	IF (dists) THEN
	  DO 540 m		= 1, 200
	    ndist_thornsw (m)	= 0
	    bigPdist (m)	= 0.
540	  CONTINUE						! End m
	  dnull_thornsw		= 0.
	  ndnullsw		= 0
	  DO 560 k		= 1, dims (3)
	    DO 560 j		= 1, dims (2)
	      DO 560 i		= 1, dims (1)
		IF (swshell(i,j,k)) THEN
		  CALL dist_to_cen (i,j,k,as_cen_thorn,dist_here,
     1				    zero_std,step_std)
		  ndnullsw	= ndnullsw + 1
		  dnull_thornsw	= dnull_thornsw + dist_here
		  mh		= INT (dist_here)
		  ndist_thornsw (mh) = ndist_thornsw (mh) + 1
		  swdist(i,j,k) = dist_here

Coct03 - add on to record dist to AS (for nn2 shell) vs pk potl distribution.
		  IF (ABS(potl(i,j,k)) .GT. bigPdist(mh))
     1			bigPdist(mh) = ABS(potl(i,j,k))

		END IF
560	  CONTINUE
	  dnull_thornsw		= dnull_thornsw / FLOAT (ndnullsw)
	  npts			= ndnullsw
	  DO 580 m		= 1, 200
	    perc_here	= 100.*(FLOAT(ndist_thornsw(m))/FLOAT(npts))
	    IF (m .EQ. 1) THEN
	      cum_percsw (m) 	= 0.
	    ELSE
	      cum_percsw (m) 	= cum_percsw (m-1) + perc_here
	    END IF
580	  CONTINUE						! End m
	  WRITE (4,*)
	  DO 630 m	= 1, 20
	    level (m)	= 0
630	  CONTINUE						! End m
	  DO 650 m	= 1, 20
	    DO 640 mm	= 1, 200
	      IF ((level(m).EQ.0).AND.
     1	          (cum_percsw(mm).GT.FLOAT(m*5))) THEN
		level(m)=mm
		GOTO 650
	      END IF
640	    CONTINUE						! End mm
650	  CONTINUE						! End m
	  WRITE (4,5940)
	  WRITE (4,5950) (m*5,m=1,20)
	  WRITE (4,5960) (level(m),m=1,20)
	  WRITE (4,*)
	  mm2_last	= 0
	  DO 660 m	= 1, 20
	    IF (m .EQ. 1) THEN
	      mm1	= 1
	    ELSE
	      mm1	= mm2_last + 1
	    END IF
	    mm2		= level (m)
	    IF (mm2 .EQ. mm2_last) THEN
	      bigP20(m)	= bigP20(m-1)
	      GOTO 660
	    END IF
	    IF (mm2 .EQ. mm1-1) STOP 'mm2 < mm1'
	    bigP20 (m)	= 0.
	    DO 656 mm	= mm1, mm2
	      IF (bigPdist(mm).GT.bigP20(m)) bigP20(m) = bigPdist(mm)
656	    CONTINUE						! End mm
	    mm2_last	= mm2
660	  CONTINUE						! End m
	  WRITE (4,5980)
	  WRITE (4,5950) (m*5,m=1,20)
	  WRITE (4,5990) (INT(bigP20(m)/10.),m=1,20)
	  WRITE (4,*)

	END IF

C For the peak potl pt, mark the closest 2% swshell pts, then draw back from
C these to grab atoms and put in a pdb file for viewing vs map moved pdb.
C?? FOR NOW force o/p of complete residues (swpdbv), which means that we have
C?? brought the % down to 2 for now.

	IF (dists) THEN
	  DO 670 is		= 1, nstr
	    str_flag (is)	= .FALSE.
	    at_writ (is)	= .FALSE.
670	  CONTINUE						! End is
	  WRITE (3,*) 'HEADER  2 percent prediction atom set'
Coct04	  dist_extend		= 2.*step_std + 2.	! 2*step+VdW?
	  dist_extend		= 1.2*step_std + 2.	! 2*step+VdW?
	  DO 680 k		= 1, dims (3)		! Pass 1 - get distn
	    DO 680 j		= 1, dims (2)
	      DO 680 i		= 1, dims (1)
		predshell(i,j,k) = .FALSE.
680	  CONTINUE						! End i,j,k
	  ipk			= i_Pp
	  jpk			= j_Pp
	  kpk			= k_Pp
	  IF (ABS(bigPn) .GT. ABS(bigPp)) THEN
	    ipk			= i_Pn
	    jpk			= j_Pn
	    kpk			= k_Pn
	  END IF
	  DO 720 m		= 1, 200
	    ndist_pktosw (m)	= 0
720	  CONTINUE						! End m
	  nsw			= 0
	  DO 740 k		= 1, dims (3)		! Pass 1 - get distn
	    DO 740 j		= 1, dims (2)
	      DO 740 i		= 1, dims (1)
		IF (swshell(i,j,k)) THEN
		  nsw		= nsw + 1
		  dhere	= FLOAT((i-ipk)**2+(j-jpk)**2+(k-kpk)**2)
		  dhere		= step_std*SQRT(dhere)
		  mh		= INT (dhere)
		  ndist_pktosw (mh) = 1+ndist_pktosw(mh)
		END IF
740	  CONTINUE						! End i,j,k
	  cum_percpk		= 0.
	  DO 750 m		= 1, 200
	    perc_here	= 100.*(FLOAT(ndist_pktosw(m))/FLOAT(nsw))
	    cum_percpk		= cum_percpk + perc_here
	    IF (cum_percpk .GE. 1.) THEN
Coct04	    IF (cum_percpk .GE. 2.) THEN
	      GOTO 760
	    END IF
750	  CONTINUE						! End m
	  STOP 'cum_percpk left going'

760	  dcut			= FLOAT (m)
	  DO 780 k		= 1, dims (3)	! Set pred pts from shell
	    DO 780 j		= 1, dims (2)
	      DO 780 i		= 1, dims (1)
		IF (swshell(i,j,k)) THEN
		  dhere	= FLOAT((i-ipk)**2+(j-jpk)**2+(k-kpk)**2)
		  dhere		= step_std*SQRT(dhere)
		  IF (dhere .LE. dcut) predshell (i,j,k) = .TRUE.
		END IF
780	  CONTINUE

C October 2004 - I reckon that this is where we choose between ind. atoms
C (800 loop) or whole aas (820 loop) - play around with this/graphics.
C Then there is the % ot SW pts (2 currently) and dist_extend to look at.

	  DO 800 k		= 1, dims (3)	! Set atoms from pred pts
	    zg			= step_std*FLOAT(k-1)
	    DO 800 j		= 1, dims (2)
	      yg		= step_std*FLOAT(j-1)
	      DO 800 i		= 1, dims (1)
		xg		= step_std*FLOAT(i-1)
		IF (predshell(i,j,k)) THEN
		  DO 790 is	= 1, nstr
		    IF (.NOT. str_flag (is)) THEN
		      x		= xyz_str (is,1)
		      y		= xyz_str (is,2)
		      z		= xyz_str (is,3)
		      disth	= SQRT((xg-x)**2+(yg-y)**2+(zg-z)**2)
		      IF (disth .LE. dist_extend) THEN
C		        WRITE (3,3100) atom_str(is),atyp_str(is),
C     1				     res_str(is),chain_str(is),
C     2				     nres_str(is),x,y,z
			str_flag (is) = .TRUE.
		      END IF
		    END IF
790		  CONTINUE					! End is
		END IF
800	  CONTINUE

	  DO 820 is		= 1, nstr	! complete aa write (swpdbv)
	    IF (str_flag (is)) THEN
	      DO 810 iss	= 1, nstr
		IF (.NOT.at_writ(iss)) THEN
		  IF ( (chain_str(is).EQ.chain_str(iss)) .AND.
     1		       (res_str  (is).EQ.res_str  (iss)) .AND.
     2		       (nres_str (is).EQ.nres_str (iss)) ) THEN
		    x		= xyz_str (iss,1)
		    y		= xyz_str (iss,2)
		    z		= xyz_str (iss,3)
		    WRITE (3,3100) atom_str(iss),atyp_str(iss),
     1				   res_str(iss),chain_str(iss),
     2				   nres_str(iss),x,y,z
		    at_writ(iss) = .TRUE.
		  END IF
		END IF
810	      CONTINUE						! End iss
	    END IF
820	  CONTINUE						! End is

	  CLOSE (UNIT=3)

C More repeat-ish stuff - for all CB (CA for Gly) record closest dist to
C SWnn2 shell - record if AS dataset residue.

	  ncb			= 0
	  ncbas			= 0
	  WRITE (2,5995)
	  DO 860 is		= 1, nstr

C?? Speed up if env SKIP_DIPOLES = 'yes'.
	    IF (skip_dipole) GOTO 860

	    IF (cb_str(is) .NE. 0) THEN
	      ncb		= ncb + 1
	      x			= xyz_str (is,1)
	      y			= xyz_str (is,2)
	      z			= xyz_str (is,3)
	      dist_min		= 999.
	      DO 850 k		= 1, dims (3)
		zg		= step_std*FLOAT(k-1)
		DO 850 j	= 1, dims (2)
		  yg		= step_std*FLOAT(j-1)
		  DO 850 i	= 1, dims (1)
		    xg		= step_std*FLOAT(i-1)
		    IF (swshell(i,j,k)) THEN
		      disth	= SQRT((xg-x)**2+(yg-y)**2+(zg-z)**2)
		      IF (disth .LT. dist_min) THEN
			dist_min = disth
			dist_AS	= swdist (i,j,k)
		      END IF
		    END IF
850		  CONTINUE					! End i,j,k
	      iperc_here	= 0
	      DO 856 m		= 1, 20
		idist_AS	= INT (dist_AS)
		IF (idist_AS.LE.level(m)) THEN
		  iperc_here	= m*5
		  GOTO 858
		END IF
856	      CONTINUE						! End m

858	      IF (iperc_here.EQ.0) iperc_here = 100
	      WRITE (2,6000) chain_str(is),nres_str(is),res_str(is),
     1			     atyp_str(is),dist_min,
     2			     idist_AS,iperc_here,cb_str(is)
	      IF (cb_str(is) .EQ. 2) ncbas = ncbas + 1
	    END IF
860	  CONTINUE						! End is
	  WRITE (2,6020) ncb,ncbas
	  CLOSE (UNIT=2)

	END IF

C We have never explictly written the centre (2008) - do so now, and put
C it into the molecule coord frame, for AS prediction - this is a nn2 pt.

	OPEN (UNIT=7, NAME='ASpred.pdb', TYPE='NEW')
	WRITE (7,*) 'Header PDB single coord at predicted AS cen'
	ipk		= i_Pp
	jpk		= j_Pp
	kpk		= k_Pp
	IF (ABS(bigPn) .GT. ABS(bigPp)) THEN
	  ipk		= i_Pn
	  jpk		= j_Pn
	  kpk		= k_Pn
	END IF
	xpk		= zero_std(1) + step_std*FLOAT(ipk-1)
	ypk		= zero_std(2) + step_std*FLOAT(jpk-1)
	zpk		= zero_std(3) + step_std*FLOAT(kpk-1)
	n_one		= 1
	WRITE (7,4200) n_one, xpk, ypk, zpk
CPatch update	CLOSE (UNIT=7)

C patch update - this threshold for the number of patch points is a little
C tricky - try to keep up!
C Assume that we want access to bulk water from the central point, so that
C we have rad_patch/step points along this direction, then multiply this by
C the number of points we have in a water tube cross-section, taking a little
C off for the nn2 grid.

	IF (step .LT. 1.4) THEN
	  pts_tmp		= 3.142*(1.4-step)*(1.4-step)
	  pts_tmp		= pts_tmp / (step*step)
	  npts_tmp		= INT (pts_tmp)
	ELSE
	  npts_tmp		= 1
	END IF
	npts_threshold		= npts_tmp * INT(rad_patch/step)

C Patch update: Sphere/patch summed analysis to add to the point analysis.

	numrad_patch		= 2 + INT (rad_patch/step)
	psump_max		= 0.
	psume_max		= 0.
	pratio			= 0.
	eratio			= 0.
	max_patch_pts		= 0
	e_max			= 0.
	npsump			= 999
	npsume			= 999
	pmaxx			= 0.
	emaxx			= 0.
	DO 900 k		= 1, dims (3)
	  DO 900 j		= 1, dims (2)
	    DO 900 i		= 1, dims (1)
	      IF (swshell(i,j,k)) THEN
	        IF (ABS(efld(i,j,k)).GT.e_max) THEN
		  e_max		= ABS(efld(i,j,k))
		  i_e_max	= i
		  j_e_max	= j
		  k_e_max	= k
		END IF
		ptmp_here	= ABS(potl(i,j,k))
		etmp_here	= ABS(efld(i,j,k))
	        psump		= 0.
		psume		= 0.
		n_patch_pts	= 0
		ii_1			= i - numrad_patch
		IF (ii_1 .LT. 1) ii_1	= 1
		jj_1			= j - numrad_patch
		IF (jj_1 .LT. 1) jj_1	= 1
		kk_1			= k - numrad_patch
		IF (kk_1 .LT. 1) kk_1	= 1
		ii_2			= i + numrad_patch
		IF (ii_2 .GT. dims(1)) ii_2 = dims (1)
		jj_2			= j + numrad_patch
		IF (jj_2 .GT. dims(2)) jj_2 = dims (2)
		kk_2			= k + numrad_patch
		IF (kk_2 .GT. dims(3)) kk_2 = dims (3)
		DO 880 kk	=kk_1, kk_2
		  disksq	= FLOAT(kk-k)*FLOAT(kk-k)
		  DO 880 jj	= jj_1, jj_2
		    disjsq	= FLOAT(jj-j)*FLOAT(jj-j)
		    DO 880 ii	= ii_1, ii_2
		      disisq	= FLOAT(ii-i)*FLOAT(ii-i)
		      IF (swshell (ii,jj,kk)) THEN
			dis	= step*SQRT(disisq + disjsq + disksq)
			IF (dis .LE. rad_patch) THEN
			  phere	= ABS(potl (ii,jj,kk))
			  ehere	= ABS(efld (ii,jj,kk))
			  psump	= psump + phere
			  psume	= psume + ehere
			  n_patch_pts	= n_patch_pts + 1
			END IF
		      END IF
880		CONTINUE				! End kk,jj,ii
		IF (n_patch_pts .GT. max_patch_pts) THEN
		  max_patch_pts = n_patch_pts
		END IF

C NORMALISE the patch values by the number of points in the patch.
		psump		= psump / FLOAT (n_patch_pts)
		psume		= psume / FLOAT (n_patch_pts)

C Add the ratio of peak potl/efld to normalised patch values.
		pratio_here	= ptmp_here / psump
C TRY THE INVERSE - WE'RE DESPERATE
Cinverse		pratio_here	= 1. / pratio_here
		IF (pratio_here .GT. pratio) THEN
		  pratio	= pratio_here
		  i_pratio	= i
		  j_pratio	= j
		  k_pratio	= k
		END IF
		eratio_here	= etmp_here / psume
C TRY THE INVERSE - WE'RE DESPERATE
Cinverse		eratio_here	= 1. / eratio_here
		IF (eratio_here .GT. eratio) THEN
		  eratio	= eratio_here
		  i_eratio	= i
		  j_eratio	= j
		  k_eratio	= k
		END IF

		IF ((psump .GT. psump_max).AND.
     1		    (n_patch_pts. GE. npts_threshold)) THEN
		  psump_max	= psump
		  i_psump_max	= i
		  j_psump_max	= j
		  k_psump_max	= k
		  npsump	= n_patch_pts
		END IF
		IF ((psume .GT. psume_max).AND.
     1		    (n_patch_pts .GE. npts_threshold)) THEN
		  psume_max	= psume
		  i_psume_max	= i
		  j_psume_max	= j
		  k_psume_max	= k
		  npsume	= n_patch_pts
		END IF

C patch update - also get peak point potl and eflds where bulk SA.
		IF (n_patch_pts .GE. npts_threshold) THEN
		  IF (ptmp_here .GT. pmaxx) THEN
		    pmaxx	= ptmp_here
		    i_pmaxx	= i
		    j_pmaxx	= j
		    k_pmaxx	= k
		  END IF
		  IF (etmp_here .GT. emaxx) THEN
		    emaxx	= etmp_here
		    i_emaxx	= i
		    j_emaxx	= j
		    k_emaxx	= k
		  END IF
		END IF

	      END IF
900	CONTINUE					! End k,j,i
	xpk		= zero_std(1) + step_std*FLOAT(i_e_max-1)
	ypk		= zero_std(2) + step_std*FLOAT(j_e_max-1)
	zpk		= zero_std(3) + step_std*FLOAT(k_e_max-1)
	n_one		= 2
	WRITE (7,4220) n_one, xpk, ypk, zpk
	xpk		= zero_std(1) + step_std*FLOAT(i_psump_max-1)
	ypk		= zero_std(2) + step_std*FLOAT(j_psump_max-1)
	zpk		= zero_std(3) + step_std*FLOAT(k_psump_max-1)
	n_one		= 3
	WRITE (7,4300) n_one, xpk, ypk, zpk
	xpk		= zero_std(1) + step_std*FLOAT(i_psume_max-1)
	ypk		= zero_std(2) + step_std*FLOAT(j_psume_max-1)
	zpk		= zero_std(3) + step_std*FLOAT(k_psume_max-1)
	n_one		= 4
	WRITE (7,4400) n_one, xpk, ypk, zpk
	xpk		= zero_std(1) + step_std*FLOAT(i_pratio-1)
	ypk		= zero_std(2) + step_std*FLOAT(j_pratio-1)
	zpk		= zero_std(3) + step_std*FLOAT(k_pratio-1)
	n_one		= 5
	WRITE (7,4500) n_one, xpk, ypk, zpk
	xpk		= zero_std(1) + step_std*FLOAT(i_eratio-1)
	ypk		= zero_std(2) + step_std*FLOAT(j_eratio-1)
	zpk		= zero_std(3) + step_std*FLOAT(k_eratio-1)
	n_one		= 6
	WRITE (7,4600) n_one, xpk, ypk, zpk
	CLOSE (UNIT=7)

	i		= i_e_max
	j		= j_e_max
	k		= k_e_max
	CALL dist_to_cen (i,j,k, as_cen_thorn, de_max,
     1				      zero_std,step_std)
	i		= i_psump_max
	j		= j_psump_max
	k		= k_psump_max
	CALL dist_to_cen (i,j,k, as_cen_thorn, dpsump,
     1				      zero_std,step_std)
	i		= i_psume_max
	j		= j_psume_max
	k		= k_psume_max
	CALL dist_to_cen (i,j,k, as_cen_thorn, dpsume,
     1				      zero_std,step_std)
	i		= i_pratio
	j		= j_pratio
	k		= k_pratio
	CALL dist_to_cen (i,j,k, as_cen_thorn, dpratio,
     1				      zero_std,step_std)
	i		= i_eratio
	j		= j_eratio
	k		= k_eratio
	CALL dist_to_cen (i,j,k, as_cen_thorn, deratio,
     1				      zero_std,step_std)

	i		= i_pmaxx
	j		= j_pmaxx
	k		= k_pmaxx
	CALL dist_to_cen (i,j,k, as_cen_thorn, dpmaxx,
     1				      zero_std,step_std)
	i		= i_emaxx
	j		= j_emaxx
	k		= k_emaxx
	CALL dist_to_cen (i,j,k, as_cen_thorn, demaxx,
     1				      zero_std,step_std)

	RETURN
	END


	SUBROUTINE	nn_setup (dims, dimsh, nn, nn_do)
C	**********	********

C Just set up indices for 6 nn points according to whether at edge or not.

	INTEGER		dims (3), dimsh (3), nn (6,3)
	LOGICAL		nn_do (6)

	DO 200 nnn	= 1, 6
	  nn (nnn,1)	= dimsh (1)
	  nn (nnn,2)	= dimsh (2)
	  nn (nnn,3)	= dimsh (3)
	  nn_do (nnn)	= .TRUE.
200	CONTINUE

	IF (dimsh (1) .EQ. 1) THEN
	  nn_do (1)	= .FALSE.
	ELSE
	  nn (1,1)	= dimsh (1) - 1
	END IF
	IF (dimsh (1) .EQ. dims (1)) THEN
	  nn_do (2)	= .FALSE.
	ELSE
	  nn (2,1)	= dimsh (1) + 1
	END IF

	IF (dimsh (2) .EQ. 1) THEN
	  nn_do (3)	= .FALSE.
	ELSE
	  nn (3,2)	= dimsh (2) - 1
	END IF
	IF (dimsh (2) .EQ. dims (2)) THEN
	  nn_do (4)	= .FALSE.
	ELSE
	  nn (4,2)	= dimsh (2) + 1
	END IF

	IF (dimsh (3) .EQ. 1) THEN
	  nn_do (5)	= .FALSE.
	ELSE
	  nn (5,3)	= dimsh (3) - 1
	END IF
	IF (dimsh (3) .EQ. dims (3)) THEN
	  nn_do (6)	= .FALSE.
	ELSE
	  nn (6,3)	= dimsh (3) + 1
	END IF

	RETURN
	END


	SUBROUTINE	dist_to_cen (ii,jj,kk,cen,disth,
C	**********	***********
     1				     zero_std,step_std)

	REAL		cen (3), zero_std (3)

	xd		= FLOAT(ii-1)*step_std - cen(1)
	yd		= FLOAT(jj-1)*step_std - cen(2)
	zd		= FLOAT(kk-1)*step_std - cen(3)
	disth		= SQRT (xd*xd + yd*yd + zd*zd)

	RETURN
	END


	SUBROUTINE	histogram (Ecut,as_cen,zero_std,step_std,hist,
C	**********	*********
     1				   dmean,dmean_shell,get_shell)

	REAL		efld (300,300,300), mole (300,300,300),
     1			potl (300,300,300)
	REAL		as_cen (3), zero_std (3), hist (14),
     1			as_cen_thorn (3)
	INTEGER		dims (3)
	LOGICAL		get_shell, mb, solv (300,300,300)
	LOGICAL*1	itr (300,300,300)

	COMMON	/maps/		potl, efld, mole, itr, dims, step,
     1				solv
	COMMON	/thorn/		rad_thorn, as_cen_thorn

	hist_tot		= 0.
	dist_tot		= 0.
	ndist_tot		= 0
	DO 300 n		= 1, 14
	  hist (n)		= 0.
300	CONTINUE
	IF (get_shell) THEN
	  dmean_shell		= 0.
	  ndmean_shell		= 0
	END IF

	DO 400 k		= 1, dims (3)
	  DO 400 j		= 1, dims (2)
	    DO 400 i		= 1, dims (1)
	      IF ((itr(i,j,k)).AND.(solv(i,j,k))) THEN
C		CALL dist_to_cen (i,j,k,as_cen,dist_here,
C     1				  zero_std,step_std)
		CALL dist_to_cen (i,j,k,as_cen_thorn,dist_here,
     1				  zero_std,step_std)

		IF (get_shell) THEN
		  mb		= .FALSE.
		  IF ((i.NE.1).AND.(.NOT.solv(i-1,j,k))) mb = .TRUE.
		  IF ((j.NE.1).AND.(.NOT.solv(i,j-1,k))) mb = .TRUE.
		  IF ((k.NE.1).AND.(.NOT.solv(i,j,k-1))) mb = .TRUE.
		  IF ((i.NE.dims(1)).AND.(.NOT.solv(i+1,j,k)))
     1							   mb = .TRUE.
		  IF ((j.NE.dims(2)).AND.(.NOT.solv(i,j+1,k)))
     1							   mb = .TRUE.
		  IF ((k.NE.dims(3)).AND.(.NOT.solv(i,j,k+1)))
     1							   mb = .TRUE.
		  IF (mb) THEN
		    dmean_shell		= dmean_shell + dist_here
		    ndmean_shell	= ndmean_shell + 1
		  END IF
		END IF

		IF (efld (i,j,k).GT.Ecut) THEN
		  n		= 1 + INT ((dist_here/5.))
		  IF (n .GT. 14) n = 14
		  en 		= mole(i,j,k)*efld(i,j,k)*
     1					      efld(i,j,k)
		  hist (n) 	= hist (n) + en
		  hist_tot	= hist_tot + en
		  dist_tot	= dist_tot + dist_here
		  ndist_tot	= ndist_tot + 1
		END IF

	      END IF
400	CONTINUE

C Scale histogram to percentages rather than absolute values.

	IF (ndist_tot .EQ. 0) THEN
	  dmean		= 0.
	  DO 480 n	= 1, 14
	    hist (n)	= 0.
480	  CONTINUE
	ELSE
	  dmean		= dist_tot / FLOAT(ndist_tot)
	  DO 500 n	= 1, 14
	    hist (n)	= 100. * (hist (n) / hist_tot)
500	  CONTINUE
	END IF
	IF (get_shell) THEN
	  dmean_shell	= dmean_shell / FLOAT(ndmean_shell)
	END IF

	RETURN
	END
