# Supplementary material for: SitesIdentify: a protein functional site prediction tool
Source: BMC Bioinformatics. 2009 Nov 18;10:379. doi: 10.1186/1471-2105-10-379 (PMC2783165; doi:10.1186/1471-2105-10-379)
Supplement: Additional file 1 — SitesIdentify source code. Compressed file containing the source code for SitesIdentify. [file 1471-2105-10-379-S1.gz › SI_export/bin_source/lnx_routines.f]

C-------------------------------------------------------C
C		LNX-specific subroutines (suse)		C
C-------------------------------------------------------C

	SUBROUTINE	random_num (xran)

	xran	= RAND (0)

	RETURN
	END
