# Supplementary material for: SitesIdentify: a protein functional site prediction tool
Source: BMC Bioinformatics. 2009 Nov 18;10:379. doi: 10.1186/1471-2105-10-379 (PMC2783165; doi:10.1186/1471-2105-10-379)
Supplement: Additional file 1 — SitesIdentify source code. Compressed file containing the source code for SitesIdentify. [file 1471-2105-10-379-S1.gz › SI_export/bin_source/extract_chain.f]

	CHARACTER*1	chain, chain_here
	CHARACTER*60	chain_get
	CHARACTER*80	rec

1600	FORMAT (A80)

C ?? Bound to be some problems here matching - and blank fields ??

	CALL	GETENV ('CHAIN_GET', chain_get)
	CALL	leader (chain_get, icg)
	IF (icg .NE. 1) STOP 'extract_chain error1'
	chain		= chain_get (1:1)

	OPEN (UNIT=1,NAME='extract_in.pdb',TYPE='OLD')
	OPEN (UNIT=2,NAME='extract_out.pdb',TYPE='NEW')
	READ (1,1600) rec
	WRITE (2,1600) rec

200	READ (1,1600,END=400) rec
	IF ((rec(1:4).EQ.'ATOM').OR.(rec(1:4).EQ.'HETA')) THEN
	  IF (rec(22:22).EQ.' ') THEN
	    chain_here	= '0'
	  ELSE
	    chain_here	= rec(22:22)
	  END IF
	  rec(22:22)	= chain_here
	  IF (chain_here.EQ.chain) WRITE (2,1600) rec
	END IF
	GOTO 200

400	CLOSE (UNIT=1)
	CLOSE (UNIT=2)

	CALL	EXIT
	END


	SUBROUTINE	leader (char_array, itop)
C	**********	******

	CHARACTER*60	char_array

	itop	= 1
	DO WHILE (char_array (itop:itop) .NE. ' ')
	  itop	= itop + 1
	END DO
	itop	= itop - 1

	RETURN
	END
