# Supplementary material for: SitesIdentify: a protein functional site prediction tool
Source: BMC Bioinformatics. 2009 Nov 18;10:379. doi: 10.1186/1471-2105-10-379 (PMC2783165; doi:10.1186/1471-2105-10-379)
Supplement: Additional file 1 — SitesIdentify source code. Compressed file containing the source code for SitesIdentify. [file 1471-2105-10-379-S1.gz › SI_export/bin_source/make_as_gps.f]

C 		m a k e _ a s _ g p s

C Read through Gail's CatRes text file for any cat gps for this molecule,
C and store away for pick up by fdmap_xplor (for geom. processing in map).

	CHARACTER*60	molecule, data_path
	CHARACTER*4	pdb
	CHARACTER*3	res
	CHARACTER*1	chain

2000	FORMAT (A4,1X,A3,1X,I4,1X,A1)
3000	FORMAT (A1,2X,I4,2X,A3,' ')

	CALL	GETENV ('MOLECULE', molecule)
	CALL	leader (molecule, iml)
	IF (iml .NE. 4) THEN
	  WRITE (6,*) 'make_as_gps failed on ', molecule(1:iml)
	  STOP 'need 4 char pdb id here'
	END IF
	CALL	getenv ('DATA', data_path)
	CALL	leader (data_path, idp)

	OPEN (UNIT=1,NAME=data_path(1:idp)//'Gails_CatResmod.txt',
     1	      TYPE='OLD')
	OPEN (UNIT=2,NAME=molecule(1:iml)//'_as.gps',
     1	      TYPE='NEW')

	READ (1,*)
200	READ (1,2000,END=400) pdb, res, nres, chain
	IF (pdb .EQ. molecule(1:iml)) THEN
	  WRITE (2,3000) chain, nres, res
	END IF
	GOTO 200

400	CLOSE (UNIT=1)
	CLOSE (UNIT=2)

	CALL	EXIT
	END


	SUBROUTINE	leader (char_array, itop)
C	**********	******

	CHARACTER*60	char_array

	itop	= 1
	DO WHILE (char_array (itop:itop) .NE. ' ')
	  itop	= itop + 1
	END DO
	itop	= itop - 1

	RETURN
	END
