# Supplementary material for: SitesIdentify: a protein functional site prediction tool
Source: BMC Bioinformatics. 2009 Nov 18;10:379. doi: 10.1186/1471-2105-10-379 (PMC2783165; doi:10.1186/1471-2105-10-379)
Supplement: Additional file 1 — SitesIdentify source code. Compressed file containing the source code for SitesIdentify. [file 1471-2105-10-379-S1.gz › SI_export/run_SitesIdentify.pl]

#! /usr/bin/perl -w

use strict;

if(exists $ARGV[0])
{
	if($ARGV[0] ne "1" && $ARGV[0] ne "2")
	{
		print "Please define the method to use (1 or 2).\n\t1 = Unit charge method\n\t2 = Sequence conservation method\n";
		exit;
	}
}
else
{
	print "Please define the method to use (1 or 2).\n\t1 = Unit charge method\n\t2 = Sequence conservation method\n";
	exit;
}


my $METHOD = $ARGV[0];
# 1 = Unit
# 2 = profile


open(LOG, ">silog.txt") or die "Cannot open log\n";	
open(PDBLISTTWO, ">pdbs2.list") or die "Cannot open log\n";					
my $only = 0;

#################################### Enter your pdb identifiers in this array ##################################
my @pdbs = read_in_lines("pdbs.list");


foreach my $pdb1 (@pdbs)
{
	my $pdb = trim($pdb1);
	print PDBLISTTWO "$pdb\n";
	#get surface area file
	system("nice perl sa_calculate.pl $pdb");
}
close PDBLISTTWO;

print LOG "Made ASA files\n";

foreach my $pdb (@pdbs)
{	
	open(PDBLISTFC, ">pdbs_fc.list") or die "Cannot open file pdbs_fc.list\n";
	#get longest chain 
	my $fc = get_longest_chain("$pdb");
	print PDBLISTFC "$pdb$fc\n";
	close PDBLISTFC;
	
	open(PDBLIST, ">pdbs.list") or die "Cannot open file pdbs_fc.list\n";
	print PDBLIST "$pdb\n";
	close PDBLIST;
	
	#remove previous files
	if(-e "${pdb}_peaks.inf")
	{
		system("rm ${pdb}_peaks.inf");
	}		
	if(-e "$pdb.sa")
	{
		
		if($METHOD == 2) #conservation method
		{
			system("nice perl conserv_edit.pl 3 3 1 20 1 > ConservationLog.txt");	
			my $fc = get_longest_chain("$pdb");
			if(-e "20_$pdb${fc}.profile")
			{
				my $isnull =1;
				$isnull = is_profile_null("20_$pdb${fc}.profile");
				if($isnull)
				{
					system("nice perl sites_identify.pl unit");
					print LOG "NULL PROFILE: SWITCHED TO UNIT CHARGE METHOD FOR $pdb\n";
				}
				else
				{
					system("nice perl sites_identify.pl profile");
					
				}
			}
			else
			{
				system("nice perl sites_identify.pl unit");
				print LOG "NO PROFILE MADE: SWITCHED TO UNIT CHARGE METHOD FOR $pdb\n";
			
			}			
		}
		else
		{
			system("nice perl sites_identify.pl unit");
		}		
		
		#################### find as residues ###################
		if(-e "ASpred_$pdb.pdb")
		{
			
			system("nice perl find_AS_residues.pl $pdb 10");
		}
		else
		{
			print  LOG "NO COORDINATE PREDICTION COULD BE MADE FOR $pdb\n";
		}
	}
	else
	{
		print LOG "NO SURFACE AREA FILE FOR $pdb\n";
	}
	system("rm -f $pdb*.txt");
}

print LOG "Finished\n";
print "Finished\n";
system("rm -f *.inf");
if($METHOD == 2)
{system("rm -f 20*.profile");}
system("cp pdbs2.list pdbs.list");
system("rm pdbs2.list");
system("rm pdbs_fc.list");
system("rm ASpred*");
system("rm *.sa");
exit;

sub get_first_chain
{
	
	my $code = $_[0];
	my @pdblines = read_in_lines("temp/$code.pdb");
	
	my $first = 1;
	my $ch = "";
	foreach my $line(@pdblines)
	{
		if($line =~ m/^ATOM/)
		{
			if($first ==1)
			{
				$ch = substr($line, 21, 1);
				goto OUTOFLOOP;
			}
			$first = 0;
		}
	}
	OUTOFLOOP:
	my $firstchain = $ch;
	return $firstchain;
}
sub read_in_lines
{
	my ($file) = @_;
	my @lines = ();
	
	open(UFILE, $file) or die "Cannot find file $file\n";
	
	while (<UFILE>)
	{
		my $line = $_;
		chomp $line;
		push (@lines, $line);		
	}
	
	return @lines;
	close UFILE;

}
sub trim
{
	my $string = shift;
	$string =~ s/^\s+//;
	$string =~ s/\s+$//;
	return $string

}

sub get_longest_chain
{
	my $code = $_[0];
	my $longestchain = "";
	my $longestlen = 0;
	
	my %chainlens = ();
	my @pdblines = read_in_lines("$code.pdb");
	my @seqres = grep(/^SEQRES/, @pdblines);
	foreach my $seqline (@seqres)
	{
		my $pdbchain = substr($seqline, 11,1);
		my $len = trim(substr($seqline, 12,5));
		if ($len > $longestlen)
		{
			$longestchain = $pdbchain;
			$longestlen = $len;
		}
	}
	return $longestchain;	
}
sub is_profile_null
{
	my $file = $_[0];
	my @profile_lines = read_in_lines($file);
	my $iszero = 1;
	foreach my $pline (@profile_lines)
	{
			my @words = split(/\s+/, $pline);
			my $score = $words[3];
			if($words[3]>0)
			{
				$iszero = 0;
			}
	}
	return $iszero;
}
