# Supplementary material for: SitesIdentify: a protein functional site prediction tool
Source: BMC Bioinformatics. 2009 Nov 18;10:379. doi: 10.1186/1471-2105-10-379 (PMC2783165; doi:10.1186/1471-2105-10-379)
Supplement: Additional file 1 — SitesIdentify source code. Compressed file containing the source code for SitesIdentify. [file 1471-2105-10-379-S1.gz › SI_export/sites_identify.pl]

#!/usr/bin/perl

# sites_identify

# A perl script adapated from JW shell scripts to use basic potential FDPB
# calculations from a variety of 'fiddled' charge sets, look at the peak in
# solvent region and compare with a threshold for enzyme or look at location

# Adapted March 2006, Jim Warwicker

# Five basic charge set manipulations to look at different properties:

#	standard		takes gromos charge set with std pks (at given pH)
#	ionisables_samesign	takes (currently) D,E,H,K,R,NT,CT at +1 each
#	unit			uniform charge density on protein
#	pkshift			takes pk calculation results to adjust charges
#	pkburied		charge only where have buried ionisable gp and 3<pred pk<10
#	profile			charges are (0-1) seq profile weights

# For each of these modes, plus depending on what FDPB parameter (.ctr) file we use, we
# must make sure that we apply the appropriate E/nonE threshold value

# control the run type (above) by setting the following parameters;

# standard
#	use normal (probably GROMOS-derived) charge set
#	don't run escalc_pkupdate
# ionisables_samesign
#	use +1 on (currently) each D,E,K,R,H,NT,CT - refer to a non-std charge dictionary
#	don't run escalc_pkupdate
# unit
#	use uniform charge density of protein - refer to a non-std charge dictionary
#	don't run escalc_pkupdate
# pkshift
#	run escalc_pkupdate / SEQ_FIDDLE = 'no', NODH_FIDDLE = 'no',
#	calc ESCALC_FILE and PKCALC_FILE with a separate script (FDDH_for_sites.scr)
# pkburied
#	run escalc_pkupdate / SEQ_FIDDLE = 'no', NODH_FIDDLE = 'yes',
#	calc ESCALC_FILE and PKCALC_FILE with a separate script (FDDH_for_sites.scr)
# profile
#	use profile at $profile_path
#	run escalc_pkupdate / SEQ_FIDDLE = 'yes', NODH_FIDDLE = 'no', set SEQ_FILE and COORD_FILE

# pdbs/chains for calculation are assumed to be in file 'pdbs.list', one per record (e.g. 1abc or 1abcA)
# if onechain = 'yes', we assume a 5 char id, with last char = chain; 4 char id otherwise

# ----------- BELOW are the parameters we will change most frequently

#$mode			= 'unit';		# standard, ionisables_samesign, unit, pkshift, pkburied, profile
$mode			= $ARGV[0];		# standard, ionisables_samesign, unit, pkshift, pkburied, profile
$onechain		= 'no';		# yes/no to extract/not one chain from each pdb
$remove_maps		= 'yes';		# mostly we dont want to look at maps (they are big!)

$profile_path		= '';			# profile: where we have profiles stored (if any)
$prof_ext		= '.profile';		# profile: profile file has extension $prof_ext
$prof_pre		= '20_';		# profile: profile file has pre bit '20_'

$ENV{PEAK_DIST}		= 'no';			# yes/no to calculate/not distance to site (need known site aas)
$ENV{CYS_INCLUDE}	= 'yes';		# yes/no to put ionisable cys into calculation/not (make_escalc)
$ENV{TYR_IONISABLE}	= 'yes';		# yes/no to include TYR (ionisable) or TYRH/not (pdb_es)

my $STRUCT_TYPE = "asu";   # ASU or BU
my $PDBLIST = "pdbs.list";
# ----------- ABOVE are the parameters we will change most frequently
#print "$mode\n";

if ($mode eq 'profile') {
	$ENV{SEQ_FIDDLE}	= 'yes';
	if ($onechain ne 'yes') {
		$onechain = 'yes';
		#print "PROFILE - onechain should be yes, WE still transfer to all 1abc.pdb chains\n";
		
	}
} else {
	$ENV{SEQ_FIDDLE}	= 'no';
}
if ($mode eq 'pkburied') {
	$ENV{NODH_FIDDLE}	= 'yes';	# use the NODH and pk range condition
} else {
	$ENV{NODH_FIDDLE}	= 'no';		# just use predicted pks (if $mode = 'pkshift')
}

# set PATHS for binaries, charge data files, pdbs

$ENV{BIN}		= 'bin/';
$ENV{EXAMPLES}		= 'examples/';
$ENV{PDB_PATH}		= "";
if ($mode eq 'unit') {				# look for a uniform charge density file ('unit')
	$ENV{DATA}		= 'progdata/efld_tmp3/';
} else {
	$ENV{DATA}		= 'progdata/';
}

# set various other parameters for the calculation

$ENV{PH}		= '7.0';		# pH and intrinsic pks used to get charges for ??
$ENV{WHICH_VDW}		= '1';			# set of VdW radii (leave at 1)
$ENV{which_vdw}		= '1';			# ditto
$ENV{WATERS}		= 'F';			# T/F = do/do not include water molecules (pdb_es)
$ENV{OTHER_HETATM}	= 'F';			# T/F = do/do not include hetero groups (pdb_es)
$ENV{PROTEIN}		= 'T';			# T/F = do/do not include protein (pdb_es)
$ENV{NUCLEIC}		= 'F';			# T/F = do/do not include nucleic acid (pdb_es)

$ENV{MOLECULE_COORDS}	= 'tmp';		# leave this (just swapping files around)

open (PDBS, $PDBLIST) or die "SI:cannot open pdbs.list\n";
@pdblist=<PDBS>;
close (PDBS);

foreach $pdb (@pdblist)	{
	chomp $pdb;
	if ($onechain eq 'yes') {
		$pdbfile	= substr($pdb,0,4);	# chars 1-4 are pdb id
		$chain		= substr($pdb,4,1);	# char 5 is chain id
	} else {
		$pdbfile	= $pdb;
	}
	print "processing $pdb\n";

	system ("cp $ENV{PDB_PATH}$pdbfile'.pdb' $ENV{MOLECULE_COORDS}'.pdb'");
	system ("cp $ENV{PDB_PATH}$pdbfile'.pdb' real.pdb");
	if ( ($onechain eq 'yes') and ($mode ne 'profile') ) {		# For profile just take 1abc.pdb, no extracted chain
		system ("mv $ENV{MOLECULE_COORDS}'.pdb' extract_in.pdb");
		$ENV{CHAIN_GET}	= $chain;
		system ("$ENV{BIN}/extract_chain");
		system ("mv extract_out.pdb $ENV{MOLECULE_COORDS}'.pdb'");
		system ("rm -f extract_in.pdb");
	}
	if ($ENV{PEAK_DIST} eq 'yes') {		# get site gps if we want to check prediction geometry/distance
		$ENV{MOLECULE}	= $pdbfile;
		system ("$ENV{BIN}/make_as_gps");
	}
	system ("$ENV{BIN}/pdb_es");			# 'clean' the coordinates
	system ("rm -f pdb_es_temp.pdb");	# lnx add on since can't 'DISPOSE'
	system ("mv pdb_es.inf 'pdb_es_'$ENV{MOLECULE_COORDS}'.inf'");

	system ("mv $ENV{MOLECULE_COORDS}'_es.pdb' sc_gen.in");
	system ("$ENV{BIN}/sc_gen");
	system ("mv sc_gen.out $ENV{MOLECULE_COORDS}'_es.pdb'");
	system ("rm -f sc_gen.in");
	system ("mv sc_gen.inf 'sc_gen_'$pdb'.inf'");

	if ($mode eq 'standard' or $mode eq 'unit' or $mode eq 'ionisables_samesign') {	# get the charges (through escalc)

		system ("$ENV{BIN}/make_polh_gen_ctr");	# generate polar hydrogens
		system ("cp 'polh_gen_'$ENV{MOLECULE_COORDS}'.ctr' polh_gen.ctr");
		system ("$ENV{BIN}/polh_gen");
		system ("rm -f polh_gen.ctr");
		system ("mv polh_gen.inf 'polh_gen_'$ENV{MOLECULE_COORDS}'.inf'");
		$ENV{ALL_CHARGES}	= 'YES';	# (all charges)
		system ("$ENV{BIN}/make_escalc_ctr");
		system ("cp 'es_'$ENV{MOLECULE_COORDS}'_all.ctr' escalc.ctr");
		system ("$ENV{BIN}/escalc");
		system ("rm -f escalc.ctr");

	} else {					# use escalc_pkupdate

		if ($mode eq 'profile') {
			
			system("cp $profile_path$prof_pre$pdb\[A-Z\]$prof_ext $profile_path$prof_pre$pdb$prof_ext");
			$ENV{SEQ_FILE}		= $profile_path.$prof_pre.$pdb.$prof_ext;	# profile
			$ENV{COORD_FILE}	= $ENV{MOLECULE_COORDS}.'.pdb';	# coordinates ??
#			$ENV{COORD_FILE}	= $pdb.'.pdb';			# coordinates ??
			$ENV{ESCALC_FILE}	= "es_".$ENV{MOLECULE_COORDS}."_all.qop";	 # escalc file for profile Qs
		} else {				# $mode = pkshift or pkburied
			system ("./FDDHpK_for_sites.scr");
			$ENV{ESCALC_FILE}	= "es_".$ENV{MOLECULE_COORDS}."_all.qop";	 # escalc file for pk shifting
			$ENV{PKCALC_FILE}	= "pk_".$ENV{MOLECULE_COORDS}."_FDDH_VdW12.out"; # pk_calc fiel for pk shifting
			system ("mv 'sc_freedom_'$ENV{MOLECULE_COORDS}'.out' 'scf_'$pdb'.out'");
		}
		if ($mode eq 'profile') {		# PROFILE - carry conns over all chains
			$ENV{ALL_CHAINS}	= 'yes';	# i.e. ASSUME homo-oligomer
		} else {
			$ENV{ALL_CHAINS}	= 'no';
		}
		system ("$ENV{BIN}/escalc_pkupdate");		# fiddle charge update wirh pks or profile
		system ("mv upd_es_tmp_all.qop es_tmp_all.qop");
		if ($mode eq 'profile') {
			$updoutput	= $pdbfile."_pkupdate.inf";
			system ("mv escalc_pkupdate.inf $updoutput");
		} else {
			$updoutput	= $pdb."_pkupdate.inf";
			system ("mv escalc_pkupdate.inf $updoutput");
			$pkoutput	= "pk_".$pdb."_FDDH_VdW12.out";
			system ("mv $ENV{PKCALC_FILE} $pkoutput");
		}

	}

	system ("cp $ENV{EXAMPLES}/fdcalc_grid20_pH70_reg_8080.ctr fdcalc.ctr");	# copy grid parameter file
	system ("$ENV{BIN}/fdcalc");			# FDPB potential map calculation
	system ("rm -f fdcalc.ctr");
	system ("mv fd_tmp.pot 'fd_'$pdb'.pot'");
	system ("mv fd_tmp.mol 'fd_'$pdb'.mol'");
	system ("mv fd_tmp.itr 'fd_'$pdb'.itr'");
	system ("rm -f fd_tmp.*");

	$ENV{MOLECULE}		= $pdb;
	system ("cp $ENV{MOLECULE_COORDS}'.pdb' $pdb'.pdb'");
	system ("$ENV{BIN}/fdmap_xplor");		# process FDPB map to get solvent peak & translate coords to map grid

	if ($mode eq 'profile') {
		#system ("mv $pdb'.pdb' $pdbfile'.pdb'");
	}
#	system ("rm -f $pdb'.pdb'");

	system ("rm -f es_tmp*.*");		# cleanup for each pdb
	system ("rm -f polh*tmp*.*");
	system ("rm -f polh_gen.pep");
	system ("rm -f tmp*.pdb");
	system ("rm -f pdb_es_tmp.*");
	system ("rm -f 'fd_'$pdb'.pot'");
	system ("rm -f 'fd_'$pdb'.mol'");
	system ("rm -f 'fd_'$pdb'.itr'");
# bunch more removals for Tracey's version - don't want the % shell analysis etc
	system ("rm -f sc_gen*.inf");
	system ("rm -f *_histogram2.*");
#	system ("rm -f *_peaks.inf");
	system ("rm -f *_pred2.pdb");
# but save the one single coordinate (predicted AS cen) that this is all about
	if ($mode eq 'profile') {
		system ("mv ASpred.pdb 'ASpred_'$pdbfile'.pdb'");
	} else {
		system ("mv ASpred.pdb 'ASpred_'$pdb'.pdb'");
	}
	if ($remove_maps eq 'yes') {
		#system ("rm -f *.txt");
		system ("rm -f *map.pdb");
	}
	
	my @peak_lines = read_in_lines("${pdb}_peaks.inf");
	#print "$mode\n";
	open(EFILE, ">enz_or_not_$pdb.txt2") or die "cannot open enz or not file\n";
	foreach my $l (@peak_lines)
	{
		if(($l =~ m/^peak/)&&($l =~ m/solvent potls mV/))
		{
			#get mV value
			my @words = split(/\s+/, $l);
			my $mV = $words[6];
			#$mV = 50;
			if(($mode eq "profile") && ($mV >= 70))
			{
				print EFILE "ENZYME";
				#print "11 $mode $mV";
			}
			elsif(($mode eq "profile") && ($mV < 70))
			{
				print EFILE "NONENZYME";
				#print "12 $mode $mV";
			}
			elsif(($mode eq "unit") && ($mV >= 780))
			{
				print EFILE "ENZYME";
				#print "13 $mode $mV";
			}
			else
			{
				print EFILE "NONENZYME";
				#print "14 $mode $mV";
			}
		}
	}
	system("rm -f $pdbfile.pdb");
	system("cp real.pdb $pdbfile.pdb");
	system("rm -f real.pdb");
	close EFILE;
}


#system("rm -f .pdb");

system("rm -f *.fasta");
exit;

sub trim
{
	my $string = shift;
	$string =~ s/^\s+//;
	$string =~ s/\s+$//;
	return $string

}


sub read_in_lines
{
	my ($file) = @_;
	my @lines = ();
	open(UFILE, $file) or die "3Cannot open file $file\n";
	
	while (<UFILE>)
	{
		my $line = $_;
		$line = trim($line);
		chomp $line;
		push (@lines, $line);		
	}
	return @lines;
	close UFILE;

}
