# Supplementary material for: SitesIdentify: a protein functional site prediction tool
Source: BMC Bioinformatics. 2009 Nov 18;10:379. doi: 10.1186/1471-2105-10-379 (PMC2783165; doi:10.1186/1471-2105-10-379)
Supplement: Additional file 1 — SitesIdentify source code. Compressed file containing the source code for SitesIdentify. [file 1471-2105-10-379-S1.gz › SI_export/find_AS_residues.pl]

#! /usr/bin/perl -w

#--------------------------------------------------------------------------#
#									   
#  PROGRAM NAME: 
#  find_AS_residues.pl
#
#  PURPOSE:
#  To find residues that have at least one residue in a given radius with at least 5Ang2
#  SASA
#
#  DATE CREATED:
#  
#
#  REQUIRED INPUT	
#  		*Radius as an argument (Ang)
#
#  		*file containing the centroid for each pdb
# 			 FORMAT:
#  			pdb,xcoord,ycoord,zcoord,sitenumber (Can calculate more than one site per protein)
#
#  		*files containing solvent accessible surface area info (in sacalc format)
#
#  OUTPUT
#  		*a file containing the chain, resnum, resid, for each residues in the AS
#  		 of each pdb
# 			 FORMAT:
# 			 pdb,chain,resnum,resid
#
#--------------------------------------------------------------------------#
use strict;


#--RADIUS-----------#
my $pdb = $ARGV[0];
my $RADIUS = $ARGV[1];


open (RESULTS, ">as_residues_$pdb.dat") or die;


#--------- get the centroid coordinates ---------------------------#
my $jwbx = 0;
my $jwby = 0;
my $jwbz = 0;

# get the coordinates for the results
		
my @centlines = read_in_lines("ASpred_$pdb.pdb");
	
$jwbx = trim(substr($centlines[1],30,8));
$jwby = trim(substr($centlines[1],38,8));
$jwbz = trim(substr($centlines[1],46,8));
		


#-------------------------GET THE CLOSE RESIDUES TO THIS POINT-------------------------------------------#

# "PDB MODEL RESNUM CHAIN RESID"
my @closeresidues = ();

my @these_close = get_close_residues($pdb, $jwbx, $jwby, $jwbz, $RADIUS);
#print "$pdb, $jwbx, $jwby, $jwbz,\n";
push (@closeresidues, @these_close);


#----------------------- KEEP ONLY RESIDUES THAT HAVE >5ANG_2 ASA----------------------------------------#

my $lastpdb = "";
my %keeplines = ();
my @asalines = ();
#print "----------\n";
foreach my $closeline (@closeresidues) # for each close residue
{
	my @closewords = split(/\s+/, $closeline);
	my $pdb = $closewords[0];
	my $close_model = $closewords[1];
	my $resno = $closewords[2];
	my $chain = $closewords[3];
	my $res = uc($closewords[4]);
	#print "$closeline\n";

	if($pdb ne $lastpdb) # new PDB residues
	{
		@asalines = read_in_lines("$pdb.sa");
	}
	my @sa_matches = grep(/^>\s+$chain\s+$resno\s+$res/, @asalines);
	my $nummatch =  @sa_matches;
	
	if($nummatch >0)
	{
		#check model matches
		foreach my $sa_word (@sa_matches)
		{
			
			my @sa_words = split(/\s+/, $sa_word);
			my $samodel = $sa_words[10];
			my $totsa = $sa_words[4];
			if($samodel == $close_model && $totsa>= 5) #if matching model and ASA is more than 5 then keep
			{
					$keeplines{$closeline}=1;
					
			}
		}
	}

}
#---------------------------------------- PRINT ACTIVE SITE RESIDUES TO FILE -------------------#

#----- print the predicted residue information --------#

foreach my $line (keys %keeplines)
{
	my @words = split(/\s+/, $line);
	print RESULTS "$pdb $words[2] $words[3] $words[4]\n";
	#print "0 $pdb 1 $words[2] $words[3] $words[4]\n";
	
}

close RESULTS;


exit;

##################### SUBROUTINES####################################

sub read_in_lines
{
	my ($file) = @_;
	my @lines = ();
	
	open(UFILE, $file) or die "Cannot open file $file\n";
	
	while (<UFILE>)
	{
		my $line = $_;
		chomp $line;
		push (@lines, $line);		
	}
	return @lines;
	close UFILE;

}

sub get_close_residues
{
	my $pdb = $_[0]; 
	my $xcentre = $_[1]; 
	my $ycentre = $_[2];
	my $zcentre = $_[3];
	my $r = $_[4]; 
	my $site = $_[5];    
	my %hash = ();
	my @return_array = ();
	my $hasclose = 0;
	my $modelid = 0;
	
	
	my @pdblines = get_pdb_atom_data($pdb);
	
	foreach my $atomrecord(@pdblines)
	{
		#get x y z
		my $pdbx1 =  substr($atomrecord, 32, 8);
		my $pdby1 =  substr($atomrecord, 40, 8);
		my $pdbz1 =  substr($atomrecord, 48, 8);			
				
		my $pdbx = trim($pdbx1);
		my $pdby = trim($pdby1);
		my $pdbz = trim($pdbz1);
		
		#print  "centre: $xcentre $ycentre $zcentre\n";	
		#print  "atom: $pdbx $pdby $pdbz\n";	
		#calculate the distance from the centre for each atom
		my $distance = sqrt((($xcentre-$pdbx)**2) + (($ycentre-$pdby)**2) + (($zcentre-$pdbz)**2));
		#print "$distance\n";
		
		if($distance <= $r)
		{
			#print "got to here \n";
			#get chain, res and res number
			my $modelid = substr($atomrecord, 0, 1);
			my $pdbresnum1 = substr($atomrecord, 24, 4);
			my $pdbresnum = trim($pdbresnum1);
		
			my $pdbchain = substr($atomrecord, 23, 1);
			my $pdbres = substr($atomrecord, 19, 3);
			
			my $element = "$pdb $modelid $pdbresnum $pdbchain $pdbres";
			$hash{$element} = 1;
			$hasclose =1;
		}
		
	}
	if($hasclose == 0)
	{
		print "$pdb: No close atoms found \n";
	}
	
	foreach my $KEY (sort keys %hash)
	{
		push (@return_array, $KEY);
		#print "close line: $KEY\n";
	}
    	
    	return @return_array;
}


#gets atom records for the pdb passed in
sub get_pdb_atom_data
{
	my ($code) = @_;
	my @filedata = ();
	my $modelcount = 1;
	
	open(PDBFILE, "$code.pdb") or die "Cannot open file $!\n";
	
	while(<PDBFILE>)
	{
		my $firstword = substr($_, 0, 6);
		my $string = ();
		
		if ($firstword eq "ENDMDL")
		{
			$modelcount++;
		}
		if($_ =~ /^ATOM/)
		{
			$string = "$modelcount $_";
			push(@filedata, $string);
		}
	}
	close PDBFILE;

	return @filedata;
}


sub trim
{
	my $string = shift;
	$string =~ s/^\s+//;
	$string =~ s/\s+$//;
	return $string

}
