# Supplementary material for: SitesIdentify: a protein functional site prediction tool
Source: BMC Bioinformatics. 2009 Nov 18;10:379. doi: 10.1186/1471-2105-10-379 (PMC2783165; doi:10.1186/1471-2105-10-379)
Supplement: Additional file 1 — SitesIdentify source code. Compressed file containing the source code for SitesIdentify. [file 1471-2105-10-379-S1.gz › SI_export/sitesidentify_build.scr]

#! /usr/bin/tcsh

# build fortran progs for use by sites_identify


f77 -c bin_source/atoms_dat.f
f77 -c bin_source/lnx_routines.f

f77 -c bin_source/fdcalc.f
f77 -o bin/fdcalc fdcalc.o atoms_dat.o lnx_routines.o

f77 -c bin_source/sa_calc.f
f77 -o bin/sa_calc sa_calc.o atoms_dat.o

f77 -c bin_source/escalc.f
f77 -o bin/escalc escalc.o atoms_dat.o

f77 -c bin_source/make_escalc_ctr.f
f77 -o bin/make_escalc_ctr make_escalc_ctr.o

f77 -c bin_source/polh_gen.f
f77 -o bin/polh_gen polh_gen.o atoms_dat.o

f77 -c bin_source/make_polh_gen_ctr.f
f77 -o bin/make_polh_gen_ctr make_polh_gen_ctr.o

f77 -c bin_source/pdb_es.f
f77 -o bin/pdb_es pdb_es.o atoms_dat.o

f77 -c bin_source/extract_chain.f
f77 -o bin/extract_chain extract_chain.o

# Jim to check

f77 -c bin_source/escalc_pkupdate.f
f77 -o bin/escalc_pkupdate escalc_pkupdate.o atoms_dat.o

f77 -c bin_source/sc_gen.f
f77 -o bin/sc_gen sc_gen.o atoms_dat.o

f77 -c bin_source/make_as_gps.f
f77 -o bin/make_as_gps make_as_gps.o

f77 -c bin_source/fdmap_xplor.f
f77 -o bin/fdmap_xplor fdmap_xplor.o

rm -f fdmap_xplor.o
rm -f make_as_gps.o
rm -f sc_gen.o
rm -f escalc.o
rm -f escalc_pkupdate.o
rm -f extract_chain.o
rm -f pdb_es.o
rm -f make_polh_gen_ctr.o
rm -f polh_gen.o
rm -f make_escalc_ctr.o
rm -f sa_calc.o
rm -f fdcalc.o
rm -f atoms_dat.o
rm -f lnx_routines.o
