# Supplementary material for: SitesIdentify: a protein functional site prediction tool
Source: BMC Bioinformatics. 2009 Nov 18;10:379. doi: 10.1186/1471-2105-10-379 (PMC2783165; doi:10.1186/1471-2105-10-379)
Supplement: Additional file 1 — SitesIdentify source code. Compressed file containing the source code for SitesIdentify. [file 1471-2105-10-379-S1.gz › SI_export/conserv_edit.pl]

# ::::::::::::::::::::::::::::::::::::::::::::::::::::::::::::::::::::::::::::::
#
#  conserv_jrp.pl	Warwicker Group Scripting Collection      Oct 2008
#
#
#  Authors: Richard Greaves and Pedro Chan
#
#  Script References:	
#
# ::::::::::::::::::::::::::::::::::::::::::::::::::::::::::::::::::::::::::::::
#
#  This combo-script does the followings:
#
#  1. BLAST search and give a residue conservation profile for each protein chain
#
#  2. Create a new PDB file with B-factor replaced by the conservation values
#
# :::::::::::::::::::::::::::::::::::::::::::::::::::::::::::::::::::::::::::::
#
#  To run the script, the user needs to:
#
#  1. Input file is pdbs.list
#
#  2. User needs to give the input arguments, at command prompt type:
#
#    nice perl conserv_jrp.pl 3 3 1 20 1
#
#    alpha=3, beta=3, gamma=1, e-value=10e-20 and -j=1
#
# ::::::::::::::::::::::::::::::::::::::::::::::::::::::::::::::::::::::::::::::


#!/usr/bin/perl

####################### CHANGE THIS VARIABLE TO WHERE YOU STORE YOUR COPY OF BLAST #############################
my $BLASTPATH='/fs/san/home/mjfssjw2/progs/scripts/profiles/blast';	

####################### CHANGE THIS VARIABLE TO WHERE YOU STORE YOUR BLAST DATABASES #############################
my $DBPATH='/fs/san/data/db/blast';
				
# ::::::::::::::::::::::::::::::::::::::::::::::::::::::::::::::::::::::::::::::
#  Create an array to store chain identifier
# ::::::::::::::::::::::::::::::::::::::::::::::::::::::::::::::::::::::::::::::


$v4 = $ARGV[3];		# e-value
$v5 = $ARGV[4];		# -j

@p_chains =();		# An array to store chain identifier

my $INFILE = "pdbs_fc.list";
#my $INFILE = "profile_zeros.txt";

open (FH, $INFILE) || die;

while ($in = <FH>) {
	chomp $in;
	if ($in !~/^$/) {
		$chain = $in;
		$chain =~s/^\w{4}//;
		$in =~s/\w$//;
		
		if ($chain =~/(0|\_|" ")/) { $chain = "A";}	# either 0 or _ or " " will become A.
		
		push @p_chains, $chain;

	}
}
close (FH);

my $BLOSUMPATH='con_data';	
my $TMPPDBPATH='';

# ::::::::::::::::::::::::::::::::::::::::::::::::::::::::::::::::::::::::::::::
# Richard's Script Starts
# ::::::::::::::::::::::::::::::::::::::::::::::::::::::::::::::::::::::::::::::


$db='nr';
$e_value=10e-20;

if ($v4 =~/\d+/) { $e_value = "10e-"."$v4";}
	else { print "\n\*\* Invalid arguments! Try again! \*\*\n\n"; exit;}


# Need to read the similarity matrix - normalized BLOSUM62
# Since this is constant we can read it in here to save
# reading it once for each PDB/chain/e value combination later on...

$rows=0;

@aa=('A','R','N','D','C','Q','E','G','H','I','L','K','M','F','P','S','T','W','Y','V','-');

%BLOSUM=();

# ::::::::::::::::::::::::::::::::::::::::::::::::::::::::::::::::::::::::::::::


open(NORM,"<$BLOSUMPATH/BLOSUM62_NORM") || die;

while(<NORM>){
	chomp;
	@entries=split(/,/,$_);

	for($i=0;$i<=$#entries;++$i){
		$BLOSUM{$aa[$rows]}{$aa[$i]}=$entries[$i];
	} # end of for i

	++$rows;

} # end of while (NORM)

close(NORM);

# ::::::::::::::::::::::::::::::::::::::::::::::::::::::::::::::::::::::::::::::


# OK want largest and smallest similarities from this matrix
# used in the beta function

$bigm=0.00;
$smallm=1.00;

for($outer=0;$outer<=($#aa)-1;++$outer){
	for($inner=0;$inner<=($#aa)-1;++$inner){

		if ($BLOSUM{$aa[$inner]}{$aa[$outer]}>$bigm){
			$bigm=$BLOSUM{$aa[$inner]}{$aa[$outer]};
		} # end of if

		if ($BLOSUM{$aa[$inner]}{$aa[$outer]}<$smallm){
			$smallm=$BLOSUM{$aa[$inner]}{$aa[$outer]};
		} # end of if

	} # end of for inner
} # end of for outer

#print "Range of similarities is $bigm to $smallm.\n";


$lambda_r=20*(($bigm-$smallm)**2);
$lambda_r=sqrt($lambda_r);
$lambda_r=$lambda_r**-1;

#print "Lambda factor is $lambda_r.\n";

# ::::::::::::::::::::::::::::::::::::::::::::::::::::::::::::::::::::::::::::::


# want to do all this for all pdbs on Gail's list

@pdbs=qw();

open(PDB,"<$INFILE") || die;

while(<PDB>){

	$_=~s/\w$//;

	chomp;
	push(@pdbs,$_);

} # end of while PDB

close(PDB);


# All these have been replaced by @p_chains
# ::::::::::::::::::::::::::::::::::::::::::::::::::::::::::::::::::::::::::::::


# Now we want to know which chains Gail says we want

#%chains=qw();

#for($a=0;$a<=$#pdbs;++$a){

#	open(AS,"<pdbs_CatResmod.txt")|| die("Unable to locate the file pdbs_CatResmod.txt...\n");

#	while(<AS>){

#		chomp;

#		/^([0-9][a-z0-9]{3}) [A-Z]{3} +[0-9]+ ([A-Z0-9])/;

#		if(!($1 cmp $pdbs[$a])){
#			$chains{"$pdbs[$a]"}=$2;

#		} # end of if

#	} # end of while(AS)

#	close(AS);

#} # end of for in a

# ::::::::::::::::::::::::::::::::::::::::::::::::::::::::::::::::::::::::::::::


# the first step is to get a sequence from the PDB file
# we'll use the SEQRES sequence because we want to compare intact domains
# not gappy bits with missing loops etc.

@query_seqs=qw();
%resnums=();
%restyps=();

for($i=0;$i<=$#pdbs;++$i){

	#system ("zcat $NEWPDBPATH/pdb$pdbs[$i].ent.gz > $TMPPDBPATH/$pdbs[$i]".".pdb");
	#system("rm -f temp/20_$pdbs[$i]*");
	$pdb_to_read="$pdbs[$i]".".pdb";

#	$pdb_to_read=$pdb_to_read.".pdb";
	print "$pdb_to_read\n";

	$current_seq="";
	$ca_seen=0;


	open(SOURCE,"<$pdb_to_read") || die;

	while(<SOURCE>){

		chomp;
		if($_=~/^SEQRES/){

			# what chain are we reading?

			/^SEQRES +[0-9]+ ([A-Z0-9 ]) /;

			$current_chain_s=$1;

			if(!($current_chain_s cmp " ")){
				$current_chain_s="A";
			} # end of if

			if(!($current_chain_s cmp $p_chains[$i])){
				$seq_line=substr($_,19,52);
				
				$seq_line=~s/ALA /A/g;
				$seq_line=~s/CYS /C/g;
				$seq_line=~s/ASP /D/g;
				$seq_line=~s/GLU /E/g;
				$seq_line=~s/PHE /F/g;
				$seq_line=~s/GLY /G/g;
				$seq_line=~s/HIS /H/g;
				$seq_line=~s/ILE /I/g;
				$seq_line=~s/LYS /K/g;
				$seq_line=~s/LEU /L/g;
				$seq_line=~s/MET /M/g;
				$seq_line=~s/MSE /M/g;
				$seq_line=~s/ASN /N/g;
				$seq_line=~s/PRO /P/g;
				$seq_line=~s/GLN /Q/g;
				$seq_line=~s/ARG /R/g;
				$seq_line=~s/SER /S/g;
				$seq_line=~s/THR /T/g;
				$seq_line=~s/VAL /V/g;
				$seq_line=~s/TRP /W/g;
				$seq_line=~s/TYR /Y/g;
				$seq_line=~s/UNK /X/g;
				$seq_line=~s/KCX /K/g;
				$seq_line=~s/PCA //g;
				$seq_line=~s/ACE //g;
				
				$current_seq=$current_seq.$seq_line;

#				print "$current_seq\n";

			} # end of if chains match

		} # end of if SEQRES

		$het=0;

		if(($_=~/^ATOM/)||($_=~/^HETATM/)){

			if($_=~/^HETATM/){
				$het=1;
			}

			$current_chain_a=substr($_,21,1);
			
			if($current_chain_a=~/ /){
				$current_chain_a="A";
			} # end of if

			if(((!($current_chain_a cmp $p_chains[$i]))&&((!(substr($_,12,5) cmp ' CA  A'))||(!(substr($_,12,5) cmp ' CA  '))))){
				# condition put in to disregard PCA and ACE N-terminal patches
				if(($het==0)||(($het==1)&&((substr($_,17,3)=~/MSE/)||(substr($_,17,3)=~/KCX/)))){
					$resnums{$pdbs[$i]}[$ca_seen]=substr($_,22,5);
					$resnums{$pdbs[$i]}[$ca_seen]=~s/ //g;
					$restyps{$pdbs[$i]}[$ca_seen]=substr($_,17,3);
					++$ca_seen;
				}
			} # end of if
		} # end of if ATOM


		if($_=~/^ENDMDL/){
		last;
		} # end of if ENDMDL

	} # end of while SOURCE

	close(SOURCE);


	# add SEQRES sequence to search

	$current_seq=~s/\s{1,}//g;

	print "Adding sequence for $pdbs[$i] chain $p_chains[$i] to search...\n";

	push(@query_seqs,$current_seq);


	# copy restyps hash into a parallel has using one letter codes

	%restyps_x=%restyps;

	for($x=0;$x<=$ca_seen;++$x){
		$restyps_x{$pdbs[$i]}[$x]=~s/ALA/A/g;
		$restyps_x{$pdbs[$i]}[$x]=~s/CYS/C/g;
		$restyps_x{$pdbs[$i]}[$x]=~s/ASP/D/g;
		$restyps_x{$pdbs[$i]}[$x]=~s/GLU/E/g;
		$restyps_x{$pdbs[$i]}[$x]=~s/PHE/F/g;
		$restyps_x{$pdbs[$i]}[$x]=~s/GLY/G/g;
		$restyps_x{$pdbs[$i]}[$x]=~s/HIS/H/g;
		$restyps_x{$pdbs[$i]}[$x]=~s/ILE/I/g;
		$restyps_x{$pdbs[$i]}[$x]=~s/LYS/K/g;
		$restyps_x{$pdbs[$i]}[$x]=~s/LEU/L/g;
		$restyps_x{$pdbs[$i]}[$x]=~s/MET/M/g;
		$restyps_x{$pdbs[$i]}[$x]=~s/MSE/M/g;
		$restyps_x{$pdbs[$i]}[$x]=~s/ASN/N/g;
		$restyps_x{$pdbs[$i]}[$x]=~s/PRO/P/g;
		$restyps_x{$pdbs[$i]}[$x]=~s/GLN/Q/g;
		$restyps_x{$pdbs[$i]}[$x]=~s/ARG/R/g;
		$restyps_x{$pdbs[$i]}[$x]=~s/SER/S/g;
		$restyps_x{$pdbs[$i]}[$x]=~s/THR/T/g;
		$restyps_x{$pdbs[$i]}[$x]=~s/VAL/V/g;
		$restyps_x{$pdbs[$i]}[$x]=~s/TRP/W/g;
		$restyps_x{$pdbs[$i]}[$x]=~s/TYR/Y/g;
		$restyps_x{$pdbs[$i]}[$x]=~s/UNK/X/g;
		$restyps_x{$pdbs[$i]}[$x]=~s/KCX/K/g;
		$restyps_x{$pdbs[$i]}[$x]=~s/DAR//g;
		$restyps_x{$pdbs[$i]}[$x]=~s/PCA//g;
		$restyps_x{$pdbs[$i]}[$x]=~s/ACE//g;
		$restyps_x{$pdbs[$i]}[$x]=~s/[A-Z ][A-Z ][A-Z ]//g;
	} # end of for x

	# OK so here's the crunch!
	# we need to align the SEQRES sequence to the coordinate derived sequence
	# so we can transfer PDB residue numbering to the searched sequence
	# and interpolate the gaps

	# put atom sequence into a string so we can use string comparisons later on

	$seq_at="";

	for($ind=0;$ind<=$#{$restyps_x{$pdbs[$i]}};++$ind){
		$seq_at=$seq_at.$restyps_x{$pdbs[$i]}[$ind];
	} # end of for in ind

	$seq_at=~s/ //g;
	print "Sequence from ATOM cards $seq_at\n";
	print "Sequence from SEQRES cards $current_seq\n";

	# This is where we want to align current_seq with seq_at so
	# we can transfer PDB residue numbering onto the query sequence array

	@lo_coor=qw();
	@lo_seq=qw();
	@hi_coor=qw();
	@hi_seq=qw();

	$hi_coor[0]=-1;
	$lo_coor[0]=0;
	$lo_seq[0]=0;
	$hi_seq[0]=0;

	$nbits=1;

	$len=length($seq_at);
	$hitlens=0;

	while($len>=1){

		$teststring=substr($seq_at,$hi_coor[$nbits-1]+1,$len);

		if(index($current_seq,$teststring,$hi_seq[$nbits-1])==-1){
			--$len;
		} # end of if index

		if(index($current_seq,$teststring,$hi_seq[$nbits-1])!=-1){

			$lo_coor[$nbits]=$hi_coor[$nbits-1]+1;
			$lo_seq[$nbits]=index($current_seq,$teststring,$hi_seq[$nbits-1]);
			$hi_coor[$nbits]=$lo_coor[$nbits]+$len-1;
			$hi_seq[$nbits]=$lo_seq[$nbits]+$len-1;

			if($hi_coor[$nbits]>=length($seq_at)-1){
				$len=0;
			} else {
				++$nbits;
				$hitlens+=length($teststring);
				$len=length($seq_at)-$hitlens;
			} # end of if in hi_coor

		} # end of if index

	} # end of while len


	# just check alignment here

	for($f=1;$f<=$nbits;++$f){
		print "Fragment ",$lo_coor[$f]," ",$hi_coor[$f]," ",$lo_seq[$f]," ",$hi_seq[$f],"\n";
	}

	# transfer numbering across from PDB array to output array

	for($outer=1;$outer<=$nbits;++$outer){
		for($inner=$lo_seq[$outer];$inner<=$hi_seq[$outer];++$inner){
			$sub=$inner-$lo_seq[$outer];
			$sub=$sub+$lo_coor[$outer];
			$resnums_final{$pdbs[$i]}[$inner]=$resnums{$pdbs[$i]}[$sub];
		} # end of for inner
	} # end of for outer

	# fill in start if needed

	for($f=$lo_seq[1]-1;$f>=0;--$f){
		$resnums_final{$pdbs[$i]}[$f]=$resnums_final{$pdbs[$i]}[$f+1]-1;
	} # end of for f

	# fill in the gaps

	for ($f=$hi_seq[1];$f<=length($current_seq)-1;++$f){
		if(!($resnums_final{$pdbs[$i]}[$f])){
			$resnums_final{$pdbs[$i]}[$f]=$resnums_final{$pdbs[$i]}[$f-1]+1;
		} # end of if resnums_final
	} # end of for f

} # end of for i

# ::::::::::::::::::::::::::::::::::::::::::::::::::::::::::::::::::::::::::::::


# and now we'd like to do a BLAST search on this

for($i=0;$i<=$#query_seqs;++$i){

	print "\nCommencing BLAST search for $pdbs[$i] chain $p_chains[$i]...\n";	# pedro added

	# need to write $query_seqs[$i] into query.fasta

	open(QSEQ,">query.fasta");

	print QSEQ $query_seqs[$i],"\n";

	close(QSEQ);

	system("$BLASTPATH/blastpgp -p blastpgp -d $DBPATH/$db -i query.fasta -e $e_value -h $e_value -j $v5 -m 6 -o out")==0 || die ">>> FAILURE in BLAST run <<<\n\n";

	$destination=$pdbs[$i]."_";
	$destination=$destination."$p_chains[$i]";

	print "Writing alignment to $destination.blast.\n";

	system("mv out $destination.blast");


	$alignment=$pdbs[$i]."_";
	$alignment=$alignment."$p_chains[$i]";
	$alignment=$alignment.".blast";


	$align_strt{$pdbs[$i]}=1;

	$n_query_seen=0;
	$conv=0;
	$round=0;
	%seq=();
	%first_of_block=();
	%last_of_block=();
	%seen=();
	
if ($v5 >= 2) {				# pedro added from version test7

	open(ALIGN,"<$alignment");

	while(<ALIGN>){

		chomp;
		$line=$_;

		if($line=~/\(([0-9]+) letters\)/){
			$len_align=$1;
			$len_prof=$1;
		}

		if($line=~/Results from round/){
			$round=1;
			%scores=();
			%evals=();
		} # end of if line

		if($line=~/^QUERY /){
			%seen=();
			$round=0;
		}

		if(($line=~/CONVERGED/)||($line=~/round $v5/)){
			$conv=1;
		}

		if($line=~/  Database:/){
			$conv=0;
		}	
			
		if(($round==1)&&($line=~/^[a-z]/)){
			($id,$this_score,$this_eval)=/^[a-z]{2,3}\|+([A-Z0-9_\.]+)\|{0,1}.* +([0-9]+) +([0-9]*.{0,1}e{0,1}-{0,1}[0-9]+)/;

			$id=~s/\.[0-9]+//;
			$scores{$id}=$this_score;
			$evals{$id}=$this_eval;
			#print "Sequence $id had score $this_score with E-value $this_eval.\n";

		} # end of if round

		if(($conv==1)&&($line!~/CONVERGED/)&&($line!~/^\s*$/)){

			$line=~s/\s{2,}/ /g;
			@fields=split(' ',$line);

			if ($line=~/^QUERY/){

				if($n_query_seen==0){
					$align_strt{$pdbs[$i]}=$fields[1];
					$al_off{$pdbs[$i]}=$align_strt{$pdbs[$i]}-1;
				} # end of of n_query_seen

				if($n_query_seen>=1){
					foreach $sid (keys %seq){
						$seen{$sid}=0;
					}
				}

				++$n_query_seen;
			} # end of if QUERY

			if($line=~/^[A-Z0-9_]+[\s]+/){
				$seq_id=$fields[0];

				++$seen{$seq_id};

				if($#fields==1){
					$fields[2]=$fields[1];
					$fields[1]=0;
					$fields[3]=0;
				}# end of if fields

				$sequ_frag=$fields[2];

				if($sequ_frag=~/ [0-9]+$/){
					$sequ_frag=~s/ [0-9]+//;
				} # end of if sequ_frag

				if($n_query_seen==1){

					if(!(exists($seq{$seq_id}{1}))){
						$hsp=1;
					} # end of if exists

					if(exists($seq{$seq_id}{1})){
						@keys_used=keys %{$seq{$seq_id}};
						$no_hits=($#keys_used)+1;
						$hsp=$no_hits+1;
					} # end of if HSP present

				} # end of if n_query_seen==1

				if($n_query_seen>1){

					# which sequence are we extending?

					$hsp=$seen{$seq_id};

					# just check for possible errors

					if(($last_of_block{$seq_id}{$hsp}!=0)&&($first_of_block{$seq_id}{$hsp}-$last_of_block{$seq_id}{$hsp}>1)){
						print "Sequence fragment potentially added to wrong sequence...\n";
					}

				} # end of if n_query_seen>1

				print "Adding $sequ_frag to sequence $seq_id,$hsp.\n";
				
				$seq{$seq_id}{$hsp}=$seq{$seq_id}{$hsp}.$sequ_frag;
				$first_of_block{$seq_id}{$hsp}=$fields[1];
				$last_of_block{$seq_id}{$hsp}=$fields[3];
			} # end of

		} # if conv==1

	} # end of while(ALIGN)

	close(ALIGN);
	
}	# close (if $v5 >= 2)

if ($v5 == 1) {				# pedro added from version 7

	open(ALIGN,"<$alignment");

	while(<ALIGN>){

		chomp;
		$line=$_;

		if($line=~/\(([0-9]+) letters\)/){
			$len_align=$1;
			$len_prof=$1;
		}

		if($line=~/Searching\.\.\./){
			$round=1;
			%scores=();
			%evals=();
		} # end of if line

		if($line=~/^QUERY /){
			%seen=();
			$round=0;
		}

		if(($line=~/CONVERGED/)||($line=~/^Sequences producing/)){
			$conv=1;
		}

		if($line=~/  Database:/){
			$conv=0;
		}	
			
		if(($round==1)&&($line=~/^[a-z]/)){
			($id,$this_score,$this_eval)=/^[a-z]{2,3}\|+([A-Z0-9_\.]+)\|{0,1}.* +([0-9]+) +([0-9]*.{0,1}e{0,1}-{0,1}[0-9]+)/;

			$id=~s/\.[0-9]+//;
			$scores{$id}=$this_score;
			$evals{$id}=$this_eval;
			#print "Sequence $id had score $this_score with E-value $this_eval.\n";

		} # end of if round

		if(($conv==1)&&($line!~/CONVERGED/)&&($line!~/^\s*$/)){

			$line=~s/\s{2,}/ /g;
			@fields=split(' ',$line);

			if ($line=~/^QUERY/){

				if($n_query_seen==0){
					$align_strt{$pdbs[$i]}=$fields[1];
					$al_off{$pdbs[$i]}=$align_strt{$pdbs[$i]}-1;
				} # end of of n_query_seen

				if($n_query_seen>=1){
					foreach $sid (keys %seq){
						$seen{$sid}=0;
					}
				}

				++$n_query_seen;
			} # end of if QUERY

			if($line=~/^[A-Z0-9_]+[\s]+/){
				$seq_id=$fields[0];

				++$seen{$seq_id};

				if($#fields==1){
					$fields[2]=$fields[1];
					$fields[1]=0;
					$fields[3]=0;
				}# end of if fields

				$sequ_frag=$fields[2];

				if($sequ_frag=~/ [0-9]+$/){
					$sequ_frag=~s/ [0-9]+//;
				} # end of if sequ_frag

				if($n_query_seen==1){

					if(!(exists($seq{$seq_id}{1}))){
						$hsp=1;
					} # end of if exists

					if(exists($seq{$seq_id}{1})){
						@keys_used=keys %{$seq{$seq_id}};
						$no_hits=($#keys_used)+1;
						$hsp=$no_hits+1;
					} # end of if HSP present

				} # end of if n_query_seen==1

				if($n_query_seen>1){

					# which sequence are we extending?

					$hsp=$seen{$seq_id};

					# just check for possible errors

					if(($last_of_block{$seq_id}{$hsp}!=0)&&($first_of_block{$seq_id}{$hsp}-$last_of_block{$seq_id}{$hsp}>1)){
						print "Sequence fragment potentially added to wrong sequence...\n";
					}

				} # end of if n_query_seen>1

				print "Adding $sequ_frag to sequence $seq_id,$hsp.\n";
				
				$seq{$seq_id}{$hsp}=$seq{$seq_id}{$hsp}.$sequ_frag;
				$first_of_block{$seq_id}{$hsp}=$fields[1];
				$last_of_block{$seq_id}{$hsp}=$fields[3];
			} # end of

		} # if conv==1

	} # end of while(ALIGN)

	close(ALIGN);
	
}	# close (if $v5 == 1)


	print "\nAlignment length is $len_align residues.\n";
	print "Alignment start is residue $align_strt{$pdbs[$i]} (according to BLAST).\n";
	print "Alignment start is residue $resnums{$pdbs[$i]}[0] (according to PDB).\n";

	$num_seqs=0;

	delete $seq{""}{1};
	$num_seqs=0;

	# code to report all hash sequence IDs removed from here

	# and now a bit of housework
	# we want to transfer the alignment to a copy of the original hash
	# but this time we want to remove any columns corresponding to
	# gaps in the query sequence

	%seq_final=();

	# Added on July 22nd 2004 to address the problem
	# of mismatched input and output sequence lengths
	# where BLAST curtails certain sequences...

	if($len_align>$last_of_block{"QUERY"}{1}){
		$len_align=$last_of_block{"QUERY"}{1};
	}

	for($pos=0;$pos<=length($seq{"QUERY"}{1});++$pos){

		if(substr($seq{"QUERY"}{1},$pos,1)!~/-/){
			foreach $seq_id (keys(%seq)){
				foreach $hsp_id (keys(%{$seq{$seq_id}})){
					$add=substr($seq{$seq_id}{$hsp_id},$pos,1);
					$seq_final{$seq_id}{$hsp_id}=$seq_final{$seq_id}{$hsp_id}.$add;
				}
			}
		}

	}

	%seq=%seq_final;

	# this is a diagnostic print only

	#for ($pr=0;$pr<=length($seq{"QUERY"}{1});$pr+=60){
	#foreach $seq_id (keys(%seq)){
	#foreach $hspno (keys %{$seq{$seq_id}}){
	#print sprintf("%-11s",$seq_id)," ",$hsp_no,":",substr($seq{$seq_id}{$hspno},$pr,60),"\n";
	#}
	#}
	#print "\n\n";
	#}

	$query=$seq{"QUERY"}{1};
	$len_query=length($query);

	foreach $id (keys %seq){
		foreach $sp (keys %{$seq{$id}}){

			if ($id cmp "QUERY"){
				if (!($seq{"QUERY"}{1} cmp $seq{$id}{$sp})){
					print "Query sequence is duplicated in alignment - therefore removing it...\n";
					delete $seq{"QUERY"}{1};
				}
			}

		}
	}

	foreach $id (keys(%seq)){
		foreach $id2 (keys(%{$seq{$id}})){
			#print $id,",",$id2," ",$first_of_block{$id}{$id2}," ",$last_of_block{$id}{$id2},"\n";
			++$num_seqs;
		}
	}
	print "\n\n";

	print "Aligned $num_seqs sequences.\n";

	$alpha=$ARGV[0];
	$beta=$ARGV[1];
	$gamma=$ARGV[2];

	print "Collating profiles with alpha $alpha, beta $beta, gamma $gamma.\n";

	# need to modify the value of len_align because
	# the value assigned earlier is actually the length of the query
	# and not the length of the alignment. Because of a BLAST oddity
	# these are not always the same.

	# new line added - 01 /11/ 04
	$len_align=$len_align-$align_strt{$pdbs[$i]}+1;

	# how long is the alignment?

	print "Working with alignment length $len_align.\n\n";

	# First we need to know the weights of all the sequences
	# We'll put these into a hash like the sequences

	foreach $seq_id (keys(%seq)){
		foreach $hspno (keys(%{$seq{$seq_id}})){

			$run_tot=0;

			for($pos=0;$pos<=$len_align-1;++$pos){

				# count symbol types in column pos

				%symbol_tally=();
				$no_symbols[$pos]=0;

				foreach $inner_id (keys(%seq)){
					foreach $inhsp (keys%{$seq{$inner_id}}){
						++$symbol_tally{substr($seq{$inner_id}{$inhsp},$pos,1)};
					}
				}

				foreach $symbol (@aa){
					if ($symbol_tally{$symbol}>0) {
						#print "Column $pos has $symbol_tally{$symbol} instances of $symbol.\n";
						++$no_symbols[$pos];
					} # end of if
				} # end of foreach

				# count number of times symbol in this sequence appears in column pos

				$nxi=$symbol_tally{substr($seq{$seq_id}{$hspno},$pos,1)};
				$sym_here=substr($seq{$seq_id}{$hspno},$pos,1);
				#print "Symbol $sym_here occurs $nxi times in column $pos.\n";

				# multiply two together, invert and add to the running total

				$run_tot=$run_tot+(1/($nxi*$no_symbols[$pos]));

			} # end of for on pos

			# divide by alignment length

			$weight{$seq_id}{$hspno}=$run_tot/$len_align;

			#print "$seq_id has weight $weight{$seq_id}{$hspno}.\n";

			$sum_weights=$sum_weights+$weight{$seq_id}{$hspno};

		} # end of foreach hspno
	} # end of foreach seq

	#print "Sum of sequence weights is $sum_weights.\n";

	# loop along alignment

	for($pos=0;$pos<=$len_align-1;++$pos){

		$sig_p=0;
		$entropy[$pos]=0;

		# calculate entropy

		for($sym=0;$sym<=$#aa;++$sym){
			$pa[$sym]=0.0;
			foreach $seq_id (keys(%seq)){
				foreach $hsp_id (keys%{$seq{$seq_id}}){
					if(substr($seq{$seq_id}{$hsp},$pos,1)=~/$aa[$sym]/){
						$pa[$sym]=$pa[$sym]+$weight{$seq_id}{$hsp};
					} # end of if
				} # end of foreach
			} # end of foreach
			#print "Probability of residue $aa[$sym] in position $pos is $pa[$sym].\n";
			$sig_p=$sig_p+$pa[$sym];
		} # end for in sym

		#print "Total probability at position $pos is $sig_p.\n";

		for($sym=0;$sym<=$#aa;++$sym){
			if($pa[$sym]>0){
				$plog2p=$pa[$sym]*(log($pa[$sym])/log(2));
				#print "palog2pa for $aa[$sym] is $plog2p.\n";
				$entropy[$pos]=$entropy[$pos]+$plog2p;
			}
		} # end for in sym

		$entropy[$pos]=-1*$entropy[$pos];

		# calculate lambda factor

		$lambda_t=(log(min($num_seqs,21))/log(2))**-1;

		#print "Lambda_t is $lambda_t\n";
		#print "Entropy in position $pos is $entropy[$pos].\n";

		# calculate the symbol diversity

		$t[$pos]=$lambda_t*$entropy[$pos];

		$alpha_fun[$pos]=(1-$t[$pos])**$alpha;

		#print "Alpha factor at residue $pos: $alpha_fun[$pos].\n";

		# find the stereochemical diversity at this position

		%symbol_tally=();
		$no_nongap[$pos]=0;

		foreach $inner_id (keys(%seq)){
			foreach $inhsp (keys %{$seq{$inner_id}}){
				++$symbol_tally{substr($seq{$inner_id}{$inhsp},$pos,1)};
			}
		}

		foreach $symbol (@aa){
			if (($symbol_tally{$symbol}>0)&&($symbol!~/-/)) {
				#print "Column $pos has $symbol_tally{$symbol} instances of $symbol.\n";
				$no_nongap[$pos]=$no_nongap[$pos]+$symbol_tally{$symbol};
				#++$no_nongap[$pos];
			} # end of if
		} # end of foreach

		# find consensus point xcon - which is an array

		#print "Column $pos has $no_nongap[$pos] non-gap symbols in it.\n";

		for($el=0;$el<=($#aa)-1;++$el){

			$xcon[$el]=0.0;

			for($type=0;$type<=($#aa)-1;++$type){
				#print "> $aa[$type], $symbol_tally{$aa[$type]}, $BLOSUM{$aa[$type]}{$aa[$el]}\n";
				$term=$symbol_tally{$aa[$type]}*$BLOSUM{$aa[$type]}{$aa[$el]};
				$xcon[$el]=$xcon[$el]+$term;
			}
		}

		for($el=0;$el<=($#aa)-1;++$el){
			$xcon[$el]=$xcon[$el]/$no_nongap[$pos];
		}

		#print "Consensus point is @xcon.\n";

		# Now want average distance of each sequence from consensus
		# over all the amino acids observed in the alignment column

		for($type=0;$type<=($#aa)-1;++$type){

			$type_dist[$type]=0.0;

			for($el=0;$el<=($#aa)-1;++$el){
				# calculate the distance for this type from consensus
				$diff=$xcon[$el]-$BLOSUM{$aa[$el]}{$aa[$type]};
				$dist[$type]=$dist[$type]+($diff**2);
			}
		}

		for($type=0;$type<=($#aa)-1;++$type){
			$dist[$type]=sqrt($dist[$type]);
			#print "Distance of type $aa[$type] from consensus: $dist[$type].\n";
		}

		$sig_dist=0.0;

		for($type=0;$type<=($#aa)-1;++$type){
			$sig_dist=$sig_dist+$symbol_tally{$aa[$type]}*$dist[$type];
		}
		#print "Total distance of all types from consensus: $sig_dist.\n";

		$r[$pos]=$sig_dist/$no_nongap[$pos];

		#print "Average distance from consensus point is $r[$pos].\n";

		$r[$pos]=$r[$pos]*$lambda_r;

		$beta_fun[$pos]=(1-$r[$pos])**$beta;

		#print "Beta factor at residue $pos: $beta_fun[$pos].\n";

		# calculating the gap function
		# find the gap cost at this position

		$num_gaps[$pos]=0;

		foreach $seq_id (keys(%seq)){
			foreach $hsp_id (keys(%{$seq{$seq_id}})){

				if(substr($seq{$seq_id}{$hsp},$pos,1)=~/-/){
					++$num_gaps[$pos];
				}

			} # end of foreach in hsp_id
		} # end of foreach in seq_id

		$g[$pos]=$num_gaps[$pos]/$num_seqs;

		#print "$pos has $num_gaps[$pos] gaps in $num_seqs sequences.\n";

		$gamma_fun[$pos]=(1-$g[$pos])**$gamma;

		#print "Gamma factor at residue $pos: $gamma_fun[$pos].\n";

		# OK let's find the score for this residue

		$c_trident[$pos]=$alpha_fun[$pos]*$beta_fun[$pos]*$gamma_fun[$pos];

	} # end of for in pos

	# OK got it!
	# and now we can output how well conserved the different residue positions are

	$align_score=$pdbs[$i];
	$align_score=$align_score."$p_chains[$i]";		# pedro added
	$align_score=$align_score.".profile";

	open(CTRI,">$align_score");

	# We will need to work out which residue is which number so we can
	# output the c_trident value for each residue

	$chnid=$p_chains[$i];

	# changed this loop to allow for missing N-terminal residues in
	# BLAST output

	for($pos=0;$pos<=$len_prof-1;++$pos){

		if(substr($query_seqs[$i],$pos,1)=~/A/){$resnam="ALA";}
		if(substr($query_seqs[$i],$pos,1)=~/C/){$resnam="CYS";}
		if(substr($query_seqs[$i],$pos,1)=~/D/){$resnam="ASP";}
		if(substr($query_seqs[$i],$pos,1)=~/E/){$resnam="GLU";}
		if(substr($query_seqs[$i],$pos,1)=~/F/){$resnam="PHE";}
		if(substr($query_seqs[$i],$pos,1)=~/G/){$resnam="GLY";}
		if(substr($query_seqs[$i],$pos,1)=~/H/){$resnam="HIS";}
		if(substr($query_seqs[$i],$pos,1)=~/I/){$resnam="ILE";}
		if(substr($query_seqs[$i],$pos,1)=~/K/){$resnam="LYS";}
		if(substr($query_seqs[$i],$pos,1)=~/L/){$resnam="LEU";}
		if(substr($query_seqs[$i],$pos,1)=~/M/){$resnam="MET";}
		if(substr($query_seqs[$i],$pos,1)=~/N/){$resnam="ASN";}
		if(substr($query_seqs[$i],$pos,1)=~/P/){$resnam="PRO";}
		if(substr($query_seqs[$i],$pos,1)=~/Q/){$resnam="GLN";}
		if(substr($query_seqs[$i],$pos,1)=~/R/){$resnam="ARG";}
		if(substr($query_seqs[$i],$pos,1)=~/S/){$resnam="SER";}
		if(substr($query_seqs[$i],$pos,1)=~/T/){$resnam="THR";}
		if(substr($query_seqs[$i],$pos,1)=~/V/){$resnam="VAL";}
		if(substr($query_seqs[$i],$pos,1)=~/W/){$resnam="TRP";}
		if(substr($query_seqs[$i],$pos,1)=~/Y/){$resnam="TYR";}

		$resno=$resnums_final{$pdbs[$i]}[$pos];

		$opos=$pos-$align_strt{$pdbs[$i]}+1;

		if ($opos>=0){

			if (!($c_trident[$opos])){
				$c_trident=0.000;
			}else {
				$c_trident=$c_trident[$opos];
			}

			print CTRI $chnid,"  ",sprintf("%4s",$resno),"  ",$resnam,"  ",sprintf("%5.3f",$c_trident),"\n";

		} # end of if in opos

		if($opos<0){

			$c_trident=0.000;

			print CTRI $chnid,"  ",sprintf("%4s",$resno),"  ",$resnam,"  ",sprintf("%5.3f",$c_trident),"\n";

		} # end of if in opos

	} # end of for in pos

	close(CTRI);

# ::::::::::::::::::::::::::::::::::::::::::::::::::::::::::::::::::::::::::::::

	# Rename xxxx_X.blast to $v4_xxxxX.blast
	$alignment2 = $alignment;
	$alignment2 =~s/\_//;
	system ("mv $alignment $v4"."_"."$alignment2");

	# Rename xxxxX.profile to $v4_xxxxX.profile
	system ("mv $align_score $v4"."_"."$align_score");

# ::::::::::::::::::::::::::::::::::::::::::::::::::::::::::::::::::::::::::::::

} # end of for in i


#  Richard's Script Ends
# ::::::::::::::::::::::::::::::::::::::::::::::::::::::::::::::::::::::::::::::


# ::::::::::::::::::::::::::::::::::::::::::::::::::::::::::::::::::::::::::::::
# Pedro's Script (write_cs.pl) Starts
# ::::::::::::::::::::::::::::::::::::::::::::::::::::::::::::::::::::::::::::::


# We have a list of PDB structures

open (PD, "$INFILE") || die;
@pdblist =<PD>;
close (PD);


### READING pdbs.list ###

for $pl1 (@pdblist) {

	chomp $pl1;
	#system("rm -f $pl1");
	$pl2 = substr ($pl1, 0, 4);					# pdb 4 letter code
	$pl3 = substr ($pl1, -1, 1);					# pdb chain identifier


	system ("grep 'EXPDTA' $pl2".".pdb > EXPDTA_line.txt");
	open (LT, "EXPDTA_line.txt") || die;
	@lt = <LT>;
	close (LT);
	
	open (DH, ">20_"."$pl1"."_cs.pdb") || die;
	
	
	%pro_hash=();							# hash for storing residue no. and conservation value
	open (EH, "20_"."$pl1".".profile") || die;
	
	while ($read = <EH>) {
		$aano = substr ($read, 1, 6);				# $aano stores residue no.
		$aano =~s/\s+//;
		$cs_value = substr ($read, 14, 5);			# $cs_value stores conservation value 

		$pro_hash{$aano}=$cs_value;				# writing $aano and $cs_value into the hash, %pro_hash
	}
	
	close (EH);
	
#	for $ha (sort keys %hash) { print "$ha $hash{$ha}\n";}


### READING THE PDB FILE EITHER NMR or XRAY STRUCTURES ###


	if ($lt[0] =~/NMR/) {
	
		@atom=();						# array for storing ATOM line from a PDB file
		open (FH, "$pl2".".pdb") || die;
	
		$flag="OFF";
			
		while ($readin =<FH>) {
		
			if ($readin =~/^HEADER/) {print DH "$readin\n";}		
		
			if ($readin =~/^MODEL\s+1\s+$/) {$flag = "ON";}	# Start reading from MODEL 1 
			if ($readin =~/^ENDMDL\s+$/) {$flag = "OFF";}	# End reading at ENDMDL

			if ($flag eq "ON") {
			
				$ato = substr ($readin, 0, 60);
				$aton = substr ($readin, 21, 1);
				$aton =~s/\s+//g;
				
				if ($aton eq $pl3) {push @atom, $ato;}
			}
		}
		
		close (FH);
			
	 
		pop @atom;						# remove the last item: TER
	}
	
	
	if ($lt[0] =~/(XRAY|X-RAY|X RAY)/) {

		@atom=();						# array for storing ATOM line from a PDB file
		open (FH, "$pl2".".pdb") || die;
	
		while ($readin = <FH>) {
	
			if ($readin =~/^HEADER/) {print DH "$readin\n";}
			
			if ($readin =~/^ATOM/) {			# if matching ^ATOM
				$ato = substr ($readin, 0, 60);		# $ato stores first 60 characters from the ATOM line
				$aton = substr ($readin, 21, 1);	# $aton stores the pdb chain identifier from the ATOM line
				$aton =~s/\s+//g;
			
				if ($aton eq $pl3) { push @atom, $ato;}
				# if the request chain identifier matches the PDB one, store them in the array, @atom
			}
		}
		
		close (FH);

	}
	
	system ("rm EXPDTA_line.txt");


### MATCHING ###
		
	for $at (@atom) {
		
		$atn = substr ($at, 22, 5);				# $atn stores residue no. from the ATOM line
		$atn =~s/\s+//g;
		
			for $ha (%pro_hash) {
		
				if ($atn == $ha) {print DH "$at $pro_hash{$ha}\n";}
				# if residue no. from ATOM line matches the one from the profile, print them out
			}
	}

	close (DH);
	
	#system ("rm $TMPPDBPATH/$pl2".".pdb");

}	# end for loop

system("rm -f *cs.pdb");
system("rm -f *.blast");

# Pedro's Script Ends
# ::::::::::::::::::::::::::::::::::::::::::::::::::::::::::::::::::::::::::::::

exit;		# exit for the whole script

# ::::::::::::::::::::::::::::::::::::::::::::::::::::::::::::::::::::::::::::::


# Subroutine from Richard's script

sub min() {

	my $num1=$_[0];
	my $num2=$_[1];

	if ($num1<$num2){
		return $num1;
	} else {
		return $num2;
	}
	exit;
}

# ::::::::::::::::::::::::::::::::::::::::::::::::::::::::::::::::::::::::::::::
