# Supplementary material for: SitesIdentify: a protein functional site prediction tool
Source: BMC Bioinformatics. 2009 Nov 18;10:379. doi: 10.1186/1471-2105-10-379 (PMC2783165; doi:10.1186/1471-2105-10-379)
Supplement: Additional file 1 — SitesIdentify source code. Compressed file containing the source code for SitesIdentify. [file 1471-2105-10-379-S1.gz › SI_export/examples/cupin_to_map.scr]

#! /usr/bin/tcsh

#------------------------------------------------------------------------
# pdb_to_map combo script will run the following programs, going from
# PDB file to a 'regular' grid es potl map in mV units and X-PLOR format:
# set up for cupin i/p currently

# pdb_es			PROGS with cupin.pdb (cupin - metal)
# make_polh_gen_ctr
# polh_gen
# make_escalc_ctr
# escalc
# *NEW* polh_move
# *NEW* escalc (again)
# fdcalc (regular grid) 1.4 A probe
# fdcalc (regular grid) 1.0 A probe

# pdb_es			PROGS with cupin_ion.pdb (cupin + metal)
# make_polh_gen_ctr
# polh_gen
# make_escalc_ctr
# escalc
# *NEW* polh_move
# *NEW* escalc (again)
# fdcalc (regular grid) 1.4 A probe

# efld map and peak classification with fdmap_xplor, followed by deletion
# of the maps to allow for re-generation with fdcupin_to_xplor

# also now some focus grid action in there; centre from as gps file

# xplor maps generation with fdcupin_to_xplor.scr
#------------------------------------------------------------------------

#------------------------------------------------------------------------
# set overall environment variables

setenv BIN	/home/jtw/progs/sgi_bin/
setenv DATA	/home/jtw/progs/data/
setenv EXAMPLES	/home/jtw/progs/example_input/
#------------------------------------------------------------------------

#------------------------------------------------------------------------
# various run parameters

setenv CYS_INCLUDE	'no'
setenv PH		'7.0'
setenv WHICH_VDW	'1'
setenv 	which_vdw	'1'
setenv WATERS		'F'	# following parameters for pdb_es
setenv OTHER_HETATM	'T'
setenv PROTEIN		'T'
setenv NUCLEIC		'F'
#------------------------------------------------------------------------

#------------------------------------------------------------------------
cp cupin.pdb cup.pdb
setenv MOLECULE_COORDS 'cup'	# cupin - metal to start with

$BIN/pdb_es
rm -f pdb_es_temp.pdb	# lnx add on since can't 'DISPOSE'
mv pdb_es.inf 'pdb_es_'$MOLECULE_COORDS'.inf'

$BIN/make_polh_gen_ctr
cp 'polh_gen_'$MOLECULE_COORDS'.ctr' polh_gen.ctr
$BIN/polh_gen
rm -f polh_gen.ctr
mv polh_gen.inf 'polh_gen_'$MOLECULE_COORDS'.inf'

setenv	ALL_CHARGES	'YES'
$BIN/make_escalc_ctr
cp 'es_'$MOLECULE_COORDS'_all.ctr' escalc.ctr
$BIN/escalc
rm -f escalc.ctr

$BIN/polh_move
mv $MOLECULE_COORDS'_esH.pdb' $MOLECULE_COORDS'_esH_unmoved.pdb'
mv $MOLECULE_COORDS'_esH_best.pdb' $MOLECULE_COORDS'_esH.pdb'
cp $MOLECULE_COORDS'_esH.pdb' $MOLECULE_COORDS'_esH_moved.pdb'
rm -f es_cup_all.inf
rm -f es_cup_all.qop

cp 'es_'$MOLECULE_COORDS'_all.ctr' escalc.ctr
$BIN/escalc
rm -f escalc.ctr

cp fdcalc_cupin14.ctr fdcalc.ctr
$BIN/fdcalc
rm -f fdcalc.ctr
rm -f fd_cup.dlc
# rm -f fd_cup.dfx 	! used only for diel (E)
rm -f fd_cup.chr
rm -f fd_cup.ion
rm -f fd_cup.crw
rm -f fd_cup.mol
rm -f fd_cup.inf
mv fd_cup.pot potl_14.pot
mv fd_cup.itr itr_14.itr

cp fdcalc_cupin10.ctr fdcalc.ctr
$BIN/fdcalc
rm -f fdcalc.ctr
rm -f fd_cup.dlc
# rm -f fd_cup.dfx 	! used only for diel (E)
rm -f fd_cup.chr
rm -f fd_cup.ion
rm -f fd_cup.crw
mv fd_cup.pot potl_10.pot
mv fd_cup.mol mol_10.mol
mv fd_cup.itr itr_10.itr
rm -f cup.pdb
map_cleanup.scr
#------------------------------------------------------------------------

#------------------------------------------------------------------------
cp cupin_ion.pdb cup.pdb
setenv MOLECULE_COORDS 'cup'	# cupin + metal next

$BIN/pdb_es
rm -f pdb_es_temp.pdb	# lnx add on since can't 'DISPOSE'
mv pdb_es.inf 'pdb_es_'$MOLECULE_COORDS'.inf'

$BIN/make_polh_gen_ctr
cp 'polh_gen_'$MOLECULE_COORDS'.ctr' polh_gen.ctr
$BIN/polh_gen
rm -f polh_gen.ctr
mv polh_gen.inf 'polh_gen_'$MOLECULE_COORDS'.inf'

setenv	ALL_CHARGES	'YES'
$BIN/make_escalc_ctr
cp 'es_'$MOLECULE_COORDS'_all.ctr' escalc.ctr
$BIN/escalc
rm -f escalc.ctr

$BIN/polh_move
mv $MOLECULE_COORDS'_esH.pdb' $MOLECULE_COORDS'_esH_unmoved.pdb'
mv $MOLECULE_COORDS'_esH_best.pdb' $MOLECULE_COORDS'_esH.pdb'
cp $MOLECULE_COORDS'_esH.pdb' $MOLECULE_COORDS'_esH_moved.pdb'
rm -f es_cup_all.inf
rm -f es_cup_all.qop

cp 'es_'$MOLECULE_COORDS'_all.ctr' escalc.ctr
$BIN/escalc
rm -f escalc.ctr

cp fdcalc_cupin14.ctr fdcalc.ctr
$BIN/fdcalc
rm -f fdcalc.ctr
rm -f fd_cup.dlc
# rm -f fd_cup.dfx 	! used only for diel (E)
rm -f fd_cup.chr
rm -f fd_cup.ion
rm -f fd_cup.crw
rm -f fd_cup.inf
mv fd_cup.pot potlion_14.pot
mv fd_cup.mol molion_14.mol
mv fd_cup.itr itrion_14.itr
rm -f cup.pdb
#map_cleanup.scr

# now the focus grid run (14 probe with ion)

cp fdcalc_cupin14_foc.ctr fdcalc.ctr
$BIN/cupin_focus
rm -f fdcalc.ctr
mv fdcalc_new.ctr fdcalc.ctr
$BIN/fdcalc
rm -f fdcalc.ctr
rm -f fd_cup.dlc
# rm -f fd_cup.dfx 	! used only for diel (E)
rm -f fd_cup.chr
rm -f fd_cup.ion
rm -f fd_cup.crw
mv fd_cup.pot potlion_14_foc.pot
mv fd_cup.mol molion_14_foc.mol
mv fd_cup.itr itrion_14_foc.itr
rm -f cup.pdb
map_cleanup.scr
#------------------------------------------------------------------------

# map stuff just to get a formatted file of electric field peak info for
# the cupin WITHOUT ion and 1.0 A grid.

cp cupin.pdb temp.pdb
cp potl_10.pot fd_temp.pot
cp mol_10.mol fd_temp.mol
mv itr_10.itr fd_temp.itr
cp cupin_as.gps temp_as.gps
setenv MOLECULE 'temp'
setenv PEAK_DIST 'yes'
$BIN/fdmap_xplor
mv temp_peaks.inf without_ion_peaks.inf
rm -f *temp*.*

# map stuff just to get a formatted file of electric field peak info for
# the cupin WITH ion.

cp cupin_ion.pdb temp.pdb
cp potlion_14.pot fd_temp.pot
cp molion_14.mol fd_temp.mol
mv itrion_14.itr fd_temp.itr
cp cupin_as.gps temp_as.gps
setenv MOLECULE 'temp'
setenv PEAK_DIST 'yes'
$BIN/fdmap_xplor
mv temp_peaks.inf with_ion_peaks.inf
#mv temp_dfld.txt dfldion_14.txt
#mv temp_enrgy.txt enrgyion_14.txt
rm -f *temp*.*
rm -f fd_temp.itr

# map stuff just to get a formatted file of electric field peak info for
# the cupin WITH ion - NOW on the FOCUS GRID.

cp cupin_ion.pdb temp.pdb
cp potlion_14_foc.pot fd_temp.pot
cp molion_14_foc.mol fd_temp.mol
mv itrion_14_foc.itr fd_temp.itr
cp cupin_as.gps temp_as.gps
setenv MOLECULE 'temp'
setenv PEAK_DIST 'yes'
$BIN/fdmap_xplor
mv temp_peaks.inf with_ion_peaks_foc.inf
#mv temp_dfld.txt dfldion_14.txt
#mv temp_enrgy.txt enrgyion_14.txt
rm -f *temp*.*
rm -f *.itr

# map stuff (including translation of cupin.pdb -> cupin_map.pdb)
# processing various probe/+/- ion maps

$BIN/fdcupin_to_xplor

# get rid of the fdcalc maps and focus maps (wrong origin wrt map pdb)

rm -f *.pot
rm -f *.mol
rm -f *foc*.txt

exit
