# Supplementary material for: SitesIdentify: a protein functional site prediction tool
Source: BMC Bioinformatics. 2009 Nov 18;10:379. doi: 10.1186/1471-2105-10-379 (PMC2783165; doi:10.1186/1471-2105-10-379)
Supplement: Additional file 1 — SitesIdentify source code. Compressed file containing the source code for SitesIdentify. [file 1471-2105-10-379-S1.gz › SI_export/examples/prb_simple3_run.scr]

#! /usr/bin/tcsh

# run prb_simple3

setenv BIN		/home/jtw/progs/sgi_bin/
# setenv DATA		/home/jtw/progs/data/

# i/p files:
#	prb_simple3.in	unformatted rotamers o/p from sc_freedom
# set ROT_PROBS to 'no' to stop writing of ind rot probabilities line

cp sc_X.prb prb_simple3.in
setenv ROT_PROBS	'yes'

$BIN/prb_simple3

# o/p files:
#	prb_simple3.out - formatted file of residue rotamer information

cp prb_simple3.out sc_X.simp

rm -f prb_simple3.in
rm -f prb_simple3.out
