# Supplementary material for: SitesIdentify: a protein functional site prediction tool
Source: BMC Bioinformatics. 2009 Nov 18;10:379. doi: 10.1186/1471-2105-10-379 (PMC2783165; doi:10.1186/1471-2105-10-379)
Supplement: Additional file 1 — SitesIdentify source code. Compressed file containing the source code for SitesIdentify. [file 1471-2105-10-379-S1.gz › SI_export/examples/pdb_linearcomb_to_fdmap.scr]

#! /usr/bin/tcsh

#------------------------------------------------------------------------
# pdb_linearcomb_to_fdmap script runs fdmap on a potential file
# resulting from a given linear combination of a uniform charging
# and a specified FD or DH or FD/DH pKa updated charge set.

# The process starts simply with a pdb file, and ends with various info
# files from fdmap_xplor, and various (potl,efld) xplor format maps.
# If PEAK_DIST is 'yes', then we us to Gail's cat res file to assess
# AS id performance.

#		make_es_gps
# 		pdb_es
# 		make_polh_gen_ctr
# 		polh_gen

# ---uniform charging branch---		---escalc_pkupdate branch---
# make_escalc_ctr			make_escalc_ctr
# escalc				escalc
# escalc_pkupdate
# fdcalc (reg grid/1.4 A probe)		fdcalc (reg grid/1,4 A probe)

# 		potl_linearcomb		combine the 2 potential files

# 		fdmap_xplor	on the linear combination
#------------------------------------------------------------------------

#------------------------------------------------------------------------
# set overall environment variables

setenv BIN	/fs/wolf/home/jtw/progs/lnx_bin/
#setenv DATA	/fs/wolf/home/jtw/progs/data/	# set for each SECTION
setenv EXAMPLES	/fs/wolf/home/jtw/progs/example_input/

setenv MOLECULE		'XXXX'	# overwrite from calling perl script
setenv PEAK_DIST	'yes'
setenv MOLECULE_COORDS	'tmp'
#------------------------------------------------------------------------

#------------------------------------------------------------------------
# various run parameters

#----------------------------
setenv CYS_INCLUDE	'yes'
setenv TYR_IONISABLE	'yes'
#----------------------------

setenv PH		'7.0'
setenv WHICH_VDW	'1'
setenv 	which_vdw	'1'
setenv WATERS		'F'	# following parameters for pdb_es
setenv OTHER_HETATM	'T'
setenv PROTEIN		'T'
setenv NUCLEIC		'F'

setenv PK_ID		'FDDH_VdW12'		# pks to charge with
setenv ESCALC_FILE	'es_tmp_all.qop'	# for escalc_pkupdate
setenv PKCALC_FILE	'pk_calc.out'		# for escalc_pkupdate
setenv NODH_FIDDLE	'yes'			# if yes get nodh/pkrange
						# if no use fddh pks
#------------------------------------------------------------------------

cp '../min_struc/'$MOLECULE'_min_struc.pdb' $MOLECULE_COORDS'.pdb'

#------------------------------------------------------------------------
# INITIAL PROGS BEFORE BRANCHING
#------------------------------------------------------------------------

setenv DATA	/fs/wolf/home/jtw/progs/data/	# normal place

echo "make_es_gps"
$BIN/make_as_gps	# make $MOLECULE_as.gps

echo "pdb_es"
$BIN/pdb_es
rm -f pdb_es_temp.pdb	# lnx add on since can't 'DISPOSE'
mv pdb_es.inf 'pdb_es_'$MOLECULE_COORDS'.inf'

echo "make polh_gen"
$BIN/make_polh_gen_ctr
cp 'polh_gen_'$MOLECULE_COORDS'.ctr' polh_gen.ctr

echo "polh_gen"
$BIN/polh_gen
rm -f polh_gen.ctr
mv polh_gen.inf 'polh_gen_'$MOLECULE_COORDS'.inf'

#------------------------------------------------------------------------
# FIRST BRANCH - UNIFORM CHARGING
#------------------------------------------------------------------------

setenv DATA	/fs/wolf/home/jtw/progs/data/efld_tmp3/ # uniform charging

echo "make escalc	branch 1"
setenv	ALL_CHARGES	'YES'
$BIN/make_escalc_ctr
cp 'es_'$MOLECULE_COORDS'_all.ctr' escalc.ctr

echo "escalc		branch 1"
$BIN/escalc
rm -f escalc.ctr

echo "fdcalc		branch 1"
cp $EXAMPLES/fdcalc_grid20_pH70_reg.ctr fdcalc.ctr
$BIN/fdcalc
rm -f es_tmp*.*
rm -f fdcalc.ctr
rm -f fd_tmp.dlc
# rm -f fd_tmp.dfx 	! used only for diel (E)
rm -f fd_tmp.chr
rm -f fd_tmp.ion
rm -f fd_tmp.crw
rm -f fd_tmp.inf
mv fd_tmp.pot 'fd_'$MOLECULE'_A.pot'	# component A of linear combn
rm -f fd_tmp.mol			# get again in branch 2
rm -f fd_tmp.itr			# get again in branch 2

#------------------------------------------------------------------------
# SECOND BRANCH - pK updating from FD or DH or FD/DH
#------------------------------------------------------------------------

setenv DATA	/fs/wolf/home/jtw/progs/data/		# back to normal

echo "make escalc	branch 2"
setenv	ALL_CHARGES	'YES'
$BIN/make_escalc_ctr
cp 'es_'$MOLECULE_COORDS'_all.ctr' escalc.ctr

echo "escalc		branch 2"
$BIN/escalc
rm -f escalc.ctr

cp '../pks/pk_'$MOLECULE'_'$PK_ID'.out' pk_calc.out
echo "escalc_update	branch 2"
$BIN/escalc_pkupdate
rm -f pk_calc.out
rm -f es_tmp_all.qop
mv upd_es_tmp_all.qop es_tmp_all.qop
mv escalc_pkupdate.inf $MOLECULE'_pkupdate.inf'

cp $EXAMPLES/fdcalc_grid20_pH70_reg.ctr fdcalc.ctr
echo "fdcalc		branch 2"
$BIN/fdcalc
rm -f es_tmp*.*
rm -f fdcalc.ctr
rm -f fd_tmp.dlc
# rm -f fd_tmp.dfx 	! used only for diel (E)
rm -f fd_tmp.chr
rm -f fd_tmp.ion
rm -f fd_tmp.crw
rm -f fd_tmp.inf
mv fd_tmp.pot 'fd_'$MOLECULE'_B.pot'	# component B of linear combn
mv fd_tmp.mol 'fd_'$MOLECULE'.mol'
mv fd_tmp.itr 'fd_'$MOLECULE'.itr'

#------------------------------------------------------------------------

#------------------------------------------------------------------------
# LINEAR COMBINATION OF MAPS FOLLOWED BY FDMAP_XPLOR
#------------------------------------------------------------------------

setenv UNIFORM_WEIGHT		'0.5'	# 0->1 weight for branch 1
echo "potl_linearcomb"
$BIN/potl_linearcomb
rm -f 'fd_'$MOLECULE'_A.pot'
rm -f 'fd_'$MOLECULE'_B.pot'

#------------------------------------------------------------------------
# map stuff (including translation to -> $MOLECULE_map.pdb)
cp '../min_struc/'$MOLECULE'_min_struc.pdb' $MOLECULE'.pdb'
echo "fdmap_xplor"
$BIN/fdmap_xplor
rm -f $MOLECULE'.pdb'
#------------------------------------------------------------------------

rm -f polh*tmp*.*
rm -f polh_gen.pep
rm -f tmp*.pdb
rm -f pdb_es_tmp.*

rm -f 'fd_'$MOLECULE'.pot'
rm -f 'fd_'$MOLECULE'.mol'
rm -f 'fd_'$MOLECULE'.itr'
#rm -f $MOLECULE'_efld.txt'
#rm -f $MOLECULE'_mole.txt'
#rm -f $MOLECULE'_potl.txt'
#rm -f $MOLECULE'_map.pdb'

exit
