# Supplementary material for: SitesIdentify: a protein functional site prediction tool
Source: BMC Bioinformatics. 2009 Nov 18;10:379. doi: 10.1186/1471-2105-10-379 (PMC2783165; doi:10.1186/1471-2105-10-379)
Supplement: Additional file 1 — SitesIdentify source code. Compressed file containing the source code for SitesIdentify. [file 1471-2105-10-379-S1.gz › SI_export/examples/escalc_full_stdC.chr]

 escalc.chr file
QSET    ! i_qset
 1
HELX    ! macinc, n_helices, one rec per (nres1, nres2)
 F, 0
ITER    ! itrate
 F
EXCL    ! n_exclude, one rec per (atyp, res)
 1
SG    CYS 
OVER    ! n_override, one rec per (atyp,res,nres,newq,newionise,newpk,newprt)
 0
SWCH    ! nq_switch, one per rec (atyp, res, nres)
 0
XTRA    ! n_extra, one/rec (iclass,atyp,res,nres,q,ionise,pK,prtner,switch,xyz)
 0
END     ! end of chr file
