# Supplementary material for: SitesIdentify: a protein functional site prediction tool
Source: BMC Bioinformatics. 2009 Nov 18;10:379. doi: 10.1186/1471-2105-10-379 (PMC2783165; doi:10.1186/1471-2105-10-379)
Supplement: Additional file 1 — SitesIdentify source code. Compressed file containing the source code for SitesIdentify. [file 1471-2105-10-379-S1.gz › SI_export/examples/multi_FDpK_Hmove_eg.scr]

#! /usr/bin/tcsh

# run multiple pdb_to_FDpK according to what pdb we have here.

foreach pdb (1xnb)

	setenv MOLECULE_COORDS $pdb
	cp pdb_to_FDpK_Hmove.scr $MOLECULE_COORDS/
	cd $MOLECULE_COORDS/
	echo "processing $MOLECULE_COORDS"
	pdb_to_FDpK_Hmove.scr
	echo "done with $MOLECULE_COORDS"
	cd ..

end

exit
