# Supplementary material for: SitesIdentify: a protein functional site prediction tool
Source: BMC Bioinformatics. 2009 Nov 18;10:379. doi: 10.1186/1471-2105-10-379 (PMC2783165; doi:10.1186/1471-2105-10-379)
Supplement: Additional file 1 — SitesIdentify source code. Compressed file containing the source code for SitesIdentify. [file 1471-2105-10-379-S1.gz › SI_export/examples/pdb_to_DHpk_pedro.scr]

#! /usr/bin/tcsh

# pdb to DHpK file for Pedro's analysis.
# Version April 04
#	reduced sites and monte carlo
#	without polh_move
#	excluding Cys and Tyr for a first try - DH not good at buried gps
#	no HETATM - a very simple first pass
#	one chain only - specified from Pedro's SWISS-PROT search

#------------------------------------------------------------------------
# pdb_to_DHpk combo script runs the following programs for folded protein

# pdb_es
# extract_chain
# sc_gen
# make_polh_gen_ctr
# polh_gen
# make_escalc_ctr
# escalc
# make_dh_manager
# dh_manager
# make_pk_calc_ctr
# pk_calc		# reduced sites run at lower pH limit
# pk_calc		# monte carlo run over pH-range

# and these for the unfolded (linear chain) model:
# dmodel_auto
# make_polh_gen_ctr
# polh_gen
# make_escalc_ctr
# escalc
# make_dh_manager
# dh_manager
# make_pk_calc_ctr
# pk_calc		# reduced sites run at lower pH limit
# pk_calc		# monte carlo run over pH-range
#------------------------------------------------------------------------

#------------------------------------------------------------------------
# set overall environment variables

setenv BIN	/fs/wolf/home/jtw/progs/lnx_bin/
setenv DATA	/fs/wolf/home/jtw/progs/data/
setenv EXAMPLES	/fs/wolf/home/jtw/progs/example_input/

setenv CYS_INCLUDE	'no'
setenv TYR_IONISABLE	'no'
setenv PH		'7.0'
setenv IONIC_STRENGTH	'0.150'
setenv WHICH_VDW	'1'
setenv which_vdw	'1'

# these for pdb_es
setenv WATERS		'F'
setenv OTHER_HETATM	'F'
setenv PROTEIN		'T'
setenv NUCLEIC		'F'

# these for make_pk_calc_ctr
#setenv N_POINTS	'51'		# switch rs/mc lower down
#setenv PH_LOW		'-5.0'		# switch rs/mc lower down
#setenv PH_HIGH		'20.0'		# switch rs/mc lower down
#setenv METHOD		'mon_crlo'	# switch rs/ms lower down
#setenv RED_LIMS	'0.1'		# switch rs/mc lower down
#setenv MC_STEPS	'5'		# switch rs/mc lower down
setenv FD_DH_MIX	'dh_only '
setenv VF_MOD_SE	'F'
setenv VF_OR_SCF_DECISION 'volumefrac'
#------------------------------------------------------------------------

#------------------------------------------------------------------------
setenv MOLECULE_COORDS	'tmp'
foreach FILE (`cat DHpdb.list`)
	setenv MOLECULE		$FILE:r
	setenv CHAIN_GET	$FILE:e
	setenv FILENAME		$MOLECULE$CHAIN_GET
	echo "running on $FILE with pdb = $MOLECULE chain = $CHAIN_GET"
	cp '/fs/wolf/data/pdb/'$MOLECULE'.pdb' $MOLECULE_COORDS'.pdb'

	# FOLDED PROTEIN CALCULATIONS

	mv $MOLECULE_COORDS'.pdb' extract_in.pdb
	$BIN/extract_chain					# EXTRACT_CHAIN
	rm -f extract_in.pdb
	mv extract_out.pdb $MOLECULE_COORDS'.pdb'

	$BIN/pdb_es						# PDB_ES
	rm -f pdb_es_temp.pdb	# lnx add on since can't 'DISPOSE'
	mv pdb_es.inf 'pdb_es_'$FILENAME'.inf'

	mv $MOLECULE_COORDS'_es.pdb' sc_gen.in			# SC_GEN
	$BIN/sc_gen
	mv sc_gen.out $MOLECULE_COORDS'_es.pdb'
	rm -f sc_gen.in
	mv sc_gen.inf 'sc_gen_'$FILENAME'_es.inf'

	$BIN/make_polh_gen_ctr					# POLH_GEN
	cp 'polh_gen_'$MOLECULE_COORDS'.ctr' polh_gen.ctr
	$BIN/polh_gen
	rm -f polh_gen.ctr
	mv polh_gen.inf 'polh_gen_'$MOLECULE_COORDS'.inf'

	$BIN/make_escalc_ctr					# ESCALC
	cp 'es_'$MOLECULE_COORDS'_full.ctr' escalc.ctr
	$BIN/escalc		# run on full (ionisable) charges
	rm -f escalc.ctr
	cp 'es_'$MOLECULE_COORDS'_fixed.ctr' escalc.ctr
	$BIN/escalc		# run on fixed (background) charges
	rm -f escalc.ctr

	$BIN/make_dh_manager_in					# DH_MANAGER
	cp 'dh_manager_'$MOLECULE_COORDS'.in' dh_manager.in
	$BIN/dh_manager
	rm -f dh_manager.in
	mv dh_manager.inf 'dh_manager_'$MOLECULE_COORDS'.inf'
	mv dh_manager.out 'dh_manager_'$MOLECULE_COORDS'.out'

	setenv N_POINTS		'2'	# pH limit run (rs)	# PK_CALC
	setenv PH_LOW		'-5.0'
	setenv PH_HIGH		'-4.5'
	setenv METHOD		'red_site'
	setenv RED_LIMS		'0.1'
	setenv MC_STEPS		'5'
	$BIN/make_pk_calc_ctr
	mv 'pk_calc_'$MOLECULE_COORDS'.ctr' pk_calc.ctr
	$BIN/pk_calc
	mv pk_calc.out 'pkF_'$FILENAME'_DHrs.out'
	mv pk_calc_more.out 'pkF_'$FILENAME'_DHrs_more.out'

	setenv N_POINTS		'51'	# pH range run (mc)	# PK_CALC
	setenv PH_LOW		'-5.0'
	setenv PH_HIGH		'20.0'
	setenv METHOD		'mon_crlo'
	setenv RED_LIMS		'0.1'
	setenv MC_STEPS		'5'
	$BIN/make_pk_calc_ctr
	mv 'pk_calc_'$MOLECULE_COORDS'.ctr' pk_calc.ctr
	$BIN/pk_calc
	mv pk_calc.out 'pkF_'$FILENAME'_DHmc.out'
	mv pk_calc_more.out 'pkF_'$FILENAME'_DHmc_more.out'

	#rm -f pdb_es_tmp.*					# CLEAN UP
	rm -f polh*.*
	rm -f es_tmp*.*
	rm -f dh*.*
	rm -f *.ctr
	rm -f tmp_esH.pdb
	#rm -f tmp*.*

	# UNFOLDED PROTEIN CALCULATIONS

	cp $MOLECULE_COORDS'_es.pdb' dmodel_in.pdb		# DMODEL_AUTO
	mv $MOLECULE_COORDS'_es.pdb' $FILENAME'_Fes.pdb'
	$BIN/dmodel_auto
	rm -f dmodel_in.pdb
	cp dmodel_out.pdb $MOLECULE_COORDS'_es.pdb'
	mv dmodel_out.pdb $FILENAME'_Ues.pdb'

	cp $MOLECULE_COORDS'_es.pdb' $MOLECULE_COORDS'_esH.pdb'
#	mo need to make polar hyds here - there are none - just copy file
#	$BIN/make_polh_gen_ctr					# POLH_GEN
#	cp 'polh_gen_'$MOLECULE_COORDS'.ctr' polh_gen.ctr
#	$BIN/polh_gen
#	rm -f polh_gen.ctr
#	mv polh_gen.inf 'polh_gen_'$MOLECULE_COORDS'.inf'

	$BIN/make_escalc_ctr					# ESCALC
	cp 'es_'$MOLECULE_COORDS'_full.ctr' escalc.ctr
	$BIN/escalc		# run on full (ionisable) charges
	rm -f escalc.ctr
	cp 'es_'$MOLECULE_COORDS'_fixed.ctr' escalc.ctr
	$BIN/escalc		# run on fixed (background) charges
	rm -f escalc.ctr

	$BIN/make_dh_manager_in					# DH_MANAGER
	cp 'dh_manager_'$MOLECULE_COORDS'.in' dh_manager.in
	$BIN/dh_manager
	rm -f dh_manager.in
	mv dh_manager.inf 'dh_manager_'$MOLECULE_COORDS'.inf'
	mv dh_manager.out 'dh_manager_'$MOLECULE_COORDS'.out'

	setenv N_POINTS		'2'	# pH limit run (rs)	# PK_CALC
	setenv PH_LOW		'-5.0'
	setenv PH_HIGH		'-4.5'
	setenv METHOD		'red_site'
	setenv RED_LIMS		'0.1'
	setenv MC_STEPS		'5'
	$BIN/make_pk_calc_ctr
	mv 'pk_calc_'$MOLECULE_COORDS'.ctr' pk_calc.ctr
	$BIN/pk_calc
	mv pk_calc.out 'pkU_'$FILENAME'_DHrs.out'
	mv pk_calc_more.out 'pkU_'$FILENAME'_DHrs_more.out'

	setenv N_POINTS		'51'	# pH range run (mc)	# PK_CALC
	setenv PH_LOW		'-5.0'
	setenv PH_HIGH		'20.0'
	setenv METHOD		'mon_crlo'
	setenv RED_LIMS		'0.1'
	setenv MC_STEPS		'5'
	$BIN/make_pk_calc_ctr
	mv 'pk_calc_'$MOLECULE_COORDS'.ctr' pk_calc.ctr
	$BIN/pk_calc
	mv pk_calc.out 'pkU_'$FILENAME'_DHmc.out'
	mv pk_calc_more.out 'pkU_'$FILENAME'_DHmc_more.out'

#	rm -f polh*.*
	rm -f es_tmp*.*
	rm -f dh*.*
	rm -f *.ctr
	rm -f tmp*.*

end

exit
