# Supplementary material for: SitesIdentify: a protein functional site prediction tool
Source: BMC Bioinformatics. 2009 Nov 18;10:379. doi: 10.1186/1471-2105-10-379 (PMC2783165; doi:10.1186/1471-2105-10-379)
Supplement: Additional file 1 — SitesIdentify source code. Compressed file containing the source code for SitesIdentify. [file 1471-2105-10-379-S1.gz › SI_export/examples/fd_manager_clearup.scr]

#! /usr/bin/tcsh

# Clear away the files that are left when fd_manager falls over unexpectedly.
# *** BE CAREFUL *** not to lose files that you want

rm -f fdcalc.ctr
rm -f fd93_*.ctr
rm -f fd93_*.pot
rm -f fd93_*.itr
rm -f fd93_*.inf
rm -f fd93_*.chr
rm -f fd93_*.crw
rm -f fd93_*.ion
rm -f fd93_*.dlc
rm -f charge_cen.dat
rm -f coords_all.pep
rm -f coords_ind.pep
rm -f crds_indmc.pep
rm -f coords_ind.qop
rm -f fd_manager.in
rm -f fd_manager.inf
rm -f fd_manager.out
