# Supplementary material for: SitesIdentify: a protein functional site prediction tool
Source: BMC Bioinformatics. 2009 Nov 18;10:379. doi: 10.1186/1471-2105-10-379 (PMC2783165; doi:10.1186/1471-2105-10-379)
Supplement: Additional file 1 — SitesIdentify source code. Compressed file containing the source code for SitesIdentify. [file 1471-2105-10-379-S1.gz › SI_export/examples/pdb_scfree_run.scr]

#! /usr/bin/tcsh

# Run the pdb_scfree prog that just makes residue exclusion and
# water layering residue files for an es sc_freedom run.
# *** These may still need editting according to requirements ***

# The CYS/TYR_INCLUDE flags can be any string - only 'yes' will include
# Cys/Tyr in the layering calculations.

setenv MOLECULE_COORDS	'1OTF_hex'
setenv CYS_INCLUDE	'no'
setenv TYR_INCLUDE	'no'

$BIN/pdb_scfree

# o/p
#	$MOLECULE_COORDS_sc.exc
#	$MOLECULE_COORDS_wat.gps
