# Supplementary material for: SitesIdentify: a protein functional site prediction tool
Source: BMC Bioinformatics. 2009 Nov 18;10:379. doi: 10.1186/1471-2105-10-379 (PMC2783165; doi:10.1186/1471-2105-10-379)
Supplement: Additional file 1 — SitesIdentify source code. Compressed file containing the source code for SitesIdentify. [file 1471-2105-10-379-S1.gz › SI_export/examples/escalc_run.scr]

#! /usr/bin/tcsh

# run escalc

setenv BIN	/home/jtw/progs/bin/
setenv DATA	/home/jtw/progs/data/

# i/p files:
#	atoms_es.dat from DATA
#	escalc.ctr in working directory
#	coordinate and charge specification files as specified in .ctr file
#	(other options not generally used)

setenv MOLECULE_COORDS	'1xnb'

cp 'es_'$MOLECULE_COORDS'_full.ctr' escalc.ctr
$BIN/escalc
rm -f escalc.ctr

# o/p files:
#	formatted information file on run, named in .ctr file
#	.qop (unformatted charge set), named in .ctr file
#	(other options not generally used)

cp 'es_'$MOLECULE_COORDS'_fixed.ctr' escalc.ctr
$BIN/escalc
rm -f escalc.ctr

# o/p files:
#	formatted information file on run, named in .ctr file
#	.qop (unformatted charge set), named in .ctr file
#	(other options not generally used)
