# Supplementary material for: SitesIdentify: a protein functional site prediction tool
Source: BMC Bioinformatics. 2009 Nov 18;10:379. doi: 10.1186/1471-2105-10-379 (PMC2783165; doi:10.1186/1471-2105-10-379)
Supplement: Additional file 1 — SitesIdentify source code. Compressed file containing the source code for SitesIdentify. [file 1471-2105-10-379-S1.gz › SI_export/examples/energy_interp.scr]

#! /usr/bin/tcsh

setenv BIN	/fs/wolf/home/jtw/progs/lnx_bin/

setenv CHARGES		'es_1ais_DNA_full.qop'
setenv MAPS		'1ais_DNA_100_10_100'
setenv PH		'5.5'

$BIN/energy_interp

exit
