# Supplementary material for: SitesIdentify: a protein functional site prediction tool
Source: BMC Bioinformatics. 2009 Nov 18;10:379. doi: 10.1186/1471-2105-10-379 (PMC2783165; doi:10.1186/1471-2105-10-379)
Supplement: Additional file 1 — SitesIdentify source code. Compressed file containing the source code for SitesIdentify. [file 1471-2105-10-379-S1.gz › SI_export/examples/pdb_to_fdcalc.scr]

#! /usr/bin/tcsh

#------------------------------------------------------------------------
# pdb_to_FD combo script will run the following programs:

# pdb_es
# escalc
# fdcalc
#------------------------------------------------------------------------

#------------------------------------------------------------------------
# set overall environment variables

setenv BIN	/fs/wolf/home/jtw/progs/lnx_bin/
setenv DATA	/fs/wolf/home/jtw/progs/data/
setenv EXAMPLES	/fs/wolf/home/jtw/progs/example_input/
#------------------------------------------------------------------------

#------------------------------------------------------------------------
# variables that determine various run parameters
# we should normally *only change* MOLECULE_COORDS between runs

setenv MOLECULE		'1ais_DNA'
setenv MOLECULE_COORDS	'tmp'
#			 ion  h ext
setenv PARAM		'100_10_100'

cp '../'$MOLECULE'.pdb' ./tmp.pdb

setenv WATERS		'F'	# these for pdb_es
setenv OTHER_HETATM	'F'
setenv PROTEIN		'T'
setenv NUCLEIC		'T'
#------------------------------------------------------------------------

#------------------------------------------------------------------------
$BIN/pdb_es
rm -f pdb_es_temp.pdb	# lnx add on since can't 'DISPOSE'
mv pdb_es.inf 'pdb_es_'$MOLECULE_COORDS'.inf'

cp 'es_'$MOLECULE_COORDS'_full.ctr' escalc.ctr
$BIN/escalc
rm -f escalc.ctr

cp 'fd_'$MOLECULE_COORDS'_reg.ctr' fdcalc.ctr
$BIN/fdcalc
rm -f fdcalc.ctr
#------------------------------------------------------------------------

rm -f $MOLECULE_COORDS'.pdb'
rm -f *_es*.pdb
rm -f pdb_es*.inf
mv es_tmp_full.inf 'es_'$MOLECULE'_full.inf'
mv es_tmp_full.qop 'es_'$MOLECULE'_full.qop'
mv fd_tmp.inf $MOLECULE'_'$PARAM'.inf'
mv fd_tmp.itr $MOLECULE'_'$PARAM'.itr'
mv fd_tmp.pot $MOLECULE'_'$PARAM'.pot'
mv fd_tmp.ion $MOLECULE'_'$PARAM'.ion'
rm -f fd_tmp.*

exit
