# Supplementary material for: SitesIdentify: a protein functional site prediction tool
Source: BMC Bioinformatics. 2009 Nov 18;10:379. doi: 10.1186/1471-2105-10-379 (PMC2783165; doi:10.1186/1471-2105-10-379)
Supplement: Additional file 1 — SitesIdentify source code. Compressed file containing the source code for SitesIdentify. [file 1471-2105-10-379-S1.gz › SI_export/examples/pdb_to_efld_AS_foc.scr]

#! /usr/bin/tcsh

#------------------------------------------------------------------------
# pdb_to_efld combo script will run the following programs, going from
# PDB file to a 'regular' grid es potl map in mV units and X-PLOR format,
# along with some (??where) E-field peak information.
# pdb_to_efld_AS.scr version simply adds on a processing of Gail's cat res
# info file to make the $MOLECULE_as.gps file - defining AS geom centre.
# Add in a focus run at just 1.0 A grid - just so we have some unformity,
# if we need to change the 'regular' grid.

# pdb_es
# make_polh_gen_ctr
# polh_gen
# make_escalc_ctr
# escalc
# *NEW* polh_move
# *NEW* escalc (again)
# fdcalc (regular grid) 1.4 A probe
# fdmap_xplor
#------------------------------------------------------------------------

#------------------------------------------------------------------------
# set overall environment variables

setenv BIN	/home/jtw/progs/sgi_bin/
setenv DATA	/home/jtw/progs/data/
setenv EXAMPLES	/home/jtw/progs/example_input/

setenv MOLECULE		'2acy'
setenv PEAK_DIST	'yes'
setenv MOLECULE_COORDS	'tmp'
#------------------------------------------------------------------------

#------------------------------------------------------------------------
# various run parameters

setenv CYS_INCLUDE	'no'
setenv PH		'7.0'
setenv WHICH_VDW	'1'
setenv 	which_vdw	'1'
setenv WATERS		'F'	# following parameters for pdb_es
setenv OTHER_HETATM	'T'
setenv PROTEIN		'T'
setenv NUCLEIC		'F'
#------------------------------------------------------------------------

cp $MOLECULE'_min_struc.pdb' $MOLECULE_COORDS'.pdb'

#------------------------------------------------------------------------
# make a $MOLECULE_as.gps file from $DATA/Gails_CatRes.txt

$BIN/make_as_gps
#------------------------------------------------------------------------

#------------------------------------------------------------------------
$BIN/pdb_es
rm -f pdb_es_temp.pdb	# lnx add on since can't 'DISPOSE'
mv pdb_es.inf 'pdb_es_'$MOLECULE_COORDS'.inf'

$BIN/make_polh_gen_ctr
cp 'polh_gen_'$MOLECULE_COORDS'.ctr' polh_gen.ctr
$BIN/polh_gen
rm -f polh_gen.ctr
mv polh_gen.inf 'polh_gen_'$MOLECULE_COORDS'.inf'

setenv	ALL_CHARGES	'YES'
$BIN/make_escalc_ctr
cp 'es_'$MOLECULE_COORDS'_all.ctr' escalc.ctr
$BIN/escalc
rm -f escalc.ctr

$BIN/polh_move
mv $MOLECULE_COORDS'_esH.pdb' $MOLECULE_COORDS'_esH_unmoved.pdb'
mv $MOLECULE_COORDS'_esH_best.pdb' $MOLECULE_COORDS'_esH.pdb'
cp $MOLECULE_COORDS'_esH.pdb' $MOLECULE_COORDS'_esH_moved.pdb'
rm -f es_tmp_all.inf
rm -f es_tmp_all.qop

cp 'es_'$MOLECULE_COORDS'_all.ctr' escalc.ctr
$BIN/escalc
rm -f escalc.ctr

cp $EXAMPLES/fdcalc_probe14_reg.ctr fdcalc.ctr
$BIN/fdcalc
rm -f fdcalc.ctr
rm -f fd_tmp.dlc
# rm -f fd_tmp.dfx 	! used only for diel (E)
rm -f fd_tmp.chr
rm -f fd_tmp.ion
rm -f fd_tmp.crw
rm -f fd_tmp.inf
cp fd_tmp.pot 'fd_'$MOLECULE'.pot'
mv fd_tmp.mol 'fd_'$MOLECULE'.mol'
cp fd_tmp.itr 'fd_'$MOLECULE'.itr'

cp $EXAMPLES/fdcalc_probe14_foc.ctr fdcalc.ctr
cp $MOLECULE_COORDS'.pdb' pdb_here.pdb
cp $MOLECULE'_as.gps' pdb_as.gps
$BIN/pdb_focus
rm -f pdb_here.pdb
rm -f pdb_as.gps
rm -f fdcalc.ctr
mv fdcalc_new.ctr fdcalc.ctr
$BIN/fdcalc
rm -f fdcalc.ctr
rm -f fd_tmp_foc.dlc
# rm -f fd_tmp.dfx 	! used only for diel (E)
rm -f fd_tmp_foc.chr
rm -f fd_tmp_foc.ion
rm -f fd_tmp_foc.crw
rm -f fd_tmp_foc.inf
rm -f fd_tmp.pot
rm -f fd_tmp.itr
mv fd_tmp_foc.pot 'fd_'$MOLECULE'_foc.pot'
mv fd_tmp_foc.mol 'fd_'$MOLECULE'_foc.mol'
mv fd_tmp_foc.itr 'fd_'$MOLECULE'_foc.itr'
#------------------------------------------------------------------------

#------------------------------------------------------------------------
# map stuff (including translation to -> $MOLECULE_map.pdb) REG GRID
cp $MOLECULE'_min_struc.pdb' $MOLECULE'.pdb'
$BIN/fdmap_xplor
rm -f $MOLECULE'.pdb'
# for now get rid of the maps too
rm -f 'fd_'$MOLECULE'.pot'
rm -f 'fd_'$MOLECULE'.mol'
rm -f 'fd_'$MOLECULE'.itr'
rm -f $MOLECULE'_efld.txt'
rm -f $MOLECULE'_mole.txt'
rm -f $MOLECULE'_potl.txt'
rm -f $MOLECULE'_map.pdb'
mv $MOLECULE'_peaks.inf' $MOLECULE'_peaks_reg.inf'
mv $MOLECULE'_histogram.inf' $MOLECULE'_histogram_reg.inf'
#------------------------------------------------------------------------

#------------------------------------------------------------------------
# map stuff (including translation to -> $MOLECULE_map.pdb) FOC GRID
cp $MOLECULE'_min_struc.pdb' $MOLECULE'.pdb'
mv 'fd_'$MOLECULE'_foc.pot' 'fd_'$MOLECULE'.pot'
mv 'fd_'$MOLECULE'_foc.mol' 'fd_'$MOLECULE'.mol'
mv 'fd_'$MOLECULE'_foc.itr' 'fd_'$MOLECULE'.itr'
$BIN/fdmap_xplor
rm -f $MOLECULE'.pdb'
# for now get rid of the maps too
rm -f 'fd_'$MOLECULE'.pot'
rm -f 'fd_'$MOLECULE'.mol'
rm -f 'fd_'$MOLECULE'.itr'
rm -f $MOLECULE'_efld.txt'
rm -f $MOLECULE'_mole.txt'
rm -f $MOLECULE'_potl.txt'
#rm -f $MOLECULE'_map.pdb'
mv $MOLECULE'_peaks.inf' $MOLECULE'_peaks_foc.inf'
mv $MOLECULE'_histogram.inf' $MOLECULE'_histogram_reg.inf'
#------------------------------------------------------------------------

rm -f es_tmp*.*
rm -f polh*tmp*.*
rm -f polh_gen.pep
rm -f tmp*.pdb
rm -f pdb_es_tmp.*

exit
