# Supplementary material for: SitesIdentify: a protein functional site prediction tool
Source: BMC Bioinformatics. 2009 Nov 18;10:379. doi: 10.1186/1471-2105-10-379 (PMC2783165; doi:10.1186/1471-2105-10-379)
Supplement: Additional file 1 — SitesIdentify source code. Compressed file containing the source code for SitesIdentify. [file 1471-2105-10-379-S1.gz › SI_export/examples/dh_manager_std.in]

 sample dh_manager.in file, 2001
charges 
fixed   
 T
es_1xnb_fixed.qop
chr_unit
 T
es_1xnb_full.qop
chr_prtl
 F
neutral1
 F
neutral2
 F
dielvals    diel, temperature
 78.4, 298.15
pH      
 7.0
inclions
 T, 0.150
groups  
 23
ASP      4 side
ASP     11 side
LYS     40 side
ARG     49 side
ARG     73 side
GLU     78 side
ASP     83 side
ARG     89 side
LYS     95 side
LYS     99 side
ASP    101 side
ASP    106 side
ARG    112 side
ASP    119 side
ASP    121 side
ARG    122 side
ARG    132 side
LYS    135 side
ARG    136 side
HIS    149 side
LYS    154 side
HIS    156 side
GLU    172 side
