# Supplementary material for: SitesIdentify: a protein functional site prediction tool
Source: BMC Bioinformatics. 2009 Nov 18;10:379. doi: 10.1186/1471-2105-10-379 (PMC2783165; doi:10.1186/1471-2105-10-379)
Supplement: Additional file 1 — SitesIdentify source code. Compressed file containing the source code for SitesIdentify. [file 1471-2105-10-379-S1.gz › SI_export/examples/auto_linearcomb_fdmap.pl]

#!/usr/bin/perl
#4th JUly 2003

open (LIST, "<pdblist") or die$!;
@pdblist=<LIST>;
close LIST or die$!;

foreach $pdb (@pdblist)	{
	chomp $pdb;
	print "running $pdb\n\n";
	open (OUT, ">temp.scr") or die$!;
	open(SCR, "<pdb_linearcomb_to_fdmap.scr") or die$!;
	while (<SCR>)	{
		chomp $_;
		s/XXXX/$pdb/;
		print OUT "$_\n";
	}
	close SCR or die$!;
	close OUT or die$!;

	system ("chmod u+x temp.scr");
	system ("temp.scr");
	print "finished $pdb\n\n";
}
	
