# Supplementary material for: SitesIdentify: a protein functional site prediction tool
Source: BMC Bioinformatics. 2009 Nov 18;10:379. doi: 10.1186/1471-2105-10-379 (PMC2783165; doi:10.1186/1471-2105-10-379)
Supplement: Additional file 1 — SitesIdentify source code. Compressed file containing the source code for SitesIdentify. [file 1471-2105-10-379-S1.gz › SI_export/examples/sa_calculate_run.scr]

#! /usr/bin/tcsh

# run sa_calculate

setenv BIN		/home/jtw/progs/bin/
setenv DATA		/home/jtw/progs/data/

# i/p files:
#	atoms_es.dat in DATA
#	sa_calculate.in coords - pdb ATOM, HETA recs with single header rec

$BIN/sa_calculate

# o/p files:
#	sa_calculate.out - formatted file of per residue SA
