# Supplementary material for: SitesIdentify: a protein functional site prediction tool
Source: BMC Bioinformatics. 2009 Nov 18;10:379. doi: 10.1186/1471-2105-10-379 (PMC2783165; doi:10.1186/1471-2105-10-379)
Supplement: Additional file 1 — SitesIdentify source code. Compressed file containing the source code for SitesIdentify. [file 1471-2105-10-379-S1.gz › SI_export/examples/dh_manager_run.scr]

#! /usr/bin/tcsh

# run dh_manager

setenv BIN	/home/jtw/progs/bin/
setenv DATA	/home/jtw/progs/data/

# i/p files:
#	dh_manager.in - specifies various parameters and charge groups
#	charge files - given in dh_manager.in

setenv MOLECULE_COORDS	'1xnb'

cp 'dh_manager_'$MOLECULE_COORDS'.in' dh_manager.in
$BIN/dh_manager
rm -f dh_manager.in

# o/p files:
#	dh_manager.inf - formatted information file
#	dh_manager.out - unformatted file of ionisable group interactions

mv dh_manager.inf 'dh_manager_'$MOLECULE_COORDS'.inf'
mv dh_manager.out 'dh_manager_'$MOLECULE_COORDS'.out'
