# Supplementary material for: SitesIdentify: a protein functional site prediction tool
Source: BMC Bioinformatics. 2009 Nov 18;10:379. doi: 10.1186/1471-2105-10-379 (PMC2783165; doi:10.1186/1471-2105-10-379)
Supplement: Additional file 1 — SitesIdentify source code. Compressed file containing the source code for SitesIdentify. [file 1471-2105-10-379-S1.gz › SI_export/examples/sc_freedom_std.ctr]

freedom 	a paramter file for sc_freedom rotameric program
coords  	(ch) input coordinate file
X_es.pdb
whichvdw	(i) vdw set code - links to es programs
1
rotamers	(ch*8) which rotamer set to use - 'tuffery ' ...
tuffery 
inclexpt	(l) incl exptal rots?,(l) relax to expt,(l) relax to value/val
T, F, F, 1.0
files   	(ch) file for info o/p, <CR>  unform file for rotamer probs
sc_freedom_X.out
sc_freedom_X.prb
exclude 	(l/ch) exclude some scs?, <CR>, file of which
T
X_sc.exc
brickats	(l) brick atoms for quicker analysis?
T
vdwrelax	(r) value (vdw_dec) to relax clashes on each cycle
0.1
clshinfo	(l) collect clash info for each vdw_dec (rather than skip)
F
waterlyr	(t, t/ch) water layering?, same aa mask?, file of gps
T, T
X_wat.gps
rankclsh	(l) a one-off ranking of masked clashes with water layering
T
convergd	(r, r) under-relaxn, fractional change for convergence
1.0, 0.00001
test_out	(l,i l,i) write rot (nres), write mask ((nres), irot)
F,60, F,10
end
