# Supplementary material for: SitesIdentify: a protein functional site prediction tool
Source: BMC Bioinformatics. 2009 Nov 18;10:379. doi: 10.1186/1471-2105-10-379 (PMC2783165; doi:10.1186/1471-2105-10-379)
Supplement: Additional file 1 — SitesIdentify source code. Compressed file containing the source code for SitesIdentify. [file 1471-2105-10-379-S1.gz › SI_export/examples/scgen_model.scr]

#! /usr/bin/tcsh

setenv BIN	/home/jtw/progs/sgi_bin/
setenv DATA	/home/jtw/progs/data/
setenv EXAMPLES	/home/jtw/progs/example_input/

# Take a pdb file of template coordinates, and an alignment to a new sequence.
# First copy over the framework coords; Second generate the new scs.

# The alignment is nres, aa_template, aa_new as: (I4,10X,A1,28X,A1)

# input files:
#		pdb_for_scgen_in.pdb
#		pdb_for_scgen_in.seq
# output files:
#		sc_gen.out
#		sc_gen.inf

$BIN/pdb_for_scgen
mv pdb_for_scgen_out.pdb sc_gen.in
$BIN/sc_gen

exit
