# Supplementary material for: SitesIdentify: a protein functional site prediction tool
Source: BMC Bioinformatics. 2009 Nov 18;10:379. doi: 10.1186/1471-2105-10-379 (PMC2783165; doi:10.1186/1471-2105-10-379)
Supplement: Additional file 1 — SitesIdentify source code. Compressed file containing the source code for SitesIdentify. [file 1471-2105-10-379-S1.gz › SI_export/examples/fdcalc_cupin10.ctr]

FDCL    header for the fdcalc.ctr file
FOCU    focus,molout,focus_qmod,focus_step,focus_num,focus_cen(1,2,3)
F, T, F, 0.4,60, 0.000,0.000,0.000
SAVR    old_diel_cion
F
DATA    coord_file, <CR>, charge_file
cup_es.pdb
es_cup_all.qop
MISC    coord_nres_i5, which_VdW (integer), pk_adjust
F, 1, F
CALP    calpha_only, using_test_atom, rad_test_atom, sphere_test
F, F, 7.1, F
GRID    step, extend, calc_to_edge, non_uniform, q_sphr_potl (e)
1.0, 8.0, T, F, 0.0
BCS     ( (bc_type (n,i),i=1,2), rept/refl params various), <CR>,)
ZERO  ZERO
ZERO  ZERO
ZERO  ZERO
TMPK    temp_K
298.15
DIEL    d_low,d_high, d_bnd_vdw,d_probe_rad, d_bnd_inc,d_inc_rad
4.0,78.4, F,0.87, F,0.0
DLC2    diel_vary,n_recalc, double_probe,probe_rad_2,diel_high_2, corr_1,corr_2
F,5, F,4.2,74.20, 1.000,2.835
SORP    sor_fac_ip, sor_slide, slide_itns
1.85, F, 100
QDIS    q_dist_type
NEAREST8
PH      pH_escalc
7.0
TIME    itns_max, time_out,time_max (mins), rms_out,rms_done, q_output
800, F, 1400, T, 0.000001, F
IONS    incl_i,lin_i,i_centres,conc_i,i_bnd_vdw,i_prbe_rad,i_bnd_inc,i_inc_rad
T, T, T, 0.150, F,1.4, F,0.0
HOPE    ion_penalty, solv_rad, solv_pen
F, 3.8, 1000.
FRAC    diel_frac, cion_frac, n_sub
F, F, 5
PCS     keep_pcs_files, n_pcs_total, probe_mask
F, 100, T
SMOO    smooth, smooth_fac_ip, ions_gradual, num_gradual, extra_smooth,n_ex_off
F, 0.98, F, 200, 1.00, 50
OUTP    inf,R, pot,R,mol,R,itr,R, dlc,R,dfx,R, chr,R, ion,R,cac, R,crw
fd_cup.inf
fd_cup.pot
fd_cup.mol
fd_cup.itr
fd_cup.dlc
fd_cup.dfx
fd_cup.chr
fd_cup.ion
x.cac
fd_cup.crw
CONT    If (res/foc) pot,itr_old If (savr) dlc,dfx,ion,cac_old
x_old.pot
x_old.itr
x_old.dlc
x_old.dfx
x_old.ion
x_old.cac
VALS    n_pout, (<CR>, res (i),atyp (i),nres (i), i=1,n_pout) (A4,2X,A4,2X,I5)
0
SWCH    q_inc,inc_foc,more_inc_inf,n_q_inc,rms_each_inc,inc_foc_cen/num/step
F, F, F, 3, 0.000001, 35.9,-15.9,48.1, 80, 0.3
REGP    reg grid potl file 1, <CR>, 2
fd_pla_1reg1.pot
fd_pla_1reg2.pot
END     end of fdcalc.ctr file
