# Supplementary material for: SitesIdentify: a protein functional site prediction tool
Source: BMC Bioinformatics. 2009 Nov 18;10:379. doi: 10.1186/1471-2105-10-379 (PMC2783165; doi:10.1186/1471-2105-10-379)
Supplement: Additional file 1 — SitesIdentify source code. Compressed file containing the source code for SitesIdentify. [file 1471-2105-10-379-S1.gz › SI_export/examples/polh_gen_std.ctr]

POLH    a "polh_gen.ctr" file
CRDS    
1xnb_es.pdb
1xnb_esH.pdb
NRI5
 F
WRTE
 F
EXCL
 8
LYS   NZ  
HIS   ND1 
HIS   NE2 
ARG   NE  
ARG   NH1 
ARG   NH2 
ANY   NT  
SBS   NZ  
SKIP    skip_irel, skip_absent, remove_base
 T, T, T
END     
