# Supplementary material for: SitesIdentify: a protein functional site prediction tool
Source: BMC Bioinformatics. 2009 Nov 18;10:379. doi: 10.1186/1471-2105-10-379 (PMC2783165; doi:10.1186/1471-2105-10-379)
Supplement: Additional file 1 — SitesIdentify source code. Compressed file containing the source code for SitesIdentify. [file 1471-2105-10-379-S1.gz › SI_export/examples/sc_freedom_run.scr]

#! /usr/bin/tcsh

# run sc_freedom

setenv BIN		/home/jtw/progs/bin/
setenv DATA		/home/jtw/progs/data/

# i/p files:
#	atoms_es.dat and rots_tuffery.dat in DATA
#	sc_freedom.ctr (and those flagged therein - e.g. for exclusions or
#	for water layering [electrostatics]) in working directory

cp sc_freedom_std.ctr sc_freedom.ctr
$BIN/sc_freedom
rm -f sc_freedom.ctr

# o/p files:
#	formatted info file and unformatted rotamer probabilities file
#	(names specified in .ctr file) - can use e.g. prb_look on unform file
