# Supplementary material for: SitesIdentify: a protein functional site prediction tool
Source: BMC Bioinformatics. 2009 Nov 18;10:379. doi: 10.1186/1471-2105-10-379 (PMC2783165; doi:10.1186/1471-2105-10-379)
Supplement: Additional file 1 — SitesIdentify source code. Compressed file containing the source code for SitesIdentify. [file 1471-2105-10-379-S1.gz › SI_export/examples/make_pk_calc_ctr.scr]

#! /usr/bin/tcsh

setenv BIN	/home/jtw/progs/bin/
setenv DATA	/home/jtw/progs/data/
setenv EXAMPLES	/home/jtw/progs/example_input/

# Make a '.ctr' parametr file for pk_calc, passing those parameters we're
# most likely to change. Other bits we get from a standard base ctr file.

setenv MOLECULE_COORDS	'1xnb'
setenv N_POINTS		'19'
setenv PH_LOW		'2.0'
setenv PH_HIGH		'11.0'
setenv METHOD		'mon_crlo'
setenv RED_LIMS		'0.1'
setenv MC_STEPS		'10000'
setenv FD_DH_MIX	'dh_only '
setenv VF_MOD_SE	'F'
setenv VF_OR_SCF_DECISION 'volumefrac'
setenv SCF_FILE		'sc_freedom_X.out'

$BIN/make_pk_calc_ctr

# o/p
#	pk_calc_'MOLECULE_COORDS'.ctr
