# Supplementary material for: SitesIdentify: a protein functional site prediction tool
Source: BMC Bioinformatics. 2009 Nov 18;10:379. doi: 10.1186/1471-2105-10-379 (PMC2783165; doi:10.1186/1471-2105-10-379)
Supplement: Additional file 1 — SitesIdentify source code. Compressed file containing the source code for SitesIdentify. [file 1471-2105-10-379-S1.gz › SI_export/examples/sc_gen_addon.scr]

#! /usr/bin/tcsh

# just an indication of using sc_gen to fill in partially missing scs, starting
# with a pdb_es run - then with INCL_EXPTROTS set we leave complete scs as is.

setenv BIN	/home/jtw/progs/sgi_bin/		# set the basic locations
setenv DATA	/home/jtw/progs/data/
setenv EXAMPLES	/home/jtw/progs/example_input/

setenv WATERS		'F'				# set parameters: pdb_es
setenv OTHER_HETATM	'F'
setenv PROTEIN		'T'
setenv NUCLEIC		'F'

setenv WHICH_VDW	'1'				# set parameters: sc_freedom
setenv INCL_EXPTROTS	'T'				# incl exptal rots w/ db rots

setenv MOLECULE_COORDS	'xxxx'

$BIN/pdb_es
rm -f pdb_es_temp.pdb			# lnx add on since can't 'DISPOSE'
rm -f pdb_es.inf
mv $MOLECULE_COORDS'_es.pdb' sc_gen.in
$BIN/sc_gen
mv sc_gen.out $MOLECULE_COORDS'_es.pdb'
mv sc_gen.in $MOLECULE_COORDS'_es_unmoved.pdb'
mv sc_gen.inf 'sc_gen_'$MOLECULE_COORDS'_es.inf'

exit
