# Supplementary material for: SitesIdentify: a protein functional site prediction tool
Source: BMC Bioinformatics. 2009 Nov 18;10:379. doi: 10.1186/1471-2105-10-379 (PMC2783165; doi:10.1186/1471-2105-10-379)
Supplement: Additional file 1 — SitesIdentify source code. Compressed file containing the source code for SitesIdentify. [file 1471-2105-10-379-S1.gz › SI_export/examples/escalc_std.ctr]

ESCC    
PLOT
F
QHOW    wijout, more_charge_info, most_charge_info, skip_ijcalc
F, T, T, T
NFIL    nfil    ! separate DATA,TRAN,ROTN ip for ifil=1,nfil, coord_nres_i5
1, F
DATA    pdbfil, <cr>, qfil
1xnb_es.pdb
escalc_full.chr
TRAN    move_file (ifil), ( trnfil (ifil, n), n = 1, 3 )
F, 0.,0.,0.
ROTN    ( ( rotfil (ifil,nrow,ncol), ncol = 1, 3 ), nrow = 1, 3 )
1.,0.,0., 0.,1.,0., 0.,0.,1.
FILE    info file, <cr>, charge array file
es_1xnb_full.inf
es_1xnb_full.qop
GRID    mapout, stepf, extend, iax(1)
F,2.0,10.0,1
PH      pH
6.50
DIDH    bulkdh
F
DONE    rmsfin
0.0001
SMOO    pksmoo, nitmax
0.6,26
SACC    outsa, rprobe, plndiv, nang, which_VdW
F, 1.4, 0.1, 180, 1
OPT1    calc , diel                       ! Uniform dielectric, No D-H
F,80.
OPT2    calc , conci , valen              ! Vacuum dielectric, D-H
F,0.1,1.
OPT3    calc, diel, conci, valen          ! Uniform dielectric, D-H
T,50.,0.10,1.
OPT4    calc, conci, valen                ! Eichele & Mehler dielectric
F,0.1,1.
OPT5    calc, conci, valen                ! Warshel dielectric
F,0.1,1.
OPT6    calc, conci, valen, t61           ! Dist. dep. dielectric
F,0.1,1.,1.
OPT7    calc, diel, diel, conci, valen    ! Planar interface
F,4.,80.,0.1,1.
OPT8    calc, dieli, diele, conci, valen  ! Tanford - Kirkwood
F,4.,80.,0.1,1.
OPT8    atk, btk, nlegen
27.0,25.0,50
