# Supplementary material for: SitesIdentify: a protein functional site prediction tool
Source: BMC Bioinformatics. 2009 Nov 18;10:379. doi: 10.1186/1471-2105-10-379 (PMC2783165; doi:10.1186/1471-2105-10-379)
Supplement: Additional file 1 — SitesIdentify source code. Compressed file containing the source code for SitesIdentify. [file 1471-2105-10-379-S1.gz › SI_export/examples/pdb_to_FDpK_Hmove_eg.scr]

#! /usr/bin/tcsh

#------------------------------------------------------------------------
# pdb_to_FDpk combo script will run the following programs, going from
# PDB file to pKs calculated via FD_DH estimation that includes SCF:

# pdb_es
# make_polh_gen_ctr
# polh_gen
# make_escalc_ctr
# escalc
# *NEW* polh_move
# *NEW* escalc (again)
# make_fd_manager_in
# fd_manager
# make_pk_calc_ctr
# pk_calc

#------------------------------------------------------------------------

#------------------------------------------------------------------------
# set overall environment variables

setenv BIN	/home/jtw/progs/lnx_bin/
setenv DATA	/home/jtw/progs/data/
setenv EXAMPLES	/home/jtw/progs/example_input/
#------------------------------------------------------------------------

#------------------------------------------------------------------------
# variables that determine various run parameters
# we should normally *only change* MOLECULE_COORDS between runs

#setenv MOLECULE_COORDS 'xxxx'

setenv CYS_INCLUDE	'no'
setenv PH		'7.0'
setenv IONIC_STRENGTH	'0.150'
setenv WHICH_VDW	'1'
setenv MOREFOCS		'F'
setenv FOCUS_STEP	'0.25'
setenv FOCUS_NUM	'60'
setenv REGULAR_STEP	'1.5'
setenv REGULAR_EXTEND	'8.0'
setenv PROT_DIEL	'4.0'

# these for fd_manager_run - groups will be read from a temp file
setenv 	which_vdw	'1'
set	morefocs	= 'false'
set	chargesets	= 1

# these for pdb_es
setenv WATERS		'F'
setenv OTHER_HETATM	'F'
setenv PROTEIN		'T'
setenv NUCLEIC		'F'

# these for make_pk_calc_ctr
setenv N_POINTS		'49'
setenv PH_LOW		'-10.0'
setenv PH_HIGH		'14.0'
setenv METHOD		'mon_crlo'
setenv RED_LIMS		'0.1'
setenv MC_STEPS		'10000'
setenv FD_DH_MIX	'fd_only '
setenv VF_MOD_SE	'T'
setenv VF_OR_SCF_DECISION 'volumefrac'

# in addition to cys_include, for pdb_scfree, also tyr_include (yes/no)
setenv TYR_INCLUDE	'no'

#------------------------------------------------------------------------

#------------------------------------------------------------------------
# SECTIONS FOR EACH PROGRAM FOLLOW
#------------------------------------------------------------------------

#------------------------------------------------------------------------
# run pdb_es

# i/p files:
#	atoms_es.dat in DATA
#	PDB coordinate file as specified in MOLECULE_COORDS

$BIN/pdb_es
rm -f pdb_es_temp.pdb	# lnx add on since can't 'DISPOSE'
mv pdb_es.inf 'pdb_es_'$MOLECULE_COORDS'.inf'

# o/p files:
#	pdb_es.inf - information about the run
#	coordinate file suitable for es calculations
#------------------------------------------------------------------------

#------------------------------------------------------------------------
# Make a polh_gen ctr file, passing those parameters we're most likely to
# change. Other bits we regenerate from a standard base ctr file.

$BIN/make_polh_gen_ctr

# o/p:
#	polh_gen_$MOLECULE_COORDS.ctr
#------------------------------------------------------------------------

#------------------------------------------------------------------------
# run polh_gen

# i/p files:
#	atoms_es.dat in DATA
#	polh_gen.ctr in working directory
#	coordinate file as specified in ctr file

cp 'polh_gen_'$MOLECULE_COORDS'.ctr' polh_gen.ctr
$BIN/polh_gen
rm -f polh_gen.ctr
mv polh_gen.inf 'polh_gen_'$MOLECULE_COORDS'.inf'

# o/p files:
#	polh_gen.inf - information about the run
#	coordinate file (+ polar hyds) specified in .ctr file
#------------------------------------------------------------------------

#------------------------------------------------------------------------
# make_escalc_ctr

# Make escalc ctr and chr files, both for standard full and fixed charged
# sets, passing those parameters we're most likely to change. Other bits we
# regenerate from a standard base ctr file.
# The CYS_INCLUDE flag can be any string - only 'yes' will put Cys into the
# 'full' set of ionisable groups.

# Get parameter files (ctr,chr) for an 'all' run as well (for polh_move).

setenv	ALL_CHARGES	'YES'
$BIN/make_escalc_ctr

# o/p
#	es_$MOLECULE_COORDS_full.ctr
#	es_$MOLECULE_COORDS_full.chr
#	es_$MOLECULE_COORDS_fixed.ctr
#	es_$MOLECULE_COORDS_fixed.chr
#	es_$MOLECULE_COORDS_all.ctr
#	es_$MOLECULE_COORDS_all.chr
#------------------------------------------------------------------------

#------------------------------------------------------------------------
# escalc_run for polh_move -> 'all' run only at this stage

# i/p files:
#	atoms_es.dat from DATA
#	escalc.ctr in working directory
#	coordinate and charge specification files as specified in .ctr file
#	(other options not generally used)

cp 'es_'$MOLECULE_COORDS'_all.ctr' escalc.ctr
$BIN/escalc
rm -f escalc.ctr

# o/p files:
#	formatted information file on run, named in .ctr file
#	.qop (unformatted charge set), named in .ctr file
#	(other options not generally used)
#------------------------------------------------------------------------

#------------------------------------------------------------------------
# polh_move run on 'all' charge set-> overwrite 'esH' pdb-> escalc again

$BIN/polh_move
mv $MOLECULE_COORDS'_esH.pdb' $MOLECULE_COORDS'_esH_unmoved.pdb'
mv $MOLECULE_COORDS'_esH_best.pdb' $MOLECULE_COORDS'_esH.pdb'
cp $MOLECULE_COORDS'_esH.pdb' $MOLECULE_COORDS'_esH_moved.pdb'
#------------------------------------------------------------------------

#------------------------------------------------------------------------
# escalc_run

# i/p files:
#	atoms_es.dat from DATA
#	escalc.ctr in working directory
#	coordinate and charge specification files as specified in .ctr file
#	(other options not generally used)

cp 'es_'$MOLECULE_COORDS'_full.ctr' escalc.ctr
$BIN/escalc
rm -f escalc.ctr

# o/p files:
#	formatted information file on run, named in .ctr file
#	.qop (unformatted charge set), named in .ctr file
#	(other options not generally used)

cp 'es_'$MOLECULE_COORDS'_fixed.ctr' escalc.ctr
$BIN/escalc
rm -f escalc.ctr

# o/p files:
#	formatted information file on run, named in .ctr file
#	.qop (unformatted charge set), named in .ctr file
#	(other options not generally used)
#------------------------------------------------------------------------

#------------------------------------------------------------------------
# Make a '.in' parametr file for fd_manager, passing those parameters we're
# most likely to change. Other bits we get from a standard base ctr file.

$BIN/make_fd_manager_in

# o/p
#	fd_manager_$MOLECULE_COORDS.in
#------------------------------------------------------------------------

#------------------------------------------------------------------------
# run fd_manager - which loops over (fdcalc and vol_frac) runs according to
# information that specifies ionisable groups in the fd_manager.in file,
# with output of a data file of calculated interactions for these groups.

# set up variables that must match equivalent parametrs in fd_manager.in:
#	which_vdw is choice of which VdW radii set (used by vol_frac)
#	morefocs is whether to have 3 focus grids to average over
#	groups is the number of ionisable groups
#	chargesets: number of escalc charge sets *additional* to fixed charges

set groups = `head -1 'groups_'$MOLECULE_COORDS'.temp'`
rm -f 'groups_'$MOLECULE_COORDS'.temp'

# i_manager environment variable is passed to fd_manager:
# 	i_manager = '0'	set up basis files
# 	i_manager = '1'	more set-up and process if not at start

# i/p files:
#	fdcalc will use atoms_es.dat from DATA
#	fd_manager.in specifies various parameters, including
#	coordinate and charge (from escalc) files

# o/p files:
#	(fd_manager.log file of errors)
#	fd_manager.inf: formatted information on the run
#	fd_manager.out: unformatted data file of ionisable group interactions
#	(various grid and other temporary files are removed on completion)

cp 'fd_manager_'$MOLECULE_COORDS'.in' fd_manager.in

# set up the basic files
setenv i_manager	'0'
$BIN/fd_manager >>& fd_manager.log

# and put in values for the first time through
setenv i_manager	'1'
$BIN/fd_manager >>& fd_manager.log

# set up arrays to cycle through file names: 1, 2, 3 refer to ionisable group
# in protein, as isolated group, and in a backbone-only environment, while
# r, a, b, c refer to regular and focus (a,b,c) runs (b and c optional)

set fix1	= 'fd93'
set names1	= (_1_r _1_a _2_r _2_a _3_r _3_a)
set names2	= (_1_b _1_c _2_b _2_c)
set fix2	= '.ctr'

# loop around the ionisable group charge sets (max of 4), and within this ...
# loop around the ionisable groups within each charge set - max of 100
# within the inner loop, we:
#	have the more focus grid option (b, c runs)
#	calculate the 'volume accessibilities', passing which_vdw env variable
# 	clear unwanted grid and temporary coord/charge files as we go

@ chargeset	= $chargesets
while ($chargeset > 0)

  @ group	= $groups
  while ($group > 0)

# ?? we should probably send a variable in to fd_manager for checking gp match

    @ i		= 1
    while ($i <= 6)
      cp $fix1$names1[$i]$fix2 fdcalc.ctr
      $BIN/fdcalc >>& fd_manager.log
      rm -f fdcalc.ctr
      rm -f fd93_*.chr
      rm -f fd93_*.crw
      rm -f fd93_*.ion
      @ i ++
    end

    if (morefocs == true) then
      @ i	= 1
      while ($i <= 4)
        cp $fix1$names2[$i]$fix2 fdcalc.ctr
        $BIN/fdcalc >>& fd_manager.log
        rm -f fdcalc.ctr
        rm -f fd93_*.chr
        rm -f fd93_*.crw
        rm -f fd93_*.ion
        @ i ++
      end
    endif

    $BIN/vol_frac >>& fd_manager.log
    rm -f fd93_*.dlc
    rm -f charge_cen.dat
    rm -f coords_all.pep
    rm -f coords_ind.pep
    rm -f crds_indmc.pep
    rm -f coords_ind.qop

    setenv i_manager	'1'
    $BIN/fd_manager >>& fd_manager.log
    rm -f fd93_*.pot
    rm -f fd93_*.itr
    rm -f fd93_*.inf

    @ group --
  end

  @ chargeset --
end

# final clearing up and exit - rename the (.inf/.out) o/p files

rm -f fd93_*.ctr
rm -f coords_all.pep
rm -f fd_manager.in
mv fd_manager.inf 'fd_manager_'$MOLECULE_COORDS'.inf'
mv fd_manager.out 'fd_manager_'$MOLECULE_COORDS'.out'
#------------------------------------------------------------------------

#------------------------------------------------------------------------
# Make a '.ctr' parametr file for pk_calc, passing those parameters we're
# most likely to change. Other bits we get from a standard base ctr file.

$BIN/make_pk_calc_ctr

# o/p
#	pk_calc_'MOLECULE_COORDS'.ctr
#------------------------------------------------------------------------

#------------------------------------------------------------------------
# run pk_calc

# i/p files:
#	pk_calc.ctr parameter file
#	fd_manager and/or dh_manager (.out) files, as specified in .ctr file
#	optionally and depending on FD/DH mix, a sc_freedom o/p file for
#	deciding the balance between FD and DH calculation regimes for each gp
#	optionally (specified in .ctr) a file of energy values to 'tweak'

cp 'pk_calc_'$MOLECULE_COORDS'.ctr' pk_calc.ctr
$BIN/pk_calc
rm -f pk_calc.ctr

# o/p file:
#	pk_calc.out formatted list of calculated pKas and other info

mv pk_calc.out 'pk_calc_'$MOLECULE_COORDS'.out'
#------------------------------------------------------------------------

exit
