# Supplementary material for: SitesIdentify: a protein functional site prediction tool
Source: BMC Bioinformatics. 2009 Nov 18;10:379. doi: 10.1186/1471-2105-10-379 (PMC2783165; doi:10.1186/1471-2105-10-379)
Supplement: Additional file 1 — SitesIdentify source code. Compressed file containing the source code for SitesIdentify. [file 1471-2105-10-379-S1.gz › SI_export/examples/polh_gen_run.scr]

#! /usr/bin/tcsh

# run polh_gen

setenv BIN	/home/jtw/progs/bin/
setenv DATA	/home/jtw/progs/data/

# i/p files:
#	atoms_es.dat in DATA
#	polh_gen.ctr in working directory
#	coordinate file as specified in ctr file

setenv MOLECULE_COORDS	'1xnb'

cp 'polh_gen_'$MOLECULE_COORDS'.ctr' polh_gen.ctr
$BIN/polh_gen
rm -f polh_gen.ctr
mv polh_gen.inf 'polh_gen_'$MOLECULE_COORDS'.inf'

# o/p files:
#	polh_gen.inf - information about the run
#	coordinate file (+ polar hyds) specified in .ctr file
