# Supplementary material for: SitesIdentify: a protein functional site prediction tool
Source: BMC Bioinformatics. 2009 Nov 18;10:379. doi: 10.1186/1471-2105-10-379 (PMC2783165; doi:10.1186/1471-2105-10-379)
Supplement: Additional file 1 — SitesIdentify source code. Compressed file containing the source code for SitesIdentify. [file 1471-2105-10-379-S1.gz › SI_export/examples/escalc_fixed_std_hold.chr]

 escalc.chr file
QSET    ! i_qset
 3
HELX    ! macinc, n_helices, one rec per (nres1, nres2)
 F, 0
ITER    ! itrate
 F
EXCL    ! n_exclude, one rec per (atyp, res)
 17
SG    CYS 
NZ    LYS 
NH1   ARG 
NH2   ARG 
ND1   HIS 
NE2   HIS 
OD1   ASP 
OD2   ASP 
OE1   GLU 
OE2   GLU 
OH    TYR 
NT    ANY 
OT1   ANY 
OT2   ANY 
PB    M7G 
NZ    SBS 
K+    K+  
OVER    ! n_override, one rec per (atyp,res,nres,newq,newionise,newpk,newprt)
 0
SWCH    ! nq_switch, one per rec (atyp, res, nres)
 0
XTRA    ! n_extra, one/rec (iclass,atyp,res,nres,q,ionise,pK,prtner,switch,xyz)
 0
END     ! end of chr file
