# Supplementary material for: SitesIdentify: a protein functional site prediction tool
Source: BMC Bioinformatics. 2009 Nov 18;10:379. doi: 10.1186/1471-2105-10-379 (PMC2783165; doi:10.1186/1471-2105-10-379)
Supplement: Additional file 1 — SitesIdentify source code. Compressed file containing the source code for SitesIdentify. [file 1471-2105-10-379-S1.gz › SI_export/examples/sa_calc_run.scr]

#! /usr/bin/tcsh

# run sa_calc

setenv BIN		/home/jtw/progs/sgi_bin/
setenv DATA		/home/jtw/progs/data/

# i/p files:
#	sa_calc.in coords - pdb ATOM, HETA recs with single header rec

# if not set, the PROBE_RADIUS *should* go along as 1.4/water
#setenv PROBE_RADIUS '5.0'

$BIN/sa_calc

# o/p files:
#	sa_calc.out - formatted file of per residue SA
