# Supplementary material for: SitesIdentify: a protein functional site prediction tool
Source: BMC Bioinformatics. 2009 Nov 18;10:379. doi: 10.1186/1471-2105-10-379 (PMC2783165; doi:10.1186/1471-2105-10-379)
Supplement: Additional file 1 — SitesIdentify source code. Compressed file containing the source code for SitesIdentify. [file 1471-2105-10-379-S1.gz › SI_export/examples/scf_cxxc_run.scr]

#! /usr/bin/tcsh

# run sc_cxxc
# cludged form sc_freedom to generate rotamers for 2 residues on a fixed bg

setenv BIN		/home/jtw/progs/bin/
setenv DATA		/home/jtw/progs/data/
setenv FIXED_COORDS	trxtry
setenv RESIDUES_XX	VALVAL

# i/p files:
#	atoms_es.dat and rots_tuffery.dat in DATA
#	$FIXED_COORDS.pdb in working directory

$BIN/scf_cxxc

# o/p files:
#	formatted info 				??
#	unformatted rot probs file (prb_look)	??	
#	rot upgraded pdb file			??
