# Supplementary material for: SitesIdentify: a protein functional site prediction tool
Source: BMC Bioinformatics. 2009 Nov 18;10:379. doi: 10.1186/1471-2105-10-379 (PMC2783165; doi:10.1186/1471-2105-10-379)
Supplement: Additional file 1 — SitesIdentify source code. Compressed file containing the source code for SitesIdentify. [file 1471-2105-10-379-S1.gz › SI_export/examples/make_fd_manager_in.scr]

#! /usr/bin/tcsh

setenv BIN	/home/jtw/progs/bin/
setenv DATA	/home/jtw/progs/data/
setenv EXAMPLES	/home/jtw/progs/example_input/

# Make a '.in' parametr file for fd_manager, passing those parameters we're
# most likely to change. Other bits we get from a standard base ctr file.

setenv MOLECULE_COORDS	'1xnb'
setenv PH		'7.0'
setenv IONIC_STRENGTH	'0.150'
setenv WHICH_VDW	'1'
setenv MOREFOCS		'F'
setenv FOCUS_STEP	'1.0'
setenv FOCUS_NUM	'10'
setenv REGULAR_STEP	'3.0'
setenv REGULAR_EXTEND	'6.0'
setenv PROT_DIEL	'4.0'

$BIN/make_fd_manager_in

# o/p
#	fd_manager_$MOLECULE_COORDS.in
