# Supplementary material for: SitesIdentify: a protein functional site prediction tool
Source: BMC Bioinformatics. 2009 Nov 18;10:379. doi: 10.1186/1471-2105-10-379 (PMC2783165; doi:10.1186/1471-2105-10-379)
Supplement: Additional file 1 — SitesIdentify source code. Compressed file containing the source code for SitesIdentify. [file 1471-2105-10-379-S1.gz › SI_export/examples/remove_for_pk_calc.ctr]

file_in 
dh_manager_3HLA_b2m.out
file_out
dh_manager_3HLA_b2m_cut.out
excl_gps	(no. of gps then A4, 1X, A1, 1X, I4)
 3
GLU  B   16
ASP  B   34
ASP  B   59
