# Supplementary material for: SitesIdentify: a protein functional site prediction tool
Source: BMC Bioinformatics. 2009 Nov 18;10:379. doi: 10.1186/1471-2105-10-379 (PMC2783165; doi:10.1186/1471-2105-10-379)
Supplement: Additional file 1 — SitesIdentify source code. Compressed file containing the source code for SitesIdentify. [file 1471-2105-10-379-S1.gz › SI_export/examples/scf_run.scr]

#! /usr/bin/tcsh

# prepare and run a sc_freedom calculation:
#	pdb_scfree / make_sc_freedom_ctr / sc_freedom

#------------------------------------------------------------------------
# set overall environment variables

setenv BIN	/home/jtw/progs/sgi_bin/
setenv DATA	/home/jtw/progs/data/
setenv EXAMPLES	/home/jtw/progs/example_input/

setenv MOLECULE_COORDS 'XXXX'

# cys_include refers both to excl. from scf calc and water layering
setenv CYS_INCLUDE	'no'
# tyr_include is only for water layering (requires WAT_LAYERING T)
setenv TYR_INCLUDE	'yes'

# additional for make_sc_freedom_ctr, we can:
#	include experimental rots
#	rather than the standard iterate to convergence, we can iterate
#		to a specified VdW_relax target value
#	turn off the water layering, leaving DH access decision based on
#	number of allowed ionis gp rotamers alone.

setenv WHICH_VDW	'1'
setenv WAT_LAYERING	'F'
setenv INCL_EXPTROTS	'T'
setenv RELAX_TO_VAL	'F'
setenv TARGET_VAL	'1.0'
setenv SC_EXCLUSIONS	'T'

#------------------------------------------------------------------------
# Make sc exclusion (sc fixing) and water layering/ionisable gp files
# for sc_freedom.
# *** These may still need editting according to requirements ***

# i/p	$MOLECULE_COORDS_es.pdb

$BIN/pdb_scfree

# o/p
#	$MOLECULE_COORDS_sc.exc
#	$MOLECULE_COORDS_wat.gps
#------------------------------------------------------------------------

#------------------------------------------------------------------------
# Make a ctr file for sc_freedom.

# i/p	$EXAMPLES/sc_freedom_std.ctr

$BIN/make_sc_freedom_ctr

# o/p	sc_freedom_$MOLECULE_COORDS.ctr
#------------------------------------------------------------------------

#------------------------------------------------------------------------
# Run sc_freedom

# i/p	sc_freedom.ctr and various add-ons as specified in the ctr file
#	and made by pdb_scfree

cp 'sc_freedom_'$MOLECULE_COORDS'.ctr' sc_freedom.ctr
$BIN/sc_freedom
rm -f sc_freedom.ctr

# o/p	sc_freedom_$MOLECULE_COORDS.out
#	sc_freedom_$MOLECULE_COORDS.prb
#------------------------------------------------------------------------

exit
