# Supplementary material for: SitesIdentify: a protein functional site prediction tool
Source: BMC Bioinformatics. 2009 Nov 18;10:379. doi: 10.1186/1471-2105-10-379 (PMC2783165; doi:10.1186/1471-2105-10-379)
Supplement: Additional file 1 — SitesIdentify source code. Compressed file containing the source code for SitesIdentify. [file 1471-2105-10-379-S1.gz › SI_export/examples/pk_calc_std.ctr]

n_points    points encompassing pH range
21
pH range    pH_low, pH_high
2.0,12.0
tempture    temp_K
298.15
method      red_site or mon_crlo
mon_crlo
red_lims    % limit for incln/reduced sites (about 5% or less)
0.1
mc_pHlim    pH_fix_mc, fix_mc (kT units) - for fixing mc energies
2.0,0.00
coupling    coupling energy for paired titrations in mc (kT units)
4.606
mc_steps    10000 at least
10000
fd+dh?      fd_dh (char*8) - 'fdplusdh'/'fd_only '/'dh_only '
fd_only 
fd_file     fd_manager o/p data file
fd_manager_X.out
dh_file     dh_manager o/p data file
dh_manager_X.out
dhchoice    'volumefrac'/'sc_freedom', <CR>, sc_freedom.out file : DH allowed?
volumefrac
sc_freedom_X.out
Vf_modSE    option (only fd i/p) for auto SE modification by TdelS/Vf term
T
OtherUPD    option (only fd i/p) for addnal SE/FX mods, T/F, <CR>, upd file
F
pk_calc_X_upd.dat
partials    are we using ionisable gp partial charges for SE/FX?
F
prtl_ijs    are we using ionisable gp partial charges for ij intns?
F
