# Supplementary material for: SitesIdentify: a protein functional site prediction tool
Source: BMC Bioinformatics. 2009 Nov 18;10:379. doi: 10.1186/1471-2105-10-379 (PMC2783165; doi:10.1186/1471-2105-10-379)
Supplement: Additional file 1 — SitesIdentify source code. Compressed file containing the source code for SitesIdentify. [file 1471-2105-10-379-S1.gz › SI_export/examples/pdb_to_DHpK_Hmove_eg.scr]

#! /usr/bin/tcsh

#------------------------------------------------------------------------
# test of polh_move (and make_escalc_ctr changes to make 'all' qop file.
# - run through a complete pKa (DH) calc and see what difference it makes.

# pdb_es
# make_polh_gen_ctr
# polh_gen
# make_escalc_ctr
# escalc
# *NEW* polh_move
# *NEW* escalc (again)
# make_dh_manager
# dh_manager
# make_pk_calc_ctr
# pk_calc

#------------------------------------------------------------------------

#------------------------------------------------------------------------
# set overall environment variables

setenv BIN	/fs/wolf/home/jtw/progs/sgi_bin/
setenv DATA	/fs/wolf/home/jtw/progs/data/
setenv EXAMPLES	/fs/wolf/home/jtw/progs/example_input/
#------------------------------------------------------------------------

#------------------------------------------------------------------------
# variables that determine various run parameters
# we should normally *only change* MOLECULE_COORDS between runs

setenv MOLECULE_COORDS '2LZT'

setenv CYS_INCLUDE	'no'
setenv PH		'7.0'
setenv IONIC_STRENGTH	'0.150'
setenv WHICH_VDW	'1'

# these for fd_manager_run - groups will be read from a temp file
setenv 	which_vdw	'1'
set	chargesets	= 1

# these for pdb_es
setenv WATERS		'F'
setenv OTHER_HETATM	'F'
setenv PROTEIN		'T'
setenv NUCLEIC		'F'

# these for make_pk_calc_ctr
setenv N_POINTS		'29'
setenv PH_LOW		'0.0'
setenv PH_HIGH		'14.0'
setenv METHOD		'mon_crlo'
setenv RED_LIMS		'0.1'
setenv MC_STEPS		'10000'
setenv FD_DH_MIX	'dh_only '
setenv VF_MOD_SE	'F'
setenv VF_OR_SCF_DECISION 'volumefrac'

# in addition to cys_include, for pdb_scfree, also tyr_include (yes/no)
setenv TYR_INCLUDE	'no'

#------------------------------------------------------------------------

#------------------------------------------------------------------------
# SECTIONS FOR EACH PROGRAM FOLLOW
#------------------------------------------------------------------------

#------------------------------------------------------------------------
# run pdb_es

# i/p files:
#	atoms_es.dat in DATA
#	PDB coordinate file as specified in MOLECULE_COORDS

$BIN/pdb_es
rm -f pdb_es_temp.pdb	# lnx add on since can't 'DISPOSE'
mv pdb_es.inf 'pdb_es_'$MOLECULE_COORDS'.inf'

# o/p files:
#	pdb_es.inf - information about the run
#	coordinate file suitable for es calculations
#------------------------------------------------------------------------

#------------------------------------------------------------------------
# Make a polh_gen ctr file, passing those parameters we're most likely to
# change. Other bits we regenerate from a standard base ctr file.

$BIN/make_polh_gen_ctr

# o/p:
#	polh_gen_$MOLECULE_COORDS.ctr
#------------------------------------------------------------------------

#------------------------------------------------------------------------
# run polh_gen

# i/p files:
#	atoms_es.dat in DATA
#	polh_gen.ctr in working directory
#	coordinate file as specified in ctr file

cp 'polh_gen_'$MOLECULE_COORDS'.ctr' polh_gen.ctr
$BIN/polh_gen
rm -f polh_gen.ctr
mv polh_gen.inf 'polh_gen_'$MOLECULE_COORDS'.inf'

# o/p files:
#	polh_gen.inf - information about the run
#	coordinate file (+ polar hyds) specified in .ctr file
#------------------------------------------------------------------------

#------------------------------------------------------------------------
# make_escalc_ctr

# Make escalc ctr and chr files, both for standard full and fixed charged
# sets, passing those parameters we're most likely to change. Other bits we
# regenerate from a standard base ctr file.
# The CYS_INCLUDE flag can be any string - only 'yes' will put Cys into the
# 'full' set of ionisable groups.

# Get parameter files (ctr,chr) for an 'all' run as well (for polh_move).

setenv	ALL_CHARGES	'YES'
$BIN/make_escalc_ctr

# o/p
#	es_$MOLECULE_COORDS_full.ctr
#	es_$MOLECULE_COORDS_full.chr
#	es_$MOLECULE_COORDS_fixed.ctr
#	es_$MOLECULE_COORDS_fixed.chr
#	es_$MOLECULE_COORDS_all.ctr
#	es_$MOLECULE_COORDS_all.chr
#------------------------------------------------------------------------

#------------------------------------------------------------------------
# escalc_run for polh_move -> 'all' run only at this stage

# i/p files:
#	atoms_es.dat from DATA
#	escalc.ctr in working directory
#	coordinate and charge specification files as specified in .ctr file
#	(other options not generally used)

cp 'es_'$MOLECULE_COORDS'_all.ctr' escalc.ctr
$BIN/escalc
rm -f escalc.ctr

# o/p files:
#	formatted information file on run, named in .ctr file
#	.qop (unformatted charge set), named in .ctr file
#	(other options not generally used)
#------------------------------------------------------------------------

#------------------------------------------------------------------------
# polh_move run on 'all' charge set-> overwrite 'esH' pdb-> escalc again

$BIN/polh_move
mv $MOLECULE_COORDS'_esH.pdb' $MOLECULE_COORDS'_esH_unmoved.pdb'
mv $MOLECULE_COORDS'_esH_best.pdb' $MOLECULE_COORDS'_esH.pdb'
cp $MOLECULE_COORDS'_esH.pdb' $MOLECULE_COORDS'_esH_moved.pdb'
#------------------------------------------------------------------------

#------------------------------------------------------------------------
# escalc_run

# i/p files:
#	atoms_es.dat from DATA
#	escalc.ctr in working directory
#	coordinate and charge specification files as specified in .ctr file
#	(other options not generally used)

cp 'es_'$MOLECULE_COORDS'_full.ctr' escalc.ctr
$BIN/escalc
rm -f escalc.ctr

# o/p files:
#	formatted information file on run, named in .ctr file
#	.qop (unformatted charge set), named in .ctr file
#	(other options not generally used)

cp 'es_'$MOLECULE_COORDS'_fixed.ctr' escalc.ctr
$BIN/escalc
rm -f escalc.ctr

# o/p files:
#	formatted information file on run, named in .ctr file
#	.qop (unformatted charge set), named in .ctr file
#	(other options not generally used)
#------------------------------------------------------------------------

#------------------------------------------------------------------------
# Make a '.in' parametr file for dh_manager, passing those parameters we're
# most likely to change. Other bits we get from a standard base ctr file.

$BIN/make_dh_manager_in

# o/p
#	dh_manager_$MOLECULE_COORDS.in
#------------------------------------------------------------------------

#------------------------------------------------------------------------
# run dh_manager

# i/p files:
#	dh_manager.in - specifies various parameters and charge groups
#	charge files - given in dh_manager.in

cp 'dh_manager_'$MOLECULE_COORDS'.in' dh_manager.in
$BIN/dh_manager
rm -f dh_manager.in

# o/p files:
#	dh_manager.inf - formatted information file
#	dh_manager.out - unformatted file of ionisable group interactions

mv dh_manager.inf 'dh_manager_'$MOLECULE_COORDS'.inf'
mv dh_manager.out 'dh_manager_'$MOLECULE_COORDS'.out'
#------------------------------------------------------------------------

#------------------------------------------------------------------------
# Make a '.ctr' parametr file for pk_calc, passing those parameters we're
# most likely to change. Other bits we get from a standard base ctr file.

$BIN/make_pk_calc_ctr

# o/p
#	pk_calc_'MOLECULE_COORDS'.ctr
#------------------------------------------------------------------------

#------------------------------------------------------------------------
# run pk_calc

# i/p files:
#	pk_calc.ctr parameter file
#	fd_manager and/or dh_manager (.out) files, as specified in .ctr file
#	optionally and depending on FD/DH mix, a sc_freedom o/p file for
#	deciding the balance between FD and DH calculation regimes for each gp
#	optionally (specified in .ctr) a file of energy values to 'tweak'

cp 'pk_calc_'$MOLECULE_COORDS'.ctr' pk_calc.ctr
$BIN/pk_calc
rm -f pk_calc.ctr

# o/p file:
#	pk_calc.out formatted list of calculated pKas and other info

mv pk_calc.out 'pk_calc_'$MOLECULE_COORDS'.out'
#------------------------------------------------------------------------

exit
