# Supplementary material for: SitesIdentify: a protein functional site prediction tool
Source: BMC Bioinformatics. 2009 Nov 18;10:379. doi: 10.1186/1471-2105-10-379 (PMC2783165; doi:10.1186/1471-2105-10-379)
Supplement: Additional file 1 — SitesIdentify source code. Compressed file containing the source code for SitesIdentify. [file 1471-2105-10-379-S1.gz › SI_export/examples/list_data2_run.scr]

#! /usr/bin/tcsh

# run list_data

setenv BIN		/home/jtw/progs/bin/
setenv DATA		/home/jtw/progs/data/

# normally we will not use full partially-charged ionisable groups - which
# means that the following env variables are not true.

setenv MOLECULE_COORDS	'1OTF_hex'
setenv fd_OR_dh		'fd'
setenv PARTIALS 	'FALSE'
setenv PARTIAL_IJS	'FALSE'

# i/p files:
#	list_data2.in - unformatted o/p from fd_manager (ionisable gp intns)

cp $fd_OR_dh'_manager_'$MOLECULE_COORDS'.out' list_data2.in
$BIN/list_data2
rm -f list_data2.in

# o/p files:
#	list_data.out - formatted list of ionisable group interactions

mv list_data2.out 'list_data2_'$MOLECULE_COORDS'_'$fd_OR_dh'.out'
