# Supplementary material for: SitesIdentify: a protein functional site prediction tool
Source: BMC Bioinformatics. 2009 Nov 18;10:379. doi: 10.1186/1471-2105-10-379 (PMC2783165; doi:10.1186/1471-2105-10-379)
Supplement: Additional file 1 — SitesIdentify source code. Compressed file containing the source code for SitesIdentify. [file 1471-2105-10-379-S1.gz › SI_export/examples/remove_for_pk_calc_run.scr]

#! /usr/bin/tcsh

# run remove_for_pk_calc

setenv BIN		/home/jtw/progs/bin/
setenv DATA		/home/jtw/progs/data/

# i/p files:
#	remove_for_pk_calc.ctr	-	just follow the model file
#	fd/dh_manager.out file	-	named in ctr file

$BIN/remove_for_pk_calc

# o/p files:
#	fd/dh_manager.out file	-	named in ctr file
#	list_data.out - formatted list of ionisable group interactions
