# Supplementary material for: SitesIdentify: a protein functional site prediction tool
Source: BMC Bioinformatics. 2009 Nov 18;10:379. doi: 10.1186/1471-2105-10-379 (PMC2783165; doi:10.1186/1471-2105-10-379)
Supplement: Additional file 1 — SitesIdentify source code. Compressed file containing the source code for SitesIdentify. [file 1471-2105-10-379-S1.gz › SI_export/examples/scf_example.exc]

sc excls from rotamer analysis: num: (A4,1X,A1,I4)
            6
PRO  A   1
PRO  B   1
PRO  C   1
PRO  D   1
PRO  E   1
PRO  F   1
