# Supplementary material for: SitesIdentify: a protein functional site prediction tool
Source: BMC Bioinformatics. 2009 Nov 18;10:379. doi: 10.1186/1471-2105-10-379 (PMC2783165; doi:10.1186/1471-2105-10-379)
Supplement: Additional file 1 — SitesIdentify source code. Compressed file containing the source code for SitesIdentify. [file 1471-2105-10-379-S1.gz › SI_export/examples/fdcalc_run.scr]

#! /usr/bin/tcsh

# run fdcalc -	BUT ALSO see fd_manager for automated running over groups of
# 		ionisable residues (e.g. on way to pKa calculations)

setenv BIN	/home/jtw/progs/bin/
setenv DATA	/home/jtw/progs/data/

# i/p files:
#	atoms_es.dat from DATA
#	fdcalc.ctr in working directory
#	coordinate file and charge input file (.qop from escalc), as
#	specified in .ctr file
#	grid files from unfocussed ('regular') run if on a focus run
#	(as specified in ctr file)

# o/p files:
#	info file (specified in .ctr file)
#	various grid files of potential, dielectric and others, most of which
#	are not normally used
#	(optionally files of surface points)

# This example script has both a 'regular' run and an associated 'focus' run.

cp fdcalc_regular.ctr fdcalc.ctr
$BIN/fdcalc
rm -f fdcalc.ctr

rm -f fd_regular.dlc
# rm -f fd_regular.dfx 	! used only for diel (E)
rm -f fd_regular.chr
rm -f fd_regular.ion
rm -f fd_regular.crw

cp fdcalc_focus.ctr fdcalc.ctr
$BIN/fdcalc
rm -f fdcalc.ctr

rm -f fd_focus.dlc
# rm -f fd_focus.dfx 	! used only for diel (E)
rm -f fd_focus.chr
rm -f fd_focus.ion
rm -f fd_focus.crw
