# Supplementary material for: SitesIdentify: a protein functional site prediction tool
Source: BMC Bioinformatics. 2009 Nov 18;10:379. doi: 10.1186/1471-2105-10-379 (PMC2783165; doi:10.1186/1471-2105-10-379)
Supplement: Additional file 1 — SitesIdentify source code. Compressed file containing the source code for SitesIdentify. [file 1471-2105-10-379-S1.gz › SI_export/progdata/sc_geometry.dat]

REMARK   1 Reduced MODEL from oxidised Trx (ek1) XXX posns as 3trx.pdb
ATOM      2  CA  SER A   1      21.630  26.691  -3.982  1.00  0.00
ATOM      5  CB  SER A   1      21.119  27.770  -5.001  1.00  0.00
ATOM      6  OG  SER A   1      22.279  27.925  -5.860  1.00  0.00
ATOM      8  CA  ASP A   2      19.395  26.125  -0.949  1.00  0.00
ATOM     11  CB  ASP A   2      18.440  24.914  -0.856  1.00  0.00
ATOM     12  CG  ASP A   2      19.199  23.629  -0.576  1.00  0.00
ATOM     13  OD1 ASP A   2      20.108  23.371  -1.386  1.00  0.00
ATOM     14  OD2 ASP A   2      18.905  22.959   0.420  1.00  0.00
ATOM     16  CA  LYS A   3      22.309  25.875   1.488  1.00  0.00
ATOM     19  CB  LYS A   3      23.005  24.540   1.740  1.00  0.00
ATOM     20  CG  LYS A   3      21.970  23.407   1.921  1.00  0.00
ATOM     21  CD  LYS A   3      22.676  22.143   2.401  1.00  0.00
ATOM     22  CE  LYS A   3      21.618  21.104   2.844  1.00  0.00
ATOM     23  NZ  LYS A   3      20.829  20.757   1.614  1.00  0.00
ATOM     25  CA  ILE A   4      24.287  28.908   0.332  1.00  0.00
ATOM     28  CB  ILE A   4      24.593  29.122  -1.211  1.00  0.00
ATOM     29  CG1 ILE A   4      24.954  27.791  -1.886  1.00  0.00
ATOM     30  CG2 ILE A   4      25.690  30.221  -1.338  1.00  0.00
ATOM     31  CD1 ILE A   4      26.177  27.022  -1.383  1.00  0.00
ATOM     41  CA  HIS A   6      23.209  35.260   0.397  1.00  0.00
ATOM     44  CB  HIS A   6      21.751  35.617  -0.024  1.00  0.00
ATOM     45  CG  HIS A   6      21.707  36.884  -0.816  1.00  0.00
ATOM     46  ND1 HIS A   6      22.018  36.971  -2.134  1.00  0.00
ATOM     47  CD2 HIS A   6      21.382  38.136  -0.410  1.00  0.00
ATOM     48  CE1 HIS A   6      21.897  38.232  -2.527  1.00  0.00
ATOM     49  NE2 HIS A   6      21.539  38.966  -1.496  1.00  0.00
ATOM     51  CA  LEU A   7      25.573  38.061   1.494  1.00  0.00
ATOM     54  CB  LEU A   7      27.098  37.857   1.598  1.00  0.00
ATOM     55  CG  LEU A   7      27.557  36.609   2.362  1.00  0.00
ATOM     56  CD1 LEU A   7      29.081  36.516   2.267  1.00  0.00
ATOM     57  CD2 LEU A   7      27.077  36.752   3.804  1.00  0.00
ATOM     59  CA  THR A   8      25.457  41.807   1.037  1.00  0.00
ATOM     62  CB  THR A   8      24.093  42.610   1.254  1.00  0.00
ATOM     63  OG1 THR A   8      24.004  42.860   2.686  1.00  0.00
ATOM     64  CG2 THR A   8      22.905  41.853   0.697  1.00  0.00
ATOM     88  CA  PHE A  12      29.096  40.933   5.757  1.00  0.00
ATOM     91  CB  PHE A  12      30.096  41.557   4.780  1.00  0.00
ATOM     92  CG  PHE A  12      31.196  40.585   4.369  1.00  0.00
ATOM     93  CD1 PHE A  12      31.016  39.815   3.236  1.00  0.00
ATOM     94  CD2 PHE A  12      32.358  40.512   5.102  1.00  0.00
ATOM     95  CE1 PHE A  12      32.025  38.934   2.830  1.00  0.00
ATOM     96  CE2 PHE A  12      33.393  39.631   4.717  1.00  0.00
ATOM     97  CZ  PHE A  12      33.192  38.843   3.568  1.00  0.00
ATOM    122  CA  VAL A  16      30.874  36.363   8.139  1.00  0.00
ATOM    125  CB  VAL A  16      31.443  36.826   6.781  1.00  0.00
ATOM    126  CG1 VAL A  16      32.814  36.213   6.496  1.00  0.00
ATOM    127  CG2 VAL A  16      30.478  36.479   5.628  1.00  0.00
ATOM    145  N   ALA A  19      30.845  35.020  12.420  1.00  0.00
ATOM    147  C   ALA A  19      30.966  32.709  13.292  1.00  0.00
ATOM    146  CA  ALA A  19      30.358  33.655  12.252  1.00  0.00
ATOM    149  CB  ALA A  19      30.719  33.065  10.872  1.00  0.00
ATOM    159  CA  GLY A  21      32.913  28.079  12.603  1.00  0.00
ATOM    210  CA  TRP A  28      31.168  35.958  -8.283  1.00  0.00
ATOM    213  CB  TRP A  28      30.360  34.649  -8.236  1.00  0.00
ATOM    214  CG  TRP A  28      28.985  34.857  -7.678  1.00  0.00
ATOM    215  CD1 TRP A  28      28.657  35.218  -6.399  1.00  0.00
ATOM    216  CD2 TRP A  28      27.750  34.811  -8.396  1.00  0.00
ATOM    217  NE1 TRP A  28      27.298  35.358  -6.252  1.00  0.00
ATOM    218  CE2 TRP A  28      26.728  35.127  -7.494  1.00  0.00
ATOM    219  CE3 TRP A  28      27.435  34.524  -9.723  1.00  0.00
ATOM    220  CZ2 TRP A  28      25.388  35.178  -7.856  1.00  0.00
ATOM    221  CZ3 TRP A  28      26.100  34.583 -10.082  1.00  0.00
ATOM    222  CH2 TRP A  28      25.082  34.876  -9.185  1.00  0.00
ATOM    229  CA  GLU A  30      26.750  36.601 -13.580  1.00  0.00
ATOM    232  CB  GLU A  30      25.327  37.161 -13.786  1.00  0.00
ATOM    233  CG  GLU A  30      24.295  36.065 -13.449  1.00  0.00
ATOM    234  CD  GLU A  30      23.058  36.496 -12.728  1.00  0.00
ATOM    235  OE1 GLU A  30      22.199  37.253 -13.230  1.00  0.00
ATOM    236  OE2 GLU A  30      22.960  35.959 -11.594  1.00  0.00
ATOM    252  CA  CYS A  32      31.757  35.264 -15.063  1.00  0.00
ATOM    255  CB  CYS A  32      32.298  35.603 -13.646  1.00  0.00
ATOM    256  SG  CYS A  32      34.009  35.156 -13.417  1.00  0.00
ATOM    284  CA  MET A  37      31.244  26.464 -13.695  1.00  0.00
ATOM    287  CB  MET A  37      32.554  26.467 -14.519  1.00  0.00
ATOM    288  CG  MET A  37      32.714  25.229 -15.350  1.00  0.00
ATOM    289  SD  MET A  37      33.869  25.627 -16.715  1.00  0.00
ATOM    290  CE  MET A  37      35.430  25.696 -15.892  1.00  0.00
ATOM    304  N   PRO A  40      27.910  24.467  -9.127  1.00  0.00
ATOM    305  CA  PRO A  40      27.445  23.173  -8.652  1.00  0.00
ATOM    308  CB  PRO A  40      27.379  22.260  -9.912  1.00  0.00
ATOM    309  CG  PRO A  40      27.370  23.253 -11.014  1.00  0.00
ATOM    310  CD  PRO A  40      28.141  24.515 -10.573  1.00  0.00
ATOM    375  CA  TYR A  49      30.518  19.621   4.780  1.00  0.00
ATOM    378  CB  TYR A  49      31.630  20.574   4.365  1.00  0.00
ATOM    379  CG  TYR A  49      32.896  19.961   3.817  1.00  0.00
ATOM    380  CD1 TYR A  49      32.950  19.443   2.542  1.00  0.00
ATOM    381  CD2 TYR A  49      34.091  19.919   4.572  1.00  0.00
ATOM    382  CE1 TYR A  49      34.096  18.868   2.024  1.00  0.00
ATOM    383  CE2 TYR A  49      35.273  19.347   4.059  1.00  0.00
ATOM    384  CZ  TYR A  49      35.272  18.844   2.786  1.00  0.00
ATOM    385  OH  TYR A  49      36.396  18.294   2.200  1.00  0.00
ATOM    387  CA  GLN A  50      27.175  20.532   6.345  1.00  0.00
ATOM    390  CB  GLN A  50      25.851  19.960   5.898  1.00  0.00
ATOM    391  CG  GLN A  50      24.632  20.600   6.510  1.00  0.00
ATOM    392  CD  GLN A  50      23.407  19.936   5.875  1.00  0.00
ATOM    393  OE1 GLN A  50      23.514  18.792   5.388  1.00  0.00
ATOM    394  NE2 GLN A  50      22.326  20.705   5.891  1.00  0.00
ATOM    453  CA  ASN A  59      27.744  38.998  -6.101  1.00  0.00
ATOM    456  CB  ASN A  59      26.275  38.978  -6.562  1.00  0.00
ATOM    457  CG  ASN A  59      26.212  39.429  -8.030  1.00  0.00
ATOM    458  OD1 ASN A  59      26.665  40.532  -8.309  1.00  0.00
ATOM    459  ND2 ASN A  59      25.705  38.534  -8.848  1.00  0.00
ATOM    557  CA  ARG A  73      41.509  41.354  -8.231  1.00  0.00
ATOM    560  CB  ARG A  73      43.061  41.284  -8.390  1.00  0.00
ATOM    561  CG  ARG A  73      43.716  42.658  -8.583  1.00  0.00
ATOM    562  CD  ARG A  73      44.926  42.718  -9.460  1.00  0.00
ATOM    563  NE  ARG A  73      44.613  43.038 -10.871  1.00  0.00
ATOM    564  CZ  ARG A  73      45.533  43.222 -11.818  1.00  0.00
ATOM    565  NH1 ARG A  73      45.314  43.365 -13.135  1.00  0.00
ATOM    566  NH2 ARG A  73      46.820  43.298 -11.409  1.00  0.00
