# Supplementary material for: SitesIdentify: a protein functional site prediction tool
Source: BMC Bioinformatics. 2009 Nov 18;10:379. doi: 10.1186/1471-2105-10-379 (PMC2783165; doi:10.1186/1471-2105-10-379)
Supplement: Additional file 1 — SitesIdentify source code. Compressed file containing the source code for SitesIdentify. [file 1471-2105-10-379-S1.gz › SI_export/progdata/Gails_CatRes.txt]

Pdb	Residue	SeqId	Chain	B-fact	Cons	SolvAcc	LigSolv	SecStr	Cleft	Func	Func_Desc	IsMainChain
1hfs	GLU	202	A	10.59	0.000	6.7	0.0	H	1	AW	activate water for nucleophilic attack on carbonyl carbon	0
1hfs	MET	219	A	12.16	0.000	1.8	1.8	T	5	AC	enhances effective concentration of cofactor zn2+	0
1mhl	GLN	91	A	9.10	1.000	21.6	0.0	H	1	P	primes H95 which is the base catalyst removing proton from substrate	0
1mhl	HIS	95	A	10.46	1.000	5.6	0.0	H	1	BG	removes proton from HOOH	0
1mhl	ARG	239	C	11.46	0.787	20.5	0.0	T	1	TS	stabilises negative charge on leaving group	0
1adm	ASN	105	A	17.03	0.000	21.7	0.0	-	1	AS	increases nucleophilicity of substrate (P)	0
1adm	PRO	106	A	18.96	0.000	3.0	0.0	-	1	AS	increases nucleophilicity of substrate (P)	1
1adm	TYR	108	A	44.01	0.000	29.4	0.0	-	1	TS	Stabilises cationic transition state via cation pi interaction	0
1adn	CYS	69	A	0.00	0.000	7.2	0.0	E	0	NU	attacks methyl carbon on DNA	0
1ahj	CYS	113	A	9.49	0.000	7.8	0.0	-	0	PT,AC	hold NO in inactive form.	0
1ahj	SER	114	A	21.79	0.000	5.7	0.0	-	0	AC	hold NO in inactive form	0
1ahj	CYS	115	A	6.26	0.000	4.1	0.0	-	0	PT,AC	hold NO in inactive form	0
1ahj	ARG	56	B	28.64	0.000	17.0	0.0	H	2	AB	donates proton to cyanide, then accepts proton from water in cofactor regeneration	0
1apy	THR	183	B	26.96	0.000	18.4	0.0	-	1	NU	attacks carbonyl carbon	0
1apy	THR	201	B	17.16	0.000	3.5	0.0	E	1	P	increases nucleophilicity of T183	0
1apy	THR	234	B	23.69	0.000	3.4	0.0	E	1	TS	stabilises negatively charged transition state	0
1apy	GLY	235	B	22.84	0.000	22.6	0.0	E	1	TS	stabilises negatively charged transition state	1
1b66	CYS	42	A	13.54	0.000	9.7	0.0	G	3	BG	removes C1 proton and then subsequently C2 proton	0
1b66	GLU	133	A	16.84	0.000	9.4	0.0	-	9	BG	stabilises C1-OH transition state and then takes proton from OH group	0
1b66	ASP	88	B	17.75	0.000	19.3	19.3	-	0	P	primes H89 to take proton off C42	0
1b66	HIS	89	B	20.75	0.000	6.8	6.8	T	0	P	removes proton from C42	0
1b93	HIS	19	A	27.64	0.000	7.9	4.3	-	2	BG	removes proton from OH of ene-diol intermediate	0
1b93	GLY	66	A	17.54	0.000	13.3	0.0	G	2	AS	positions phosphoryl oxygen for bond cleavage	1
1b93	ASP	71	A	15.67	0.000	0.8	0.0	H	8	BG	removes proton from substrate	0
1b93	ASP	91	A	19.76	0.000	7.2	7.2	-	5	P	stabilises positive charge on H19	0
1b93	HIS	98	A	16.85	0.000	5.3	4.0	-	2	AS,AG	polarises carbonyl of DHAP (electrophilic catalysis), donates proton to the carbonyl group	0
1b93	ASP	101	A	11.68	0.000	0.2	0.2	H	8	P	increases pkA of D71	0
1bmi	ASN	176	A	16.45	0.000	60.7	0.0	-	1	TS	stabilises negatively charged transition state	0
1c3j	GLU	22	A	26.08	0.000	24.9	24.9	H	2	BG	removes proton from DNA-HMC	0
1c3j	ASP	100	A	16.14	0.000	18.5	17.7	-	2	BG	removes proton from DNA-HMC	0
1chk	GLU	22	B	26.59	0.000	51.8	0.0	H	1	AG	general acid donates proton to leaving group	0
1chk	ASP	40	B	30.28	0.000	53.2	0.0	S	1	AW	polarizes attacking water molecule	0
1ctt	GLU	104	A	24.83	0.000	4.1	0.0	H	1	AB	donates a proton to N3 of substrate, then abstracts proton from tetrahedral intermediate	0
1d8h	ARG	393	A	41.14	0.000	24.1	13.6	E	1	TS	stabilise negative charge developed on phosphate group	0
1d8h	GLU	433	A	32.11	0.000	25.7	22.0	E	1	AW	promotes attack of water on phosphate group	0
1d8h	LYS	456	A	50.25	0.000	6.7	2.8	E	1	TS	stabilise negative charge developed on phosphate group	0
1d8h	ARG	458	A	35.94	0.000	18.9	8.5	E	9	TS	stabilise negative charge developed on phosphate group	0
1dco	HIS	62	A	20.40	0.000	5.7	0.0	-	1	AG	donates proton to leaving OH group -> H2O one stereomer	0
1dco	HIS	63	A	11.85	0.000	17.9	0.0	-	1	BG	donates proton to N8 of pterin ring	0
1dco	HIS	80	A	49.26	0.000	52.4	0.0	T	1	AG	donates proton to leaving OH group -> H2O other stereomer	0
1dco	ASP	89	A	29.27	0.000	0.0	0.0	H	1	P	primes H62	0
1dw9	GLU	99	A	10.09	0.000	4.0	0.0	H	3	AW	binds water which protonates bound cyanate nitrogen	0
1dw9	ARG	96	F	8.69	0.000	4.0	0.0	H	3	TS	stabilises negative charge of NCO- cyanate	0
1ef8	HIS	66	A	45.10	0.000	28.4	0.0	S	1	TS	stabilises negative charge of carbonyl oxygen intermediate	1
1ef8	GLY	110	A	12.59	0.000	0.2	0.0	H	1	TS	stabilises negative charge of carbonyl oxygen intermediate	1
1ef8	TYR	140	A	16.20	0.000	0.0	0.0	-	1	AS	polarises and orients carbonyl oxygen for decarboxylation	0
1foh	ASP	54	A	36.45	0.000	5.7	0.1	-	2	AB	deprotonates phenolic OH group, facilitating electrophilic attack at C4a hydroperoxide	0
1foh	ARG	281	A	33.59	0.000	1.4	1.4	-	1	P	holds D54 in place	0
1foh	TYR	289	A	36.17	0.000	4.3	0.0	E	2	AB	protonates peroxoanion initially formed and may play a role in subsequent protonation steps	0
1fui	GLU	337	A	23.47	0.000	12.0	5.2	-	4	AB	deprotonates at C2 and then reprotonates at C1	0
1fui	ASP	361	A	31.62	0.000	11.0	3.3	E	4	AB	donates proton to C1 carbonyl group	0
1lba	TYR	46	A	8.10	0.000	11.4	0.0	-	1	AW	Activates water for nucleophilic attack on sugar	0
1lba	LYS	128	A	29.93	0.000	55.1	0.0	S	6	AS	Polarises carbonyl bond of substrate	0
1mpp	ASP	32	A	0.10	0.000	9.0	0.0	E	1	AW	Activates water molecule for attack at carbonyl group	0
1mpp	SER	35	A	0.09	0.000	8.0	0.0	-	1	P	Hydrogen bonds to D32 and partially holds water	0
1mpp	TYR	75	A	0.22	0.000	21.1	0.0	-	1	AG	protonates amide nitrogen of scissile bond	0
1mpp	ASP	215	A	0.13	0.000	11.3	0.0	E	1	AS	polarises carbonyl group of substrate	0
1nzy	PHE	64	A	14.31	0.000	18.8	1.0	B	4	TS	stabilises negative charge on carbonyl group	1
1nzy	HIS	90	A	12.27	0.000	1.6	1.6	H	9	AW	activates water molecule for attack at carbonyl carbon	0
1nzy	GLY	114	A	14.29	0.000	4.9	0.0	H	4	TS	stabilises negative charge on carbonyl group	1
1nzy	TRP	137	A	17.87	0.000	5.3	0.0	H	4	TS	stabilises oxyanion on carbonyl group of acyl intermediate	0
1nzy	ASP	145	A	13.60	0.000	8.1	0.0	-	9	NU	attacks chlorobenzyl ring at para position	0
1pgs	ASP	60	A	15.54	0.000	24.1	0.0	-	2	AB	shown by sdm to be important for catalysis, role unknown	0
1pgs	GLU	206	A	11.91	0.000	14.7	0.0	-	2	AB	shown by sdm to be important for catalysis, role unknown	0
1ps1	PHE	77	A	31.45	0.000	37.9	0.0	H	1	TS	stabilises carbocation intermediate	0
1ps1	ARG	157	A	74.20	0.000	79.5	0.0	-	1	TS	stabilises negative charge on leaving phosphate group	0
1ps1	ARG	173	A	80.41	0.000	19.9	0.0	H	1	TS	stabilises negative charge on leaving phosphate group	0
1ps1	ASN	219	A	63.65	0.000	34.2	0.0	H	1	TS	stabilises carbocation intermediate	0
1ps1	LYS	226	A	124.16	0.000	67.4	0.0	H	1	TS	stabilises negative charge on leaving phosphate group	0
1ps1	ARG	230	A	167.10	0.000	63.6	0.0	-	1	TS	stabilises negative charge on leaving phosphate group	0
1ps1	SER	305	A	42.13	0.000	4.3	0.0	H	1	P	primes H309	0
1ps1	HIS	309	A	66.79	0.000	16.0	0.0	-	1	BG	removes H8 proton from substrate	0
1pya	TYR	62	A	18.79	0.000	20.3	0.0	H	6	AB	stabilise Michaelis complex and shuttle protons to/from Schiff base	0
1pya	SER	81	E	18.76	0.000	73.6	0.0	E	6	AB	stabilise Michaelis complex and shuttle protons to/from Schiff base	0
1pya	PHE	195	F	11.95	0.000	9.1	0.0	E	6	TS	amide nitrogen stabilises oxyanion in the transition state	1
1pya	GLU	197	F	17.65	0.000	6.1	0.0	E	6	AB,AS	repulsion (push) during electron transfer, proton donor in the final stage	0
1smn	ARG	87	A	12.00	0.000	38.3	0.0	E	1	TS	stabilises charge on phosphate group intermediate	0
1smn	HIS	89	A	5.95	0.000	12.3	0.0	E	1	AB,AW	base activating water for nucleophilic attack, then acid donating proton to 3-prime leaving group	0
1smn	ASN	119	A	13.52	0.000	22.2	0.0	H	1	P	primes H89	0
1vnc	LYS	353	A	11.79	0.000	0.0	0.0	H	1	AS	polarises bound peroxide making it more susceptible to attack by bound halide	0
1vnc	HIS	404	A	11.32	0.000	5.3	0.0	H	1	AS	hydrogen bonds to apical oxygen, making it more nucleophilic	0
1ytw	GLU	290	A	13.77	0.000	9.3	0.0	H	9	AW	activates water molecule to hydrolyse intermediate	0
1ytw	ASP	356	A	14.11	0.000	34.9	0.0	T	9	AG	Donates proton to leaving group	0
1ytw	HIS	402	A	4.73	0.000	0.0	0.0	E	0	P	Reduces pka of C403 by electrostatic interactions	0
1ytw	CYS	403	A	5.88	0.000	2.2	0.0	-	9	NU	Attacks phosphate group and forms S-P intermediate (covalent catalysis)	0
1ytw	ARG	409	A	3.50	0.000	2.4	0.0	H	9	TS	Stabilises negative charge on phosphate group	0
1ytw	THR	410	A	4.91	0.000	0.0	0.0	H	9	P	Reduces PkA of C403 by electrostatic interactions	0
2acy	ARG	23	A	18.53	0.000	26.7	14.9	H	2	AS	Stabilise negative charge on phosphate group for activating water molecule (substrate assisted catalysis)	0
2acy	ASN	41	A	16.39	0.000	27.2	25.4	E	2	AS	Hydrogen bond water molecule which attacks phosphate (substrate assisted catalysis)	0
2cpo	HIS	105	A	13.15	0.000	8.3	0.0	-	5	P	Hydrogen bonds E183 and stabilises charge on -ve side chain	0
2cpo	GLU	183	A	11.74	0.000	28.0	0.0	H	1	AB	proton donor / acceptor from peroxide	0
2plc	HIS	45	A	15.79	0.000	20.4	0.0	-	1	AS	removes proton from substrate to activate for intramolecular nucleophilic attack on phsophate	0
2plc	ASP	46	A	18.84	0.000	2.5	0.0	T	1	P	primes H93	0
2plc	ARG	84	A	25.61	0.000	13.5	0.0	E	1	TS	stabilises negative charge on phosphate intermediate	0
2plc	HIS	93	A	26.24	0.000	29.4	0.0	E	1	AG	Donates proton to leaving group	0
2plc	ASP	278	A	16.46	0.000	2.0	0.0	S	1	P	primes H45	0
5fit	GLN	83	A	25.65	0.000	42.3	28.7	-	3	TS	stabilises negative charge on phosphate group	0
5fit	HIS	94	A	31.82	0.000	0.0	0.0	S	5	P	primes H96 for nucleophilic attack		0
5fit	HIS	96	A	23.10	0.000	13.3	3.2	-	3	P	primes H96 for nucleophilic attack		0
12as	ASP	46	A	15.02	0.000	0.1	0.1	-	2	BG,TS	stabilises positively charged NH3+ part of intermediate, then as a base removes proton from this, leading to collapse and formation of asn	0
12as	ARG	100	A	11.32	0.000	14.0	4.2	-	1	TS	stabilise negatively charged tetrahedral intermediate	0
12as	GLN	116	A	5.04	0.000	7.5	0.0	E	1	TS	stabilise negatively charged tetrahedral intermediate	0
1ab8	ARG	1029	A	30.51	0.000	0.0	0.0	H	0	TS	stabilises pentavalent phosphate intermediate and leaving group	0
1ah7	ASP	55	A	11.63	0.000	16.9	0.0	T	1	AW	deprotonates water molecule for nucleophilic attack on phosphate	0
1al6	HIS	274	A	3.89	0.973	14.6	1.5	T	1	AB	donates proton to carbonyl group of substrate, then deprotonates same group	0
1al6	HIS	320	A	8.00	0.863	25.4	0.5	-	1	AG	donates proton to carbonyl group of substrate	0
1al6	ASP	375	A	8.92	0.872	6.9	0.2	H	1	BG	removes proton from CH3 group, leading to enolisation of substrate	0
1b3m	HIS	45	A	20.04	1.000	7.6	0.0	-	1	P	primes C315 for nucleophilic attack (removes proton, AB)	0
1b3m	ARG	49	A	17.79	1.000	16.9	0.0	E	1	P	increases nucleophilicity of C315 (electrostatic)	0
1b3m	HIS	269	A	22.14	0.918	16.8	0.0	-	1	BG	Deprotonates enzyme-substrate intermediate	0
1b3m	CYS	315	A	23.70	1.000	12.5	0.0	E	1	NU,BG	Removes proton from CH2 of FAD, then performs nucleophilic attack on CH2=FAD, leading to covalent flavinylation	0
1b57	ASP	109	A	13.82	0.939	4.2	1.0	-	1	AB	proton donor / acceptor	0
1b57	GLU	182	A	60.57	0.855	80.5	80.5	-	1	AB	proton donor / acceptor	0
1b57	ASN	286	A	15.71	0.855	6.2	0.1	E	1	TS	stabilises negatively charged carbanion intermediate	0
1b6b	SER	97	B	17.15	0.000	0.1	0.0	E	0	P	Primes H122	0
1b6b	LEU	111	B	42.89	0.000	20.7	0.0	-	0	P	Primes S97	1
1b6b	HIS	122	B	21.75	0.000	24.2	0.0	E	2	AS	removes proton from AAA substrate, activating for nucleophilic attack on acetyl CoA	0
1b6b	LEU	124	B	27.50	0.000	4.6	0.0	E	2	TS	stabilises negative charge oxyanion	1
1b6b	TYR	168	B	23.20	0.000	1.7	0.0	H	2	AG	donates proton to leaving group	0
1bol	HIS	46	A	17.74	0.000	26.0	0.0	E	4	AS	removes proton from substrate, activating for intramolecular nucleophilic attack on phosphate	0
1bol	GLU	105	A	13.96	0.000	0.6	0.0	H	4	P	alters PKA of H46 and H109	0
1bol	HIS	109	A	6.90	0.000	21.1	0.0	-	4	AG	donates a proton to the leaving group	0
1brm	CYS	135	A	40.65	0.000	24.6	0.0	H	1	NU	nucleophilic attack on carbonyl carbon of substrate	0
1brm	GLN	162	A	25.11	0.000	3.8	0.0	E	1	P	primes H274	0
1brm	HIS	274	A	32.73	0.000	0.5	0.0	E	1	BG	deprotonates tetrahedral intermediate leading to collapse	0
1bs4	GLY	45	A	20.22	1.000	12.9	0.0	E	1	TS	stabilise negatively charged transition state	1
1bs4	GLN	50	A	22.39	1.000	0.9	0.0	G	1	AS	polarises NH of leaving group	0
1bs4	LEU	91	A	20.41	0.973	22.8	4.9	T	1	TS	stabilise negatively charged transition state	1
1bs4	GLU	133	A	17.12	0.899	3.9	0.0	H	1	AW	polarises hydroxide at the Fe centre, assisting nucleophilic atttack on carbonyl group	0
1bwd	ASP	108	A	17.61	1.000	3.9	0.0	G	1	AB	possible proton transfer pathway from C332	0
1bwd	ARG	127	A	13.08	0.914	4.9	0.0	G	1	AB	possible proton transfer pathway from C332	0
1bwd	ASP	179	A	15.63	1.000	7.3	0.0	-	1	P	primes H227	0
1bwd	HIS	227	A	16.14	1.000	17.9	0.0	-	1	AB	transfers proton to and from substrate	0
1bwd	ASP	229	A	19.98	1.000	6.4	0.0	G	1	AB	possible proton transfer pathway from C332	0
1bwd	HIS	331	A	13.79	1.000	8.3	0.0	T	0	AB	possible proton transfer pathway from C332	0
1bwd	CYS	332	A	19.95	0.800	8.7	0.0	T	1	NU	attacks carbon atom on L-arg (substrate) sidechain	0
1bwp	SER	47	A	18.59	0.000	13.3	0.0	H	4	NU	attacks carbonyl of ester group	0
1bwp	GLY	74	A	13.21	0.000	65.5	0.0	T	4	TS	stabilises negatively charged oxyanion hole intermediate	1
1bwp	ASN	104	A	15.89	0.000	20.2	0.0	T	4	TS	stabilises negatively charged oxyanion hole intermediate	0
1bwp	ASP	192	A	16.78	0.000	6.6	0.0	T	0	P	primes H195	0
1bwp	HIS	195	A	17.32	0.000	25.6	0.0	S	4	P	removes proton from S47, activating for nucleophilic attack	0
1cd5	ASP	72	A	30.04	1.000	5.7	0.0	E	1	AB	participates in proton transfer steps	0
1cd5	ASP	141	A	19.07	0.702	40.4	0.0	T	1	P	primes H143 via proton relay with E148	0
1cd5	HIS	143	A	19.06	1.000	26.4	0.0	-	1	AB	Catalyses ring opening step	0
1cd5	GLU	148	A	43.54	1.000	18.8	0.0	-	1	P	primes H143 via proton relay with D141	0
1chd	SER	164	A	12.06	1.000	10.3	0.0	-	2	NU	performs nucleophilic attack on carbonyl group of ester	0
1chd	THR	165	A	11.77	0.883	47.5	0.0	T	2	TS	stabilises negatively charged transition state intermediate (oxyanion hole)	1
1chd	HIS	190	A	10.54	1.000	13.9	0.0	-	2	P	deprotonates S164, activating for nucleophilic attack	0
1chd	MET	283	A	13.32	1.000	67.3	0.0	S	6	TS	stabilises negatively charged transition state intermediate (oxyanion hole)	1
1chd	ASP	286	A	9.86	1.000	1.3	0.0	T	6	P	primes H190	0
1chm	HIS	232	A	10.42	0.000	11.8	2.2	T	7	AB,AW	responsible for all proton transfer steps and activation of water	0
1chm	GLU	262	A	12.10	0.000	6.9	0.2	E	7	TS	stabilise NH2 group positively charged intermediates	0
1chm	GLU	358	A	10.30	0.000	5.5	0.4	-	7	TS	stabilise NH2 group positively charged intermediates	0
1coy	GLU	361	A	18.90	0.000	7.5	0.9	E	1	AW	base activating water molecule for nucleophilic attack on substrate	0
1coy	HIS	447	A	6.98	0.000	11.2	0.0	-	1	AW	base activating water molecule for nucleophilic attack on substrate	0
1coy	ASN	485	A	9.78	0.000	6.6	0.1	-	1	AW	hydrogen bonds water molecule	0
1d4a	GLY	149	A	20.68	0.000	65.2	0.0	S	3	AC	stabilises negative charge at N1F of FAD	1
1d4a	TYR	155	A	19.74	0.000	5.9	0.0	G	3	AC	donates proton to O2F of FAD	0
1d4a	HIS	161	A	20.80	0.000	3.0	0.0	T	3	TS,AS	stabilises negative charge of Y155, transfer of positive charge to substrate	0
1d8c	ASP	270	A	24.16	0.000	0.0	0.0	E	1	P	stabilises positive charge on R338	0
1d8c	GLU	272	A	28.23	0.000	1.1	1.0	-	3	P	stabilises positive charge on R338	0
1d8c	ARG	338	A	22.40	0.000	6.7	1.0	E	1	TS	stabilises enolate intermediate	0
1d8c	ASP	631	A	43.80	0.000	17.5	15.0	-	1	BG	abstracts proton from the methyl group of the substrate	0
1dae	THR	11	A	41.50	0.699	44.3	31.7	T	1	TS	stabilises negative charge on phosphate group	0
1dae	LYS	15	A	25.31	1.000	11.0	10.4	H	1	TS	stabilises negative charge on phosphate group	0
1dae	LYS	37	A	18.37	1.000	5.1	0.2	-	1	AG	donates proton to CO2	0
1dae	SER	41	A	19.76	0.568	24.3	2.9	E	1	TS,AS	Stabilises transition state and holds substrate for nucleophilic attack on ATP	0
1dbt	ASP	60	A	22.11	1.000	7.2	0.5	E	2	AS	Destabilises the ground state by bringing 2 negatively charged carboxylates into close proximity	0
1dbt	LYS	62	A	22.49	1.000	5.6	1.5	E	2	AG	Donates proton to C-C bond	0
1dii	TYR	95	A	18.40	0.000	13.6	7.7	T	2	SB,AS	deprotonates hydroxyl of substrate and may stabilise deprotonated form	0
1dii	GLU	380	A	31.15	0.000	8.3	0.3	G	2	AW	activates water molecule for attack on CH2	0
1dii	GLU	427	A	35.14	0.000	1.0	1.0	E	2	AW	activates water molecule for attack on CH2	0
1dii	HIS	436	A	40.80	0.000	5.8	5.8	E	2	P	primes Y473	0
1dii	TYR	473	A	35.89	0.000	10.6	10.6	S	3	SB,AS	deprotonates hydroxyl of substrate and may stabilise deprotonated form	0
1dii	ARG	474	A	17.47	0.000	14.0	5.4	S	3	AC,TS	Stabilises negative charge developed on N1/O2 in FAD.	0
1diz	TYR	222	A	26.76	0.521	10.4	0.0	H	2	TS	makes edge on contacts to stabilise substrate in extrahelical conformation	0
1diz	ASP	238	A	49.47	0.764	8.8	0.0	-	2	TS	stabilises carbocation intermediate	0
1diz	TRP	272	A	43.49	0.843	12.3	0.0	H	5	TS	makes cation pi interactions with base, stabilising ts.	0
1dnk	GLU	78	A	20.98	0.000	1.6	0.0	B	2	P	primes H134	0
1dnk	HIS	134	A	21.78	0.000	0.0	0.0	-	1	AG	protonates RO leaving group	0
1dnk	ASP	212	A	20.77	0.000	0.4	0.0	E	0	P	primes H252	0
1dnk	HIS	252	A	20.89	0.000	1.7	0.0	B	1	AW	deprotonates water molecule which attacks phosphate	0
1ebf	ASP	219	A	24.51	0.900	29.6	0.0	H	1	P	primes K223 as acid	0
1ebf	LYS	223	A	15.41	0.900	10.6	0.0	H	1	AG	donates proton to substrate intermediate	0
1fro	GLU	172	A	14.48	0.960	9.3	0.0	E	5	AB	accepts proton from C1 of substrate to form ene diol, then gives it up to C2=O, then accepts again from C1=OH.	0
1fua	GLU	73	A	14.69	0.000	4.8	0.0	-	1	AB,AS	removes proton from DHAP to activate for nucleophilic attack, then acts as general acid to donate proton tosecond substrate	0
1gtp	HIS	112	A	18.83	0.000	18.6	0.0	T	6	AG	donates proton to substrate after nucleophilic attack by Zn2+ generated nucleophile	0
1gtp	HIS	179	A	13.65	0.000	7.8	0.0	E	6	AB	protonates and deprotonates substrate	0
1idj	ARG	176	A	27.24	0.000	11.3	0.0	S	1	AS	provides positive charge stabilisation for substrate carboxyl group, analogous to Ca2+ effect in pectate lyase	0
1idj	ARG	236	A	25.76	0.000	15.1	0.0	-	1	AS	stabilises negative charge at C6, increasing electron withdrawing effect at C5, enabling c-alpha proton abstraction	0
1jdw	ASP	254	A	14.39	1.000	1.7	1.6	-	0	P	primes H303	0
1jdw	HIS	303	A	18.75	1.000	9.6	1.8	-	1	BG,AS	activates substrate to deprotonate C407, deprotonates glycine	0
1jdw	CYS	407	A	13.27	0.793	4.7	0.0	T	1	NU	attacks carbon on substrate (arginine) side chain	0
1mbb	ARG	159	A	4.25	1.000	16.4	2.4	T	2	AG,TS	stabilise enol intermediate by protonation	0
1mbb	SER	229	A	7.28	0.956	30.1	1.2	E	1	BG	proton donor for quenching enol intermediate	0
1mbb	GLU	325	A	12.80	0.882	9.0	1.2	-	2	AG,TS	stabilise enol intermediate by protonation	0
1mek	CYS	36	A	0.90	0.000	5.8	0.0	-	3	NU	redox active cysteine	0
1mek	GLY	37	A	1.30	0.000	83.6	0.0	-	3	P	destabilises S-S bond between cysteine residues	1
1mek	HIS	38	A	1.90	0.000	80.1	0.0	T	2	P	destabilises S-S bond between cysteine residues	0
1mek	CYS	39	A	1.03	0.000	0.7	0.0	T	3	P	redox active cysteine	0
1mka	HIS	70	A	15.97	0.000	8.1	0.0	T	4	BG	deprotonates substrate leading to enol intermediate	0
1mka	VAL	76	A	14.24	0.000	5.4	0.0	-	4	P	primes H70	1
1mka	GLY	79	A	10.29	0.000	17.0	1.1	H	4	TS	hydrogen bonds carbonyl	1
1mka	CYS	80	A	7.28	0.000	0.0	0.0	H	4	TS	hydrogen bonds leaving water molecule	1
1mka	ASP	84	B	9.77	0.000	4.7	0.1	H	4	AG	donates proton to leaving OH to generate water molecule	0
1nid	ASP	98	A	15.18	0.270	1.0	0.6	E	1	AB	proton transfer to and from substrate	0
1nid	HIS	255	C	12.52	0.950	1.1	1.1	E	1	P	primes D98, keeps in correct orientation and available for temporary binding of proton	0
1pym	GLY	47	A	7.82	0.000	12.4	11.9	H	0	TS	stabilises negatively charged oxyanion hole	1
1pym	LEU	48	A	8.65	0.000	6.4	0.7	H	0	TS	stabilises negatively charged oxyanion hole	1
1pym	ASP	58	A	13.38	0.000	10.9	7.5	T	0	NU	attacks phosphate group to form phosphoenzyme intermediate	0
1pym	LYS	120	A	17.60	0.000	6.5	3.4	-	0	TS	stabilises negatively charged phosphoenzyme intermediate	0
1qfe	GLU	86	A	19.28	0.000	4.4	4.4	G	8	P	primes H143, takes a proton off during Schiff base formation	0
1qfe	HIS	143	A	12.54	0.000	10.2	6.6	E	8	P	takes proton off K170 for Schiff base formation	0
1qfe	LYS	170	A	11.42	0.000	7.3	1.2	E	3	MO	Schiff base formation	0
1qq5	ASP	8	A	18.02	0.454	5.2	0.3	-	0	NU	attacks C2 of substrate to form covalent intermediate	0
1qq5	THR	12	A	15.08	0.594	0.0	0.0	T	0	TS	stabilises negatively charged oxyanion hole	0
1qq5	ARG	39	A	13.98	0.719	3.4	2.3	H	4	TS	halide stabilising cradle	0
1qq5	ASN	115	A	14.58	1.000	5.8	1.2	S	0	TS	halide stabilising cradle	0
1qq5	LYS	147	A	15.04	0.766	0.7	0.0	T	1	P	reduces pKA and increases nucleophilicity of D8	0
1qq5	SER	171	A	13.82	0.542	0.0	0.0	E	0	TS	stabilises negatively charged oxyanion hole	0
1qq5	ASN	173	A	13.13	0.581	7.1	7.0	-	4	TS	halide stabilising cradle	0
1qq5	PHE	175	A	10.55	0.402	2.1	1.9	H	1	TS	halide stabilising cradle	0
1qq5	ASP	176	A	12.89	0.581	0.0	0.0	H	0	AW	general base activating water molecule for ester hydrolysis of enzyme-substrate intermediate	0
1ra2	ILE	5	A	10.33	0.832	3.8	0.0	E	1	AS	constrain pteridine ring to receive protons	1
1ra2	MET	20	A	27.23	0.721	16.7	16.2	-	1	AS	hydrophobic region pushing positive charge from N5 to C6 where it can receive hydride	0
1ra2	ASP	27	A	15.88	0.903	11.3	2.5	H	1	AG	donates proton via water molecule to folate	0
1ra2	LEU	28	A	25.91	0.775	66.4	25.6	H	1	AS	constrain folate	0
1ra2	PHE	31	A	14.67	0.815	19.9	0.0	H	1	AS	forces proximity between folate and nicotinamide	0
1ra2	LEU	54	A	20.49	1.000	8.7	1.5	-	1	AS	constrain folate	0
1ra2	ILE	94	A	11.68	0.712	8.0	0.0	-	1	AS	constrain pteridine ring to receive protons	1
1rbl	LYS	175	A	14.78	0.000	7.2	0.3	S	1	TS	Assists final protonation step yielding second molecule of 3PGA	0
1rbl	LYS	177	A	12.62	0.000	1.4	0.7	S	1	AS	Polarises CO2 substrate	0
1rbl	LYS	201	A	13.87	0.000	1.3	0.1	E	1	MO,BG	Carbamylated by CO2; the carbamylated residue then deprotonates RuBP	0
1rbl	ASP	203	A	14.82	0.000	2.1	0.0	-	1	P	Primes K175	0
1rbl	HIS	294	A	15.11	0.000	6.3	0.0	E	1	BG	abstracts C3 proton	0
1rbl	HIS	327	A	12.82	0.000	8.5	0.0	E	1	AW	Activates water molecule which then hydrates the ketone	0
1vao	TYR	108	A	14.98	0.000	6.6	1.7	T	1	TS	stabilises phenolate form of substrate	0
1vao	ASP	170	A	26.55	0.000	31.1	12.3	S	1	AW	deprotonates water attacking substrate	0
1vao	HIS	422	A	30.44	0.000	8.7	0.7	E	1	AC	Covalently bonded to flavin, increases its redox potential	0
1vao	TYR	503	A	17.32	0.000	4.3	0.7	S	4	TS	stabilises phenolate form of substrate	0
1vao	ARG	504	A	14.02	0.000	9.0	0.7	S	4	TS	stabilises phenolate form of substrate	0
1xva	GLU	15	A	13.53	0.000	23.8	0.5	T	0	AS	base abstracting proton from NH3+ group of glycine, activating for attack on S-Ado-Met	0
3csm	ARG	16	A	38.49	0.000	26.3	19.6	H	5	TS	stabilises chair like transition state	0
3csm	ARG	157	A	31.01	0.000	3.5	0.1	H	4	TS	stabilises chair like transition state	0
3csm	LYS	168	A	39.72	0.000	14.5	10.1	H	5	TS	stabilises chair like transition state	0
3csm	GLU	246	A	34.93	0.000	4.1	0.0	H	4	TS	stabilises chair like transition state	0
3pca	TYR	447	M	21.70	0.000	10.6	6.9	E	1	AB	deprotonates substrate and then reprotonates	0
3pca	ARG	457	M	13.00	0.000	5.0	0.0	E	5	TS	stabilises transition state intermediate (radical)	0
5cox	GLN	203	A	3.88	0.000	28.0	0.0	H	2	AS	assist in peroxide formation	0
5cox	HIS	207	A	5.98	0.000	32.9	0.0	H	2	AS	assist in peroxide formation	0
5cox	TYR	385	A	6.07	0.000	13.6	0.0	-	2	RD	Radical	0
1a26	TYR	907	A	36.56	0.791	58.4	43.2	G	1	AS	Adjusts orientation of attacking ribose	0
1a26	GLU	988	A	39.10	0.731	12.3	2.6	E	1	AS	deprotonates OH group on substrate and activates for nucleophilic attack	0
1a4i	LYS	56	A	17.31	0.772	13.7	0.0	H	1	AB	proton transfer to and from substrate at various point in the reaction	0
1afw	CYS	125	A	12.32	0.781	3.4	2.9	G	1	NU	attacks carbonyl of substrate (covalent catalysis)	0
1afw	HIS	375	A	20.07	0.730	4.9	4.9	B	1	P,AB	deprotonates C125, then reprotonated by CoASH	0
1afw	CYS	403	A	14.76	0.713	0.5	0.5	E	0	AG	donates proton to CH2 leaving group	0
1afw	GLY	405	A	10.71	0.611	6.4	0.0	T	1	TS	stabilises negatively charged transition state intermediate	1
1aop	ARG	83	A	35.05	0.696	42.5	0.0	E	1	TS	Raise proton concentration on distal face of sirohaem, which aids electron transfer	0
1aop	ARG	153	A	16.88	0.435	24.9	0.0	-	1	TS	Raise proton concentration on distal face of sirohaem, which aids electron transfer	0
1aop	LYS	215	A	17.98	0.827	35.7	0.0	-	1	TS	Raise proton concentration on distal face of sirohaem, which aids electron transfer	0
1aop	LYS	217	A	7.90	0.599	23.6	0.0	-	1	TS	Raise proton concentration on distal face of sirohaem, which aids electron transfer	0
1aop	CYS	483	A	7.60	0.837	63.7	0.0	T	1	AC	Bridge between the two cofactors sirohaem and Fe4S4	0
1aq2	HIS	232	A	15.73	0.784	8.1	5.4	-	1	TS,AS	Hydrogen bonds gamma phosphate of ATP and may assist phosphoryl transfer	0
1aq2	LYS	254	A	20.38	0.841	6.8	0.0	H	1	TS,AS	neutralises electrostatic repulsion between phosphate oxygens on ATP and stabilises an extended form of the triphosphate chain	0
1aq2	ARG	333	A	26.36	0.782	14.9	0.2	E	1	TS	stabilises the enolate intermediate, which acts as a nucleophile	0
1b3r	ASP	130	A	29.62	0.658	10.8	0.0	-	1	BG	deprotonates C4 of substrate	0
1b3r	LYS	185	A	10.58	0.687	5.4	0.0	H	1	BG	accepts O3-H proton	0
1b3r	ASP	189	A	36.52	0.687	28.0	0.0	H	1	P	deprotonates K185	0
1b3r	ASN	190	A	8.54	0.666	32.0	0.0	-	1	P	increases basicity of K185	0
1b3r	CYS	194	A	4.01	0.502	4.8	0.0	H	1	AC	modulates NAD+ oxidation state	0
1c3c	GLU	275	A	11.03	0.788	0.4	0.0	H	2	P	primes H141	0
1c3c	HIS	141	B	12.55	0.742	10.9	0.0	T	2	BG	abstracts beta-h proton from adenylosuccinate	0
1c3c	HIS	68	D	41.35	0.727	61.6	0.0	-	2	AG	protonates N6 NH2 group	0
1d0s	GLU	317	A	15.43	0.674	3.0	0.0	T	1	BG	removes proton from substrate	0
1daa	LYS	145	A	9.04	0.586	15.5	0.0	-	3	MO,AB	Schiff base formation with PLP, then later acts as acid-base with amino-acid substrate	0
1daa	GLU	177	A	6.43	0.952	5.2	0.0	E	1	AC,TS	stabilises positive charge at N1 of PLP in the transition state	0
1daa	LEU	201	A	9.38	0.973	17.2	0.0	-	3	AC	supports orientation of PLP ring without disturbing its oscillating motion	0
1db3	THR	132	A	34.36	0.660	5.6	0.0	E	1	P	deprotonates Y156 to act as base	0
1db3	GLU	134	A	41.25	0.907	25.3	0.0	G	1	AB	removes C5 proton during dehydration step, then reprotonates C5 at the end of the reaction	0
1db3	TYR	156	A	29.71	0.942	3.1	0.0	H	6	BG	abstracts proton from OH group of substrate	0
1db3	LYS	160	A	25.07	1.000	2.3	0.0	H	1	P	lowers PKA of Y156	0
1dgs	LYS	116	A	42.40	0.801	21.4	0.0	-	2	NU	forms covalent adduct with AMP cofactor	0
1dgs	ASP	118	A	48.44	0.825	12.7	0.0	S	2	P	primes K116 nucleophile	0
1dgs	ARG	196	A	49.06	0.962	42.7	0.0	H	2	TS	stabilises negative charge at active site	0
1dgs	LYS	312	A	40.20	0.840	22.2	0.0	E	2	TS	stabilises negative charge at active site	0
1dj0	ASP	60	A	15.03	1.000	31.9	0.0	-	1	NU	attacks substrate and formas covalent intermediate.	0
1dkv	GLN	99	A	20.00	0.512	36.4	0.0	-	4	TS	stabilises negatively charged transition state (oxyanion hole)	1
1dkv	CYS	105	A	13.14	0.458	78.2	0.0	H	4	NU	attacks carbonyl carbon of peptide bond to form covalent intermediate	0
1dkv	HIS	262	A	33.70	0.536	30.1	0.0	-	4	P	deprotonates C105 to act as nucleophile	0
1dkv	ASN	286	A	12.55	0.567	6.7	0.0	-	2	P	primes H262	0
1dnp	TRP	306	A	12.13	0.165	18.2	0.0	-	0	RD	radical	0
1dnp	TRP	359	A	3.35	0.225	0.9	0.0	H	3	RD	radical	0
1dnp	TRP	382	A	3.38	0.190	1.7	0.0	H	1	RD	radical	0
1do8	TYR	112	A	11.66	0.738	14.5	4.8	-	7	AG	protonates enol pyruvate intermediate	0
1do8	LYS	183	A	18.33	0.816	5.6	1.8	H	2	BG	deprotonates OH group on substrate	0
1do8	ASP	278	A	15.27	0.753	0.0	0.0	H	2	P	deprotonates K183 to act as base	0
1eyi	ASP	68	A	41.35	0.628	32.9	26.8	-	2	AS,TS	activates substrate by polarising phosphate group, then stabilises the transition state	0
1eyi	ASP	74	A	27.34	0.793	4.0	2.7	H	9	AW	generate OH- co-ordinated to Mg in active site	0
1eyi	GLU	98	A	19.90	0.864	19.6	18.7	T	9	AW	generate OH- co-ordinated to Mg in active site	0
1fgh	ASP	100	A	4.82	0.667	0.0	0.0	-	0	AB	forms ion pair with H101 to transfer protons to hydroxide aiding its elimination	0
1fgh	HIS	101	A	4.09	0.691	7.9	0.0	S	0	AB	forms ion pair with D100 to transfer protons to hydroxide aiding its elimination	0
1fgh	HIS	147	A	4.84	0.843	2.0	1.3	H	0	AB	forms ion pair with D165 to transfer protons to hydroxide and aid elimination	0
1fgh	ASP	165	A	5.25	0.867	12.2	0.0	-	0	AB	forms ion pair with H147 to transfer protons to hydroxide and aid elimination	0
1fgh	HIS	167	A	3.69	0.860	4.3	0.0	-	0	AB	forms ion pair with E262 to transfer protons to hydroxide and aid elimination	0
1fgh	GLU	262	A	8.05	0.906	5.0	5.0	G	0	AB	forms ion pair with H167 to transfer protons to hydroxide and aid elimination	0
1fgh	SER	642	A	4.85	0.295	14.7	2.7	-	0	BG	removes proton from substrate	0
1get	CYS	42	A	18.66	0.558	7.6	0.0	H	3	NU	attacks substrate	0
1get	CYS	47	A	9.46	0.974	20.0	0.0	H	3	HA,P	receives hydride from FAD, displaces C42 as -SH	0
1get	LYS	50	A	9.43	0.577	12.8	0.0	H	3	AC	facilitates hydride transfer from NADPH to FAD	0
1get	TYR	177	A	35.19	0.488	33.8	0.0	H	3	AC	facilitates hydride transfer from NADPH to FAD	0
1get	GLU	181	A	12.05	0.916	6.2	0.0	H	3	AC	facilitates hydride transfer from NADPH to FAD	0
1get	HIS	439	B	10.46	0.887	31.8	0.0	T	3	P	deprotonates C42	0
1get	GLU	444	B	15.84	0.963	11.1	0.0	G	1	P	primes H439	0
1gpa	LYS	568	A	10.75	0.646	14.9	0.0	-	1	TS	stabilise negatively charged transition state and mop up phosphate	0
1gpa	ARG	569	A	31.90	0.664	50.9	0.0	-	1	TS	stabilise negatively charged transition state and mop up phosphate	0
1gpa	LYS	574	A	16.14	0.696	12.2	0.0	G	1	TS	stabilise negatively charged transition state and mop up phosphate	0
1gpa	THR	676	A	4.28	0.718	13.0	0.0	-	1	TS	stabilise negatively charged transition state and mop up phosphate	1
1gpm	GLY	59	A	29.36	0.555	26.6	0.5	-	7	TS	stabilise negatively charged transition state (oxyanion hole)	1
1gpm	CYS	86	A	17.82	0.586	6.2	0.8	-	7	NU	attacks amide carbon of glutamine	0
1gpm	TYR	87	A	23.81	0.443	3.0	0.6	H	7	TS	stabilise negatively charged transition state (oxyanion hole)	1
1gpm	HIS	181	A	21.43	0.589	3.8	0.1	-	7	BG	deprotonates C86	0
1gpm	GLU	183	A	17.74	0.596	1.5	1.5	T	1	P	primes H181	0
1gpm	ASP	239	A	16.32	0.576	21.0	7.6	H	1	AB	proton transfer during aminolysis of covalent intermediate	0
1hxq	CYS	160	A	33.60	0.552	21.4	15.1	-	4	TS	stabilises negatively charged transition state	0
1hxq	HIS	164	A	14.76	1.000	0.5	0.5	S	3	P	primes H166	0
1hxq	HIS	166	A	12.85	0.969	12.7	2.8	E	4	NU	attacks phoshphate group	0
1hxq	GLN	168	A	11.02	1.000	20.3	8.7	E	4	TS	stabilises negatively charged phosphate group	0
1ivh	GLU	254	A	9.19	0.514	7.9	0.7	H	1	SB	deprotonates C-C bond and initiates hydride transfer to FAD	0
1lxa	HIS	125	A	25.39	0.818	16.1	0.0	T	3	AS	acts as a general base to increase nucleophilicity of GlcNac OH group attack on ACP	0
1moq	GLU	481	A	11.65	0.928	1.1	1.1	H	1	P	primes K485 in alternative mechanism	0
1moq	LYS	485	A	11.30	0.928	0.2	0.2	H	0	AB	abstracts HR proton from C1 and later donates to C2 in alternative mechanism	0
1moq	GLU	488	A	13.12	0.902	7.5	0.2	H	0	AB	abstracts HR proton from C1 and later donates to C2	0
1moq	LYS	603	A	17.35	0.918	33.9	14.4	S	0	MO	forms schiff base with substrate	0
1moq	HIS	504	B	16.84	1.000	18.7	3.1	G	7	AB	catalyses ring-opening of F6P	0
1ofg	LYS	129	A	46.37	0.938	15.9	0.0	S	1	P	reduces PKA of Y217	0
1ofg	TYR	217	A	39.93	0.827	16.7	0.0	H	1	AB	hydrogen bonds with the carbonyl / alcohol group of the substrate	0
1pjb	LYS	74	A	35.47	0.556	14.8	0.0	S	1	AS	polarises carbonyl group of substrate	0
1pjb	HIS	95	A	57.72	0.453	53.7	0.0	-	1	AW	deprotonates water molecule which attacks =NH2 group	0
1pjb	GLU	117	A	30.96	0.801	12.5	0.0	G	1	AB	proton transfer in final rearrangement	0
1pjb	ASP	269	A	79.95	0.652	72.5	0.0	T	4	AB	proton transfer in final rearrangement	0
1pnl	SER	1	B	14.55	0.363	0.8	0.8	H	1	NU,P	nucleophilic attack on carbonyl group of substrate. As it is N-terminus it is self-activating	0
1pnl	ALA	69	B	16.22	0.458	14.1	0.4	E	1	TS	stabilises negatively charged transition state intermediate (oxyanion hole)	1
1pnl	ASN	241	B	16.83	1.000	10.6	9.2	S	1	TS	stabilises negatively charged transition state intermediate (oxyanion hole)	0
1pud	ASP	102	A	12.80	0.787	11.9	0.0	-	1	NU	nucleophile attacking substrate at C1 atom of guanosine ring	0
1rpt	ARG	11	A	16.31	0.897	6.9	0.0	E	2	P	lowers pKa of H12	0
1rpt	HIS	12	A	16.31	0.394	2.0	0.0	-	1	NU	attacks phosphate group on substrate	0
1rpt	ARG	15	A	16.31	0.426	5.0	0.0	B	2	P	lowers pKa of H12	0
1rpt	ARG	79	A	16.31	0.945	13.1	0.0	H	1	P	lowers pKa of H12	0
1rpt	HIS	257	A	16.31	0.987	7.7	0.0	-	1	P	lowers pKa of H12	0
1rpt	ASP	258	A	16.31	1.000	11.4	0.0	H	2	AB,AW	acid base donating proton to leaving group, then activating water for attack on histidine-phosphate intermediate leading to collapse	0
1tph	ASN	11	A	10.93	0.530	0.0	0.0	E	3	AS	increases acidity of pro-R hydrogen	0
1tph	LYS	13	A	8.72	0.594	0.0	0.0	-	3	TS	stabilises negatively charged transition state	0
1tph	HIS	95	A	8.30	0.833	0.0	0.0	-	3	AB	aids formation of ene-diol intermediate, transfers proton from one OH group to another	0
1tph	GLU	165	A	11.03	0.951	0.0	0.0	-	3	AB	deprotonates substrate, reprotonates in final stage	0
1tph	GLY	171	A	16.08	0.828	0.0	0.0	T	3	TS	stabilises negatively charged transition state	1
1uae	ASN	23	A	12.16	0.560	33.9	11.8	H	2	TS	stabilise transition state	0
1uae	CYS	115	A	16.82	0.476	14.1	3.9	-	2	AB	donates proton to substrate and then deprotonates	0
1uae	ASP	305	A	11.13	0.782	20.3	4.0	G	2	BG	could act as base deprotonating OH group of substrate	0
1uae	ARG	397	A	18.20	0.917	6.3	5.2	-	2	TS	stabilises negative charge on phosphate group	0
1uag	LYS	115	A	10.26	0.972	16.5	6.5	H	2	TS	stabilises tetrahedral acyl phosphate intermediate	0
1uag	ASN	138	A	5.83	0.453	45.9	2.8	-	1	TS	stabilises negative charge on substrate attacking ATP	0
1uag	HIS	183	A	9.04	0.965	22.8	5.2	-	1	BG	removes second proton (first proton base unknown)	0
1wgi	ASP	117	A	18.08	0.779	36.3	0.0	S	1	AW	holds attacking water molecule	0
2alr	TYR	49	A	4.89	0.875	19.8	0.0	G	1	AB	donates proton to substrate	0
2alr	LYS	79	A	2.81	0.939	1.4	0.0	E	1	P	stabilises Y49	0
2pfl	TRP	333	A	56.58	0.278	0.2	0.0	-	0	P	buries C418	0
2pfl	CYS	418	A	61.67	0.364	2.9	0.0	T	0	RD	radical	0
2pfl	CYS	419	A	62.81	0.640	0.0	0.0	T	0	RD	radical	0
2pfl	GLY	734	A	64.96	0.607	0.0	0.0	S	0	RD	resting radical	0
4kbp	HIS	202	A	20.15	0.791	20.8	13.5	G	6	TS	stabilises pentavalent phosphate intermediate	0
4kbp	HIS	295	A	36.04	0.324	41.3	38.4	T	0	AG,TS	donates proton to phosphate intermediate	0
4kbp	HIS	296	A	26.88	0.502	17.3	12.5	T	2	AG,TS	donates proton to leaving group	0
5enl	GLU	168	A	17.26	0.813	6.0	1.4	E	1	AG	donates proton to leaving group	0
5enl	GLU	211	A	21.69	0.668	15.4	9.0	T	1	AG	donates proton to leaving group	0
5enl	LYS	345	A	10.45	0.663	11.4	2.5	-	1	BG	base abstracting proton from C2	0
5enl	HIS	373	A	12.76	0.584	3.4	0.2	-	1	TS	provides stabilising hydrogen bond to leaving water	0
13pk	ARG	39	A	21.41	0.452	10.4	2.0	H	1	TS	stabilises pentaco-ordinated phosphoryl group in trigonal bipyramidal conformation	0
13pk	LYS	219	A	51.10	0.888	51.9	21.3	-	1	TS	stabilises pentaco-ordinated phosphoryl group in trigonal bipyramidal conformation	0
13pk	GLY	376	A	29.63	0.878	11.7	3.0	H	1	TS	stabilises pentaco-ordinated phosphoryl group in trigonal bipyramidal conformation	1
13pk	GLY	399	A	31.86	0.851	26.9	16.2	H	1	TS	stabilises pentaco-ordinated phosphoryl group in trigonal bipyramidal conformation	1
1a05	TYR	140	A	10.49	0.995	4.0	2.4	T	2	AG	acid donating proton to CH group	0
1a05	LYS	190	B	10.04	0.994	6.3	0.8	-	2	AG	acid donating proton to CH group	0
1a05	ASP	222	B	15.98	1.000	15.8	6.7	H	2	BG	base abstracting proton from OH group before hydride transfer	0
1a4s	GLU	263	A	26.73	0.987	6.4	0.0	E	1	AB,AW	donates proton to carbonyl group, then activates water for hydrolysis	0
1a4s	CYS	297	A	19.22	0.989	26.4	0.0	T	1	NU	nucleophile attacks carbonyl group and forms covalent intermediate	0
1a4s	ASN	166	A	11.58	0.723	8.8	0.0	S	1	TS	stabilises negatively charged oxygen in transition state	1
1akm	ARG	106	A	29.46	1.000	13.3	0.0	E	1	TS	stabilise transition state	0
1akm	HIS	133	A	38.92	0.994	4.7	0.0	-	1	TS	stabilise transition state	0
1akm	GLN	136	A	29.03	1.000	5.9	0.0	H	1	TS	stabilise transition state	0
1akm	ASP	231	A	23.78	0.341	19.7	0.0	-	1	P	primes C273	0
1akm	CYS	273	A	53.84	0.585	12.7	0.0	-	1	AS	deprotonates delta nitrogen group of substrate for nucleophilic attack	0
1akm	ARG	319	A	29.81	0.458	6.4	0.0	H	1	TS	stabilise negative charge on carbonyl group	0
1alk	SER	102	A	11.23	0.891	6.2	0.5	H	1	NU	attacks phosphorus	0
1alk	ARG	166	A	13.82	0.946	28.9	21.7	T	1	TS	stabilises negatively charged transition state	0
1apx	ARG	38	A	5.40	0.796	25.2	0.0	H	1	TS	stabilises H2O2 / H2O in active site	0
1apx	HIS	42	A	7.34	0.834	8.2	0.0	H	1	AB	deprotonates H2O2 and reprotonates OH to make H2O	0
1apx	ASN	71	A	7.14	0.847	2.1	0.0	G	1	P	alters pKa of H42	0
1b2n	ASP	297	A	15.78	0.971	2.7	0.7	-	0	AS	deprotonates methanol for attack on PQQ	0
1b73	ASP	7	A	28.60	0.974	7.0	0.0	E	1	P	primes C70	0
1b73	SER	8	A	25.55	0.436	11.4	0.0	S	1	P	primes C70	0
1b73	CYS	70	A	22.10	0.974	12.5	0.0	-	1	AB	removes / donates proton from glutamate substrate	0
1b73	CYS	178	A	43.84	1.000	11.2	0.0	-	1	AB	removes / donates proton from glutamate substrate	0
1b73	GLU	147	B	47.30	1.000	28.6	0.0	-	1	P	primes C178	0
1b73	HIS	180	B	43.58	1.000	20.6	0.0	-	1	P	primes C178	0
1bcr	GLY	53	A	17.49	0.926	33.0	2.5	T	1	TS	stabilises negatively charged transition state (oxyanion hole)	1
1bcr	SER	146	A	19.66	0.991	10.7	0.0	-	1	NU	attacks carbonyl of peptide bond	0
1bcr	TYR	147	A	15.38	0.961	2.6	0.5	-	1	TS	stabilises negatively charged transition state (oxyanion hole)	1
1bcr	ASP	338	B	15.61	1.000	0.0	0.0	-	0	P	primes H397	0
1bcr	HIS	397	B	15.30	0.871	1.1	0.7	S	1	P,AW,AB	deprotonates S146 to act as nucleophile, then deprotonates water to hydrolyse intermediate	0
1bg0	ARG	126	A	6.84	0.988	4.1	0.3	E	1	TS	stabilises negatively charged phosphate group	0
1bg0	GLU	225	A	7.59	1.000	12.0	1.1	S	1	AS	removes proton from arginine substrate so it can attack atp	0
1bg0	ARG	229	A	8.29	1.000	5.6	0.3	E	1	TS	stabilises negatively charged phosphate group	0
1bg0	ARG	280	A	7.69	0.942	6.5	0.0	E	1	TS	stabilises negatively charged phosphate group	0
1bg0	ARG	309	A	7.56	0.935	13.8	4.0	E	1	TS	stabilises negatively charged phosphate group	0
1brw	HIS	82	A	26.06	0.913	14.3	10.2	E	1	TS	stabilises positive charge at C1.	0
1brw	ARG	168	A	12.42	0.622	2.3	2.3	H	1	TS	stabilises negative charge on substrate	0
1brw	SER	183	A	14.46	0.897	10.4	10.4	H	1	TS	stabilises substrate	0
1brw	LYS	187	A	24.80	0.897	22.6	22.6	H	1	TS	stabilises negative charge on substrate	0
1btl	SER	70	A	3.56	0.994	9.7	0.0	T	3	NU	attacks carbonyl of beta-lactamase	0
1btl	LYS	73	A	5.43	0.994	0.0	0.0	H	3	P,AB	deprotonates Ser70, may play part in subsequent proton transfer	0
1btl	SER	130	A	8.83	0.992	13.7	0.0	-	3	AB	proton transfer	0
1btl	GLU	166	A	8.43	0.974	2.9	0.0	T	5	AB	proton transfer	0
1bml	HIS	603	A	18.97	0.000	30.9	0.0	G	1	P,AW,AB	primes nucleophile, donates to leaving group then activates water for hydrolysis	0
1bml	ASP	646	A	22.24	0.000	23.7	0.0	S	1	P	primes H603	0
1bml	SER	608	A	66.61	0.000	14.6	0.0	-	1	NU	nucleophile	0
1bzy	GLU	133	A	4.95	0.976	5.6	0.4	E	2	TS	stabilises oxocarbenium ion transition state	0
1bzy	ASP	134	A	7.08	0.864	12.7	0.4	E	2	TS	stabilises oxocarbenium ion transition state	0
1bzy	ASP	137	A	11.17	0.860	11.1	1.6	S	8	AS	deprotonates guanine for attack on hypoxanthine	0
1bzy	ARG	169	A	35.36	0.489	49.4	49.4	T	3	P	keeps D137 deprotonated	0
1bzy	LYS	165	A	9.01	0.869	4.9	3.5	E	8	P	keeps D137 deprotonated	0
1d4c	HIS	364	A	24.64	0.927	1.7	0.0	E	1	AB	takes proton off the substrate	0
1d4c	ARG	401	A	30.77	0.780	4.3	2.9	H	1	AG,TS	donates proton to C=C bond and stabilises enolate intermediate	0
1d4c	HIS	503	A	25.39	0.933	15.1	0.4	E	1	TS	stabilises enolate intermediate	0
1d4c	ARG	544	A	24.54	0.920	5.4	0.4	-	1	TS	stabilises enolate intermediate	0
1ct9	CYS	1	A	13.42	0.789	14.7	14.7	-	0	NU	attacks the gamma carbonyl of glutamine to produce a covalent intermediate	0
1ct9	ASN	74	A	20.65	0.812	7.1	7.1	E	0	TS	stabilises oxyanion hole	0
1ct9	GLY	75	A	17.66	0.899	15.6	15.6	E	0	TS	stabilises oxyanion hole	1
1dl2	GLU	132	A	15.97	0.794	27.3	0.0	H	2	AB	donates proton to substrate-generated hydroxyl	0
1dl2	ARG	136	A	15.25	0.794	11.3	0.0	H	2	P	affects pka of E132	0
1dl2	ASP	275	A	16.44	0.902	12.7	0.0	H	2	AW	activates water molecule for attack on substrate	0
1dl2	GLU	435	A	17.55	0.816	9.3	0.0	H	2	AW	activates water molecule for attack on substrate	0
1dli	THR	118	A	28.74	0.947	11.8	0.3	-	1	TS	co-ordinates hydroxyl deprotonating substrate	0
1dli	GLU	145	A	33.87	0.610	11.0	1.3	T	1	AW	activates water to deprotonate thiol	0
1dli	LYS	204	A	25.29	0.967	5.8	0.5	H	1	AS	removes proton from substrate, results in hydride transfer	0
1dli	ASN	208	A	27.41	0.936	6.7	1.0	H	1	TS	stabilises oxyanion hole	0
1dli	CYS	260	A	33.35	0.896	36.8	0.4	H	1	NU	forms a covalent bond with substrate	0
1dli	ASP	264	A	28.84	0.912	0.0	0.0	H	1	AW	deprotonates water moleule to deprotonate substrate for product formation	0
1dqa	LYS	691	A	12.34	0.779	6.6	2.5	S	2	TS	stabilises mevaldyl intermediate	0
1dqa	ASP	767	A	15.77	0.711	22.2	13.5	-	2	P	raises pka of E559	0
1dqa	GLU	559	B	15.07	0.562	21.0	3.0	-	2	AG	proton donor for melvaldehyde	0
1dqa	HIS	866	B	19.52	0.475	13.6	0.2	H	2	AG	proton donor for thio-anion	0
1dqs	HIS	275	A	13.57	0.926	14.8	10.2	H	3	BG	deprotonates substrate after initial reaction with NAD+	0
1dzr	HIS	63	A	34.81	0.964	14.8	0.0	E	7	AB	Proton donor / acceptor depending on which way the reaction is going	0
1dzr	ASP	170	A	36.67	0.972	4.8	0.0	H	7	AB	Proton donor / acceptor depending on which way the reaction is going	0
1i7d	ARG	330	A	29.85	0.000	5.1	0.0	S	5	TS	stabilises negative charge on phosphate intermediate	0
1i7d	LYS	8	A	37.79	0.000	5.1	0.0	-	4	TS	stabilises negative charge on phosphate intermediate	0
1i7d	TYR	328	A	33.25	0.000	10.9	0.0	-	4	NU	attacks phosphate to form tetrahedral intermediate	0
1i7d	GLU	7	A	41.87	0.000	1.4	0.0	-	1	AB	donates proton to leaving 3-prime O group, plus might activate water to hydrolyse covalent intermediate	0
1eug	ASP	64	A	15.70	0.991	19.4	0.0	S	1	AW	deprotonates incoming water nucleophile for attack on glycosyl bond	0
1eug	HIS	187	A	10.39	0.963	27.2	0.0	-	1	AB	protonates leaving group facilitating departure.	0
1fug	LYS	265	A	16.42	0.876	12.8	0.0	-	3	AW	activates water for attack on gamma phosphate of ATP	0
1fug	LYS	269	A	28.67	0.876	28.2	0.0	-	3	AG	protonates O5 of ATP	0
1fug	ASP	271	A	30.54	0.908	25.4	0.0	H	3	P	primes K265	0
1fug	HIS	14	B	28.71	0.547	16.7	0.0	-	3	AS	facilitates P-O cleavage	0
1fug	LYS	165	B	23.41	0.799	18.2	0.0	E	3	AS	facilitates P-O cleavage	0
1fug	ARG	244	B	21.09	0.879	7.6	0.0	-	3	TS	stabilises phosphate intermediate	0
1fug	LYS	245	B	20.23	0.899	11.4	0.0	-	3	TS	stabilises phosphate intermediate	0
1gim	ASP	13	A	17.26	0.582	34.9	1.2	-	1	AG	donates proton to substrate	0
1gim	HIS	41	A	14.44	0.614	10.1	0.0	E	1	TS,AG	stabilises phosphate intermediate, donates proton to it	0
1gim	GLN	224	A	12.09	0.729	11.4	0.0	S	1	TS	stabilises intermediate	0
1gpr	THR	66	A	9.38	0.935	14.9	0.0	T	0	P	orients H68	0
1gpr	HIS	68	A	6.94	1.000	0.8	0.0	-	2	TS	interacts with phosphorylated H83 and phosphoryl group, and may share a proton with the former	0
1gpr	HIS	83	A	7.70	1.000	7.1	0.0	E	2	TS	interacts with phosphorylated H83 and phosphoryl group, and may share a proton with the former	0
1gpr	GLY	85	A	7.19	1.000	0.0	0.0	S	0	P	orients H83 for phosphorylation	1
1grc	ASN	106	A	9.28	0.976	8.8	0.0	E	1	TS	stabilises oxyanion hole	0
1grc	HIS	108	A	12.96	0.975	21.9	0.0	E	1	TS	makes strong hydrogen bond with formyl oxygen, stabilises oxyanion	0
1grc	SER	135	A	27.95	0.713	0.0	0.0	E	0	P	primes H108	0
1grc	ASP	144	A	27.76	0.970	32.0	0.0	T	3	TS,AW	stabilises protonated form of folate, then protonates N10 via water	0
1iph	HIS	128	A	2.67	0.837	23.0	0.0	S	1	AB	accepts proton from H2O2 and donates to to the other oxygen of H2O2 bound to N201	0
1iph	SER	167	A	2.01	0.863	4.7	0.0	E	1	P	primes H128	0
1iph	ASN	201	A	6.92	0.863	9.5	0.0	E	1	TS	binds other oxygen which accepts a proton	0
1kas	CYS	163	A	22.17	0.953	2.1	0.0	G	2	NU	attacks at carbonyl group of substrate	0
1kas	HIS	303	A	31.41	0.963	10.2	0.0	-	2	TS	involved in decarboxylation and stabilisation of carbanion intermediate	0
1kas	HIS	340	A	22.18	0.963	0.7	0.0	B	2	P	abstracts proton from C163	0
1kas	PHE	400	A	35.24	0.534	14.7	0.0	T	2	TS	charge stabilisation	1
1kra	HIS	219	C	7.92	0.784	1.0	0.0	E	0	AS	polarises urea carbonyl	0
1kra	ASP	221	C	9.37	0.783	0.4	0.0	G	2	P	affects pka of H320	0
1kra	HIS	320	C	25.27	0.366	2.2	0.0	-	2	AG	Donates proton to leaving NH2 group	0
1kra	ARG	336	C	18.55	0.362	0.1	0.0	-	0	P	affects pka of H320	0
1lnh	ASN	713	A	13.87	0.644	0.0	0.0	H	0	AS,AB,TS	base assisting in net hydrogen abstraction from substrate, could also play a role in transition state stabilisation (sdm).	0
1mas	ASP	14	A	17.41	0.750	15.7	0.0	H	1	P	primes H241	0
1mas	ASN	168	A	6.18	1.000	12.2	0.0	H	1	TS	stabilises riboxocarbenium ion	0
1mas	HIS	241	A	8.31	0.587	25.1	0.0	-	1	AG	protonates hypoxanthine leaving group	0
1mhy	CYS	151	D	9.55	0.000	1.5	0.0	H	0	RD	radical or redox function (analogy with R2)	0
1mhy	THR	213	D	17.43	0.000	5.5	0.0	H	0	AB	only protonated side chanin in the pocket -> could supply protons needed during catalysis	0
1mla	SER	92	A	11.21	1.000	14.0	0.0	-	1	NU	nucleophile responsible for transfer	0
1mla	HIS	201	A	12.01	1.000	3.7	0.0	T	1	P	deprotonates S92	0
1mla	GLN	250	A	11.98	0.596	0.5	0.0	H	0	P	primes H201 via C=O.	1
1mpy	HIS	199	A	19.73	1.000	10.0	5.0	-	5	AB	donates proton to bridged oxygen molecule	0
1mpy	HIS	246	A	9.14	0.944	12.6	1.7	-	5	AS	directs oxygen molecule so that it is approximately parallel to the C2-C3 bond	0
1mpy	TYR	255	A	16.27	0.525	2.4	0.0	E	5	AS	directs oxygen molecule so that it is approximately parallel to the C2-C3 bond	0
1nsp	LYS	16	A	19.86	0.967	10.2	0.0	-	1	AS,TS	stabilise transition state by positioning of OH group of substrate	0
1nsp	ASN	119	A	17.17	0.971	8.8	0.0	-	1	AS,TS	stabilise transition state by positioning of OH group of substrate	0
1nsp	HIS	122	A	24.30	0.951	18.1	0.0	E	1	NU	nucleophile attacks ATP at the gamma phosphate	0
1pfk	GLY	11	A	22.46	0.358	20.7	0.0	S	1	TS	stabilise pentavalent co-ordinate transition state	1
1pfk	ARG	72	A	49.42	0.934	51.9	26.6	-	1	TS	stabilise pentavalent co-ordinate transition state	0
1pfk	THR	125	A	12.94	0.730	11.2	0.0	-	1	TS	stabilise pentavalent co-ordinate transition state	0
1pfk	ASP	127	A	28.82	0.674	13.7	0.0	T	1	BG	abstracts proton from 1-OH of substrate	0
1pfk	ARG	171	A	54.93	0.653	48.8	31.0	T	1	TS	stabilise pentavalent co-ordinate transition state	0
1pkn	ARG	72	A	21.70	0.810	9.3	3.8	E	1	AB	potential proton relay for acid/base catalysis	0
1pkn	ARG	119	A	39.74	0.784	22.8	22.8	B	1	AS	leaving group activation by positive charge in the direction of phosphoryl transfer from ATP	0
1pkn	LYS	269	A	18.56	0.899	5.6	0.0	E	1	AS,TS	leaving group activation and also promotes the enolisation of bound pyruvate	0
1pkn	THR	327	A	24.73	0.885	23.7	14.0	S	1	AB	potential proton relay for acid/base catalysis	0
1pkn	SER	361	A	19.11	0.822	26.4	25.9	S	1	AB	potential proton relay for acid/base catalysis	0
1pkn	GLU	363	A	14.17	0.869	1.4	1.4	T	1	AB	potential proton relay for acid/base catalysis	0
1qpr	LYS	140	A	14.41	1.000	32.2	7.1	-	1	TS	guides movement of intermediate by repulsion of C1-O4 bond	0
1qpr	GLU	201	A	30.78	0.951	9.7	2.0	E	1	TS	stabilise positively charged oxocarbonium intermediate	0
1qpr	ASP	222	A	25.30	1.000	22.1	7.3	E	1	TS	stabilise positively charged oxocarbonium intermediate	0
1qpr	ARG	105	B	22.34	0.973	13.8	4.7	H	1	TS	stabilise negative charge of pyrophosphate leaving group	0
1qum	GLU	261	A	23.52	0.867	17.6	0.0	-	1	AW	activates Zn-bound OH for nucleophilic attack	0
1req	TYR	89	A	35.92	0.576	32.2	8.5	E	1	TS	Drives adenosyl off cobalt. Also guides stereochemistry of reaction and stabilises radical intermediates	0
1req	HIS	244	A	24.29	0.610	12.0	0.2	H	1	AG,TS	general acid interacting with migrating group, also stabilises transition state	0
1req	LYS	604	A	30.85	0.270	0.1	0.1	-	1	AC	compensates charge on His/Asp forming Co bond	0
1req	ASP	608	A	34.65	0.254	3.1	3.1	-	1	AC	maintains Co-His bond length	0
1req	HIS	610	A	33.42	0.255	51.1	1.6	-	1	AC	Forms a bond to Co encouraging it to adopt Co(II)	0
1tyf	GLY	68	A	18.82	0.965	33.9	0.0	B	1	TS	stabilises oxyanion hole	1
1tyf	SER	97	A	21.92	0.927	20.7	0.0	-	1	NU	nucleophilic attack on carbonyl carbon	0
1tyf	MET	98	A	23.50	0.762	3.1	0.0	H	1	TS	stabilises oxyanion hole	1
1tyf	HIS	122	A	28.46	0.919	23.8	0.0	-	7	P,AW,AB	Deprotonates nucleophile and then activates water for final hydrolysis step	0
1tyf	ASP	171	A	24.36	0.892	15.2	0.0	-	7	P	primes H122	0
1ula	HIS	86	A	12.94	0.922	18.7	11.7	-	1	BG	abstracs proton from phosphate	0
1ula	GLU	89	A	19.08	0.877	12.0	12.0	T	1	P	primes H86	0
1ula	ASN	243	A	36.44	0.916	26.5	26.5	E	1	TS	stabilises negative charge on purine base, and h-bond with N7 pulls electrons from the glycosidic bond onto the purine ring	0
1uok	ASP	199	A	12.43	0.933	9.8	0.0	-	1	NU	attacks sugar	0
1uok	GLU	255	A	18.42	0.930	8.4	0.0	E	1	AB,AW	protonates glycosidic O of scissile bond in first step, then deprotonates the attacking OH from water	0
1uok	ASP	329	A	16.50	0.990	18.2	0.0	T	1	TS	polarises O2, reduces electronegativity of 2-OH in positively charged transition step. Also strains sugar ring	0
1uox	ARG	176	A	18.31	1.000	22.1	17.8	-	1	AS	hold substrate in optimum orientation for catalysis to primary intermediate	0
1uox	GLN	228	A	15.97	1.000	5.4	0.9	H	1	AS	hold substrate in optimum orientation for catalysis to primary intermediate	0
1zio	LYS	13	A	7.56	0.296	10.4	0.4	H	1	TS	stabilises transferred phosphate group	0
1zio	ARG	127	A	9.73	0.940	19.0	2.5	E	1	TS	stabilises transferred phosphate group	0
1zio	ARG	160	A	13.44	0.889	18.4	10.3	-	1	TS	stabilises transferred phosphate group	0
1zio	ASP	162	A	7.89	0.909	10.1	5.8	G	7	TS	stabilises transferred phosphate group via interaction with arginine residues	0
1zio	ASP	163	A	8.96	0.921	0.0	0.0	G	8	TS	stabilises transferred phosphate group via interaction with arginine residues	0
1zio	ARG	171	A	5.57	0.912	9.0	0.0	H	1	TS	stabilises transferred phosphate group	0
2hdh	SER	137	A	40.59	0.991	31.0	0.0	S	2	AC	facilitates hydride transfer by stabilising the positive charge on C4 of NAD+	0
2hdh	HIS	158	A	28.34	1.000	4.2	0.0	E	1	AB	abstracts proton from substrate	0
2hdh	GLU	170	A	24.98	1.000	0.1	0.0	E	0	P	primes H158	0
2hdh	ASN	208	A	27.94	0.780	15.3	0.0	H	1	TS	stabilises negatively charged O3 during transition state	0
2hgs	ARG	125	A	29.51	0.611	5.8	0.0	E	1	TS	neutralise negative charge on phosphate	1
2hgs	SER	151	A	34.58	0.611	16.7	0.2	-	1	TS	stabilise charge on tetrahedral adduct	1
2hgs	GLY	369	A	33.76	0.885	52.4	8.5	S	1	TS	stabilise pentavalent phosphate intermediate	1
2hgs	ARG	450	A	31.30	0.885	13.2	2.7	E	1	TS	neutralise negative charge on phosphate	1
2jcw	HIS	63	A	15.75	1.000	5.1	0.0	B	3	TS	stabilises transition state	0
2jcw	ARG	143	A	14.70	0.731	30.6	0.0	-	2	TS	stabilises transition state	0
2phk	ASP	149	A	13.76	1.000	7.4	5.1	-	1	AB,AS	removes proton from substrate, which then goes on to attack phosphate group of ATP	0
2phk	LYS	151	A	11.53	1.000	4.9	0.7	-	1	TS	stabilises pentavalent phosphate intermediate	0
3eca	THR	12	A	23.52	0.468	0.0	0.0	G	1	NU,TS	either nucleophile or transition state	0
3eca	TYR	25	A	43.77	0.490	15.1	15.1	-	1	P	proton abstraction from T12	0
3eca	THR	89	A	8.38	0.983	0.0	0.0	T	1	NU,TS	either nucleophile or transition state	0
3eca	ASP	90	A	9.48	1.000	0.7	0.7	T	1	P	activates nucleophile	0
3eca	LYS	162	A	10.29	1.000	2.3	2.3	E	1	P	activates nucleophile	0
8pch	GLN	19	A	10.06	0.380	6.4	0.0	-	3	P	primes H159	0
8pch	CYS	25	A	9.19	0.978	7.0	0.0	H	3	NU	attacks carbonyl carbon of substrate	0
8pch	HIS	159	A	12.19	1.000	24.8	0.0	E	3	P,AW,AB	deprotonates nucleophile and water	0
8tln	GLU	143	A	13.90	0.882	1.0	0.9	H	1	AW	promotes attack of water on scissile peptide	0
8tln	HIS	231	A	16.81	0.963	14.2	13.9	T	1	AG	donates proton to peptide nitrogen forming tetrahedral intermediate	0
9pap	GLN	19	A	10.18	0.415	7.3	0.0	-	1	TS	stabilises oxyanion hole	0
9pap	CYS	25	A	8.59	0.982	10.4	0.0	H	1	NU	attacks carbonyl carbon of scissile peptide bond	0
9pap	HIS	159	A	13.92	0.993	6.9	0.0	E	1	P,AW,AB	primes C25 and then activates water for hydrolysis of intermediate	0
9pap	ASN	175	A	10.34	1.000	2.7	0.0	-	8	P	primes H159	0
2bbk	ASP	32	L	12.30	0.000	9.1	0.0	E	1	BG	potential proton transfer	0
2bbk	TRP	57	L	13.52	0.000	1.1	0.0	E	0	AC	form TTQ	0
2bbk	ASP	76	L	16.75	0.000	0.3	0.0	E	0	BG	proton transfer	0
2bbk	TRP	108	L	10.86	0.000	6.1	0.0	-	2	AC	form TTQ	0
2bbk	TYR	119	L	10.52	0.000	1.2	0.0	E	0	BG	potential proton transfer	0
2bbk	THR	122	L	11.08	0.000	1.3	0.0	E	0	BG	potential proton transfer	0
1lcb	GLU	60	A	4.28	0.000	9.6	9.3	H	2	AB	proton source for ring opening step	0
1lcb	CYS	198	A	3.86	0.000	19.6	0.0	-	3	NU	nucleophile	0
1lcb	SER	219	A	5.45	0.000	7.2	0.0	E	2	AB	proton transfer	0
1lcb	ASP	221	A	3.44	0.000	19.3	0.0	E	2	AB,TS	involved in breakdown of ternary covalent intermediate, stabilises enolate form of cofactor	0
1lcb	ASP	257	A	3.44	0.000	1.0	1.0	E	0	P	primes H259	0
1lcb	HIS	259	A	6.12	0.000	1.6	0.1	E	2	P,AW,AB	proton acceptor activating C198	0
1lcb	ARG	178	B	8.31	0.000	15.1	4.7	S	2	AB	proton transfer	0
1e2a	HIS	78	A	14.04	0.000	47.5	0.0	H	0	MO,NU	phosphorylated residue	0
1e2a	GLN	80	A	17.82	0.000	20.6	0.0	H	1	AW	hydrogen bond water which primes H78	0
1e2a	ASP	81	A	16.57	0.000	55.4	0.0	H	1	AW	hydrogen bond water which primes H78	0
1e2a	HIS	82	A	29.40	0.000	25.0	0.0	H	0	TS	stabilises H78 when phosphorylated	0
1ae7	GLY	30	A	32.14	0.000	51.1	0.0	S	3	TS	stabilises oxyanion hole	1
1ae7	HIS	48	A	8.56	0.000	10.8	0.0	H	8	AW	activates OH2 for nucleophilic attack	0
1ae7	ASP	99	A	7.62	0.000	0.0	0.0	H	0	P	primes H48	0
1nba	ASP	51	A	12.06	0.000	0.0	0.0	S	3	P	alters pKA of C177	0
1nba	LYS	144	A	11.24	0.000	1.0	0.0	E	6	P	alters pKA of C177	0
1nba	ALA	172	A	12.95	0.000	0.3	0.0	E	3	TS	stabilise oxyanion hole	1
1nba	THR	173	A	15.69	0.000	3.9	0.0	-	3	TS	stabilise oxyanion hole	1
1nba	CYS	177	A	13.89	0.000	8.6	0.0	H	3	NU	nucleophile	0
1aw8	TYR	58	B	10.46	0.000	4.3	0.0	E	4	BG	deprotonates subst1rate	0
1cb8	HIS	225	A	22.82	0.000	23.2	0.0	S	1	BG	abstracts proton from substrate	0
1cb8	TYR	234	A	21.65	0.000	14.8	0.0	H	1	AB	abstracts proton from substrate / protonates leaving group	0
1cb8	ARG	288	A	22.04	0.000	11.7	0.0	G	1	TS	stabilise negatively charged transition state	0
1bjp	PRO	1	A	12.12	0.000	26.9	9.0	-	2	BG	deprotonates substrate	1
1bjp	PHE	50	A	10.24	0.000	9.1	1.4	-	9	P	provides a hydrophobic environment to lower the pKA of P1	0
1bjp	ARG	39	B	17.36	0.000	12.3	6.7	E	3	TS	stabilises transition state intermediate	0
1gog	CYS	228	A	11.38	0.000	1.2	0.0	S	0	RD	radical formation	0
1gog	TYR	272	A	9.53	0.000	2.8	0.0	S	0	RD	radical formation	0
1gog	TRP	290	A	14.29	0.000	16.6	0.0	S	0	TS	stacks against Y272 to stabilise free radical	0
1gog	TYR	495	A	13.84	0.000	4.2	0.0	T	0	AB	hydrogen transfer	0
2thi	CYS	113	A	21.42	0.000	11.1	0.0	E	3	NU	nucleophile	0
2thi	GLU	241	A	18.61	0.000	4.6	0.0	-	1	P	lowers pka of C113	0
2pda	GLU	64	A	5.64	0.066	5.2	0.6	H	1	AC	activates cofactor	0
1cqq	HIS	40	A	14.57	0.000	41.7	17.6	G	1	AW,P	activates nucleophile and water	0
1cqq	GLU	71	A	17.54	0.000	9.5	1.2	E	1	P	primes H40	0
1cqq	GLY	145	A	16.21	0.000	31.8	12.7	T	7	TS	stabilises oxyanion hole	1
1cqq	CYS	147	A	13.43	0.000	15.5	0.1	T	1	NU	nucleophile attacking carbonyl carbon of scissile peptide bond	0
