# Supplementary material for: SitesIdentify: a protein functional site prediction tool
Source: BMC Bioinformatics. 2009 Nov 18;10:379. doi: 10.1186/1471-2105-10-379 (PMC2783165; doi:10.1186/1471-2105-10-379)
Supplement: Additional file 1 — SitesIdentify source code. Compressed file containing the source code for SitesIdentify. [file 1471-2105-10-379-S1.gz › SI_export/progdata/Gails_CatResmod.txt]

pdb_id res_type res_num chain_id
12as ASP   46 A
12as ARG  100 A
12as GLN  116 A
132l GLU   35 A
132l ASP   52 A
135l GLU   35 A
135l ASP   52 A
13pk ARG   39 A
13pk LYS  219 A
13pk GLY  376 A
13pk GLY  399 A
1a05 TYR  140 A
1a05 LYS  190 B
1a05 ASP  222 B
1a0i LYS   34 A
1a0j HIS   57 A
1a0j ASP  102 A
1a0j SER  195 A
1a16 HIS  361 A
1a16 GLU  383 A
1a26 TYR  907 A
1a26 GLU  988 A
1a30 ASP   25 A
1a30 THR   26 A
1a30 ASP   25 B
1a30 THR   26 B
1a4g ASP  148 A
1a4g GLU  275 A
1a4i LYS   56 A
1a4l GLU  217 A
1a4l HIS  238 A
1a4l TYR  240 A
1a4l ASP  295 A
1a4s ASN  166 A
1a4s GLU  263 A
1a4s CYS  297 A
1a50 HIS   86 B
1a50 LYS   87 B
1a50 LYS  167 B
1a50 ASP  305 B
1a65 HIS  451 A
1a65 CYS  452 A
1a65 HIS  453 A
1a69 ASP  204 A
1a69 ARG  217 A
1a7u PHE   32 A
1a7u SER   98 A
1a7u MET   99 A
1a7u ASP  228 A
1a7u HIS  257 A
1a8h LYS  297 A
1a8h LYS  300 A
1a95 ASP   88 C
1a95 ASP   89 C
1a95 ASP   92 C
1a95 LYS  115 C
1ab8 ARG 1029 A
1adn CYS   69 A
1ae7 GLY   30 A
1ae7 HIS   48 A
1ae7 ASP   99 A
1af7 ARG   98 A
1af7 ASP  154 A
1afr TRP   62 A
1afr HIS  146 A
1afr THR  199 A
1afr ASP  228 A
1afw CYS  125 A
1afw HIS  375 A
1afw CYS  403 A
1afw GLY  405 A
1agm GLU  179 A
1agm GLU  400 A
1ah7 ASP   55 A
1ahj CYS  113 A
1ahj SER  114 A
1ahj CYS  115 A
1ahj ARG   56 B
1aj0 ASN   22 A
1aj0 ARG   63 A
1aj0 ARG  255 A
1aj8 HIS  223 A
1aj8 HIS  262 A
1aj8 ASP  312 A
1ak0 ARG   48 A
1akd ASP  251 A
1akd THR  252 A
1akm ARG  106 A
1akm HIS  133 A
1akm GLN  136 A
1akm ASP  231 A
1akm CYS  273 A
1akm ARG  319 A
1al6 HIS  274 A
1al6 HIS  320 A
1al6 ASP  375 A
1ald ASP   33 A
1ald GLU  187 A
1ald LYS  229 A
1alk SER  102 A
1alk ARG  166 A
1am5 ASP   32 A
1am5 SER   35 A
1am5 ASP  215 A
1am5 THR  218 A
1amo SER  457 A
1amo CYS  630 A
1amo ASP  675 A
1amp GLU  151 A
1amy ASP  179 A
1amy GLU  204 A
1aop ARG   83 A
1aop ARG  153 A
1aop LYS  215 A
1aop LYS  217 A
1aop CYS  483 A
1apt ASP   33 E
1apt SER   36 E
1apt ASP  213 E
1apt THR  216 E
1apx ARG   38 A
1apx HIS   42 A
1apx ASN   71 A
1apy THR  183 B
1apy THR  201 B
1apy THR  234 B
1apy GLY  235 B
1aq0 GLU  232 A
1aq0 GLU  280 A
1aq0 LYS  283 A
1aq0 GLU  288 A
1aq2 HIS  232 A
1aq2 LYS  254 A
1aq2 ARG  333 A
1aql GLY  107 A
1aql ALA  108 A
1aql SER  194 A
1aql ALA  195 A
1aql ASP  320 A
1aql HIS  435 A
1ar1 GLU  278 A
1ar1 LYS  354 A
1arz HIS  159 A
1arz LYS  163 A
1ast GLU   93 A
1ast TYR  149 A
1asy ARG  325 B
1asy ASP  342 B
1asy ARG  531 B
1at1 ARG   54 A
1at1 THR   55 A
1at1 ARG  105 A
1at1 HIS  134 A
1aui ASP  121 A
1aui HIS  151 A
1auk GLY   69 A
1auk LYS  123 A
1auk HIS  125 A
1auk SER  150 A
1auk HIS  229 A
1auk ASP  281 A
1auk LYS  302 A
1auo LEU   23 A
1auo SER  114 A
1auo GLN  115 A
1auo ASP  168 A
1auo HIS  199 A
1auw SER  281 A
1auw LYS  287 A
1auw GLU  294 A
1auw THR  159 C
1auw HIS  160 C
1avf ASP   32 A
1avf THR   33 A
1avf ASP  217 A
1avf THR  218 A
1aw8 TYR   58 B
1ax4 PHE  132 A
1ax4 ASP  223 A
1ax4 LYS  266 A
1ay4 TRP  140 A
1ay4 ASP  222 A
1ay4 LYS  258 A
1azw SER  110 A
1azw ASP  266 A
1azw HIS  294 A
1azy HIS   85 A
1azy ARG  171 A
1azy LYS  190 A
1b02 CYS  161 A
1b02 ASN  192 A
1b02 GLN  195 A
1b04 ALA  114 A
1b2m HIS   40 A
1b2m GLU   58 A
1b2m HIS   92 A
1b3m HIS   45 A
1b3m ARG   49 A
1b3m HIS  269 A
1b3m CYS  315 A
1b3r ASP  130 A
1b3r LYS  185 A
1b3r ASP  189 A
1b3r ASN  190 A
1b3r CYS  194 A
1b57 ASP  109 A
1b57 GLU  182 A
1b57 ASN  286 A
1b5t GLU   28 A
1b5t ASP  120 A
1b66 CYS   42 A
1b66 GLU  133 A
1b66 ASP   88 B
1b66 HIS   89 B
1b6b SER   97 B
1b6b LEU  111 B
1b6b HIS  122 B
1b6b LEU  124 B
1b6b TYR  168 B
1b6g ASP  124 A
1b6g ASP  260 A
1b6g HIS  289 A
1b73 ASP    7 A
1b73 SER    8 A
1b73 CYS   70 A
1b73 CYS  178 A
1b8b CYS   79 A
1b8b CYS  290 A
1b8b ASN  311 A
1b8b GLU  446 A
1b8b ALA  580 A
1b8f ALA  142 A
1b8f SER  143 A
1b8f GLY  144 A
1b8f TYR  280 A
1b8f GLU  414 A
1b8g TYR  145 A
1b8g ASP  230 A
1b8g LYS  273 A
1b8j SER  102 A
1b93 HIS   19 A
1b93 GLY   66 A
1b93 ASP   71 A
1b93 ASP   91 A
1b93 HIS   98 A
1b93 ASP  101 A
1b9h PHE   88 A
1b9h ASP  159 A
1b9h LYS  188 A
1bbs ASP   32 A
1bbs SER   35 A
1bbs ASP  215 A
1bcr GLY   53 A
1bcr SER  146 A
1bcr TYR  147 A
1bcr ASP  338 B
1bcr HIS  397 B
1bd0 LYS   39 A
1bd0 ARG  136 A
1bd0 TYR  265 B
1bd0 CYS  311 B
1bd3 ARG  137 A
1bd3 THR  141 A
1bd3 ASP  235 A
1bf2 ASP  375 A
1bf2 GLU  435 A
1bf2 ASP  510 A
1bfd GLU   28 A
1bfd HIS   70 A
1bfd HIS  281 A
1bg0 ARG  126 A
1bg0 GLU  225 A
1bg0 ARG  229 A
1bg0 ARG  280 A
1bg0 ARG  309 A
1bgl GLU  461 A
1bgl GLU  537 A
1bhg GLU  451 A
1bhg TYR  504 A
1bhg GLU  540 A
1bjo TRP  102 A
1bjo ASP  174 A
1bjo LYS  198 A
1bjp PRO    1 A
1bjp PHE   50 A
1bjp ARG   39 B
1bmt ASP  757 A
1bmt HIS  759 A
1bmt SER  810 A
1bol HIS   46 A
1bol GLU  105 A
1bol HIS  109 A
1boo SER   53 A
1boo PRO   54 A
1boo ASP   96 A
1bp2 GLY   30 A
1bp2 HIS   48 A
1bp2 ASP   99 A
1bqc ASN  127 A
1bqc GLU  128 A
1bqc HIS  196 A
1bqc TYR  198 A
1bqc GLU  225 A
1brm CYS  135 A
1brm GLN  162 A
1brm HIS  274 A
1brw HIS   82 A
1brw ARG  168 A
1brw SER  183 A
1brw LYS  187 A
1bs0 HIS  133 A
1bs0 GLU  175 A
1bs0 ASP  204 A
1bs0 LYS  236 A
1bs4 GLY   45 A
1bs4 GLN   50 A
1bs4 LEU   91 A
1bs4 GLU  133 A
1bs9 THR   13 A
1bs9 SER   90 A
1bs9 GLN   91 A
1bs9 ASP  175 A
1bs9 HIS  187 A
1bsj GLY   45 A
1bsj GLN   50 A
1bsj LEU   91 A
1bsj GLU  133 A
1bt1 GLU  236 A
1btl SER   70 A
1btl LYS   73 A
1btl SER  130 A
1btl GLU  166 A
1bvv GLU   78 A
1bvv GLU  172 A
1bvz ASP  325 A
1bvz GLU  354 A
1bvz TRP  356 A
1bvz ASP  421 A
1bwd ASP  108 A
1bwd ARG  127 A
1bwd ASP  179 A
1bwd HIS  227 A
1bwd ASP  229 A
1bwd HIS  331 A
1bwd CYS  332 A
1bwp SER   47 A
1bwp GLY   74 A
1bwp ASN  104 A
1bwp ASP  192 A
1bwp HIS  195 A
1bwz CYS   73 A
1bwz HIS  159 A
1bwz GLU  208 A
1bwz CYS  217 A
1bxr CYS  269 B
1bxr HIS  353 B
1bya ASP  101 A
1bya GLU  186 A
1bzy GLU  133 A
1bzy ASP  134 A
1bzy ASP  137 A
1bzy LYS  165 A
1bzy ARG  169 A
1c2t ASN  106 A
1c2t HIS  108 A
1c2t SER  135 A
1c2t ASP  144 A
1c3c LYS  268 A
1c3c GLU  275 A
1c3c THR  140 B
1c3c HIS  141 B
1c3j GLU   22 A
1c3j ASP  100 A
1c4x SER  110 A
1c4x ASP  235 A
1c4x HIS  263 A
1c4z ARG  506 A
1c4z GLU  539 A
1c4z GLU  550 A
1c4z ASP  607 A
1c4z HIS  818 A
1c4z CYS  820 A
1c82 ASN  349 A
1c82 HIS  399 A
1c82 TYR  408 A
1c9u HIS  144 A
1c9u ASP  163 A
1ca3 GLU  106 A
1ca3 THR  199 A
1cb7 GLU  171 B
1cb8 HIS  225 A
1cb8 TYR  234 A
1cb8 ARG  288 A
1cbg GLU  183 A
1cbg ASN  324 A
1cbg GLU  397 A
1cbx ARG  127 A
1cbx GLU  270 A
1cc1 GLU   23 L
1cc1 CYS  492 L
1cc1 THR   19 S
1cd5 ASP   72 A
1cd5 ASP  141 A
1cd5 HIS  143 A
1cd5 GLU  148 A
1cde ASN  106 A
1cde HIS  108 A
1cde ASP  144 A
1cdg ARG  227 A
1cdg ASP  229 A
1cdg GLU  257 A
1cdg HIS  327 A
1cdg ASP  328 A
1cel GLU  212 A
1cel ASP  214 A
1cel GLU  217 A
1cel HIS  228 A
1cev ASP  126 A
1cev GLU  271 A
1cfr LYS  190 A
1cg2 HIS  112 A
1cg2 ASP  141 A
1cg2 GLU  175 A
1cg2 GLU  176 A
1cg2 GLU  200 A
1cg2 HIS  385 A
1cg6 ASP  220 A
1cg6 ASP  222 A
1cgk CYS  164 A
1cgk PHE  215 A
1cgk HIS  303 A
1cgk ASN  336 A
1chd SER  164 A
1chd THR  165 A
1chd HIS  190 A
1chd MET  283 A
1chd ASP  286 A
1chk GLU   22 B
1chk ASP   40 B
1chm HIS  232 A
1chm GLU  262 A
1chm GLU  358 A
1cl1 TYR  111 A
1cl1 ASP  185 A
1cl1 LYS  210 A
1cms ASP   34 A
1cms THR   35 A
1cms ASP  216 A
1cms THR  217 A
1cns GLU   67 A
1cns GLU   89 A
1cns SER  120 A
1coy GLU  361 A
1coy HIS  447 A
1coy ASN  485 A
1cqj GLU  208 A
1cqj HIS  246 A
1cqj TYR  109 B
1cqj GLU  197 B
1cqq HIS   40 A
1cqq GLU   71 A
1cqq GLY  145 A
1cqq CYS  147 A
1ct9 ALA    1 A
1ct9 ASN   74 A
1ct9 GLY   75 A
1ctn ASP  313 A
1ctn GLU  315 A
1ctn TYR  390 A
1ctt GLU  104 A
1cwy ASP  293 A
1cwy GLU  340 A
1cwy ASP  395 A
1czf ASP  180 A
1czf ASP  201 A
1czf ASP  202 A
1czf HIS  223 A
1d0s GLU  317 A
1d2r LYS  192 A
1d2r LYS  195 A
1d4a GLY  149 A
1d4a TYR  155 A
1d4a HIS  161 A
1d4c HIS  364 A
1d4c ARG  401 A
1d4c HIS  503 A
1d4c ARG  544 A
1d6m GLU    7 A
1d6m LYS    8 A
1d6m TYR  328 A
1d6m ARG  330 A
1d6o ASP   37 A
1d6o ILE   56 A
1d6o TYR   82 A
1d7r TRP  138 A
1d7r ASP  243 A
1d7r LYS  272 A
1d8c ASP  270 A
1d8c GLU  272 A
1d8c ARG  338 A
1d8c ASP  631 A
1d8d LYS  164 A
1d8d TYR  300 B
1d8h ARG  393 A
1d8h GLU  433 A
1d8h LYS  456 A
1d8h ARG  458 A
1daa LYS  145 A
1daa GLU  177 A
1daa LEU  201 A
1dae THR   11 A
1dae LYS   15 A
1dae LYS   37 A
1dae SER   41 A
1db3 THR  132 A
1db3 GLU  134 A
1db3 TYR  156 A
1db3 LYS  160 A
1dbt ASP   60 A
1dbt LYS   62 A
1dco HIS   62 A
1dco HIS   63 A
1dco HIS   80 A
1dco ASP   89 A
1de6 LYS  236 A
1de6 HIS  270 A
1de6 ASP  302 A
1dfo GLU   57 A
1dfo THR  226 A
1dfo LYS  229 A
1dgs LYS  116 A
1dgs ASP  118 A
1dgs ARG  196 A
1dgs LYS  312 A
1dhf LEU   22 A
1dhf GLU   30 A
1dhp TYR  133 A
1dhp ARG  138 A
1dhp LYS  161 A
1dhr TYR  146 A
1dhr LYS  150 A
1dhr ASN  186 A
1di1 TYR   92 A
1di1 PHE  112 A
1di1 PHE  178 A
1di1 TRP  333 A
1dii TYR   95 A
1dii GLU  380 A
1dii GLU  427 A
1dii HIS  436 A
1dii TYR  473 A
1dii ARG  474 A
1din CYS  123 A
1din ASP  171 A
1din HIS  202 A
1dio HIS  143 A
1dio GLU  170 A
1dio GLN  296 A
1dio ASP  335 A
1diz TYR  222 A
1diz ASP  238 A
1diz TRP  272 A
1dj0 ASP   60 A
1djl TYR  890 A
1djl ARG  925 A
1djl TYR 1006 A
1dl2 GLU  132 A
1dl2 ARG  136 A
1dl2 ASP  275 A
1dl2 GLU  435 A
1dli THR  118 A
1dli GLU  145 A
1dli LYS  204 A
1dli ASN  208 A
1dli CYS  260 A
1dli ASP  264 A
1dmu LYS  144 A
1dnk GLU   78 A
1dnk HIS  134 A
1dnk ASP  212 A
1dnk HIS  252 A
1dnp TRP  306 A
1dnp TRP  359 A
1dnp TRP  382 A
1do8 TYR  112 A
1do8 LYS  183 A
1do8 ASP  278 A
1dod TYR  201 A
1dod TYR  385 A
1dpg ASP  177 A
1dpg HIS  240 A
1dqa LYS  691 A
1dqa ASP  767 A
1dqa GLU  559 B
1dqa HIS  866 B
1dqr LYS  210 A
1dqr GLU  216 A
1dqr GLY  271 A
1dqr ARG  272 A
1dqr GLU  357 A
1dqr LYS  518 A
1dqr HIS  388 B
1dqs HIS  275 A
1dtw HIS  291 A
1dtw GLU   76 B
1dub ALA   98 A
1dub GLY  141 A
1dub GLU  144 A
1dub GLU  164 A
1dup ASP   90 A
1dup ASP   92 A
1dve HIS   25 A
1dve TYR   58 A
1dve THR  135 A
1dve ARG  136 A
1dve GLY  139 A
1dve ASP  140 A
1dve GLY  143 A
1dw9 GLU   99 A
1dw9 ARG   96 F
1dwo THR   11 A
1dwo SER   80 A
1dwo ASP  208 A
1dwo HIS  236 A
1dxe HIS   50 A
1dxe ARG   75 A
1dzr HIS   63 A
1dzr ASP  170 A
1e0c CYS  230 A
1e0c GLN  231 A
1e0c THR  232 A
1e0c HIS  233 A
1e0c HIS  234 A
1e0c ARG  235 A
1e2a HIS   78 A
1e2a GLN   80 A
1e2a ASP   81 A
1e2a HIS   82 A
1e2t CYS   69 A
1e2t HIS  107 A
1e2t ASP  122 A
1e3v TYR   16 A
1e3v TYR   32 A
1e3v ASP   40 A
1e3v TYR   57 A
1e3v ASP  103 A
1eag ASP   32 A
1eag SER   35 A
1eag ASP  218 A
1eag THR  221 A
1ebf ASP  219 A
1ebf LYS  223 A
1ec9 LYS  205 A
1ec9 LYS  207 A
1ec9 ASP  313 A
1ec9 HIS  339 A
1ec9 ASP  366 A
1ecf CYS    1 A
1ecf ASN  101 A
1ecf GLY  102 A
1ecl GLU    9 A
1ecl ASP  111 A
1ecl TYR  319 A
1ecl HIS  365 A
1ecx HIS   99 A
1ecx ASP  177 A
1ecx LYS  203 A
1eed ASP   32 P
1eed SER   35 P
1eed ASP  215 P
1eed THR  218 P
1ef8 HIS   66 A
1ef8 GLY  110 A
1ef8 TYR  140 A
1eg7 LYS 1074 A
1eh5 MET   41 A
1eh5 SER  115 A
1eh5 GLN  116 A
1eh5 ASP  233 A
1eh5 HIS  289 A
1eh6 ASN  137 A
1eh6 CYS  145 A
1eh6 HIS  146 A
1eh6 GLU  172 A
1ehy TRP   38 A
1ehy ASP  107 A
1ehy PHE  108 A
1ehy TYR  152 A
1ehy TYR  215 A
1ehy ASP  246 A
1ehy HIS  275 A
1eix LYS   44 A
1eix ASP   71 A
1eix LYS   73 A
1eix ASP   76 A
1elq HIS  114 A
1elq ASP  197 A
1elq LYS  223 A
1els GLU  168 A
1els GLU  211 A
1els HIS  373 A
1els LYS  396 A
1emd ASP  150 A
1emd HIS  177 A
1eq2 SER  116 A
1eq2 TYR  140 A
1eq2 LYS  144 A
1esc SER   14 A
1esc TRP  280 A
1esc HIS  283 A
1eug ASP   64 A
1eug HIS  187 A
1eul ASP  351 A
1euy GLU   34 A
1euy ARG  260 A
1euy LYS  270 A
1exn LYS   83 A
1exp GLU  127 A
1exp HIS  205 A
1exp GLU  233 A
1exp ASP  235 A
1ey2 HIS  292 A
1ey2 HIS  365 A
1eyi ASP   68 A
1eyi ASP   74 A
1eyi GLU   98 A
1eyp THR   48 A
1eyp TYR  106 A
1eyp ASN  113 A
1eyp THR  190 A
1f2d LYS   51 A
1f2d SER   78 A
1f2d THR   81 A
1f2d TYR  295 A
1f2d GLU  296 A
1f6d ASP   95 A
1f6d GLU  117 A
1f6d GLU  131 A
1f6d HIS  213 A
1f75 ARG   33 A
1f75 ARG   42 A
1f75 ARG  197 A
1f75 ARG  203 A
1f8m HIS  180 A
1f8m CYS  191 A
1f8m ARG  228 A
1f8r HIS  223 A
1f8r LYS  326 A
1f8x TYR    7 A
1f8x ASP   72 A
1f8x ASP   92 A
1f8x GLU   98 A
1fcb TYR  143 A
1fcb TYR  254 A
1fcb ASP  282 A
1fcb HIS  373 A
1fcb ARG  376 A
1fdy SER   47 A
1fdy THR   48 A
1fdy LYS  165 A
1fgh ASP  100 A
1fgh HIS  101 A
1fgh HIS  147 A
1fgh ASP  165 A
1fgh HIS  167 A
1fgh GLU  262 A
1fgh SER  642 A
1fgj ASP  267 A
1fgj HIS  268 A
1fgj TYR  334 A
1fgj TYR  467 B
1fiq GLU 1261 C
1fnb SER   96 A
1fnb CYS  272 A
1fnb GLU  312 A
1foh ASP   54 A
1foh ARG  281 A
1foh TYR  289 A
1fps ARG  126 A
1fps PHE  253 A
1fq0 GLU   45 A
1fq0 LYS  133 A
1fr8 GLU  317 A
1fr8 ASP  319 A
1fr8 ARG  359 A
1fro GLU  172 A
1fua GLU   73 A
1fua TYR  113 A
1fug LYS  265 A
1fug LYS  269 A
1fug ASP  271 A
1fug HIS   14 B
1fug LYS  165 B
1fug ARG  244 B
1fug LYS  245 B
1fui GLU  337 A
1fui ASP  361 A
1fuq LYS  324 A
1fuq GLU  331 A
1fuq HIS  188 B
1fva CYS   72 A
1fva TYR  103 A
1fva GLU  115 A
1fva TYR  155 A
1fva CYS  218 A
1fva CYS  227 A
1g64 LYS   41 A
1g64 THR   43 A
1g6t LYS   22 A
1g6t ASP  313 A
1g6t GLU  341 A
1g6t HIS  385 A
1g6t LYS  411 A
1g72 ASP  297 A
1ga8 ASP  130 A
1ga8 ASN  153 A
1ga8 GLN  189 A
1gal GLU  412 A
1gal HIS  516 A
1gal HIS  559 A
1gcu GLU   96 A
1gcu TYR   97 A
1gcu GLU  123 A
1gcu GLU  126 A
1gcu SER  170 A
1gcu ARG  171 A
1gdh ARG  240 A
1gdh ASP  242 A
1gdh ASP  264 A
1gdh GLU  269 A
1gdh HIS  287 A
1gdo CYS    1 A
1gdo ASN   98 A
1gdo GLY   99 A
1get CYS   42 A
1get CYS   47 A
1get LYS   50 A
1get TYR  177 A
1get GLU  181 A
1get HIS  439 B
1get GLU  444 B
1ghs GLU  231 B
1ghs GLU  288 B
1gim ASP   13 A
1gim HIS   41 A
1gim GLN  224 A
1gog CYS  228 A
1gog TYR  272 A
1gog TRP  290 A
1gog TYR  495 A
1gox TYR  129 A
1gox ASP  157 A
1gox HIS  254 A
1gox ARG  257 A
1gp1 CYS   45 A
1gp1 GLN   80 A
1gp1 TRP  158 A
1gpa LYS  568 A
1gpa ARG  569 A
1gpa LYS  574 A
1gpa THR  676 A
1gpm GLY   59 A
1gpm CYS   86 A
1gpm TYR   87 A
1gpm HIS  181 A
1gpm GLU  183 A
1gpm ASP  239 A
1gpr THR   66 A
1gpr HIS   68 A
1gpr HIS   83 A
1gpr GLY   85 A
1grc ASN  106 A
1grc HIS  108 A
1grc SER  135 A
1grc ASP  144 A
1gtp HIS  112 A
1gtp HIS  179 A
1gtx PHE  189 A
1gtx ASP  298 A
1gtx LYS  329 A
1h2r CYS  546 L
1h7o ASP  131 A
1h7o SER  179 A
1h7o LYS  210 A
1h7o LYS  263 A
1hfs GLU  202 A
1hfs MET  219 A
1hiv ASP   25 A
1hiv ASP   25 B
1hrd LYS  125 A
1hrd ASP  165 A
1hrk HIS  263 A
1hrk HIS  341 A
1hrk GLU  343 A
1hti ASN   11 A
1hti LYS   13 A
1hti HIS   95 A
1hti GLU  165 A
1hti GLY  171 A
1hxq CYS  160 A
1hxq HIS  164 A
1hxq HIS  166 A
1hxq GLN  168 A
1i29 LYS  226 A
1i29 CYS  364 A
1i7q HIS  398 A
1i7q CYS   85 B
1i7q HIS  172 B
1i7q GLU  174 B
1i9a CYS   67 A
1i9a GLU   87 A
1i9a GLU  116 A
1i9a TRP  161 A
1idj ARG  176 A
1idj ARG  236 A
1ima GLU   70 A
1ima THR   95 A
1inp LYS   37 A
1inp THR  158 A
1iph HIS  128 A
1iph SER  167 A
1iph ASN  201 A
1ir3 ASP 1132 A
1ir3 ARG 1136 A
1ivh GLU  254 A
1j49 ASP  209 A
1j49 ARG  236 A
1j49 ASP  260 A
1j49 GLU  265 A
1j49 HIS  297 A
1jdw ASP  254 A
1jdw HIS  303 A
1jdw CYS  407 A
1jen CYS   82 A
1jen SER  229 A
1jen HIS  243 A
1jen GLU   11 B
1jen GLU   67 B
1jfl CYS   82 A
1jfl CYS  194 A
1jkm SER  202 A
1jkm ASP  308 A
1jkm HIS  338 A
1jqn HIS  138 A
1jqn ARG  396 A
1jqn ARG  581 A
1jqn ARG  699 A
1jqn ARG  713 A
1jxa GLU  481 B
1jxa LYS  485 B
1jxa GLU  488 B
1jxa LYS  603 B
1jxa HIS  504 C
1k4t ARG  488 A
1k4t ARG  590 A
1k4t HIS  632 A
1k4t TYR  723 A
1kas CYS  163 A
1kas HIS  303 A
1kas HIS  340 A
1kas PHE  400 A
1kc7 HIS  455 A
1kc7 CYS  831 A
1kfu GLN   99 L
1kfu CYS  105 L
1kfu HIS  262 L
1kfu ASN  286 L
1kim GLY   59 A
1kim GLU   83 A
1kim ARG  163 A
1kim ARG  222 A
1kra HIS  219 C
1kra ASP  221 C
1kra HIS  320 C
1kra ARG  336 C
1kzl SER   41 A
1kzl CYS   48 A
1kzl HIS   97 A
1kzl SER  146 A
1kzl ASP  185 A
1l1l CYS  119 A
1l1l ASN  406 A
1l1l CYS  408 A
1l1l GLU  410 A
1l1l CYS  419 A
1lam ASP  255 A
1lam LYS  262 A
1lam ARG  336 A
1lba TYR   46 A
1lba LYS  128 A
1lbu HIS  192 A
1lcb GLU   60 A
1lcb CYS  198 A
1lcb SER  219 A
1lcb ASP  221 A
1lcb ASP  257 A
1lcb HIS  259 A
1lci ARG  218 A
1lci HIS  245 A
1lci THR  343 A
1lci LYS  529 A
1ldm ASP  166 A
1ldm ARG  169 A
1ldm HIS  193 A
1lnh ASN  713 A
1luc HIS   44 A
1luc HIS   45 A
1luc PHE  261 A
1lvh ASN    8 A
1lvh SER  114 A
1lvh LYS  145 A
1lxa HIS  125 A
1lz1 GLU   35 A
1lz1 ASP   53 A
1m53 ASP  241 A
1m53 GLU  295 A
1mas ASP   14 A
1mas ASN  168 A
1mas HIS  241 A
1mbb ARG  159 A
1mbb SER  229 A
1mbb GLU  325 A
1mdr LYS  166 A
1mdr ASP  270 A
1mdr HIS  297 A
1mdr GLU  317 A
1mek CYS   36 A
1mek GLY   37 A
1mek HIS   38 A
1mek CYS   39 A
1mhl GLN   91 A
1mhl HIS   95 A
1mhl ARG  239 C
1mht CYS   81 A
1mht GLU  119 A
1mhy CYS  151 D
1mhy THR  213 D
1mka HIS   70 A
1mka VAL   76 A
1mka GLY   79 A
1mka CYS   80 A
1mka ASP   84 B
1mla SER   92 A
1mla HIS  201 A
1mla GLN  250 A
1moq GLU  481 A
1moq LYS  485 A
1moq GLU  488 A
1moq LYS  603 A
1mpp ASP   32 A
1mpp SER   35 A
1mpp TYR   75 A
1mpp ASP  215 A
1mpy HIS  199 A
1mpy HIS  246 A
1mpy TYR  255 A
1mqw GLU  142 A
1mrq ASP   50 A
1mrq TYR   55 A
1mrq LYS   84 A
1mrq HIS  117 A
1muc LYS  167 A
1muc LYS  169 A
1muc GLU  327 A
1nba ASP   51 A
1nba LYS  144 A
1nba ALA  172 A
1nba THR  173 A
1nba CYS  177 A
1ndh TYR   65 A
1ndo ASP  205 A
1ndo HIS  208 A
1ndo HIS  104 C
1nf9 ASP   38 A
1nhx HIS  264 A
1nhx ARG  405 A
1ni4 GLU   59 B
1ni4 HIS  128 B
1ni4 HIS  263 C
1nid ASP   98 A
1nir HIS  327 A
1nir HIS  369 A
1nsp LYS   16 A
1nsp ASN  119 A
1nsp HIS  122 A
1nzy PHE   64 A
1nzy HIS   90 A
1nzy GLY  114 A
1nzy TRP  137 A
1nzy ASP  145 A
1oac ASP  383 A
1oac TYR  466 A
1oas LYS   41 A
1oas SER  272 A
1odt ALA  181 C
1odt GLN  182 C
1odt ASP  269 C
1odt HIS  298 C
1oe8 TYR   10 A
1ofd CYS    1 A
1ofd GLU  903 A
1ofd LYS  972 A
1ofg LYS  129 A
1ofg TYR  217 A
1og1 SER  147 A
1og1 GLU  159 A
1og1 ARG  184 A
1og1 GLU  189 A
1oh9 LYS    8 A
1oh9 GLY   11 A
1oh9 GLY   45 A
1oh9 LYS  217 A
1okg ASP   61 A
1okg HIS   75 A
1okg CYS  253 A
1okg SER  255 A
1onr ASP   17 A
1onr GLU   96 A
1onr LYS  132 A
1opm HIS  108 A
1opm GLN  170 A
1opm HIS  242 A
1or8 GLU  144 A
1or8 GLU  153 A
1ord HIS  223 A
1ord ASP  316 A
1ord LYS  355 A
1oro LYS  103 A
1otg PRO    2 A
1otg PHE   35 A
1otg ARG   41 A
1oya HIS  191 A
1oya ASN  194 A
1oya TYR  196 A
1oyg ASP   86 A
1oyg ASP  247 A
1oyg GLU  342 A
1p3d LYS  129 A
1pad CYS   25 A
1pad HIS  159 A
1pad ASN  175 A
1pbg GLU  160 A
1pbg GLU  375 A
1pfk GLY   11 A
1pfk ARG   72 A
1pfk THR  125 A
1pfk ASP  127 A
1pfk ARG  171 A
1pfq SER  630 A
1pfq ASP  708 A
1pfq HIS  740 A
1pgs ASP   60 A
1pgs GLU  206 A
1pii GLU   53 A
1pii LYS   55 A
1pii LYS  114 A
1pii GLU  163 A
1pii ASN  184 A
1pii SER  215 A
1pj5 HIS  225 A
1pj5 TYR  259 A
1pj5 ASP  552 A
1pjb LYS   74 A
1pjb HIS   95 A
1pjb GLU  117 A
1pjb ASP  269 A
1pkn ARG   72 A
1pkn ARG  119 A
1pkn LYS  269 A
1pkn THR  327 A
1pkn SER  361 A
1pkn GLU  363 A
1pmi GLN  111 A
1pmi GLU  294 A
1pmi ARG  304 A
1pnl SER    1 B
1pnl ALA   69 B
1pnl ASN  241 B
1pnt CYS   12 A
1pnt CYS   17 A
1pnt ARG   18 A
1pnt ASP  129 A
1pow ARG  264 A
1pow PHE  479 A
1pow GLU  483 A
1ps1 PHE   77 A
1ps1 ARG  157 A
1ps1 ARG  173 A
1ps1 ASN  219 A
1ps1 LYS  226 A
1ps1 ARG  230 A
1ps1 SER  305 A
1ps1 HIS  309 A
1ps9 TYR  166 A
1ps9 HIS  252 A
1pud ASP  102 A
1pvd ASP   28 A
1pvd HIS  114 A
1pvd HIS  115 A
1pvd GLU  477 A
1pvi LYS   70 A
1pwh LYS   41 A
1pya SER   81 E
1pya PHE  195 F
1pya GLU  197 F
1pya TYR   62 A
1pym GLY   47 A
1pym LEU   48 A
1pym ASP   58 A
1pym LYS  120 A
1qam GLY   38 A
1qam GLU   59 A
1qam ASN  101 A
1qb4 ARG  396 A
1qb4 ARG  581 A
1qb4 ARG  713 A
1qba ASP  539 A
1qba GLU  540 A
1qd1 HIS   82 A
1qdl HIS  306 A
1qdl CYS   84 B
1qdl HIS  175 B
1qdl GLU  177 B
1qe3 SER  189 A
1qe3 GLU  310 A
1qe3 HIS  399 A
1qfe GLU   86 A
1qfe HIS  143 A
1qfe LYS  170 A
1qfl CYS   89 A
1qfl HIS  348 A
1qfl CYS  378 A
1qfm SER  554 A
1qfm ASP  641 A
1qfm HIS  680 A
1qgn TYR  163 A
1qgn ASP  236 A
1qgn LYS  261 A
1qgx ASP   49 A
1qgx THR  147 A
1qgx ASP  294 A
1qh9 ASP   10 A
1qh9 ARG   41 A
1qh9 SER  118 A
1qh9 ASP  180 A
1qhf HIS    8 A
1qhf ARG   59 A
1qhf GLU   86 A
1qhf HIS  181 A
1qho HIS  132 A
1qho ASP  228 A
1qho GLU  256 A
1qho ASP  329 A
1qib GLU  202 A
1qj2 GLN  240 B
1qj2 ARG  387 B
1qj2 CYS  388 B
1qj4 SER   80 A
1qj4 ASP  207 A
1qj4 HIS  235 A
1qk2 TYR  169 A
1qk2 ARG  174 A
1qk2 ASP  175 A
1qk2 ASP  221 A
1qmh HIS  309 A
1qpr LYS  140 A
1qpr GLU  201 A
1qpr ASP  222 A
1qpr ARG  105 B
1qq5 ASP    8 A
1qq5 THR   12 A
1qq5 ARG   39 A
1qq5 ASN  115 A
1qq5 LYS  147 A
1qq5 SER  171 A
1qq5 ASN  173 A
1qq5 PHE  175 A
1qq5 ASP  176 A
1qrz HIS  603 A
1qrz ASP  646 A
1qrz SER  741 A
1qum GLU  261 A
1ra2 ILE    5 A
1ra2 MET   20 A
1ra2 ASP   27 A
1ra2 LEU   28 A
1ra2 PHE   31 A
1ra2 LEU   54 A
1ra2 ILE   94 A
1rbl LYS  175 A
1rbl LYS  177 A
1rbl LYS  201 A
1rbl ASP  203 A
1rbl HIS  294 A
1rbl HIS  327 A
1rbn HIS   12 A
1rbn LYS   41 A
1rbn HIS  119 A
1rbn PHE  120 A
1req TYR   89 A
1req HIS  244 A
1req LYS  604 A
1req ASP  608 A
1req HIS  610 A
1rhs ARG  186 A
1rhs CYS  247 A
1rhs ARG  248 A
1rhs LYS  249 A
1rhs GLY  250 A
1rhs VAL  251 A
1rhs THR  252 A
1rne ASP   32 A
1rne SER   35 A
1rne ASP  215 A
1rpt ARG   11 A
1rpt HIS   12 A
1rpt ARG   15 A
1rpt ARG   79 A
1rpt HIS  257 A
1rpt ASP  258 A
1rpx HIS   41 A
1rpx ASP   43 A
1rpx HIS   74 A
1rpx ASP  185 A
1rtu HIS   41 A
1rtu GLU   62 A
1rtu HIS  101 A
1rvv HIS   88 A
1sca ASP   32 A
1sca HIS   64 A
1sca SER  221 A
1ses ARG  256 B
1ses GLU  258 B
1ses SER  261 B
1ses ASP  265 B
1ses ARG  271 B
1slm GLU  202 A
1sme ASP   34 A
1sme SER   37 A
1sme ASP  214 A
1sme THR  217 A
1smn ARG   87 A
1smn HIS   89 A
1smn ASN  119 A
1sox TYR  322 A
1std TYR   30 A
1std ASP   31 A
1std TYR   50 A
1std HIS   85 A
1std HIS  110 A
1szj CYS  149 G
1szj HIS  176 G
1tah SER   87 B
1tah ASP  263 B
1tah HIS  285 B
1tde CYS  135 A
1tde CYS  138 A
1tde ASP  139 A
1tdj LYS   62 A
1tdj SER  315 A
1teh HIS   47 A
1teh THR   48 A
1thg ALA  132 A
1thg SER  217 A
1thg ALA  218 A
1thg GLU  354 A
1thg HIS  463 A
1tlp GLU  143 E
1tlp HIS  231 E
1tml ASP  117 A
1tml ASP  265 A
1tmo SER  149 A
1tph ASN   11 1
1tph LYS   13 1
1tph HIS   95 1
1tph GLU  165 1
1tph GLY  171 1
1trk HIS   30 B
1trk HIS  263 B
1tyf GLY   68 A
1tyf SER   97 A
1tyf MET   98 A
1tyf HIS  122 A
1tyf ASP  171 A
1uae ASN   23 A
1uae CYS  115 A
1uae ASP  305 A
1uae ARG  397 A
1uag LYS  115 A
1uag ASN  138 A
1uag HIS  183 A
1uas ASP  130 A
1uas ASP  185 A
1ula HIS   86 A
1ula GLU   89 A
1ula ASN  243 A
1uok ASP  199 A
1uok GLU  255 A
1uok ASP  329 A
1uox ARG  176 A
1uox GLN  228 A
1uro ASP   86 A
1uro TYR  164 A
1vao TYR  108 A
1vao ASP  170 A
1vao HIS  422 A
1vao TYR  503 A
1vao ARG  504 A
1vid LYS  144 A
1vid GLU  199 A
1vkl SER  116 A
1vnc LYS  353 A
1vnc HIS  404 A
1wgi ASP  117 A
1xgm GLU  187 A
1xik TYR  122 A
1xtc ARG    7 A
1xtc SER   61 A
1xtc GLU  110 A
1xtc GLU  112 A
1xva GLU   15 A
1xyz GLU  645 A
1xyz HIS  723 A
1xyz GLU  754 A
1xyz ASP  756 A
1ybv ASN  138 A
1ybv SER  164 A
1ybv TYR  178 A
1ybv LYS  182 A
1ygh GLU  173 A
1ysc SER  146 A
1ysc ASP  338 A
1ysc HIS  397 A
1ytw GLU  290 A
1ytw ASP  356 A
1ytw HIS  402 A
1ytw CYS  403 A
1ytw ARG  409 A
1ytw THR  410 A
1yve GLU  496 I
1zfj CYS  310 A
1zio LYS   13 A
1zio ARG  127 A
1zio ARG  160 A
1zio ASP  162 A
1zio ASP  163 A
1zio ARG  171 A
1zym THR  168 A
1zym HIS  189 A
206l GLU   11 A
206l ASP   20 A
2abk LYS  120 A
2abk ASP  138 A
2ace SER  200 A
2ace GLU  327 A
2ace HIS  440 A
2acy ARG   23 A
2acy ASN   41 A
2adm ASN  105 A
2adm PRO  106 A
2adm TYR  108 A
2ahj CYS  112 A
2ahj SER  113 A
2ahj CYS  114 A
2ahj ARG   56 B
2alr TYR   49 A
2alr LYS   79 A
2amg ASP  193 A
2amg GLU  219 A
2amg ASP  294 A
2apr ASP   35 A
2apr SER   38 A
2apr ASP  218 A
2apr THR  221 A
2ayh GLU  105 A
2ayh ASP  107 A
2ayh GLU  109 A
2bbk ASP   32 L
2bbk TRP   57 L
2bbk ASP   76 L
2bbk TRP  108 L
2bbk TYR  119 L
2bbk THR  122 L
2blt SER   64 A
2blt LYS   67 A
2blt TYR  150 A
2blt GLU  272 A
2blt LYS  315 A
2bmi ASP   86 A
2bmi ASN  176 A
2cnd THR   65 A
2cnd CYS  242 A
2cnd PHE  270 A
2cpo HIS  105 A
2cpo GLU  183 A
2dln GLU   15 A
2dln SER  150 A
2dln TYR  216 A
2dln ARG  255 A
2dln GLY  276 A
2dor LYS   43 A
2dor CYS  130 A
2ebn ASP  130 A
2ebn GLU  132 A
2eql GLU   35 A
2eql ASP   53 A
2fok LYS  469 A
2gsa TYR  150 A
2gsa ASP  245 A
2gsa LYS  273 A
2hdh SER  137 A
2hdh HIS  158 A
2hdh GLU  170 A
2hdh ASN  208 A
2hgs ARG  125 A
2hgs SER  151 A
2hgs GLY  369 A
2hgs ARG  450 A
2jcw HIS   63 A
2jcw ARG  143 A
2jxr ASP   32 A
2jxr THR   33 A
2jxr ASP  215 A
2jxr THR  218 A
2lip LEU   17 A
2lip SER   87 A
2lip GLN   88 A
2lip ASP  264 A
2lip HIS  286 A
2nac ASN  146 A
2nac ARG  284 A
2nac GLN  313 A
2nac HIS  332 A
2nmt ASN  169 A
2nmt PHE  170 A
2nmt LEU  171 A
2nmt LEU  455 A
2npx HIS   10 A
2npx SER   41 A
2npx CYS   42 A
2npx ARG  303 A
2oat PHE  177 B
2oat ASP  263 B
2oat LYS  292 B
2pda THR   31 A
2pda GLU   64 A
2pda ARG  114 A
2pda ASN  996 A
2pec ASP  131 A
2pec ARG  218 A
2pfl TRP  333 A
2pfl CYS  418 A
2pfl CYS  419 A
2pfl GLY  734 A
2pgd GLY  130 A
2pgd LYS  183 A
2pgd ASN  187 A
2pgd GLU  190 A
2phk ASP  149 A
2phk LYS  151 A
2pia ASN   44 A
2pia SER   58 A
2pia CYS  199 A
2pia GLU  223 A
2plc HIS   45 A
2plc ASP   46 A
2plc ARG   84 A
2plc HIS   93 A
2plc ASP  278 A
2pth ASN   10 A
2pth HIS   20 A
2pth ASP   93 A
2tdt ASP  141 A
2tdt GLY  166 A
2tdt GLU  169 A
2thi CYS  113 A
2thi GLU  241 A
2tmd TYR  169 A
2tmd HIS  172 A
2tmd ASP  267 A
2tpl TYR   71 A
2tpl PHE  123 A
2tpl ASP  214 A
2tpl LYS  257 A
2tpl ARG  381 A
2tps ARG   59 A
2tps SER  130 A
2tps LYS  159 A
2ts1 LYS   82 A
2ts1 ARG   86 A
2ts1 LYS  230 A
2ts1 LYS  233 A
2xis HIS   54 A
2xis ASP   57 A
2xis GLU  181 A
2xis LYS  183 A
2ypn ASP   84 A
2ypn ARG  131 A
2ypn ARG  132 A
2ypn ARG  149 A
2ypn ARG  155 A
2ypn CYS  242 A
3cla ARG   18 A
3cla HIS  195 A
3cla ASP  199 A
3csm ARG   16 A
3csm ARG  157 A
3csm LYS  168 A
3csm GLU  246 A
3eca THR   12 A
3eca TYR   25 A
3eca THR   89 A
3eca ASP   90 A
3eca LYS  162 A
3mdd GLU  376 A
3nos CYS  184 A
3nos ARG  187 A
3nos TRP  356 A
3nos GLU  361 A
3pca TYR  447 M
3pca ARG  457 M
3r1r CYS  225 A
3r1r ASN  437 A
3r1r CYS  439 A
3r1r GLU  441 A
3r1r CYS  462 A
4kbp HIS  202 A
4kbp HIS  295 A
4kbp HIS  296 A
5cox GLN  203 A
5cox HIS  207 A
5cox TYR  385 A
5cpa ARG   71 A
5cpa ARG  127 A
5cpa GLU  270 A
5enl GLU  168 A
5enl GLU  211 A
5enl LYS  345 A
5enl HIS  373 A
5fit GLN   83 A
5fit HIS   94 A
5fit HIS   96 A
7odc LYS   69 A
7odc HIS  197 A
7odc GLU  274 A
8pch GLN   19 A
8pch CYS   25 A
8pch HIS  159 A
8tln GLU  143 E
8tln HIS  231 E
9pap GLN   19 A
9pap CYS   25 A
9pap HIS  159 A
9pap ASN  175 A
1i7d ARG  330 A
1i7d LYS    8 A
1i7d TYR  328 A
1i7d GLU    7 A
1bml HIS  603 A
1bml ASP  646 A
1bml SER  608 A
1cjw SER   97 A
1cjw LEU  111 A
1cjw HIS  122 A
1cjw LEU  124 A
1cjw TYR  168 A
1adm ASN  105 A
1adm PRO  106 A
1adm TYR  108 A
1b2n ASP  297 A
1bmi ASN  176 A
1dkv GLN   99 A
1dkv CYS  105 A
1dkv HIS  262 A
1dkv ASN  286 A
