# Supplementary material for: SitesIdentify: a protein functional site prediction tool
Source: BMC Bioinformatics. 2009 Nov 18;10:379. doi: 10.1186/1471-2105-10-379 (PMC2783165; doi:10.1186/1471-2105-10-379)
Supplement: Additional file 1 — SitesIdentify source code. Compressed file containing the source code for SitesIdentify. [file 1471-2105-10-379-S1.gz › SI_export/progdata/efld_tmp3/rots_tuffery.dat]

 Tuffery (red) bb-ind rotamer file. See Prot Eng (1997) 10, 361. June 1999.
       Pept  Num  NChi  Natm  Chi1   Chi2   Chi3   Chi4   Chi5 
-------------------------------------------------------------- 
    1) ALA    1    0    4  
-------------------------------------------------------------- 
    2) CYS    1    1    5    -65.0 
       CYS    2             -178.0 
       CYS    3               64.0 
-------------------------------------------------------------- 
    3) ASP    1    2    6    -73.0  -14.0 
       ASP    2             -171.0    1.0 
       ASP    3             -168.0   84.0 
       ASP    4               61.0     .0 
       ASP    5               57.0  103.0 
-------------------------------------------------------------- 
    4) GLU    1    3    9    -66.0  179.0  -23.0 
       GLU    2              -66.0  -67.0  -52.0 
       GLU    3             -172.0  177.0  -26.0 
       GLU    4              -70.0  177.0   44.0 
       GLU    5             -173.0   67.0   52.0 
       GLU    6              -68.0   75.0   22.0 
       GLU    7             -175.0  172.0   42.0 
       GLU    8               53.0 -178.0  -49.0
       GLU    9               64.0 -173.0   48.0
       GLU   10             -159.0 -114.0  -62.0
       GLU   11               58.0  -80.0   -4.0
       GLU   12               45.0   98.0    5.0
--------------------------------------------------------------
    5) PHE    1    2   14    -66.0  103.0
       PHE    2             -178.0   75.0
       PHE    3               64.0   91.0
       PHE    4              -67.0  -16.0
--------------------------------------------------------------
    6) GLY    1    0    1  
--------------------------------------------------------------
    7) HIS    1    2   11    -61.0  -74.0
       HIS    2              -64.0   98.0
       HIS    3             -177.0   70.0
       HIS    4             -172.0  -93.0
       HIS    5              -66.0  176.0
       HIS    6               60.0   82.0
       HIS    7               63.0  -81.0
       HIS    8             -162.0  173.0
       HIS    9               60.0 -161.0
--------------------------------------------------------------
    8) ILE    1    2   13    -64.0  168.0 
       ILE    2              -60.0  -60.0 
       ILE    3               59.0  167.0 
       ILE    4             -169.0  169.0 
       ILE    5              -79.0   87.0 
       ILE    6             -165.0   70.0 
       ILE    7               68.0   98.0 
--------------------------------------------------------------
    9) LYS    1    4   16    -68.0 -179.0 -179.0  179.0
       LYS    2             -175.0  175.0  177.0  179.0 
       LYS    3              -62.0 -173.0  178.0  -67.0 
       LYS    4              -71.0 -178.0  175.0   67.0 
       LYS    5              -60.0  -64.0  178.0 -177.0 
       LYS    6              -72.0 -175.0  -77.0 -176.0 
       LYS    7             -176.0 -179.0 -179.0   65.0 
       LYS    8              -66.0 -179.0   63.0  176.0 
       LYS    9               65.0 -176.0  179.0 -175.0 
       LYS   10             -172.0  175.0  177.0  -61.0 
       LYS   11             -167.0  178.0   70.0  175.0 
       LYS   12             -175.0   71.0 -173.0  173.0 
       LYS   13              -54.0  -60.0 -178.0  -69.0 
       LYS   14              178.0   70.0  171.0   74.0 
       LYS   15              -54.0  -65.0 -176.0   65.0 
       LYS   16             -173.0  177.0  -67.0 -174.0 
       LYS   17              -92.0   79.0 -172.0  172.0 
       LYS   18             -153.0 -124.0  170.0  168.0 
       LYS   19              -71.0 -173.0  -76.0  -69.0 
       LYS   20               65.0 -172.0 -149.0  -56.0 
       LYS   21             -172.0  170.0   57.0   61.0 
       LYS   22              -69.0 -173.0  -76.0   80.0 
       LYS   23               69.0  174.0 -179.0   69.0 
       LYS   24             -162.0   82.0  109.0 -166.0 
       LYS   25              -56.0  -60.0  -77.0 -174.0 
       LYS   26               67.0 -156.0  -68.0  169.0 
       LYS   27             -157.0  171.0   96.0  -83.0 
       LYS   28              -99.0   88.0  174.0  -88.0 
       LYS   29               58.0  177.0   60.0  171.0 
       LYS   30              -46.0  -53.0  -71.0  -72.0 
       LYS   31              -59.0  -86.0   73.0 -154.0 
       LYS   32             -172.0   64.0 -169.0  -59.0 
       LYS   33              -64.0 -176.0   63.0   64.0 
       LYS   34              -73.0   87.0 -175.0   60.0 
       LYS   35              -84.0  104.0   94.0 -169.0 
       LYS   36             -178.0  170.0  -72.0  -65.0 
       LYS   37              -78.0  100.0  -82.0  170.0 
       LYS   38             -176.0 -173.0  -70.0   96.0 
       LYS   39               67.0  175.0  109.0   51.0 
       LYS   40             -142.0 -114.0  168.0  -61.0 
       LYS   41             -107.0   60.0   60.0   64.0 
       LYS   42             -178.0  -87.0  -75.0 -179.0 
       LYS   43             -147.0  -80.0  176.0   81.0 
       LYS   44             -147.0 -113.0  -80.0  -97.0 
       LYS   45              177.0 -109.0  102.0 -170.0 
       LYS   46               78.0   93.0  180.0  180.0 
       LYS   47              -60.0  -75.0   99.0   74.0 
       LYS   48             -120.0  103.0   91.0  -44.0 
       LYS   49              -84.0  165.0   62.0  -96.0 
--------------------------------------------------------------
   10) LEU    1    2   13    -65.0  175.0 
       LEU    2             -179.0   64.0 
       LEU    3             -105.0   30.0 
       LEU    4             -152.0 -170.0 
       LEU    5              -84.0   75.0 
       LEU    6              -83.0  -49.0 
       LEU    7             -167.0  -82.0 
       LEU    8               65.0   88.0 
       LEU    9               64.0  160.0 
--------------------------------------------------------------
   11) MET    1    3   11    -69.0  176.0   70.0 
       MET    2              -66.0 -175.0  -76.0 
       MET    3              -67.0  177.0  179.0 
       MET    4              -66.0  -59.0  -73.0 
       MET    5              -64.0  -62.0  132.0 
       MET    6             -176.0  179.0  -74.0 
       MET    7             -177.0  179.0   82.0 
       MET    8             -176.0  171.0 -178.0 
       MET    9             -171.0   70.0   75.0 
       MET   10             -165.0   71.0 -146.0 
       MET   11               59.0  178.0  -65.0 
       MET   12               59.0 -177.0   75.0 
       MET   13             -177.0  -94.0  -77.0 
       MET   14               48.0 -166.0 -174.0 
       MET   15              -84.0   64.0 -156.0 
       MET   16               60.0   90.0   68.0 
       MET   17              -86.0   76.0  111.0 
--------------------------------------------------------------
   12) ASN    1    2    8    -70.0  -40.0
       ASN    2             -167.0 -128.0
       ASN    3              -67.0  138.0
       ASN    4             -167.0    6.0
       ASN    5             -169.0   62.0
       ASN    6               65.0     .0
       ASN    7             -170.0  -46.0
       ASN    8               61.0   64.0
       ASN    9               58.0  -75.0
       ASN   10              -75.0   75.0
       ASN   11               68.0  179.0
--------------------------------------------------------------
   13) PRO    1    0    9 
--------------------------------------------------------------
   14) GLN    1    3   11    -66.0  177.0   21.0
       GLN    2              -68.0 -179.0  -69.0
       GLN    3              -70.0 -179.0  150.0
       GLN    4             -174.0  174.0   28.0
       GLN    5             -178.0 -178.0 -157.0
       GLN    6             -173.0  174.0  -60.0
       GLN    7              -63.0  -60.0  -48.0
       GLN    8              -57.0  -62.0  126.0
       GLN    9             -177.0   63.0   52.0
       GLN   10             -177.0   60.0 -120.0
       GLN   11              -66.0   71.0   23.0
       GLN   12               60.0 -179.0   -2.0
       GLN   13               63.0 -173.0   96.0
       GLN   14               56.0 -175.0 -106.0
       GLN   15              -83.0   60.0 -121.0
       GLN   16             -175.0  -88.0  -21.0
       GLN   17              173.0 -113.0  100.0
       GLN   18               71.0  -91.0   35.0
       GLN   19               22.0   89.0  -20.0
--------------------------------------------------------------
   15) ARG    1    5   18    -70.0 -177.0  179.0  177.0  180.0
       ARG    2              -64.0 -167.0 -174.0  -97.0  180.0
       ARG    3              -65.0  175.0   60.0 -154.0  180.0
       ARG    4             -173.0  174.0  179.0  179.0  180.0
       ARG    5             -175.0  174.0  -68.0  158.0  180.0
       ARG    6              -71.0 -170.0  -66.0  -93.0  180.0
       ARG    7              -61.0 -177.0  -75.0  178.0  180.0
       ARG    8              -58.0  179.0   67.0   95.0  180.0
       ARG    9              -69.0 -177.0  178.0   90.0  180.0
       ARG   10             -176.0  179.0  177.0  -88.0  180.0
       ARG   11             -175.0  168.0   73.0 -132.0  180.0
       ARG   12             -177.0 -173.0  -64.0  -95.0  180.0
       ARG   13             -178.0  170.0   68.0   85.0  180.0
       ARG   14              -68.0 -168.0  -74.0  101.0  180.0
       ARG   15             -175.0  171.0  174.0   90.0  180.0
       ARG   16              -71.0  -60.0  -58.0  -87.0  180.0
       ARG   17              -63.0  -69.0  176.0  -95.0  180.0
       ARG   18              -62.0  -73.0  173.0 -175.0  180.0
       ARG   19             -140.0  -99.0  173.0  179.0  180.0
       ARG   20               68.0 -172.0  172.0 -167.0  180.0
       ARG   21               54.0  174.0 -177.0   94.0  180.0
       ARG   22             -115.0   93.0   91.0  150.0  180.0
       ARG   23             -179.0   76.0 -167.0  172.0  180.0
       ARG   24             -178.0   64.0 -177.0   94.0  180.0
       ARG   25             -178.0   83.0   81.0 -150.0  180.0
       ARG   26              -68.0  -62.0  -62.0  161.0  180.0
       ARG   27               62.0  178.0 -177.0  -84.0  180.0
       ARG   28             -174.0   58.0 -154.0  -90.0  180.0
       ARG   29             -119.0   69.0 -124.0 -134.0  180.0
       ARG   30               63.0 -174.0   68.0 -175.0  180.0
       ARG   31              -61.0  -65.0  178.0   92.0  180.0
       ARG   32               47.0 -179.0 -108.0  -95.0  180.0
       ARG   33              178.0   68.0   60.0   92.0  180.0
       ARG   34               59.0  176.0   74.0   91.0  180.0
       ARG   35              -70.0  -63.0   83.0   84.0  180.0
       ARG   36              178.0 -101.0  -70.0  159.0  180.0
       ARG   37               50.0  105.0   70.0  169.0  180.0
       ARG   38               57.0  165.0  -87.0 -168.0  180.0
       ARG   39              -61.0  -65.0   90.0 -163.0  180.0
--------------------------------------------------------------
   16) SER    1    1    5     62.0 
       SER    2              -63.0 
       SER    3             -178.0 
--------------------------------------------------------------
   17) THR    1    1    8    -61.0 
       THR    2               61.0 
       THR    3             -172.0 
--------------------------------------------------------------
   18) VAL    1    1   10    173.0 
       VAL    2              -62.0 
       VAL    3               66.0 
--------------------------------------------------------------
   19) TRP    1    2   18    -68.0   97.0
       TRP    2             -175.0 -106.0
       TRP    3              -71.0  -10.0
       TRP    4              178.0   77.0
       TRP    5               62.0  -89.0
       TRP    6              -68.0  -87.0
       TRP    7               61.0   81.0
       TRP    8             -173.0   21.0
--------------------------------------------------------------
   20) TYR    1    2   15    179.0   70.0 
       TYR    2              -64.0  -77.0 
       TYR    3              -67.0   82.0 
       TYR    4              -68.0  -29.0 
       TYR    5             -178.0  -83.0 
       TYR    6               62.0   81.0 
       TYR    7               63.0  -81.0 
       TYR    8              -61.0  137.0
