# Supplementary material for: SitesIdentify: a protein functional site prediction tool
Source: BMC Bioinformatics. 2009 Nov 18;10:379. doi: 10.1186/1471-2105-10-379 (PMC2783165; doi:10.1186/1471-2105-10-379)
Supplement: Additional file 1 — SitesIdentify source code. Compressed file containing the source code for SitesIdentify. [file 1471-2105-10-379-S1.gz › SI_export/progdata/efld_tmp3/atoms_efld_tmp3.dat]

-----------------------------------------------------------------------------   
 Header: The atoms data file for POLH_GEN, ESCALC, FDCALC; JW, Reading,Oct.90   
-----------------------------------------------------------------------------   
SECTION 1  for all integer atom types (cf GROMOS), contains VdW radii columns   
-----------------------------------------------------------------------------   
39, 3                                                                           
-----------------------------------------------------------------------------   
integer atom    what                  VdW 1 VdW 2 VdW 3                         
  1     O1      carbonyl oxygen        1.40  1.60  1.60                         
  2     O1O2H   carboxyl oxygen        1.50  1.60  1.60                         
  3     O2H     hydroxyl oxygen        1.60  1.70  1.60                         
  4     O2HH    water oxygen           1.40  1.40  1.60                         
  5     N3H     peptide nitrogen       1.70  1.65  1.65                         
  6     N3HH    terminal nitrogen      1.80  1.70  1.65                         
  7     N4HHH   terminal nitrogen      2.00  1.75  1.65                         
  8     N3      aromatic nitrogen      1.50  1.65  1.65                         
  9     N3H     aromatic nitrogen      1.70  1.65  1.65                         
 10     N3??    porphyrin nitrogen     1.50  1.65  1.65                         
 11     C3      bare carbon            1.70  1.80  1.90                         
 12     C4H     aliphatic CH           2.00  1.85  1.90                         
 13     C4HH    aliphatic CH2          2.00  1.90  1.90                         
 14     C4HHH   aliphatic CH3          2.00  1.95  1.90                         
 15     C3H     aromatic CH 5 ring     1.85  1.90  1.90                         
 16     C3H     aromatic CH 6 ring     1.85  1.90  1.90                         
 17     C3      bare carbon 5/6 rng    1.70  1.80  1.90                         
 18     HN      hydrogn on nitrogen    0.99  0.99  1.00 ??                      
 19     HO      hydroxyl hydrogen      0.99  0.99  1.00 ??                      
 20     HW      water hydrogen         0.99  0.99  1.00 ??                      
 21     HS      hyd bonded to sulph    0.99  0.99  1.00 ??                      
 22     S       sulphur                1.85  1.90  1.90                         
 23     FE      iron                   1.70  0.99  0.99 ??                      
 24     ZN      zinc                   0.99  0.99  0.99 ??                      
 25     N3HH    arginine NH2           1.80  1.70  1.65                         
 26     N3H     arginine NH            1.70  1.65  1.65                         
 27     P4      phosphorus             1.50  1.50  1.50                         
 28     O2      sugar/ester oxygen     1.50  1.50  1.60                         
 29     C4H     sugar CH group         2.00  1.85  1.90                         
 30     N2      aromatic N (6 ring)    1.50  1.65  1.65                         
 31     N3      aromatic N (6 ring)    1.70  1.65  1.65                         
 32     C4HH    sugar CH2 group        2.00  1.90  1.90                         
 33     SI      silicon                0.99  0.99  0.99 ??                      
 34     NA      sodium                 0.97  0.97  0.97                         
 35     CL      chloride               1.81  1.81  1.81                         
 36     CA      calcium                0.99  0.99  0.99 ??                      
 37     MG      magnesium              0.86  0.86  0.86                         
 38     TEST    test atom              4.50  4.50  4.50                         
 39     CU      copper (2+)            0.87  0.87  0.87                         
-----------------------------------------------------------------------------   
SECTION 2  residue by residue listings of atoms                                 
-----------------------------------------------------------------------------   
85, 4                                                                           
-----------------------------------------------------------------------------   
ALA   1  6  1                                                                   
N     5  T  F              0.100   0.100   0.100   0.100
hgen    1 N    C    CA    0-1 0 1.000   0.0                                     
H    18  F                                                                      
C    11  T  F              0.100   0.100   0.100   0.100
O     1  T  F              0.100   0.100   0.100   0.100
CA   12  T  F              0.100   0.100   0.100   0.100
CB   14  T  F              0.100   0.100   0.100   0.100
-----------------------------------------------------------------------------   
ARG   2 17  4                                                                   
N     5  T  F              0.100   0.100   0.100   0.100
hgen    1 N    C    CA    0-1 0 1.000   0.0                                     
H    18  F                                                                      
C    11  T  F              0.100   0.100   0.100   0.100
O     1  T  F              0.100   0.100   0.100   0.100
CA   12  T  F              0.100   0.100   0.100   0.100
CB   13  T  F              0.100   0.100   0.100   0.100
CG   13  T  F              0.100   0.100   0.100   0.100
CD   13  T  F              0.100   0.100   0.100   0.100
NE   26  T  F              0.100   0.100   0.100   0.100
hgen    1 NE   CD   CZ    0 0 0 1.000   0.0                                     
HE   18  F                                                                      
CZ   11  T  F              0.100   0.100   0.100   0.100
NH1  25  T  F              0.100   0.100   0.100   0.100
hgen    3 NH1  CZ   NE    0 0 0 1.000 120.0                                     
HH11 18  F                                                                      
HH12 18  F                                                                      
NH2  25  T  F              0.100   0.100   0.100   0.100
hgen    3 NH2  CZ   NE    0 0 0 1.000 120.0                                     
HH21 18  F                                                                      
HH22 18  F                                                                      
-----------------------------------------------------------------------------   
ASN   3 11  2                                                                   
N     5  T  F              0.100   0.100   0.100   0.100
hgen    1 N    C    CA    0-1 0 1.000   0.0                                     
H    18  F                                                                      
C    11  T  F              0.100   0.100   0.100   0.100
O     1  T  F              0.100   0.100   0.100   0.100
CA   12  T  F              0.100   0.100   0.100   0.100
CB   13  T  F              0.100   0.100   0.100   0.100
CG   11  T  F              0.100   0.100   0.100   0.100
OD1   1  T  F              0.100   0.100   0.100   0.100
ND2   6  T  F              0.100   0.100   0.100   0.100
hgen    3 ND2  CG   CB    0 0 0 1.000 120.0                                     
HD21 18  F                                                                      
HD22 18  F                                                                      
-----------------------------------------------------------------------------   
ASP   4  9  1                                                                   
N     5  T  F              0.100   0.100   0.100   0.100
hgen    1 N    C    CA    0-1 0 1.000   0.0                                     
H    18  F                                                                      
C    11  T  F              0.100   0.100   0.100   0.100
O     1  T  F              0.100   0.100   0.100   0.100
CA   12  T  F              0.100   0.100   0.100   0.100
CB   13  T  F              0.100   0.100   0.100   0.100
CG   11  T  F              0.100   0.100   0.100   0.100
OD1   2  T  F              0.100   0.100   0.100   0.100
OD2   2  T  F              0.100   0.100   0.100   0.100
-----------------------------------------------------------------------------   
CYS   5  7  1                                                                   
N     5  T  F              0.100   0.100   0.100   0.100
hgen    1 N    C    CA    0-1 0 1.000   0.0                                     
H    18  F                                                                      
C    11  T  F              0.100   0.100   0.100   0.100
O     1  T  F              0.100   0.100   0.100   0.100
CA   12  T  F              0.100   0.100   0.100   0.100
CB   13  T  F              0.100   0.100   0.100   0.100
SG   22  T  F              0.100   0.100   0.100   0.100
-----------------------------------------------------------------------------   
GLN   6 12  2                                                                   
N     5  T  F              0.100   0.100   0.100   0.100
hgen    1 N    C    CA    0-1 0 1.000   0.0                                     
H    18  F                                                                      
C    11  T  F              0.100   0.100   0.100   0.100
O     1  T  F              0.100   0.100   0.100   0.100
CA   12  T  F              0.100   0.100   0.100   0.100
CB   13  T  F              0.100   0.100   0.100   0.100
CG   13  T  F              0.100   0.100   0.100   0.100
CD   11  T  F              0.100   0.100   0.100   0.100
OE1   1  T  F              0.100   0.100   0.100   0.100
NE2   6  T  F              0.100   0.100   0.100   0.100
hgen    3 NE2  CD   CG    0 0 0 1.000 120.0                                     
HE21 18  F                                                                      
HE22 18  F                                                                      
-----------------------------------------------------------------------------   
GLU   7 10  1                                                                   
N     5  T  F              0.100   0.100   0.100   0.100
hgen    1 N    C    CA    0-1 0 1.000   0.0                                     
H    18  F                                                                      
C    11  T  F              0.100   0.100   0.100   0.100
O     1  T  F              0.100   0.100   0.100   0.100
CA   12  T  F              0.100   0.100   0.100   0.100
CB   13  T  F              0.100   0.100   0.100   0.100
CG   13  T  F              0.100   0.100   0.100   0.100
CD   11  T  F              0.100   0.100   0.100   0.100
OE1   2  T  F              0.100   0.100   0.100   0.100
OE2   2  T  F              0.100   0.100   0.100   0.100
-----------------------------------------------------------------------------   
GLY   8  5  1                                                                   
N     5  T  F              0.100   0.100   0.100   0.100
hgen    1 N    C    CA    0-1 0 1.000   0.0                                     
H    18  F                                                                      
C    11  T  F              0.100   0.100   0.100   0.100
O     1  T  F              0.100   0.100   0.100   0.100
CA   13  T  F              0.100   0.100   0.100   0.100
-----------------------------------------------------------------------------   
HIS   9 13  3                                                                   
N     5  T  F              0.100   0.100   0.100   0.100
hgen    1 N    C    CA    0-1 0 1.000   0.0                                     
H    18  F                                                                      
C    11  T  F              0.100   0.100   0.100   0.100
O     1  T  F              0.100   0.100   0.100   0.100
CA   12  T  F              0.100   0.100   0.100   0.100
CB   13  T  F              0.100   0.100   0.100   0.100
CG   17  T  F              0.100   0.100   0.100   0.100
ND1   9  T  F              0.100   0.100   0.100   0.100
hgen    1 ND1  CG   CE1   0 0 0 1.000   0.0                                     
HD1  18  F                                                                      
CD2  15  T  F              0.100   0.100   0.100   0.100
CE1  15  T  F              0.100   0.100   0.100   0.100
NE2   9  T  F              0.100   0.100   0.100   0.100
hgen    1 NE2  CD2  CE1   0 0 0 1.000   0.0                                     
HE2  18  F                                                                      
-----------------------------------------------------------------------------   
ILE  10  9  1                                                                   
N     5  T  F              0.100   0.100   0.100   0.100
hgen    1 N    C    CA    0-1 0 1.000   0.0                                     
H    18  F                                                                      
C    11  T  F              0.100   0.100   0.100   0.100
O     1  T  F              0.100   0.100   0.100   0.100
CA   12  T  F              0.100   0.100   0.100   0.100
CB   12  T  F              0.100   0.100   0.100   0.100
CG1  13  T  F              0.100   0.100   0.100   0.100
CG2  14  T  F              0.100   0.100   0.100   0.100
CD1  14  T  F              0.100   0.100   0.100   0.100
-----------------------------------------------------------------------------   
LEU  11  9  1                                                                   
N     5  T  F              0.100   0.100   0.100   0.100
hgen    1 N    C    CA    0-1 0 1.000   0.0                                     
H    18  F                                                                      
C    11  T  F              0.100   0.100   0.100   0.100
O     1  T  F              0.100   0.100   0.100   0.100
CA   12  T  F              0.100   0.100   0.100   0.100
CB   13  T  F              0.100   0.100   0.100   0.100
CG   12  T  F              0.100   0.100   0.100   0.100
CD1  14  T  F              0.100   0.100   0.100   0.100
CD2  14  T  F              0.100   0.100   0.100   0.100
-----------------------------------------------------------------------------   
LYS  12 13  2                                                                   
N     5  T  F              0.100   0.100   0.100   0.100
hgen    1 N    C    CA    0-1 0 1.000   0.0                                     
H    18  F                                                                      
C    11  T  F              0.100   0.100   0.100   0.100
O     1  T  F              0.100   0.100   0.100   0.100
CA   12  T  F              0.100   0.100   0.100   0.100
CB   13  T  F              0.100   0.100   0.100   0.100
CG   13  T  F              0.100   0.100   0.100   0.100
CD   13  T  F              0.100   0.100   0.100   0.100
CE   13  T  F              0.100   0.100   0.100   0.100
NZ    7  T  F              0.100   0.100   0.100   0.100
hgen    4 NZ   CE   CD    0 0 0 1.000 109.5                                     
HZ1  18  F                                                                      
HZ2  18  F                                                                      
HZ3  18  F                                                                      
-----------------------------------------------------------------------------   
MET  13  9  1                                                                   
N     5  T  F              0.100   0.100   0.100   0.100
hgen    1 N    C    CA    0-1 0 1.000   0.0                                     
H    18  F                                                                      
C    11  T  F              0.100   0.100   0.100   0.100
O     1  T  F              0.100   0.100   0.100   0.100
CA   12  T  F              0.100   0.100   0.100   0.100
CB   13  T  F              0.100   0.100   0.100   0.100
CG   13  T  F              0.100   0.100   0.100   0.100
SD   22  T  F              0.100   0.100   0.100   0.100
CE   14  T  F              0.100   0.100   0.100   0.100
-----------------------------------------------------------------------------   
PHE  14 12  1                                                                   
N     5  T  F              0.100   0.100   0.100   0.100
hgen    1 N    C    CA    0-1 0 1.000   0.0                                     
H    18  F                                                                      
C    11  T  F              0.100   0.100   0.100   0.100
O     1  T  F              0.100   0.100   0.100   0.100
CA   12  T  F              0.100   0.100   0.100   0.100
CB   13  T  F              0.100   0.100   0.100   0.100
CG   17  T  F              0.100   0.100   0.100   0.100
CD1  16  T  F              0.100   0.100   0.100   0.100
CD2  16  T  F              0.100   0.100   0.100   0.100
CE1  16  T  F              0.100   0.100   0.100   0.100
CE2  16  T  F              0.100   0.100   0.100   0.100
CZ   16  T  F              0.100   0.100   0.100   0.100
-----------------------------------------------------------------------------   
PRO  15  7  0                                                                   
N     5  T  F              0.100   0.100   0.100   0.100
C    11  T  F              0.100   0.100   0.100   0.100
O     1  T  F              0.100   0.100   0.100   0.100
CA   12  T  F              0.100   0.100   0.100   0.100
CB   13  T  F              0.100   0.100   0.100   0.100
CG   13  T  F              0.100   0.100   0.100   0.100
CD   13  T  F              0.100   0.100   0.100   0.100
-----------------------------------------------------------------------------   
SER  16  8  2                                                                   
N     5  T  F              0.100   0.100   0.100   0.100
hgen    1 N    C    CA    0-1 0 1.000   0.0                                     
H    18  F                                                                      
C    11  T  F              0.100   0.100   0.100   0.100
O     1  T  F              0.100   0.100   0.100   0.100
CA   12  T  F              0.100   0.100   0.100   0.100
CB   13  T  F              0.100   0.100   0.100   0.100
OG    3  T  F              0.100   0.100   0.100   0.100
hgen    2 OG   CB   CA    0 0 0 1.000 109.5                                     
HG   19  F                                                                      
-----------------------------------------------------------------------------   
THR  17  9  2                                                                   
N     5  T  F              0.100   0.100   0.100   0.100
hgen    1 N    C    CA    0-1 0 1.000   0.0                                     
H    18  F                                                                      
C    11  T  F              0.100   0.100   0.100   0.100
O     1  T  F              0.100   0.100   0.100   0.100
CA   12  T  F              0.100   0.100   0.100   0.100
CB   12  T  F              0.100   0.100   0.100   0.100
OG1   3  T  F              0.100   0.100   0.100   0.100
hgen    2 OG1  CB   CA    0 0 0 1.000 109.5                                     
HG1  19  F                                                                      
CG2  14  T  F              0.100   0.100   0.100   0.100
-----------------------------------------------------------------------------   
TRP  18 16  2                                                                   
N     5  T  F              0.100   0.100   0.100   0.100
hgen    1 N    C    CA    0-1 0 1.000   0.0                                     
H    18  F                                                                      
C    11  T  F              0.100   0.100   0.100   0.100
O     1  T  F              0.100   0.100   0.100   0.100
CA   12  T  F              0.100   0.100   0.100   0.100
CB   13  T  F              0.100   0.100   0.100   0.100
CG   17  T  F              0.100   0.100   0.100   0.100
CD1  15  T  F              0.100   0.100   0.100   0.100
CD2  17  T  F              0.100   0.100   0.100   0.100
NE1   9  T  F              0.100   0.100   0.100   0.100
hgen    1 NE1  CD1  CE2   0 0 0 1.000   0.0                                     
HE1  18  F                                                                      
CE2  17  T  F              0.100   0.100   0.100   0.100
CE3  16  T  F              0.100   0.100   0.100   0.100
CZ2  16  T  F              0.100   0.100   0.100   0.100
CZ3  16  T  F              0.100   0.100   0.100   0.100
CH2  16  T  F              0.100   0.100   0.100   0.100
-----------------------------------------------------------------------------   
TYR  19 13  1                                                                   
N     5  T  F              0.100   0.100   0.100   0.100
hgen    1 N    C    CA    0-1 0 1.000   0.0                                     
H    18  F                                                                      
C    11  T  F              0.100   0.100   0.100   0.100
O     1  T  F              0.100   0.100   0.100   0.100
CA   12  T  F              0.100   0.100   0.100   0.100
CB   13  T  F              0.100   0.100   0.100   0.100
CG   17  T  F              0.100   0.100   0.100   0.100
CD1  16  T  F              0.100   0.100   0.100   0.100
CD2  16  T  F              0.100   0.100   0.100   0.100
CE1  16  T  F              0.100   0.100   0.100   0.100
CE2  16  T  F              0.100   0.100   0.100   0.100
CZ   17  T  F              0.100   0.100   0.100   0.100
OH    3  T  F              0.100   0.100   0.100   0.100
-----------------------------------------------------------------------------   
VAL  20  8  1                                                                   
N     5  T  F              0.100   0.100   0.100   0.100
hgen    1 N    C    CA    0-1 0 1.000   0.0                                     
H    18  F                                                                      
C    11  T  F              0.100   0.100   0.100   0.100
O     1  T  F              0.100   0.100   0.100   0.100
CA   12  T  F              0.100   0.100   0.100   0.100
CB   12  T  F              0.100   0.100   0.100   0.100
CG1  14  T  F              0.100   0.100   0.100   0.100
CG2  14  T  F              0.100   0.100   0.100   0.100
-----------------------------------------------------------------------------   
ANY  21  4  1                                                                   
NT    7  T  F              0.100   0.100   0.100   0.100
hgen    4 NT   CA   C     0 0 0 1.000 109.5                                     
HT1  18  F                                                                      
HT2  18  F                                                                      
HT3  18  F                                                                      
-----------------------------------------------------------------------------   
ANY  22  3  0                                                                   
CT   11  T  F              0.100   0.100   0.100   0.100
OT1   2  T  F              0.100   0.100   0.100   0.100
OT2   2  T  F              0.100   0.100   0.100   0.100
-----------------------------------------------------------------------------   
CA   23  1  0                                                                   
CA   36  T  F              2.000   2.000   2.000   2.000                        
-----------------------------------------------------------------------------   
  A  24 24  1                                                                   
O3*  28  T  F              0.100   0.100   0.100   0.100
P    27  T  F              0.100   0.100   0.100   0.100
O1P   2  T  F              0.100   0.100   0.100   0.100
O2P   2  T  F              0.100   0.100   0.100   0.100
O5*  28  T  F              0.100   0.100   0.100   0.100
C5*  32  T  F              0.100   0.100   0.100   0.100
C4*  29  T  F              0.100   0.100   0.100   0.100
O4*  28  T  F              0.100   0.100   0.100   0.100
C3*  29  T  F              0.100   0.100   0.100   0.100
C2*  32  T  F              0.100   0.100   0.100   0.100
O2*   1  T  F              0.100   0.100   0.100   0.100
C1*  29  T  F              0.100   0.100   0.100   0.100
N9    9  T  F              0.100   0.100   0.100   0.100
C8   15  T  F              0.100   0.100   0.100   0.100
N7    8  T  F              0.100   0.100   0.100   0.100
C5   17  T  F              0.100   0.100   0.100   0.100
C6   17  T  F              0.100   0.100   0.100   0.100
N6    6  T  F              0.100   0.100   0.100   0.100
hgen    3 N6   C6   C5    0 0 0 1.000 120.0                                     
H61  18  F
H62  18  F
N1   30  T  F              0.100   0.100   0.100   0.100
C2   16  T  F              0.100   0.100   0.100   0.100
N3   30  T  F              0.100   0.100   0.100   0.100
C4   17  T  F              0.100   0.100   0.100   0.100
-----------------------------------------------------------------------------   
  T  25 22  1                                                                   
O3*  28  T  F              0.100   0.100   0.100   0.100
P    27  T  F              0.100   0.100   0.100   0.100
O1P   2  T  F              0.100   0.100   0.100   0.100
O2P   2  T  F              0.100   0.100   0.100   0.100
O5*  28  T  F              0.100   0.100   0.100   0.100
C5*  32  T  F              0.100   0.100   0.100   0.100
C4*  29  T  F              0.100   0.100   0.100   0.100
O4*  28  T  F              0.100   0.100   0.100   0.100
C3*  29  T  F              0.100   0.100   0.100   0.100
C2*  32  T  F              0.100   0.100   0.100   0.100
O2*   1  T  F              0.100   0.100   0.100   0.100
C1*  29  T  F              0.100   0.100   0.100   0.100
N1   31  T  F              0.100   0.100   0.100   0.100
C2   17  T  F              0.100   0.100   0.100   0.100
O2    1  T  F              0.100   0.100   0.100   0.100
N3   31  T  F              0.100   0.100   0.100   0.100
hgen    1 N3   C4   C2    0 0 0 1.000   0.0                                     
H3   18  F
C4   17  T  F              0.100   0.100   0.100   0.100
O4    1  T  F              0.100   0.100   0.100   0.100
C5   17  T  F              0.100   0.100   0.100   0.100
C5M  14  T  F              0.100   0.100   0.100   0.100
C6   16  T  F              0.100   0.100   0.100   0.100
-----------------------------------------------------------------------------   
HEM  26 43  0                                                                   
FE   23  T  F              0.400   0.400   0.400   0.400                        
NA   10  T  F             -0.100  -0.100  -0.100  -0.100                        
NB   10  T  F             -0.100  -0.100  -0.100  -0.100                        
NC   10  T  F             -0.100  -0.100  -0.100  -0.100                        
ND   10  T  F             -0.100  -0.100  -0.100  -0.100                        
CHA  16  F                                                                      
C1A  17  F                                                                      
C2A  17  F                                                                      
C3A  17  F                                                                      
C4A  17  F                                                                      
CMA  14  F                                                                      
CAA  13  F                                                                      
CBA  13  F                                                                      
CGA  11  T  T  4.50       -1.000   0.000   0.000   0.270                        
O1A   2  T  T  4.50 O2A    0.000  -0.500  -0.500  -0.635                        
O2A   2  T  T  4.50 O1A    0.000  -0.500  -0.500  -0.635                        
CHB  16  F                                                                      
C1B  17  F                                                                      
C2B  17  F                                                                      
C3B  17  F                                                                      
C4B  17  F                                                                      
CMB  14  F                                                                      
CAB  16  F                                                                      
CBB  13  F                                                                      
CHC  16  F                                                                      
C1C  17  F                                                                      
C2C  17  F                                                                      
C3C  17  F                                                                      
C4C  17  F                                                                      
CMC  14  F                                                                      
CAC  16  F                                                                      
CBC  13  F                                                                      
CHD  16  F                                                                      
C1D  17  F                                                                      
C2D  17  F                                                                      
C3D  17  F                                                                      
C4D  17  F                                                                      
CMD  14  F                                                                      
CAD  13  F                                                                      
CBD  13  F                                                                      
CGD  11  T  T  4.50       -1.000   0.000   0.000   0.270                        
O1D   2  T  T  4.50 O2D    0.000  -0.500  -0.500  -0.635                        
O2D   2  T  T  4.50 O1D    0.000  -0.500  -0.500  -0.635                        
-----------------------------------------------------------------------------   
ACE  27  3  0                                                                   
C    11  T  F              0.100   0.100   0.100   0.100
O     1  T  F              0.100   0.100   0.100   0.100
CH3  14  F                                                                      
-----------------------------------------------------------------------------   
WAT1 28  1  0                                                                   
O     4  F                                                                      
-----------------------------------------------------------------------------   
TEST 29  1  0                                                                   
TS   38  F                                                                      
-----------------------------------------------------------------------------   
COA  30 55  6                                                                   
C8   15  T  F              0.000   0.000   0.360   0.360                        
N9    9  T  F              0.000   0.000  -0.200  -0.200                        
C4   17  T  F              0.000   0.000   0.200   0.200                        
C5   17  F                                                                      
N7    8  T  F              0.000   0.000  -0.360  -0.360                        
N3   30  T  F              0.000   0.000  -0.360  -0.360                        
C2   16  T  F              0.000   0.000   0.360   0.360                        
N1   30  T  F              0.000   0.000  -0.360  -0.360                        
C6   17  T  F              0.000   0.000   0.360   0.360                        
N6    6  T  F              0.000   0.000  -0.830  -0.830                        
hgen    3 N6   C6   C5    0 0 0 1.000 120.0                                     
H61  18  T  F              0.000   0.000   0.415   0.415                        
H62  18  T  F              0.000   0.000   0.415   0.415                        
C1P  29  T  F              0.000   0.000   0.200   0.200                        
C2P  29  T  F              0.000   0.000   0.150   0.150                        
O2P   3  T  F              0.000   0.000  -0.548  -0.548                        
hgen    2 O2P  C2P  C3P   0 0 0 1.000 109.5                                     
H2P  19  T  F              0.000   0.000   0.398   0.398                        
C3P  29  F                                                                      
O3P  28  F                                                                      
C4P  29  T  F              0.000   0.000   0.160   0.160                        
O4P  28  T  F              0.000   0.000  -0.360  -0.360                        
C5P  32  F                                                                      
O5P  28  T  F              0.000   0.000  -0.360  -0.360                        
P1   27  T  F             -1.000   0.000   0.810   0.810                        
O11   2  T  F              0.000  -0.500  -0.635  -0.635                        
O12   2  T  F              0.000  -0.500  -0.635  -0.635                        
O6   28  T  F              0.000   0.000  -0.360  -0.360                        
P2   27  T  F             -1.000   0.000   0.810   0.810                        
O21   2  T  F              0.000  -0.500  -0.635  -0.635                        
O22   2  T  F              0.000  -0.500  -0.635  -0.635                        
O7   28  T  F              0.000   0.000  -0.360  -0.360                        
CPB  13  F                                                                      
CPA  11  F                                                                      
CP7  12  T  F              0.000   0.000   0.150   0.150                        
CP9  14  F                                                                      
CP8  14  F                                                                      
OP3   3  T  F              0.000   0.000  -0.548  -0.548                        
hgen    2 OP3  CP7  CPA   0 0 0 1.000 109.5                                     
HP3  19  T  F              0.000   0.000   0.398   0.398                        
CP6  11  T  F              0.000   0.000   0.380   0.380                        
OP2   1  T  F              0.000   0.000  -0.380  -0.380                        
NP2   5  T  F              0.000   0.000  -0.280  -0.280                        
hgen    1 NP2  CP6  CP5   0 0 0 1.000   0.0                                     
HP2  18  T  F              0.000   0.000   0.280   0.280                        
CP5  13  F                                                                      
CP4  13  F                                                                      
CP3  11  T  F              0.000   0.000   0.380   0.380                        
OP1   1  T  F              0.000   0.000  -0.380  -0.380                        
NP1   5  T  F              0.000   0.000  -0.280  -0.280                        
hgen    1 NP1  CP3  CP2   0 0 0 1.000   0.0                                     
HP1  18  T  F              0.000   0.000   0.280   0.280                        
CP2  13  F                                                                      
CP1  13  F                                                                      
S    22  T  T  8.30       -1.000  -1.000  -1.000  -0.064                        
hgen    2 S    CP1  CP2   0 0 0 1.330  96.0                                     
HS   21  T  F              0.000   0.000   0.000   0.064                        
P3   27  T  F             -2.000   0.000   0.400   0.400                        
O31   2  T  F              0.000  -0.666  -0.800  -0.800                        
O32   2  T  F              0.000  -0.667  -0.800  -0.800                        
O33   2  T  F              0.000  -0.667  -0.800  -0.800                        
-----------------------------------------------------------------------------   
ADP  31 31  3                                                                   
C8   15  T  F              0.000   0.000   0.360   0.360                        
N9    9  T  F              0.000   0.000  -0.200  -0.200                        
C4   17  T  F              0.000   0.000   0.200   0.200                        
C5   17  F                                                                      
N7    8  T  F              0.000   0.000  -0.360  -0.360                        
N3   30  T  F              0.000   0.000  -0.360  -0.360                        
C2   16  T  F              0.000   0.000   0.360   0.360                        
N1   30  T  F              0.000   0.000  -0.360  -0.360                        
C6   17  T  F              0.000   0.000   0.360   0.360                        
N6    6  T  F              0.000   0.000  -0.830  -0.830                        
hgen    3 N6   C6   C5    0 0 0 1.000 120.0                                     
H61  18  T  F              0.000   0.000   0.415   0.415                        
H62  18  T  F              0.000   0.000   0.415   0.415                        
C1P  29  T  F              0.000   0.000   0.200   0.200                        
C2P  29  T  F              0.000   0.000   0.150   0.150                        
O2P   3  T  F              0.000   0.000  -0.548  -0.548                        
hgen    2 O2P  C2P  C3P   0 0 0 1.000 109.5                                     
H2P  19  T  F              0.000   0.000   0.398   0.398                        
C3P  29  T  F              0.000   0.000   0.150   0.150                        
O3P   3  T  F              0.000   0.000  -0.548  -0.548                        
hgen    2 O3P  C3P  C4P   0 0 0 1.000 109.5                                     
H3P  19  T  F              0.000   0.000   0.398   0.398                        
C4P  29  T  F              0.000   0.000   0.160   0.160                        
O4P  28  T  F              0.000   0.000  -0.360  -0.360                        
C5P  32  F                                                                      
O5P  28  T  F              0.000   0.000  -0.360  -0.360                        
P1   27  T  F             -1.000   0.000   0.810   0.810                        
O11   2  T  F              0.000  -0.500  -0.635  -0.635                        
O12   2  T  F              0.000  -0.500  -0.635  -0.635                        
O6   28  T  F              0.000   0.000  -0.180  -0.180                        
P2   27  T  F             -2.000   0.000   0.400   0.400                        
O21   2  T  F              0.000  -0.666  -0.800  -0.800                        
O22   2  T  F              0.000  -0.667  -0.800  -0.800                        
O23   2  T  F              0.000  -0.667  -0.800  -0.800                        
-----------------------------------------------------------------------------   
CLM  32 20  0                                                                   
C1   11  F                                                                      
CL1A  1  F                                                                      
CL1B  1  F                                                                      
C2   12  F                                                                      
O2    3  F                                                                      
N2    5  F                                                                      
C3   12  F                                                                      
C4   13  F                                                                      
O4    3  F                                                                      
C5   12  F                                                                      
O5    3  F                                                                      
C6   16  F                                                                      
C7   16  F                                                                      
C8   16  F                                                                      
C9   16  F                                                                      
N9    9  F                                                                      
O9A   3  F                                                                      
O9B   3  F                                                                      
C10  16  F                                                                      
C11  16  F                                                                      
-----------------------------------------------------------------------------   
PHO  33  4  0                                                                   
P    27  T  F             -2.000   0.000   0.400   0.400                        
O1P   2  T  F              0.000  -0.666  -0.800  -0.800                        
O2P   2  T  F              0.000  -0.667  -0.800  -0.800                        
O3P   2  T  F              0.000  -0.667  -0.800  -0.800                        
-----------------------------------------------------------------------------   
ASP1 34 10  2                                                                   
N     5  T  F              0.100   0.100   0.100   0.100
hgen    1 N    C    CA    0-1 0 1.000   0.0                                     
H    18  T  F             00.000  00.000   0.280   0.280                        
C    11  T  F              0.100   0.100   0.100   0.100
O     1  T  F              0.100   0.100   0.100   0.100
CA   12  T  F              0.100   0.100   0.100   0.100
CB   13  T  F              0.100   0.100   0.100   0.100
CG   11  T  T  4.00        0.000   0.000   0.000   0.530                        
OD1   2  T  T  4.00        0.000   0.000   0.000  -0.548                        
hgen    2 OD1  CG   CB    0 0 0 1.000 120.0                                     
HD1  19  T  T  4.00        0.000   0.000   0.000   0.398                        
OD2   2  T  T  4.00        0.000   0.000   0.000  -0.380                        
-----------------------------------------------------------------------------   
GLU1 35 11  2                                                                   
N     5  T  F              0.100   0.100   0.100   0.100
hgen    1 N    C    CA    0-1 0 1.000   0.0                                     
H    18  T  F              0.000   0.000   0.280   0.280                        
C    11  T  F              0.100   0.100   0.100   0.100
O     1  T  F              0.100   0.100   0.100   0.100
CA   12  T  F              0.100   0.100   0.100   0.100
CB   13  T  F              0.100   0.100   0.100   0.100
CG   13  T  F              0.100   0.100   0.100   0.100
CD   11  T  T  4.40        0.000   0.000   0.000   0.530                        
OE1   2  T  T  4.40        0.000   0.000   0.000  -0.548                        
hgen    2 OE1  CD   CG    0 0 0 1.000 120.0                                     
HE1  19  T  T  4.40        0.000   0.000   0.000   0.398                        
OE2   2  T  T  4.40        0.000   0.000   0.000  -0.380                        
-----------------------------------------------------------------------------   
DHG  36 28  0                                                                   
C1   11  F                                                                      
C2   13  F                                                                      
C3   13  F                                                                      
C4   13  F                                                                      
C5   13  F                                                                      
C6   13  F                                                                      
C7   13  F                                                                      
C8   13  F                                                                      
C9   13  F                                                                      
C10  13  F                                                                      
C11  13  F                                                                      
C12  14  F                                                                      
O1    1  F                                                                      
N     5  T  F              0.100   0.100   0.100   0.100
CH1  13  F                                                                      
CH2  12  F                                                                      
CH3  13  F                                                                      
CH4  13  F                                                                      
CH5  13  F                                                                      
CH6  14  F                                                                      
OP1   2  F                                                                      
OP2   2  F                                                                      
OP3  28  F                                                                      
P    27  F                                                                      
OG1  28  F                                                                      
CG1  13  T  F              0.100   0.100   0.100   0.100
CG2  13  F                                                                      
OG2   3  F                                                                      
-----------------------------------------------------------------------------   
NACL 37  2  0                                                                   
NA   34  T  F              1.000   1.000   1.000   1.000                        
CL   35  T  F             -1.000  -1.000  -1.000  -1.000                        
-----------------------------------------------------------------------------   
CPA  38 42  0                                                                   
CAC  16  F                                                                      
CB1  16  F                                                                      
CB2  16  F                                                                      
CG1  16  F                                                                      
CG2  16  F                                                                      
CDC  17  F                                                                      
CEC  13  F                                                                      
OEC  28  F                                                                      
CC   11  F                                                                      
OC    1  F                                                                      
NP    5  F                                                                      
CAP  12  F                                                                      
CBP  13  F                                                                      
CGP  17  F                                                                      
CD1  16  F                                                                      
CD2  16  F                                                                      
CE1  16  F                                                                      
CE2  16  F                                                                      
CZP  16  F                                                                      
CP   11  F                                                                      
OP    1  F                                                                      
NA    5  F                                                                      
CAA  12  F                                                                      
CBA  13  F                                                                      
CGA  13  F                                                                      
CDA  13  F                                                                      
NEA  26  F                                                                      
CZA  11  F                                                                      
NH1  25  T  T 12.00 NH2    0.000   0.500   0.500   0.500                        
NH2  25  T  T 12.00 NH1    0.000   0.500   0.500   0.500                        
CA   11  F                                                                      
OA    1  F                                                                      
NN    5  F                                                                      
CAN  17  F                                                                      
CB1  16  F                                                                      
CB2  16  F                                                                      
CG1  16  F                                                                      
CG2  16  F                                                                      
CDN  17  F                                                                      
NAN   6  F                                                                      
ON1   1  F                                                                      
ON2   1  F                                                                      
-----------------------------------------------------------------------------   
FAD  39 53  0                                                                   
AP   27  F                                                                      
AO1   2  T  F              0.000  -0.500  -0.500  -0.500                        
AO2   2  T  F              0.000  -0.500  -0.500  -0.500                        
AO5P 28  F                                                                      
AC5P 13  F                                                                      
AC4P 12  F                                                                      
AO4P 28  F                                                                      
AC3P 12  F                                                                      
AO3P  3  F                                                                      
AC2P 13  F                                                                      
AO2P  3  F                                                                      
AC1P 12  F                                                                      
AN9   8  F                                                                      
AC8  15  F                                                                      
AN7   9  F                                                                      
AC5  17  F                                                                      
AC6  17  F                                                                      
AN6   6  F                                                                      
AN1  30  F                                                                      
AC2  16  F                                                                      
AN3  30  F                                                                      
AC4  17  F                                                                      
O3   28  F                                                                      
N1   30  F                                                                      
C2   17  F                                                                      
O2    3  F                                                                      
N3   30  F                                                                      
C4   17  F                                                                      
O4    3  F                                                                      
C4A  17  F                                                                      
N5   30  F                                                                      
C5A  17  F                                                                      
C6   16  F                                                                      
C7   17  F                                                                      
C7M  14  F                                                                      
C8   17  F                                                                      
C8M  14  F                                                                      
C9   16  F                                                                      
C9A  17  F                                                                      
N10  31  F                                                                      
C10  17  F                                                                      
C1P  13  F                                                                      
C2P  12  F                                                                      
O2P   3  F                                                                      
C3P  12  F                                                                      
O3P   3  F                                                                      
C4P  12  F                                                                      
O4P   3  F                                                                      
C5P  13  F                                                                      
O5P  28  F                                                                      
P    27  F                                                                      
OP1   2  T  F              0.000  -0.500  -0.500  -0.500                        
OP2   2  T  F              0.000  -0.500  -0.500  -0.500                        
-----------------------------------------------------------------------------   
ARG1 40 16  4                                                                   
N     5  T  F              0.100   0.100   0.100   0.100
hgen    1 N    C    CA    0-1 0 1.000   0.0                                     
H    18  T  F              0.000   0.000   0.280   0.280                        
C    11  T  F              0.100   0.100   0.100   0.100
O     1  T  F              0.100   0.100   0.100   0.100
CA   12  T  F              0.100   0.100   0.100   0.100
CB   13  T  F              0.100   0.100   0.100   0.100
CG   13  T  F              0.100   0.100   0.100   0.100
CD   13  T  F              0.100   0.100   0.100   0.100
NE   26  T  T 12.00        0.000   0.000   0.000  -0.280                        
hgen    1 NE   CD   CZ    0 0 0 1.000   0.0                                     
HE   18  T  T 12.00        0.000   0.000   0.000   0.280                        
CZ   11  T  F              0.100   0.100   0.100   0.100
NH1  25  T  T 12.00 NH2    0.000   0.500   0.500  -0.548                        
hgen    2 NH1  CZ   NE    0 0 0 1.000 120.0                                     
HH1  18  T  T 12.00        0.000   0.000   0.000   0.398                        
NH2  25  T  T 12.00 NH1    0.000   0.500   0.500  -0.830                        
hgen    3 NH2  CZ   NE    0 0 0 1.000 120.0                                     
HH21 18  T  T 12.00        0.000   0.000   0.000   0.415                        
HH22 18  T  T 12.00        0.000   0.000   0.000   0.415                        
-----------------------------------------------------------------------------   
ARG2 41 16  4                                                                   
N     5  T  F              0.100   0.100   0.100   0.100
hgen    1 N    C    CA    0-1 0 1.000   0.0                                     
H    18  T  F              0.000   0.000   0.280   0.280                        
C    11  T  F              0.100   0.100   0.100   0.100
O     1  T  F              0.100   0.100   0.100   0.100
CA   12  T  F              0.100   0.100   0.100   0.100
CB   13  T  F              0.100   0.100   0.100   0.100
CG   13  T  F              0.100   0.100   0.100   0.100
CD   13  T  F              0.100   0.100   0.100   0.100
NE   26  T  T 12.00        0.000   0.000   0.000  -0.280                        
hgen    1 NE   CD   CZ    0 0 0 1.000   0.0                                     
HE   18  T  T 12.00        0.000   0.000   0.000   0.280                        
CZ   11  T  F              0.100   0.100   0.100   0.100
NH1  25  T  T 12.00 NH2    0.000   0.500   0.500  -0.830                        
hgen    3 NH1  CZ   NE    0 0 0 1.000 120.0                                     
HH11 18  T  T 12.00        0.000   0.000   0.000   0.415                        
HH12 18  T  T 12.00        0.000   0.000   0.000   0.415                        
NH2  25  T  T 12.00 NH1    0.000   0.500   0.500  -0.548                        
hgen    2 NH2  CZ   NE    0 0 0 1.000 120.0                                     
HH2  18  T  T 12.00        0.000   0.000   0.000   0.398                        
-----------------------------------------------------------------------------   
LYS1 42 12  2                                                                   
N     5  T  F              0.100   0.100   0.100   0.100
hgen    1 N    C    CA    0-1 0 1.000   0.0                                     
H    18  T  F              0.000   0.000   0.280   0.280                        
C    11  T  F              0.100   0.100   0.100   0.100
O     1  T  F              0.100   0.100   0.100   0.100
CA   12  T  F              0.100   0.100   0.100   0.100
CB   13  T  F              0.100   0.100   0.100   0.100
CG   13  T  F              0.100   0.100   0.100   0.100
CD   13  T  F              0.100   0.100   0.100   0.100
CE   13  F                                                                      
NZ    7  T  T 10.40        0.000   0.000   0.000  -0.830                        
hgen    3 NZ   CE   CD    0 0 0 1.000 120.0                                     
HZ1  18  T  T 10.40        0.000   0.000   0.000   0.415                        
HZ2  18  T  T 10.40        0.000   0.000   0.000   0.415                        
-----------------------------------------------------------------------------   
HIS1 43 12  2                                                                   
N     5  T  F              0.100   0.100   0.100   0.100
hgen    1 N    C    CA    0-1 0 1.000   0.0                                     
H    18  T  F              0.000   0.000   0.280   0.280                        
C    11  T  F              0.100   0.100   0.100   0.100
O     1  T  F              0.100   0.100   0.100   0.100
CA   12  T  F              0.100   0.100   0.100   0.100
CB   13  T  F              0.100   0.100   0.100   0.100
CG   17  F                                                                      
ND1   9  F                                                                      
hgen    1 ND1  CG   CE1   0 0 0 1.000   0.0                                     
HD1  18  T  T  6.30        0.000   0.000   0.190   0.190                        
CD2  15  T  T  6.30        0.000   0.000   0.130   0.130                        
CE1  15  T  T  6.30        1.000   0.000   0.260   0.260                        
NE2   9  T  T  6.30 ND1    0.000   0.500  -0.580  -0.580                        
-----------------------------------------------------------------------------   
HIS2 44 12  2                                                                   
N     5  T  F              0.100   0.100   0.100   0.100
hgen    1 N    C    CA    0-1 0 1.000   0.0                                     
H    18  T  F              0.000   0.000   0.280   0.280                        
C    11  T  F              0.100   0.100   0.100   0.100
O     1  T  F              0.100   0.100   0.100   0.100
CA   12  T  F              0.100   0.100   0.100   0.100
CB   13  T  F              0.100   0.100   0.100   0.100
CG   17  T  T  6.30        0.000   0.000   0.130   0.130                        
ND1   9  T  T  6.30 NE2    0.000   0.500  -0.580  -0.580                        
CD2  15  F                                                                      
CE1  15  T  T  6.30        1.000   0.000   0.260   0.260                        
NE2   9  F                                                                      
hgen    1 NE2  CD2  CE1   0 0 0 1.000   0.0                                     
HE2  18  T  T  6.30        0.000   0.000   0.190   0.190                        
-----------------------------------------------------------------------------   
ASP2 45 10  2                                                                   
N     5  T  F              0.100   0.100   0.100   0.100
hgen    1 N    C    CA    0-1 0 1.000   0.0                                     
H    18  T  F             00.000  00.000   0.280   0.280                        
C    11  T  F              0.100   0.100   0.100   0.100
O     1  T  F              0.100   0.100   0.100   0.100
CA   12  T  F              0.100   0.100   0.100   0.100
CB   13  T  F              0.100   0.100   0.100   0.100
CG   11  T  T  4.00        0.000   0.000   0.000   0.530                        
OD1   2  T  T  4.00        0.000   0.000   0.000  -0.380                        
OD2   2  T  T  4.00        0.000   0.000   0.000  -0.548                        
hgen    2 OD2  CG   CB    0 0 0 1.000 120.0                                     
HD2  19  T  T  4.00        0.000   0.000   0.000   0.398                        
-----------------------------------------------------------------------------   
GLU2 46 11  2                                                                   
N     5  T  F              0.100   0.100   0.100   0.100
hgen    1 N    C    CA    0-1 0 1.000   0.0                                     
H    18  T  F              0.000   0.000   0.280   0.280                        
C    11  T  F              0.100   0.100   0.100   0.100
O     1  T  F              0.100   0.100   0.100   0.100
CA   12  T  F              0.100   0.100   0.100   0.100
CB   13  T  F              0.100   0.100   0.100   0.100
CG   13  T  F              0.100   0.100   0.100   0.100
CD   11  T  T  4.40        0.000   0.000   0.000   0.530                        
OE1   2  T  T  4.40        0.000   0.000   0.000  -0.380                        
OE2   2  T  T  4.40        0.000   0.000   0.000  -0.548                        
hgen    2 OE2  CD   CG    0 0 0 1.000 120.0                                     
HE2  19  T  T  4.40        0.000   0.000   0.000   0.398                        
-----------------------------------------------------------------------------   
CYS1 47  8  2                                                                   
N     5  T  F              0.100   0.100   0.100   0.100
hgen    1 N    C    CA    0-1 0 1.000   0.0                                     
H    18  T  F             00.000  00.000   0.280   0.280                        
C    11  T  F              0.100   0.100   0.100   0.100
O     1  T  F              0.100   0.100   0.100   0.100
CA   12  T  F              0.100   0.100   0.100   0.100
CB   13  T  F              0.100   0.100   0.100   0.100
SG   22  T  T  8.30        0.000   0.000   0.000  -0.064                        
hgen    2 SG   CB   CA    0 0 0 1.330  96.0                                     
HG   21  T  T  8.30        0.000   0.000   0.000   0.064                        
-----------------------------------------------------------------------------   
ANY  48  3  1                                                                   
NT1   7  T  T  7.50        0.000   0.000   0.000  -0.830                        
hgen    3 NT1  CA   C     0 0 0 1.000 120.0                                     
HTN1 18  T  T  7.50        0.000   0.000   0.000   0.415                        
HTN2 18  T  T  7.50        0.000   0.000   0.000   0.415                        
-----------------------------------------------------------------------------   
ANY  49  4  1                                                                   
CT1  11  T  T  3.80        0.000   0.000   0.000   0.530                        
OT11  2  T  T  3.80 OT21   0.000   0.000   0.000  -0.548                        
hgen    2 OT11 CT1  CA    0 0-1 1.000 120.0                                     
HT11 19  T  T  3.80        0.000   0.000   0.000   0.398                        
OT21  2  T  T  3.80 OT11   0.000   0.000   0.000  -0.380                        
-----------------------------------------------------------------------------   
ANY  50  4  1                                                                   
CT2  11  T  T  3.80        0.000   0.000   0.000   0.530                        
OT12  2  T  T  3.80 OT22   0.000   0.000   0.000  -0.380                        
OT22  2  T  T  3.80 OT12   0.000   0.000   0.000  -0.548                        
hgen    2 OT22 CT2  CA    0 0-1 1.000 120.0                                     
HT22 19  T  T  3.80        0.000   0.000   0.000   0.398                        
-----------------------------------------------------------------------------   
WAT2 51  3  0                                                                   
O     4  T  F              0.000   0.000  -0.820  -0.820                        
H1   20  T  F              0.000   0.000   0.410   0.410                        
H2   20  T  F              0.000   0.000   0.410   0.410                        
-----------------------------------------------------------------------------   
MPA  52 19  0                                                                   
C1   13  F                                                                      
C2   13  F                                                                      
C3   13  F                                                                      
C4   13  F                                                                      
C5   13  F                                                                      
C6   14  F                                                                      
C7   29  F                                                                      
C8   32  F                                                                      
C9   29  F                                                                      
C10  32  F                                                                      
C11  32  F                                                                      
C12  29  F                                                                      
C13  14  F                                                                      
C14  12  F                                                                      
C15  14  F                                                                      
C16  14  F                                                                      
O1   28  F                                                                      
O2    1  F                                                                      
P1   27  F                                                                      
-----------------------------------------------------------------------------   
SO4  53  5  0                                                                   
S    22  T  F             -1.000  -1.000  -1.000  -1.000                        
O1    2  T  F              0.000   0.000   0.000   0.000                        
O2    2  T  F              0.000   0.000   0.000   0.000                        
O3    2  T  F              0.000   0.000   0.000   0.000                        
O4    2  T  F              0.000   0.000   0.000   0.000                        
-----------------------------------------------------------------------------   
NTR1 54  3  0                                                                   
CNT  11  T  F              0.000   0.000   0.380   0.380                        
ONT   1  T  F              0.000   0.000  -0.380  -0.380                        
CT2  13  F                                                                      
-----------------------------------------------------------------------------   
CTR1 55  5  1                                                                   
C    11  T  F              0.100   0.100   0.100   0.100
O     1  T  F              0.100   0.100   0.100   0.100
NCT   6  T  F              0.000   0.000  -0.830  -0.830                        
hgen    3 NCT  C    CA    0 0-1 1.000 120.0                                     
HCT1 18  T  F              0.000   0.000   0.415   0.415                        
HCT2 18  T  F              0.000   0.000   0.415   0.415                        
-----------------------------------------------------------------------------   
NAD  56 52  6                                                                   
N9A   9  T  F              0.000   0.000  -0.200  -0.200                        
C8A  15  T  F              0.000   0.000   0.360   0.360                        
N7A   8  T  F              0.000   0.000  -0.360  -0.360                        
C5A  17  F                                                                      
C6A  17  T  F              0.000   0.000   0.360   0.360                        
N6A   6  T  F              0.000   0.000  -0.830  -0.830                        
hgen    3 N6A  C6A  C5A   0 0 0 1.000 120.0                                     
H61A 18  T  F              0.000   0.000   0.415   0.415                        
H62A 18  T  F              0.000   0.000   0.415   0.415                        
N1A  30  T  F              0.000   0.000  -0.360  -0.360                        
C2A  16  T  F              0.000   0.000   0.360   0.360                        
N3A  30  T  F              0.000   0.000  -0.360  -0.360                        
C4A  17  T  F              0.000   0.000   0.200   0.200                        
O5'  28  T  F              0.000   0.000  -0.360  -0.360                        
C5'  32  F                                                                      
C4'  29  T  F              0.000   0.000   0.160   0.160                        
O4'  28  T  F              0.000   0.000  -0.360  -0.360                        
C3'  13  T  F              0.000   0.000   0.150   0.150                        
O3'   3  T  F              0.000   0.000  -0.548  -0.548                        
hgen    2 O3'  C3'  C4'   0 0 0 1.000 109.5                                     
H3'  19  T  F              0.000   0.000   0.398   0.398                        
C2'  13  T  F              0.000   0.000   0.150   0.150                        
O2'   3  T  F              0.000   0.000  -0.548  -0.548                        
hgen    2 O2'  C2'  C1'   0 0 0 1.000 109.5                                     
H2'  19  T  F              0.000   0.000   0.398   0.398                        
C1'  29  T  F              0.000   0.000   0.200   0.200                        
PA   27  T  F             -1.000   0.000   0.760   0.760                        
O1A   2  T  F              0.000  -0.500  -0.635  -0.635                        
O2A   2  T  F              0.000  -0.500  -0.635  -0.635                        
OPP  28  T  F              0.000   0.000  -0.260  -0.260                        
PN   27  T  F             -1.000   0.000   0.760   0.760                        
O1N   2  T  F              0.000  -0.500  -0.635  -0.635                        
O2N   2  T  F              0.000  -0.500  -0.635  -0.635                        
O5*  28  T  F              0.000   0.000  -0.360  -0.360                        
C5*  32  F                                                                      
C4*  29  T  F              0.000   0.000   0.160   0.160                        
O4*  28  T  F              0.000   0.000  -0.360  -0.360                        
C3*  13  T  F              0.000   0.000   0.150   0.150                        
O3*   3  T  F              0.000   0.000  -0.548  -0.548                        
hgen    2 O3*  C3*  C4*   0 0 0 1.000 109.5                                     
H3*  19  T  F              0.000   0.000   0.398   0.398                        
C2*  13  T  F              0.000   0.000   0.150   0.150                        
O2*   3  T  F              0.000   0.000  -0.548  -0.548                        
hgen    2 O2*  C2*  C1*   0 0 0 1.000 109.5                                     
H2*  19  T  F              0.000   0.000   0.398   0.398                        
C1*  29  T  F              0.000   0.000   0.200   0.200                        
N1N  31  T  F              1.000   1.000   0.100   0.100                        
C2N  16  T  F              0.000   0.000   0.250   0.250                        
C3N  17  T  F              0.000   0.000   0.000   0.000                        
C7N  11  T  F              0.000   0.000   0.380   0.380                        
O7N   1  T  F              0.000   0.000  -0.380  -0.380                        
N7N   6  T  F              0.000   0.000  -0.830  -0.830                        
hgen    3 N7N  C7N  C3N   0 0 0 1.000 120.0                                     
H7N1 18  T  F              0.000   0.000   0.415   0.415                        
H7N2 18  T  F              0.000   0.000   0.415   0.415                        
C4N  16  T  F              0.000   0.000   0.250   0.250                        
C5N  16  T  F              0.000   0.000   0.100   0.100                        
C6N  16  T  F              0.000   0.000   0.300   0.300                        
-----------------------------------------------------------------------------   
ZN   57  1  0                                                                   
ZN   24  T  F              2.000   2.000   2.000   2.000                        
-----------------------------------------------------------------------------   
BA   58  8  0                                                                   
C1   13  F                                                                      
C2   16  F                                                                      
C3   16  F                                                                      
C4   16  F                                                                      
C5   16  F                                                                      
C6   16  F                                                                      
C7   16  F                                                                      
O1    3  F                                                                      
-----------------------------------------------------------------------------   
PHOH 59  6  0                                                                   
P    27  T  F             -1.000   0.300   0.300   0.300                        
O1P   2  T  F              0.000  -0.548  -0.548  -0.548                        
O1PH 20  T  F              0.000   0.398   0.398   0.398                        
O2P   2  T  F              0.000  -0.548  -0.548  -0.548                        
O2PH 20  T  F              0.000   0.398   0.398   0.398                        
O3P   2  T  F              0.000  -1.000  -1.000  -1.000                        
-----------------------------------------------------------------------------   
PHO2 60  5  0                                                                   
P    27  T  F             -2.000   0.150   0.150   0.150                        
O1P   2  T  F              0.000  -0.548  -0.548  -0.548                        
O1PH 20  T  F              0.000   0.398   0.398   0.398                        
O2P   2  T  F              0.000  -1.000  -1.000  -1.000                        
O3P   2  T  F              0.000  -1.000  -1.000  -1.000                        
-----------------------------------------------------------------------------   
RET  61 20  0                                                                   
C1   11  F                                                                      
C2   13  F                                                                      
C3   13  F                                                                      
C4   13  F                                                                      
C5   11  F                                                                      
C6   11  F                                                                      
C7   12  F                                                                      
C8   12  F                                                                      
C9   11  F                                                                      
C10  12  F                                                                      
C11  12  F                                                                      
C12  12  F                                                                      
C13  11  F                                                                      
C14  12  F                                                                      
C15  12  F                                                                      
C16  16  F                                                                      
C17  16  F                                                                      
C18  16  F                                                                      
C19  16  F                                                                      
C20  16  F                                                                      
-----------------------------------------------------------------------------   
PBA  62 11  0                                                                   
B    12  F                                                                      
O1    2  F                                                                      
O2    2  F                                                                      
CA   13  F                                                                      
CB   13  T  F              0.100   0.100   0.100   0.100
CG   16  F                                                                      
CD1  16  F                                                                      
CD2  16  F                                                                      
CE1  16  F                                                                      
CE2  16  F                                                                      
CZ   16  F                                                                      
-----------------------------------------------------------------------------   
TPOO 63 12  1                                                                   
N     5  T  F              0.100   0.100   0.100   0.100
hgen    1 N    C    CA    0-1 0 1.000   0.0                                     
H    18  T  F              0.000   0.000   0.280   0.280                        
C    11  T  F              0.100   0.100   0.100   0.100
O     1  T  F              0.100   0.100   0.100   0.100
CA   12  T  F              0.100   0.100   0.100   0.100
CB   12  T  F              0.000   0.000   0.000   0.000                        
OG1   3  T  F              0.000   0.000   0.000   0.000                        
CG2  14  T  F              0.100   0.100   0.100   0.100
P    27  T  T             -1.000   0.000   0.000   0.000                        
O1P   2  T  T              0.000  -0.333  -0.333  -0.333                        
O2P   2  T  T              0.000  -0.333  -0.333  -0.333                        
O3P   2  T  T              0.000  -0.334  -0.334  -0.334                        
-----------------------------------------------------------------------------   
CAM  64  5  1                                                                   
C1   11  T  F              0.000   0.000   0.380   0.380                        
O1    1  T  F              0.000   0.000  -0.380  -0.380                        
N1    6  T  F              0.000   0.000  -0.830  -0.830                        
hgen    3 N1   C1   CA    0 0-1 1.000 120.0                                     
H21  18  T  F              0.000   0.000   0.415   0.415                        
H22  18  T  F              0.000   0.000   0.415   0.415                        
-----------------------------------------------------------------------------   
ANY  65  1  0                                                                   
OXT   2  F                                                                      
-----------------------------------------------------------------------------   
CYSN 66  7  1                                                                   
N     5  T  F              0.100   0.100   0.100   0.100
hgen    1 N    C    CA    0-1 0 1.000   0.0                                     
H    18  F                                                                      
C    11  T  F              0.100   0.100   0.100   0.100
O     1  T  F              0.100   0.100   0.100   0.100
CA   12  T  F              0.100   0.100   0.100   0.100
CB   13  T  F              0.100   0.100   0.100   0.100
SG   22  F                                                                      
-----------------------------------------------------------------------------   
SEP  67 11  1                                                                   
N     5  T  F              0.100   0.100   0.100   0.100
hgen    1 N    C    CA    0-1 0 1.000   0.0                                     
H    18  T  F              0.000   0.000   0.280   0.280                        
C    11  T  F              0.100   0.100   0.100   0.100
O     1  T  F              0.100   0.100   0.100   0.100
CA   12  T  F              0.100   0.100   0.100   0.100
CB   13  T  F              0.100   0.100   0.100   0.100
OG    3  T  F              0.000   0.000   0.000   0.000                        
P    27  T  F             -2.000   0.000   0.000   0.000                        
O1P   2  T  F              0.000  -0.666  -0.666  -0.666                        
O2P   2  T  F              0.000  -0.667  -0.667  -0.667                        
O3P   2  T  F              0.000  -0.667  -0.667  -0.667                        
-----------------------------------------------------------------------------   
TPO  68 12  1                                                                   
N     5  T  F              0.100   0.100   0.100   0.100
hgen    1 N    C    CA    0-1 0 1.000   0.0                                     
H    18  T  F              0.000   0.000   0.280   0.280                        
C    11  T  F              0.100   0.100   0.100   0.100
O     1  T  F              0.100   0.100   0.100   0.100
CA   12  T  F              0.100   0.100   0.100   0.100
CB   12  T  F              0.000   0.000   0.000   0.000                        
OG1   3  T  F              0.000   0.000   0.000   0.000                        
CG2  14  T  F              0.100   0.100   0.100   0.100
P    27  T  F             -2.000   0.000   0.000   0.000                        
O1P   2  T  F              0.000  -0.666  -0.666  -0.666                        
O2P   2  T  F              0.000  -0.667  -0.667  -0.667                        
O3P   2  T  F              0.000  -0.667  -0.667  -0.667                        
-----------------------------------------------------------------------------   
  G  69 26  2                                                                   
O3*  28  T  F              0.100   0.100   0.100   0.100
P    27  T  F              0.100   0.100   0.100   0.100
O1P   2  T  F              0.100   0.100   0.100   0.100
O2P   2  T  F              0.100   0.100   0.100   0.100
O5*  28  T  F              0.100   0.100   0.100   0.100
C5*  32  T  F              0.100   0.100   0.100   0.100
C4*  29  T  F              0.100   0.100   0.100   0.100
O4*  28  T  F              0.100   0.100   0.100   0.100
C3*  29  T  F              0.100   0.100   0.100   0.100
C2*  32  T  F              0.100   0.100   0.100   0.100
O2*   1  T  F              0.100   0.100   0.100   0.100
C1*  29  T  F              0.100   0.100   0.100   0.100
N9    9  T  F              0.100   0.100   0.100   0.100
C8   15  T  F              0.100   0.100   0.100   0.100
N7    8  T  F              0.100   0.100   0.100   0.100
C5   17  T  F              0.100   0.100   0.100   0.100
C6   17  T  F              0.100   0.100   0.100   0.100
O6    1  T  F              0.100   0.100   0.100   0.100
N1    9  T  F              0.100   0.100   0.100   0.100
hgen    1 N1   C6   C2    0 0 0 1.000   0.0                                     
H1   18  F
C2   17  T  F              0.100   0.100   0.100   0.100
N2    6  T  F              0.100   0.100   0.100   0.100
hgen    3 N2   C2   N1    0 0 0 1.000 120.0                                     
H21  18  F
H22  18  F
N3   30  T  F              0.100   0.100   0.100   0.100
C4   17  T  F              0.100   0.100   0.100   0.100
-----------------------------------------------------------------------------   
  C  70 22  1                                                                   
O3*  28  T  F              0.100   0.100   0.100   0.100
P    27  T  F              0.100   0.100   0.100   0.100
O1P   2  T  F              0.100   0.100   0.100   0.100
O2P   2  T  F              0.100   0.100   0.100   0.100
O5*  28  T  F              0.100   0.100   0.100   0.100
C5*  32  T  F              0.100   0.100   0.100   0.100
C4*  29  T  F              0.100   0.100   0.100   0.100
O4*  28  T  F              0.100   0.100   0.100   0.100
C3*  29  T  F              0.100   0.100   0.100   0.100
C2*  32  T  F              0.100   0.100   0.100   0.100
O2*   1  T  F              0.100   0.100   0.100   0.100
C1*  29  T  F              0.100   0.100   0.100   0.100
N1   31  T  F              0.100   0.100   0.100   0.100
C2   17  T  F              0.100   0.100   0.100   0.100
O2    1  T  F              0.100   0.100   0.100   0.100
N3    8  T  F              0.100   0.100   0.100   0.100
C4   17  T  F              0.100   0.100   0.100   0.100
N4    6  T  F              0.100   0.100   0.100   0.100
hgen    3 N4   C4   N3    0 0 0 1.000 120.0                                     
H41  18  F
H42  18  F
C5   16  T  F              0.100   0.100   0.100   0.100
C6   16  T  F              0.100   0.100   0.100   0.100
-----------------------------------------------------------------------------   
PTR  71 17  1                                                                   
N     5  T  F              0.100   0.100   0.100   0.100
hgen    1 N    C    CA    0-1 0 1.000   0.0                                     
H    18  T  F              0.000   0.000   0.280   0.280                        
C    11  T  F              0.100   0.100   0.100   0.100
O     1  T  F              0.100   0.100   0.100   0.100
CA   12  T  F              0.100   0.100   0.100   0.100
CB   13  T  F              0.100   0.100   0.100   0.100
CG   17  F                                                                      
CD1  16  F                                                                      
CD2  16  F                                                                      
CE1  16  F                                                                      
CE2  16  F                                                                      
CZ   17  T  F              0.000   0.000   0.000   0.000                        
OH    3  T  F              0.000   0.000   0.000   0.000                        
P    27  T  F             -2.000   0.000   0.000   0.000                        
O1P   2  T  F              0.000  -0.666  -0.666  -0.666                        
O2P   2  T  F              0.000  -0.667  -0.667  -0.667                        
O3P   2  T  F              0.000  -0.667  -0.667  -0.667                        
-----------------------------------------------------------------------------   
PO4  72  5  0                                                                   
P    27  T  F             -2.000   0.000   0.000   0.000                        
O1    2  T  F              0.000  -0.500  -0.500  -0.500                        
O2    2  T  F              0.000  -0.500  -0.500  -0.500                        
O3    2  T  F              0.000  -0.500  -0.500  -0.500                        
O4    2  T  F              0.000  -0.500  -0.500  -0.500                        
-----------------------------------------------------------------------------   
HEA  73 60  0                                                                   
FE   23  T  F              0.400   0.400   0.400   0.400                        
N A  10  T  F             -0.100  -0.100  -0.100  -0.100                        
N B  10  T  F             -0.100  -0.100  -0.100  -0.100                        
N C  10  T  F             -0.100  -0.100  -0.100  -0.100                        
N D  10  T  F             -0.100  -0.100  -0.100  -0.100                        
CHA  16  F                                                                      
C1A  17  F                                                                      
C2A  17  F                                                                      
C3A  17  F                                                                      
C4A  17  F                                                                      
CMA  14  F                                                                      
OAA   1  F                                                                      
CAA  13  F                                                                      
CBA  13  F                                                                      
CGA  11  T  T  4.50       -1.000   0.000   0.000   0.270                        
O1A   2  T  T  4.50 O2A    0.000  -0.500  -0.500  -0.635                        
O2A   2  T  T  4.50 O1A    0.000  -0.500  -0.500  -0.635                        
CHB  16  F                                                                      
C1B  17  F                                                                      
C2B  17  F                                                                      
C3B  17  F                                                                      
C4B  17  F                                                                      
CMB  14  F                                                                      
CHC  16  F                                                                      
C1C  17  F                                                                      
C2C  17  F                                                                      
C3C  17  F                                                                      
C4C  17  F                                                                      
CMC  14  F                                                                      
CAC  16  F                                                                      
CBC  13  F                                                                      
CHD  16  F                                                                      
C1D  17  F                                                                      
C2D  17  F                                                                      
C3D  17  F                                                                      
C4D  17  F                                                                      
CMD  14  F                                                                      
CAD  13  F                                                                      
CBD  13  F                                                                      
CGD  11  T  T  4.50       -1.000   0.000   0.000   0.270                        
O1D   2  T  T  4.50 O2D    0.000  -0.500  -0.500  -0.635                        
O2D   2  T  T  4.50 O1D    0.000  -0.500  -0.500  -0.635                        
C11  13  F                                                                      
O11   1  F                                                                      
C12  13  F                                                                      
C13  13  F                                                                      
C14  13  F                                                                      
C15  13  F                                                                      
C16  13  F                                                                      
C17  13  F                                                                      
C18  13  F                                                                      
C19  13  F                                                                      
C20  13  F                                                                      
C21  13  F                                                                      
C22  13  F                                                                      
C23  13  F                                                                      
C24  14  F                                                                      
C25  14  F                                                                      
C26  14  F                                                                      
C27  14  F                                                                      
-----------------------------------------------------------------------------   
NA   74  1  0                                                                   
NA   34  T  F              1.000   1.000   1.000   1.000                        
-----------------------------------------------------------------------------   
CU   75  1  0                                                                   
CU   39  T  F              2.000   2.000   2.000   2.000                        
-----------------------------------------------------------------------------   
MG   76  1  0                                                                   
MG   37  T  F              2.000   2.000   2.000   2.000                        
-----------------------------------------------------------------------------   
PER  77  2  0                                                                   
O1    1  F                                                                      
O2    1  F                                                                      
-----------------------------------------------------------------------------   
MYR  78 16  0                                                                   
O1    2  T  F  4.40 O2     0.000   0.000  -1.500  -0.635                        
O2    2  T  F  4.40 O1     0.000   0.000  -1.500  -0.635                        
C1   11  T  F  4.40       -1.000   0.000   0.000   0.270                        
C2   13  F                                                                      
C3   13  F                                                                      
C4   13  F                                                                      
C5   13  F                                                                      
C6   13  F                                                                      
C7   13  F                                                                      
C8   13  F                                                                      
C9   13  F                                                                      
C10  13  F                                                                      
C11  13  F                                                                      
C12  13  F                                                                      
C13  13  F                                                                      
C14  13  F                                                                      
-----------------------------------------------------------------------------   
SEPZ 79  7  1                                                                   
N     5  T  F              0.100   0.100   0.100   0.100
hgen    1 N    C    CA    0-1 0 1.000   0.0                                     
H    18  T  F              0.000   0.000   0.280   0.280                        
C    11  T  F              0.100   0.100   0.100   0.100
O     1  T  F              0.100   0.100   0.100   0.100
CA   12  T  F              0.100   0.100   0.100   0.100
CB   13  T  F              0.100   0.100   0.100   0.100
OG    3  T  F             -2.000  -2.000  -2.000  -2.000                        
-----------------------------------------------------------------------------   
TPOZ 80  8  1                                                                   
N     5  T  F              0.100   0.100   0.100   0.100
hgen    1 N    C    CA    0-1 0 1.000   0.0                                     
H    18  T  F              0.000   0.000   0.280   0.280                        
C    11  T  F              0.100   0.100   0.100   0.100
O     1  T  F              0.100   0.100   0.100   0.100
CA   12  T  F              0.100   0.100   0.100   0.100
CB   12  T  F              0.000   0.000   0.000   0.000                        
OG1   3  T  F             -2.000  -2.000  -2.000  -2.000                        
CG2  14  T  F              0.100   0.100   0.100   0.100
-----------------------------------------------------------------------------   
PTRZ 81 13  1                                                                   
N     5  T  F              0.100   0.100   0.100   0.100
hgen    1 N    C    CA    0-1 0 1.000   0.0                                     
H    18  T  F              0.000   0.000   0.280   0.280                        
C    11  T  F              0.100   0.100   0.100   0.100
O     1  T  F              0.100   0.100   0.100   0.100
CA   12  T  F              0.100   0.100   0.100   0.100
CB   13  T  F              0.100   0.100   0.100   0.100
CG   17  F                                                                      
CD1  16  F                                                                      
CD2  16  F                                                                      
CE1  16  F                                                                      
CE2  16  F                                                                      
CZ   17  T  F              0.000   0.000   0.000   0.000                        
OH    3  T  F             -2.000  -2.000  -2.000  -2.000                        
-----------------------------------------------------------------------------   
VO4  82  5  0                                                                   
V    27  T  F             -1.000  -1.000  -1.000  -1.000                        
O1    2  T  F              0.000   0.000   0.000   0.000                        
O2    2  T  F              0.000   0.000   0.000   0.000                        
O3    2  T  F              0.000   0.000   0.000   0.000                        
O4    2  T  F              0.000   0.000   0.000   0.000                        
-----------------------------------------------------------------------------   
TYRH 83 14  2                                                                   
N     5  T  F              0.100   0.100   0.100   0.100
hgen    1 N    C    CA    0-1 0 1.000   0.0                                     
H    18  F                                                                      
C    11  T  F              0.100   0.100   0.100   0.100
O     1  T  F              0.100   0.100   0.100   0.100
CA   12  T  F              0.100   0.100   0.100   0.100
CB   13  T  F              0.100   0.100   0.100   0.100
CG   17  F                                                                      
CD1  16  F                                                                      
CD2  16  F                                                                      
CE1  16  F                                                                      
CE2  16  F                                                                      
CZ   17  F                                                                      
OH    3  F                                                                      
hgen    2 OH   CZ   CE1   0 0 0 1.000 109.5                                     
HH   19  F                                                                      
-----------------------------------------------------------------------------   
M7G  84 29  0                                                                   
PA   27  F                                                                      
O1A   2  F                                                                      
O2A   2  F                                                                      
O3A   2  F                                                                      
O5*   2  F                                                                      
PB   27  T  T  4.00       -1.000  -1.000  -1.000  -1.000                        
O1B   2  F                                                                      
O2B   2  F                                                                      
O3B   2  F                                                                      
C5*  13  F                                                                      
C4*  12  F                                                                      
O4*   1  F                                                                      
C3*  12  F                                                                      
O3*   3  F                                                                      
C2*  12  F                                                                      
O2*   3  F                                                                      
C1*  12  F                                                                      
N9    8  F                                                                      
C8   15  F                                                                      
N7    8  F                                                                      
CM7  14  F                                                                      
C5   17  F                                                                      
C6   17  F                                                                      
O6    3  F                                                                      
N1    9  F                                                                      
C2   17  F                                                                      
N2    6  F                                                                      
N3    9  F                                                                      
C4   17  F                                                                      
-----------------------------------------------------------------------------   
  U  85 21  1
O3*  28  T  F              0.000   0.000  -0.360  -0.360
P    27  T  F             -1.000   0.000   0.990   0.990
O1P   2  T  F              0.000  -0.500  -0.635  -0.635
O2P   2  T  F              0.000  -0.500  -0.635  -0.635
O5*  28  T  F              0.000   0.000  -0.360  -0.360
C5*  32  F
C4*  29  T  F              0.000   0.000   0.160   0.160
O4*  28  T  F              0.000   0.000  -0.360  -0.360
C3*  29  F
C2*  32  F
O2*   1  F
C1*  29  T  F              0.000   0.000   0.200   0.200
N1   31  T  F              0.000   0.000  -0.200  -0.200
C2   17  T  F              0.000   0.000   0.380   0.380
O2    1  T  F              0.000   0.000  -0.380  -0.380
N3   31  T  F              0.000   0.000  -0.280  -0.280
hgen    1 N3   C4   C2    0 0 0 1.000   0.0
H3   18  T  F              0.000   0.000   0.280   0.280
C4   17  T  F              0.000   0.000   0.380   0.380
O4    1  T  F              0.000   0.000  -0.380  -0.380
C5   17  F
C6   16  T  F              0.000   0.000   0.200   0.200
-----------------------------------------------------------------------------

Comments ... (nucleic acids) ...                                                
                                                                                
1. All we have in at the moment are A,T,G,C for de-oxy NA) -                    
   We need (A,T,G,C,U - RNA).  We also need ?? terminal groups for 5,3 end.     
Nov 03 update - put in a dreadful cludge - put in O2* atoms for RNA, but
have left uncharged (no hydroxyl) - so:
	for RNA will pick up correct dielectric boundary, but wrong charge
	for DNA will have correct charge but may fall down on missing atom
                                                                                
2. The polar hydrogen generation should be checked (graphics) sometime          
                                                                                
3. The i_qset = 3,4 values are both with full partial charge sets.              
    - we don't have nucleic acids set to ionise currently                       
-----------------------------------------------------------------------------   
                                                                                
-----------------------------------------------------------------------------   
Comments ... (amino acids etc.) ...                                             
                                                                                
1. Make sure that a std PDB coord set with VdW set 1 gives eps grid as before   
                                                                                
2. Make sure that CT gp is labelled (CT,OT1,OT2) NOT (C,O,OXT)                  
                                                                                
3. Ionisable residues - we are including only the neutral pH state at the       
   moment in terms of hydrogen atom generation                                  
i.e.                                                                            
ARG, HIS, LYS, NT - we have protonated H configuration - otherwise need to      
                    choose which hydrogen to loose.                             
ASP, GLU, CT - we have unprotonated groups - otherwise need to                  
                      choose which O or N to put proton on to.                  
TYR - July 03 update to have TYR (ionisable) and TYRH (fixed/OH) forms in       
      the data file, and pdb_es updated to assign res from TYR_IONISABLE env    
                                                                                
CYS - with hydrogen partial charge only i_qset = 4                              
                                                                                
Note that we exect to use partial charges on groups OTHER than ionisable        
groups, so that these unaccounted degeneracies may not be a problem -           
POLH_GEN will give us a choice to not generate Hs on ionisable groups           
                                                                                
4. We cannot have ionisable (charge adjustable) things happening when we        
   have ionisable groups split into partial charges - check in ESCALC           
   - currently charge set 4 cannot be charge adjustable                         
                                                                                
5. COA notes                                                                    
  - ring charges taken from ATP - should be ok                                  
  - diP charges taken from ATP, with Ps adjusted to give net -2                 
  - terminal P is a fudge with all 3 term oxygens treated same, and net -2      
  - the pantothenate bit should be ok, and the end bit is cys lookalike (?)     
                                                                                
6. ADP is a bit of a fudge too I am afraid - net charge is -3 of course         
                                                                                
7. Our DHG currently has no charge or polar hydrogens on it                     
                                                                                
8. The CPA ppo/papain substrate from Sean currently has no polar hydrogens      
   on it, and charge only on the arginine nh1/nh2.                              
                                                                                
9. Similarly the FAD cofactor currently has no polar hydrogens/partial          
   charges on it.                                                               
                                                                                
10. NAD(+) - entry 56 - added July 1999 from rt37c.dat                          
11. And BA is like PFB - but without the fluorines and any charges or hgen!     
                                                                                
12. pKa values updated Sep 2001 to match values used generally e.g. the         
    seminal Bashford (1990) and Antosiewicz (1994) papers                       
    - this avoids needsing to enforce an update later in pK_calc                
                                                                                
13. Cludge of OXT atom JUST for SA calculations - NOT FOR CHARGE CALCs.         
                                                                                
14. Mar.03 - noticed we had 2TPOS - the first doesn't match to SEP and PTR      
    (want -2 charge), so fudge alter to TPOO.                                   
                                                                                
15. Sep.03 - M7G is just a cludge to get 4E interactions with P-sites           
-----------------------------------------------------------------------------   
                                                                                
