# Supplementary material for: SitesIdentify: a protein functional site prediction tool
Source: BMC Bioinformatics. 2009 Nov 18;10:379. doi: 10.1186/1471-2105-10-379 (PMC2783165; doi:10.1186/1471-2105-10-379)
Supplement: Additional file 1 — SitesIdentify source code. Compressed file containing the source code for SitesIdentify. [file 1471-2105-10-379-S1.gz › SI_export/progdata/efld_tmp3/Gails_CatResmod_feb05.txt]

Pdb Residue SeqId Chain B-fact Cons SolvAcc LigSolv SecStr Cleft Func Func_Desc IsMainChain
1hfs GLU  202 A 10.59 0.000 6.7 0.0 H 1 AW  activate water for nucleophilic attack on carbonyl carbon 0 
1hfs MET  219 A 12.16 0.000 1.8 1.8 T 5 AC  enhances effective concentration of cofactor zn2+ 0 
1mhl GLN   91 A 9.10 1.000 21.6 0.0 H 1 P  primes H95 which is the base catalyst removing proton from substrate  0 
1mhl HIS   95 A 10.46 1.000 5.6 0.0 H 1 BG  removes proton from HOOH  0 
1mhl ARG  239 C 11.46 0.787 20.5 0.0 T 1 TS  stabilises negative charge on leaving group  0 
1adm ASN  105 A 17.03 0.000 21.7 0.0 - 1 AS  increases nucleophilicity of substrate (P) 0 
1adm PRO  106 A 18.96 0.000 3.0 0.0 - 1 AS  increases nucleophilicity of substrate (P) 1 
1adm TYR  108 A 44.01 0.000 29.4 0.0 - 1 TS  Stabilises cationic transition state via cation pi interaction  0 
1adn CYS   69 A 0.00 0.000 7.2 0.0 E 0 NU  attacks methyl carbon on DNA  0 
1ahj CYS  113 A 9.49 0.000 7.8 0.0 - 0 PT,AC  hold NO in inactive form. 0 
1ahj SER  114 A 21.79 0.000 5.7 0.0 - 0 AC  hold NO in inactive form 0 
1ahj CYS  115 A 6.26 0.000 4.1 0.0 - 0 PT,AC  hold NO in inactive form 0 
1ahj ARG   56 B 28.64 0.000 17.0 0.0 H 2 AB  donates proton to cyanide, then accepts proton from water in cofactor regeneration  0 
1apy THR  183 B 26.96 0.000 18.4 0.0 - 1 NU  attacks carbonyl carbon 0 
1apy THR  201 B 17.16 0.000 3.5 0.0 E 1 P  increases nucleophilicity of T183 0 
1apy THR  234 B 23.69 0.000 3.4 0.0 E 1 TS  stabilises negatively charged transition state 0 
1apy GLY  235 B 22.84 0.000 22.6 0.0 E 1 TS  stabilises negatively charged transition state 1 
1b66 CYS   42 A 13.54 0.000 9.7 0.0 G 3 BG  removes C1 proton and then subsequently C2 proton 0 
1b66 GLU  133 A 16.84 0.000 9.4 0.0 - 9 BG  stabilises C1-OH transition state and then takes proton from OH group 0 
1b66 ASP   88 B 17.75 0.000 19.3 19.3 - 0 P  primes H89 to take proton off C42 0 
1b66 HIS   89 B 20.75 0.000 6.8 6.8 T 0 P  removes proton from C42 0 
1b93 HIS   19 A 27.64 0.000 7.9 4.3 - 2 BG  removes proton from OH of ene-diol intermediate 0 
1b93 GLY   66 A 17.54 0.000 13.3 0.0 G 2 AS  positions phosphoryl oxygen for bond cleavage 1 
1b93 ASP   71 A 15.67 0.000 0.8 0.0 H 8 BG  removes proton from substrate 0 
1b93 ASP   91 A 19.76 0.000 7.2 7.2 - 5 P  stabilises positive charge on H19 0 
1b93 HIS   98 A 16.85 0.000 5.3 4.0 - 2 AS,AG  polarises carbonyl of DHAP (electrophilic catalysis), donates proton to the carbonyl group 0 
1b93 ASP  101 A 11.68 0.000 0.2 0.2 H 8 P  increases pkA of D71 0 
1bmi ASN  176 A 16.45 0.000 60.7 0.0 - 1 TS  stabilises negatively charged transition state 0 
1c3j GLU   22 A 26.08 0.000 24.9 24.9 H 2 BG  removes proton from DNA-HMC 0 
1c3j ASP  100 A 16.14 0.000 18.5 17.7 - 2 BG  removes proton from DNA-HMC 0 
1chk GLU   22 B 26.59 0.000 51.8 0.0 H 1 AG  general acid donates proton to leaving group 0 
1chk ASP   40 B 30.28 0.000 53.2 0.0 S 1 AW  polarizes attacking water molecule 0 
1ctt GLU  104 A 24.83 0.000 4.1 0.0 H 1 AB  donates a proton to N3 of substrate, then abstracts proton from tetrahedral intermediate 0 
1d8h ARG  393 A 41.14 0.000 24.1 13.6 E 1 TS  stabilise negative charge developed on phosphate group 0 
1d8h GLU  433 A 32.11 0.000 25.7 22.0 E 1 AW  promotes attack of water on phosphate group 0 
1d8h LYS  456 A 50.25 0.000 6.7 2.8 E 1 TS  stabilise negative charge developed on phosphate group 0 
1d8h ARG  458 A 35.94 0.000 18.9 8.5 E 9 TS  stabilise negative charge developed on phosphate group 0 
1dco HIS   62 A 20.40 0.000 5.7 0.0 - 1 AG  donates proton to leaving OH group -> H2O one stereomer 0 
1dco HIS   63 A 11.85 0.000 17.9 0.0 - 1 BG  donates proton to N8 of pterin ring 0 
1dco HIS   80 A 49.26 0.000 52.4 0.0 T 1 AG  donates proton to leaving OH group -> H2O other stereomer 0 
1dco ASP   89 A 29.27 0.000 0.0 0.0 H 1 P  primes H62 0 
1dw9 GLU   99 A 10.09 0.000 4.0 0.0 H 3 AW  binds water which protonates bound cyanate nitrogen 0 
1dw9 ARG   96 F 8.69 0.000 4.0 0.0 H 3 TS  stabilises negative charge of NCO- cyanate 0 
1ef8 HIS   66 A 45.10 0.000 28.4 0.0 S 1 TS  stabilises negative charge of carbonyl oxygen intermediate 1 
1ef8 GLY  110 A 12.59 0.000 0.2 0.0 H 1 TS  stabilises negative charge of carbonyl oxygen intermediate  1 
1ef8 TYR  140 A 16.20 0.000 0.0 0.0 - 1 AS  polarises and orients carbonyl oxygen for decarboxylation 0 
1foh ASP   54 A 36.45 0.000 5.7 0.1 - 2 AB  deprotonates phenolic OH group, facilitating electrophilic attack at C4a hydroperoxide 0 
1foh ARG  281 A 33.59 0.000 1.4 1.4 - 1 P  holds D54 in place 0 
1foh TYR  289 A 36.17 0.000 4.3 0.0 E 2 AB  protonates peroxoanion initially formed and may play a role in subsequent protonation steps 0 
1fui GLU  337 A 23.47 0.000 12.0 5.2 - 4 AB  deprotonates at C2 and then reprotonates at C1 0 
1fui ASP  361 A 31.62 0.000 11.0 3.3 E 4 AB  donates proton to C1 carbonyl group 0 
1lba TYR   46 A 8.10 0.000 11.4 0.0 - 1 AW  Activates water for nucleophilic attack on sugar 0 
1lba LYS  128 A 29.93 0.000 55.1 0.0 S 6 AS  Polarises carbonyl bond of substrate 0 
1mpp ASP   32 A 0.10 0.000 9.0 0.0 E 1 AW  Activates water molecule for attack at carbonyl group 0 
1mpp SER   35 A 0.09 0.000 8.0 0.0 - 1 P  Hydrogen bonds to D32 and partially holds water 0 
1mpp TYR   75 A 0.22 0.000 21.1 0.0 - 1 AG  protonates amide nitrogen of scissile bond 0 
1mpp ASP  215 A 0.13 0.000 11.3 0.0 E 1 AS  polarises carbonyl group of substrate 0 
1nzy PHE   64 A 14.31 0.000 18.8 1.0 B 4 TS  stabilises negative charge on carbonyl group 1 
1nzy HIS   90 A 12.27 0.000 1.6 1.6 H 9 AW  activates water molecule for attack at carbonyl carbon 0 
1nzy GLY  114 A 14.29 0.000 4.9 0.0 H 4 TS  stabilises negative charge on carbonyl group 1 
1nzy TRP  137 A 17.87 0.000 5.3 0.0 H 4 TS  stabilises oxyanion on carbonyl group of acyl intermediate 0 
1nzy ASP  145 A 13.60 0.000 8.1 0.0 - 9 NU  attacks chlorobenzyl ring at para position 0 
1pgs ASP   60 A 15.54 0.000 24.1 0.0 - 2 AB  shown by sdm to be important for catalysis, role unknown 0 
1pgs GLU  206 A 11.91 0.000 14.7 0.0 - 2 AB  shown by sdm to be important for catalysis, role unknown 0 
1ps1 PHE   77 A 31.45 0.000 37.9 0.0 H 1 TS  stabilises carbocation intermediate 0 
1ps1 ARG  157 A 74.20 0.000 79.5 0.0 - 1 TS  stabilises negative charge on leaving phosphate group 0 
1ps1 ARG  173 A 80.41 0.000 19.9 0.0 H 1 TS  stabilises negative charge on leaving phosphate group 0 
1ps1 ASN  219 A 63.65 0.000 34.2 0.0 H 1 TS  stabilises carbocation intermediate 0 
1ps1 LYS  226 A 124.16 0.000 67.4 0.0 H 1 TS  stabilises negative charge on leaving phosphate group 0 
1ps1 ARG  230 A 167.10 0.000 63.6 0.0 - 1 TS  stabilises negative charge on leaving phosphate group 0 
1ps1 SER  305 A 42.13 0.000 4.3 0.0 H 1 P  primes H309 0 
1ps1 HIS  309 A 66.79 0.000 16.0 0.0 - 1 BG  removes H8 proton from substrate 0 
1pya TYR   62 A 18.79 0.000 20.3 0.0 H 6 AB  stabilise Michaelis complex and shuttle protons to/from Schiff base 0 
1pya SER   81 E 18.76 0.000 73.6 0.0 E 6 AB  stabilise Michaelis complex and shuttle protons to/from Schiff base 0 
1pya PHE  195 F 11.95 0.000 9.1 0.0 E 6 TS  amide nitrogen stabilises oxyanion in the transition state 1 
1pya GLU  197 F 17.65 0.000 6.1 0.0 E 6 AB,AS  repulsion (push) during electron transfer, proton donor in the final stage 0 
1smn ARG   87 A 12.00 0.000 38.3 0.0 E 1 TS  stabilises charge on phosphate group intermediate 0 
1smn HIS   89 A 5.95 0.000 12.3 0.0 E 1 AB,AW  base activating water for nucleophilic attack, then acid donating proton to 3-prime leaving group 0 
1smn ASN  119 A 13.52 0.000 22.2 0.0 H 1 P  primes H89 0 
1vnc LYS  353 A 11.79 0.000 0.0 0.0 H 1 AS  polarises bound peroxide making it more susceptible to attack by bound halide 0 
1vnc HIS  404 A 11.32 0.000 5.3 0.0 H 1 AS  hydrogen bonds to apical oxygen, making it more nucleophilic 0 
1ytw GLU  290 A 13.77 0.000 9.3 0.0 H 9 AW  activates water molecule to hydrolyse intermediate 0 
1ytw ASP  356 A 14.11 0.000 34.9 0.0 T 9 AG  Donates proton to leaving group 0 
1ytw HIS  402 A 4.73 0.000 0.0 0.0 E 0 P  Reduces pka of C403 by electrostatic interactions 0 
1ytw CYS  403 A 5.88 0.000 2.2 0.0 - 9 NU  Attacks phosphate group and forms S-P intermediate (covalent catalysis) 0 
1ytw ARG  409 A 3.50 0.000 2.4 0.0 H 9 TS  Stabilises negative charge on phosphate group 0 
1ytw THR  410 A 4.91 0.000 0.0 0.0 H 9 P  Reduces PkA of C403 by electrostatic interactions 0 
2acy ARG   23 A 18.53 0.000 26.7 14.9 H 2 AS  Stabilise negative charge on phosphate group for activating water molecule (substrate assisted catalysis) 0 
2acy ASN   41 A 16.39 0.000 27.2 25.4 E 2 AS  Hydrogen bond water molecule which attacks phosphate (substrate assisted catalysis) 0 
2cpo HIS  105 A 13.15 0.000 8.3 0.0 - 5 P  Hydrogen bonds E183 and stabilises charge on -ve side chain 0 
2cpo GLU  183 A 11.74 0.000 28.0 0.0 H 1 AB  proton donor / acceptor from peroxide 0 
2plc HIS   45 A 15.79 0.000 20.4 0.0 - 1 AS  removes proton from substrate to activate for intramolecular nucleophilic attack on phsophate 0 
2plc ASP   46 A 18.84 0.000 2.5 0.0 T 1 P  primes H93 0 
2plc ARG   84 A 25.61 0.000 13.5 0.0 E 1 TS  stabilises negative charge on phosphate intermediate 0 
2plc HIS   93 A 26.24 0.000 29.4 0.0 E 1 AG  Donates proton to leaving group 0 
2plc ASP  278 A 16.46 0.000 2.0 0.0 S 1 P  primes H45 0 
5fit GLN   83 A 25.65 0.000 42.3 28.7 - 3 TS  stabilises negative charge on phosphate group 0 
5fit HIS   94 A 31.82 0.000 0.0 0.0 S 5 P  primes H96 for nucleophilic attack  0 
5fit HIS   96 A 23.10 0.000 13.3 3.2 - 3 P  primes H96 for nucleophilic attack  0 
12as ASP   46 A 15.02 0.000 0.1 0.1 - 2 BG,TS  stabilises positively charged NH3+ part of intermediate, then as a base removes proton from this, leading to collapse and formation of asn 0 
12as ARG  100 A 11.32 0.000 14.0 4.2 - 1 TS  stabilise negatively charged tetrahedral intermediate 0 
12as GLN  116 A 5.04 0.000 7.5 0.0 E 1 TS  stabilise negatively charged tetrahedral intermediate 0 
1ab8 ARG 1029 A 30.51 0.000 0.0 0.0 H 0 TS  stabilises pentavalent phosphate intermediate and leaving group 0 
1ah7 ASP   55 A 11.63 0.000 16.9 0.0 T 1 AW  deprotonates water molecule for nucleophilic attack on phosphate 0 
1al6 HIS  274 A 3.89 0.973 14.6 1.5 T 1 AB  donates proton to carbonyl group of substrate, then deprotonates same group 0 
1al6 HIS  320 A 8.00 0.863 25.4 0.5 - 1 AG  donates proton to carbonyl group of substrate 0 
1al6 ASP  375 A 8.92 0.872 6.9 0.2 H 1 BG  removes proton from CH3 group, leading to enolisation of substrate 0 
1b3m HIS   45 A 20.04 1.000 7.6 0.0 - 1 P  primes C315 for nucleophilic attack (removes proton, AB) 0 
1b3m ARG   49 A 17.79 1.000 16.9 0.0 E 1 P  increases nucleophilicity of C315 (electrostatic) 0 
1b3m HIS  269 A 22.14 0.918 16.8 0.0 - 1 BG  Deprotonates enzyme-substrate intermediate 0 
1b3m CYS  315 A 23.70 1.000 12.5 0.0 E 1 NU,BG  Removes proton from CH2 of FAD, then performs nucleophilic attack on CH2=FAD, leading to covalent flavinylation 0 
1b57 ASP  109 A 13.82 0.939 4.2 1.0 - 1 AB  proton donor / acceptor 0 
1b57 GLU  182 A 60.57 0.855 80.5 80.5 - 1 AB  proton donor / acceptor 0 
1b57 ASN  286 A 15.71 0.855 6.2 0.1 E 1 TS  stabilises negatively charged carbanion intermediate 0 
1b6b SER   97 B 17.15 0.000 0.1 0.0 E 0 P  Primes H122 0 
1b6b LEU  111 B 42.89 0.000 20.7 0.0 - 0 P  Primes S97 1 
1b6b HIS  122 B 21.75 0.000 24.2 0.0 E 2 AS  removes proton from AAA substrate, activating for nucleophilic attack on acetyl CoA 0 
1b6b LEU  124 B 27.50 0.000 4.6 0.0 E 2 TS  stabilises negative charge oxyanion 1 
1b6b TYR  168 B 23.20 0.000 1.7 0.0 H 2 AG  donates proton to leaving group 0 
1bol HIS   46 A 17.74 0.000 26.0 0.0 E 4 AS  removes proton from substrate, activating for intramolecular nucleophilic attack on phosphate 0 
1bol GLU  105 A 13.96 0.000 0.6 0.0 H 4 P  alters PKA of H46 and H109 0 
1bol HIS  109 A 6.90 0.000 21.1 0.0 - 4 AG  donates a proton to the leaving group 0 
1brm CYS  135 A 40.65 0.000 24.6 0.0 H 1 NU  nucleophilic attack on carbonyl carbon of substrate 0 
1brm GLN  162 A 25.11 0.000 3.8 0.0 E 1 P  primes H274 0 
1brm HIS  274 A 32.73 0.000 0.5 0.0 E 1 BG  deprotonates tetrahedral intermediate leading to collapse 0 
1bs4 GLY   45 A 20.22 1.000 12.9 0.0 E 1 TS  stabilise negatively charged transition state 1 
1bs4 GLN   50 A 22.39 1.000 0.9 0.0 G 1 AS  polarises NH of leaving group 0 
1bs4 LEU   91 A 20.41 0.973 22.8 4.9 T 1 TS  stabilise negatively charged transition state 1 
1bs4 GLU  133 A 17.12 0.899 3.9 0.0 H 1 AW  polarises hydroxide at the Fe centre, assisting nucleophilic atttack on carbonyl group 0 
1bwd ASP  108 A 17.61 1.000 3.9 0.0 G 1 AB  possible proton transfer pathway from C332 0 
1bwd ARG  127 A 13.08 0.914 4.9 0.0 G 1 AB  possible proton transfer pathway from C332 0 
1bwd ASP  179 A 15.63 1.000 7.3 0.0 - 1 P  primes H227 0 
1bwd HIS  227 A 16.14 1.000 17.9 0.0 - 1 AB  transfers proton to and from substrate 0 
1bwd ASP  229 A 19.98 1.000 6.4 0.0 G 1 AB  possible proton transfer pathway from C332 0 
1bwd HIS  331 A 13.79 1.000 8.3 0.0 T 0 AB  possible proton transfer pathway from C332 0 
1bwd CYS  332 A 19.95 0.800 8.7 0.0 T 1 NU  attacks carbon atom on L-arg (substrate) sidechain 0 
1bwp SER   47 A 18.59 0.000 13.3 0.0 H 4 NU  attacks carbonyl of ester group 0 
1bwp GLY   74 A 13.21 0.000 65.5 0.0 T 4 TS  stabilises negatively charged oxyanion hole intermediate 1 
1bwp ASN  104 A 15.89 0.000 20.2 0.0 T 4 TS  stabilises negatively charged oxyanion hole intermediate 0 
1bwp ASP  192 A 16.78 0.000 6.6 0.0 T 0 P  primes H195 0 
1bwp HIS  195 A 17.32 0.000 25.6 0.0 S 4 P  removes proton from S47, activating for nucleophilic attack 0 
1cd5 ASP   72 A 30.04 1.000 5.7 0.0 E 1 AB  participates in proton transfer steps 0 
1cd5 ASP  141 A 19.07 0.702 40.4 0.0 T 1 P  primes H143 via proton relay with E148 0 
1cd5 HIS  143 A 19.06 1.000 26.4 0.0 - 1 AB  Catalyses ring opening step 0 
1cd5 GLU  148 A 43.54 1.000 18.8 0.0 - 1 P  primes H143 via proton relay with D141 0 
1chd SER  164 A 12.06 1.000 10.3 0.0 - 2 NU  performs nucleophilic attack on carbonyl group of ester 0 
1chd THR  165 A 11.77 0.883 47.5 0.0 T 2 TS  stabilises negatively charged transition state intermediate (oxyanion hole) 1 
1chd HIS  190 A 10.54 1.000 13.9 0.0 - 2 P  deprotonates S164, activating for nucleophilic attack 0 
1chd MET  283 A 13.32 1.000 67.3 0.0 S 6 TS  stabilises negatively charged transition state intermediate (oxyanion hole) 1 
1chd ASP  286 A 9.86 1.000 1.3 0.0 T 6 P  primes H190 0 
1chm HIS  232 A 10.42 0.000 11.8 2.2 T 7 AB,AW  responsible for all proton transfer steps and activation of water 0 
1chm GLU  262 A 12.10 0.000 6.9 0.2 E 7 TS  stabilise NH2 group positively charged intermediates 0 
1chm GLU  358 A 10.30 0.000 5.5 0.4 - 7 TS  stabilise NH2 group positively charged intermediates 0 
1coy GLU  361 A 18.90 0.000 7.5 0.9 E 1 AW  base activating water molecule for nucleophilic attack on substrate 0 
1coy HIS  447 A 6.98 0.000 11.2 0.0 - 1 AW  base activating water molecule for nucleophilic attack on substrate 0 
1coy ASN  485 A 9.78 0.000 6.6 0.1 - 1 AW  hydrogen bonds water molecule 0 
1d4a GLY  149 A 20.68 0.000 65.2 0.0 S 3 AC  stabilises negative charge at N1F of FAD 1 
1d4a TYR  155 A 19.74 0.000 5.9 0.0 G 3 AC  donates proton to O2F of FAD  0 
1d4a HIS  161 A 20.80 0.000 3.0 0.0 T 3 TS,AS  stabilises negative charge of Y155, transfer of positive charge to substrate 0 
1d8c ASP  270 A 24.16 0.000 0.0 0.0 E 1 P  stabilises positive charge on R338 0 
1d8c GLU  272 A 28.23 0.000 1.1 1.0 - 3 P  stabilises positive charge on R338 0 
1d8c ARG  338 A 22.40 0.000 6.7 1.0 E 1 TS  stabilises enolate intermediate 0 
1d8c ASP  631 A 43.80 0.000 17.5 15.0 - 1 BG  abstracts proton from the methyl group of the substrate 0 
1dae THR   11 A 41.50 0.699 44.3 31.7 T 1 TS  stabilises negative charge on phosphate group 0 
1dae LYS   15 A 25.31 1.000 11.0 10.4 H 1 TS  stabilises negative charge on phosphate group 0 
1dae LYS   37 A 18.37 1.000 5.1 0.2 - 1 AG  donates proton to CO2 0 
1dae SER   41 A 19.76 0.568 24.3 2.9 E 1 TS,AS  Stabilises transition state and holds substrate for nucleophilic attack on ATP 0 
1dbt ASP   60 A 22.11 1.000 7.2 0.5 E 2 AS  Destabilises the ground state by bringing 2 negatively charged carboxylates into close proximity 0 
1dbt LYS   62 A 22.49 1.000 5.6 1.5 E 2 AG  Donates proton to C-C bond 0 
1dii TYR   95 A 18.40 0.000 13.6 7.7 T 2 SB,AS  deprotonates hydroxyl of substrate and may stabilise deprotonated form 0 
1dii GLU  380 A 31.15 0.000 8.3 0.3 G 2 AW  activates water molecule for attack on CH2 0 
1dii GLU  427 A 35.14 0.000 1.0 1.0 E 2 AW  activates water molecule for attack on CH2 0 
1dii HIS  436 A 40.80 0.000 5.8 5.8 E 2 P  primes Y473 0 
1dii TYR  473 A 35.89 0.000 10.6 10.6 S 3 SB,AS  deprotonates hydroxyl of substrate and may stabilise deprotonated form 0 
1dii ARG  474 A 17.47 0.000 14.0 5.4 S 3 AC,TS  Stabilises negative charge developed on N1/O2 in FAD. 0 
1diz TYR  222 A 26.76 0.521 10.4 0.0 H 2 TS  makes edge on contacts to stabilise substrate in extrahelical conformation 0 
1diz ASP  238 A 49.47 0.764 8.8 0.0 - 2 TS  stabilises carbocation intermediate 0 
1diz TRP  272 A 43.49 0.843 12.3 0.0 H 5 TS  makes cation pi interactions with base, stabilising ts. 0 
1dnk GLU   78 A 20.98 0.000 1.6 0.0 B 2 P  primes H134 0 
1dnk HIS  134 A 21.78 0.000 0.0 0.0 - 1 AG  protonates RO leaving group 0 
1dnk ASP  212 A 20.77 0.000 0.4 0.0 E 0 P  primes H252 0 
1dnk HIS  252 A 20.89 0.000 1.7 0.0 B 1 AW  deprotonates water molecule which attacks phosphate 0 
1ebf ASP  219 A 24.51 0.900 29.6 0.0 H 1 P  primes K223 as acid 0 
1ebf LYS  223 A 15.41 0.900 10.6 0.0 H 1 AG  donates proton to substrate intermediate 0 
1fro GLU  172 A 14.48 0.960 9.3 0.0 E 5 AB  accepts proton from C1 of substrate to form ene diol, then gives it up to C2=O, then accepts again from C1=OH. 0 
1fua GLU   73 A 14.69 0.000 4.8 0.0 - 1 AB,AS removes proton from DHAP to activate for nucleophilic attack, then acts as general acid to donate proton tosecond substrate 0 
1gtp HIS  112 A 18.83 0.000 18.6 0.0 T 6 AG  donates proton to substrate after nucleophilic attack by Zn2+ generated nucleophile 0 
1gtp HIS  179 A 13.65 0.000 7.8 0.0 E 6 AB  protonates and deprotonates substrate  0 
1idj ARG  176 A 27.24 0.000 11.3 0.0 S 1 AS  provides positive charge stabilisation for substrate carboxyl group, analogous to Ca2+ effect in pectate lyase 0 
1idj ARG  236 A 25.76 0.000 15.1 0.0 - 1 AS  stabilises negative charge at C6, increasing electron withdrawing effect at C5, enabling c-alpha proton abstraction 0 
1jdw ASP  254 A 14.39 1.000 1.7 1.6 - 0 P  primes H303 0 
1jdw HIS  303 A 18.75 1.000 9.6 1.8 - 1 BG,AS  activates substrate to deprotonate C407, deprotonates glycine 0 
1jdw CYS  407 A 13.27 0.793 4.7 0.0 T 1 NU  attacks carbon on substrate (arginine) side chain 0 
1mbb ARG  159 A 4.25 1.000 16.4 2.4 T 2 AG,TS  stabilise enol intermediate by protonation 0 
1mbb SER  229 A 7.28 0.956 30.1 1.2 E 1 BG  proton donor for quenching enol intermediate 0 
1mbb GLU  325 A 12.80 0.882 9.0 1.2 - 2 AG,TS  stabilise enol intermediate by protonation 0 
1mek CYS   36 A 0.90 0.000 5.8 0.0 - 3 NU  redox active cysteine 0 
1mek GLY   37 A 1.30 0.000 83.6 0.0 - 3 P  destabilises S-S bond between cysteine residues 1 
1mek HIS   38 A 1.90 0.000 80.1 0.0 T 2 P  destabilises S-S bond between cysteine residues 0 
1mek CYS   39 A 1.03 0.000 0.7 0.0 T 3 P  redox active cysteine 0 
1mka HIS   70 A 15.97 0.000 8.1 0.0 T 4 BG  deprotonates substrate leading to enol intermediate 0 
1mka VAL   76 A 14.24 0.000 5.4 0.0 - 4 P  primes H70 1 
1mka GLY   79 A 10.29 0.000 17.0 1.1 H 4 TS  hydrogen bonds carbonyl 1 
1mka CYS   80 A 7.28 0.000 0.0 0.0 H 4 TS  hydrogen bonds leaving water molecule 1 
1mka ASP   84 B 9.77 0.000 4.7 0.1 H 4 AG  donates proton to leaving OH to generate water molecule 0 
1nid ASP   98 A 15.18 0.270 1.0 0.6 E 1 AB  proton transfer to and from substrate 0 
1nid HIS  255 C 12.52 0.950 1.1 1.1 E 1 P  primes D98, keeps in correct orientation and available for temporary binding of proton 0 
1pym GLY   47 A 7.82 0.000 12.4 11.9 H 0 TS  stabilises negatively charged oxyanion hole 1 
1pym LEU   48 A 8.65 0.000 6.4 0.7 H 0 TS  stabilises negatively charged oxyanion hole 1 
1pym ASP   58 A 13.38 0.000 10.9 7.5 T 0 NU  attacks phosphate group to form phosphoenzyme intermediate 0 
1pym LYS  120 A 17.60 0.000 6.5 3.4 - 0 TS  stabilises negatively charged phosphoenzyme intermediate 0 
1qfe GLU   86 A 19.28 0.000 4.4 4.4 G 8 P  primes H143, takes a proton off during Schiff base formation 0 
1qfe HIS  143 A 12.54 0.000 10.2 6.6 E 8 P  takes proton off K170 for Schiff base formation 0 
1qfe LYS  170 A 11.42 0.000 7.3 1.2 E 3 MO  Schiff base formation 0 
1qq5 ASP    8 A 18.02 0.454 5.2 0.3 - 0 NU  attacks C2 of substrate to form covalent intermediate 0 
1qq5 THR   12 A 15.08 0.594 0.0 0.0 T 0 TS  stabilises negatively charged oxyanion hole 0 
1qq5 ARG   39 A 13.98 0.719 3.4 2.3 H 4 TS  halide stabilising cradle 0 
1qq5 ASN  115 A 14.58 1.000 5.8 1.2 S 0 TS  halide stabilising cradle 0 
1qq5 LYS  147 A 15.04 0.766 0.7 0.0 T 1 P  reduces pKA and increases nucleophilicity of D8 0 
1qq5 SER  171 A 13.82 0.542 0.0 0.0 E 0 TS  stabilises negatively charged oxyanion hole 0 
1qq5 ASN  173 A 13.13 0.581 7.1 7.0 - 4 TS  halide stabilising cradle 0 
1qq5 PHE  175 A 10.55 0.402 2.1 1.9 H 1 TS  halide stabilising cradle 0 
1qq5 ASP  176 A 12.89 0.581 0.0 0.0 H 0 AW  general base activating water molecule for ester hydrolysis of enzyme-substrate intermediate 0 
1ra2 ILE    5 A 10.33 0.832 3.8 0.0 E 1 AS  constrain pteridine ring to receive protons 1 
1ra2 MET   20 A 27.23 0.721 16.7 16.2 - 1 AS  hydrophobic region pushing positive charge from N5 to C6 where it can receive hydride 0 
1ra2 ASP   27 A 15.88 0.903 11.3 2.5 H 1 AG  donates proton via water molecule to folate 0 
1ra2 LEU   28 A 25.91 0.775 66.4 25.6 H 1 AS  constrain folate 0 
1ra2 PHE   31 A 14.67 0.815 19.9 0.0 H 1 AS  forces proximity between folate and nicotinamide 0 
1ra2 LEU   54 A 20.49 1.000 8.7 1.5 - 1 AS  constrain folate 0 
1ra2 ILE   94 A 11.68 0.712 8.0 0.0 - 1 AS  constrain pteridine ring to receive protons 1 
1rbl LYS  175 A 14.78 0.000 7.2 0.3 S 1 TS  Assists final protonation step yielding second molecule of 3PGA 0 
1rbl LYS  177 A 12.62 0.000 1.4 0.7 S 1 AS  Polarises CO2 substrate 0 
1rbl LYS  201 A 13.87 0.000 1.3 0.1 E 1 MO,BG  Carbamylated by CO2; the carbamylated residue then deprotonates RuBP 0 
1rbl ASP  203 A 14.82 0.000 2.1 0.0 - 1 P  Primes K175 0 
1rbl HIS  294 A 15.11 0.000 6.3 0.0 E 1 BG  abstracts C3 proton 0 
1rbl HIS  327 A 12.82 0.000 8.5 0.0 E 1 AW  Activates water molecule which then hydrates the ketone 0 
1vao TYR  108 A 14.98 0.000 6.6 1.7 T 1 TS  stabilises phenolate form of substrate 0 
1vao ASP  170 A 26.55 0.000 31.1 12.3 S 1 AW  deprotonates water attacking substrate 0 
1vao HIS  422 A 30.44 0.000 8.7 0.7 E 1 AC  Covalently bonded to flavin, increases its redox potential 0 
1vao TYR  503 A 17.32 0.000 4.3 0.7 S 4 TS  stabilises phenolate form of substrate 0 
1vao ARG  504 A 14.02 0.000 9.0 0.7 S 4 TS  stabilises phenolate form of substrate 0 
1xva GLU   15 A 13.53 0.000 23.8 0.5 T 0 AS  base abstracting proton from NH3+ group of glycine, activating for attack on S-Ado-Met 0 
3csm ARG   16 A 38.49 0.000 26.3 19.6 H 5 TS  stabilises chair like transition state 0 
3csm ARG  157 A 31.01 0.000 3.5 0.1 H 4 TS  stabilises chair like transition state 0 
3csm LYS  168 A 39.72 0.000 14.5 10.1 H 5 TS  stabilises chair like transition state 0 
3csm GLU  246 A 34.93 0.000 4.1 0.0 H 4 TS  stabilises chair like transition state 0 
3pca TYR  447 M 21.70 0.000 10.6 6.9 E 1 AB  deprotonates substrate and then reprotonates 0 
3pca ARG  457 M 13.00 0.000 5.0 0.0 E 5 TS  stabilises transition state intermediate (radical) 0 
5cox GLN  203 A 3.88 0.000 28.0 0.0 H 2 AS  assist in peroxide formation 0 
5cox HIS  207 A 5.98 0.000 32.9 0.0 H 2 AS  assist in peroxide formation 0 
5cox TYR  385 A 6.07 0.000 13.6 0.0 - 2 RD  Radical 0 
1a26 TYR  907 A 36.56 0.791 58.4 43.2 G 1 AS  Adjusts orientation of attacking ribose 0 
1a26 GLU  988 A 39.10 0.731 12.3 2.6 E 1 AS  deprotonates OH group on substrate and activates for nucleophilic attack 0 
1a4i LYS   56 A 17.31 0.772 13.7 0.0 H 1 AB  proton transfer to and from substrate at various point in the reaction 0 
1afw CYS  125 A 12.32 0.781 3.4 2.9 G 1 NU  attacks carbonyl of substrate (covalent catalysis) 0 
1afw HIS  375 A 20.07 0.730 4.9 4.9 B 1 P,AB  deprotonates C125, then reprotonated by CoASH 0 
1afw CYS  403 A 14.76 0.713 0.5 0.5 E 0 AG  donates proton to CH2 leaving group 0 
1afw GLY  405 A 10.71 0.611 6.4 0.0 T 1 TS  stabilises negatively charged transition state intermediate 1 
1aop ARG   83 A 35.05 0.696 42.5 0.0 E 1 TS  Raise proton concentration on distal face of sirohaem, which aids electron transfer 0 
1aop ARG  153 A 16.88 0.435 24.9 0.0 - 1 TS  Raise proton concentration on distal face of sirohaem, which aids electron transfer 0 
1aop LYS  215 A 17.98 0.827 35.7 0.0 - 1 TS  Raise proton concentration on distal face of sirohaem, which aids electron transfer 0 
1aop LYS  217 A 7.90 0.599 23.6 0.0 - 1 TS  Raise proton concentration on distal face of sirohaem, which aids electron transfer 0 
1aop CYS  483 A 7.60 0.837 63.7 0.0 T 1 AC  Bridge between the two cofactors sirohaem and Fe4S4 0 
1aq2 HIS  232 A 15.73 0.784 8.1 5.4 - 1 TS,AS  Hydrogen bonds gamma phosphate of ATP and may assist phosphoryl transfer 0 
1aq2 LYS  254 A 20.38 0.841 6.8 0.0 H 1 TS,AS  neutralises electrostatic repulsion between phosphate oxygens on ATP and stabilises an extended form of the triphosphate chain 0 
1aq2 ARG  333 A 26.36 0.782 14.9 0.2 E 1 TS  stabilises the enolate intermediate, which acts as a nucleophile 0 
1b3r ASP  130 A 29.62 0.658 10.8 0.0 - 1 BG  deprotonates C4 of substrate 0 
1b3r LYS  185 A 10.58 0.687 5.4 0.0 H 1 BG  accepts O3-H proton 0 
1b3r ASP  189 A 36.52 0.687 28.0 0.0 H 1 P  deprotonates K185 0 
1b3r ASN  190 A 8.54 0.666 32.0 0.0 - 1 P  increases basicity of K185 0 
1b3r CYS  194 A 4.01 0.502 4.8 0.0 H 1 AC  modulates NAD+ oxidation state 0 
1c3c GLU  275 A 11.03 0.788 0.4 0.0 H 2 P  primes H141 0 
1c3c HIS  141 B 12.55 0.742 10.9 0.0 T 2 BG  abstracts beta-h proton from adenylosuccinate 0 
1c3c HIS   68 D 41.35 0.727 61.6 0.0 - 2 AG  protonates N6 NH2 group 0 
1d0s GLU  317 A 15.43 0.674 3.0 0.0 T 1 BG  removes proton from substrate 0 
1daa LYS  145 A 9.04 0.586 15.5 0.0 - 3 MO,AB  Schiff base formation with PLP, then later acts as acid-base with amino-acid substrate 0 
1daa GLU  177 A 6.43 0.952 5.2 0.0 E 1 AC,TS  stabilises positive charge at N1 of PLP in the transition state 0 
1daa LEU  201 A 9.38 0.973 17.2 0.0 - 3 AC  supports orientation of PLP ring without disturbing its oscillating motion 0 
1db3 THR  132 A 34.36 0.660 5.6 0.0 E 1 P  deprotonates Y156 to act as base 0 
1db3 GLU  134 A 41.25 0.907 25.3 0.0 G 1 AB  removes C5 proton during dehydration step, then reprotonates C5 at the end of the reaction 0 
1db3 TYR  156 A 29.71 0.942 3.1 0.0 H 6 BG  abstracts proton from OH group of substrate 0 
1db3 LYS  160 A 25.07 1.000 2.3 0.0 H 1 P  lowers PKA of Y156 0 
1dgs LYS  116 A 42.40 0.801 21.4 0.0 - 2 NU  forms covalent adduct with AMP cofactor 0 
1dgs ASP  118 A 48.44 0.825 12.7 0.0 S 2 P  primes K116 nucleophile 0 
1dgs ARG  196 A 49.06 0.962 42.7 0.0 H 2 TS  stabilises negative charge at active site 0 
1dgs LYS  312 A 40.20 0.840 22.2 0.0 E 2 TS  stabilises negative charge at active site 0 
1dj0 ASP   60 A 15.03 1.000 31.9 0.0 - 1 NU  attacks substrate and formas covalent intermediate. 0 
1dkv GLN   99 A 20.00 0.512 36.4 0.0 - 4 TS  stabilises negatively charged transition state (oxyanion hole) 1 
1dkv CYS  105 A 13.14 0.458 78.2 0.0 H 4 NU  attacks carbonyl carbon of peptide bond to form covalent intermediate 0 
1dkv HIS  262 A 33.70 0.536 30.1 0.0 - 4 P  deprotonates C105 to act as nucleophile 0 
1dkv ASN  286 A 12.55 0.567 6.7 0.0 - 2 P  primes H262 0 
1dnp TRP  306 A 12.13 0.165 18.2 0.0 - 0 RD  radical 0 
1dnp TRP  359 A 3.35 0.225 0.9 0.0 H 3 RD  radical 0 
1dnp TRP  382 A 3.38 0.190 1.7 0.0 H 1 RD  radical 0 
1do8 TYR  112 A 11.66 0.738 14.5 4.8 - 7 AG  protonates enol pyruvate intermediate 0 
1do8 LYS  183 A 18.33 0.816 5.6 1.8 H 2 BG  deprotonates OH group on substrate 0 
1do8 ASP  278 A 15.27 0.753 0.0 0.0 H 2 P  deprotonates K183 to act as base 0 
1eyi ASP   68 A 41.35 0.628 32.9 26.8 - 2 AS,TS  activates substrate by polarising phosphate group, then stabilises the transition state 0 
1eyi ASP   74 A 27.34 0.793 4.0 2.7 H 9 AW  generate OH- co-ordinated to Mg in active site 0 
1eyi GLU   98 A 19.90 0.864 19.6 18.7 T 9 AW  generate OH- co-ordinated to Mg in active site 0 
1fgh ASP  100 A 4.82 0.667 0.0 0.0 - 0 AB  forms ion pair with H101 to transfer protons to hydroxide aiding its elimination  0 
1fgh HIS  101 A 4.09 0.691 7.9 0.0 S 0 AB  forms ion pair with D100 to transfer protons to hydroxide aiding its elimination  0 
1fgh HIS  147 A 4.84 0.843 2.0 1.3 H 0 AB  forms ion pair with D165 to transfer protons to hydroxide and aid elimination 0 
1fgh ASP  165 A 5.25 0.867 12.2 0.0 - 0 AB  forms ion pair with H147 to transfer protons to hydroxide and aid elimination 0 
1fgh HIS  167 A 3.69 0.860 4.3 0.0 - 0 AB  forms ion pair with E262 to transfer protons to hydroxide and aid elimination 0 
1fgh GLU  262 A 8.05 0.906 5.0 5.0 G 0 AB  forms ion pair with H167 to transfer protons to hydroxide and aid elimination 0 
1fgh SER  642 A 4.85 0.295 14.7 2.7 - 0 BG  removes proton from substrate 0 
1get CYS   42 A 18.66 0.558 7.6 0.0 H 3 NU  attacks substrate 0 
1get CYS   47 A 9.46 0.974 20.0 0.0 H 3 HA,P  receives hydride from FAD, displaces C42 as -SH 0 
1get LYS   50 A 9.43 0.577 12.8 0.0 H 3 AC  facilitates hydride transfer from NADPH to FAD 0 
1get TYR  177 A 35.19 0.488 33.8 0.0 H 3 AC facilitates hydride transfer from NADPH to FAD  0 
1get GLU  181 A 12.05 0.916 6.2 0.0 H 3 AC facilitates hydride transfer from NADPH to FAD  0 
1get HIS  439 B 10.46 0.887 31.8 0.0 T 3 P  deprotonates C42 0 
1get GLU  444 B 15.84 0.963 11.1 0.0 G 1 P  primes H439 0 
1gpa LYS  568 A 10.75 0.646 14.9 0.0 - 1 TS  stabilise negatively charged transition state and mop up phosphate 0 
1gpa ARG  569 A 31.90 0.664 50.9 0.0 - 1 TS  stabilise negatively charged transition state and mop up phosphate 0 
1gpa LYS  574 A 16.14 0.696 12.2 0.0 G 1 TS  stabilise negatively charged transition state and mop up phosphate 0 
1gpa THR  676 A 4.28 0.718 13.0 0.0 - 1 TS  stabilise negatively charged transition state and mop up phosphate 1 
1gpm GLY   59 A 29.36 0.555 26.6 0.5 - 7 TS  stabilise negatively charged transition state (oxyanion hole) 1 
1gpm CYS   86 A 17.82 0.586 6.2 0.8 - 7 NU  attacks amide carbon of glutamine 0 
1gpm TYR   87 A 23.81 0.443 3.0 0.6 H 7 TS  stabilise negatively charged transition state (oxyanion hole) 1 
1gpm HIS  181 A 21.43 0.589 3.8 0.1 - 7 BG  deprotonates C86 0 
1gpm GLU  183 A 17.74 0.596 1.5 1.5 T 1 P  primes H181 0 
1gpm ASP  239 A 16.32 0.576 21.0 7.6 H 1 AB  proton transfer during aminolysis of covalent intermediate 0 
1hxq CYS  160 A 33.60 0.552 21.4 15.1 - 4 TS  stabilises negatively charged transition state 0 
1hxq HIS  164 A 14.76 1.000 0.5 0.5 S 3 P  primes H166 0 
1hxq HIS  166 A 12.85 0.969 12.7 2.8 E 4 NU  attacks phoshphate group 0 
1hxq GLN  168 A 11.02 1.000 20.3 8.7 E 4 TS  stabilises negatively charged phosphate group 0 
1ivh GLU  254 A 9.19 0.514 7.9 0.7 H 1 SB  deprotonates C-C bond and initiates hydride transfer to FAD 0 
1lxa HIS  125 A 25.39 0.818 16.1 0.0 T 3 AS  acts as a general base to increase nucleophilicity of GlcNac OH group attack on ACP 0 
1moq GLU  481 A 11.65 0.928 1.1 1.1 H 1 P  primes K485 in alternative mechanism 0 
1moq LYS  485 A 11.30 0.928 0.2 0.2 H 0 AB  abstracts HR proton from C1 and later donates to C2 in alternative mechanism 0 
1moq GLU  488 A 13.12 0.902 7.5 0.2 H 0 AB  abstracts HR proton from C1 and later donates to C2 0 
1moq LYS  603 A 17.35 0.918 33.9 14.4 S 0 MO  forms schiff base with substrate 0 
1moq HIS  504 B 16.84 1.000 18.7 3.1 G 7 AB  catalyses ring-opening of F6P 0 
1ofg LYS  129 A 46.37 0.938 15.9 0.0 S 1 P  reduces PKA of Y217 0 
1ofg TYR  217 A 39.93 0.827 16.7 0.0 H 1 AB  hydrogen bonds with the carbonyl / alcohol group of the substrate 0 
1pjb LYS   74 A 35.47 0.556 14.8 0.0 S 1 AS  polarises carbonyl group of substrate 0 
1pjb HIS   95 A 57.72 0.453 53.7 0.0 - 1 AW  deprotonates water molecule which attacks =NH2 group 0 
1pjb GLU  117 A 30.96 0.801 12.5 0.0 G 1 AB  proton transfer in final rearrangement 0 
1pjb ASP  269 A 79.95 0.652 72.5 0.0 T 4 AB  proton transfer in final rearrangement 0 
1pnl SER    1 B 14.55 0.363 0.8 0.8 H 1 NU,P  nucleophilic attack on carbonyl group of substrate. As it is N-terminus it is self-activating 0 
1pnl ALA   69 B 16.22 0.458 14.1 0.4 E 1 TS  stabilises negatively charged transition state intermediate (oxyanion hole) 1 
1pnl ASN  241 B 16.83 1.000 10.6 9.2 S 1 TS  stabilises negatively charged transition state intermediate (oxyanion hole) 0 
1pud ASP  102 A 12.80 0.787 11.9 0.0 - 1 NU  nucleophile attacking substrate at C1 atom of guanosine ring 0 
1rpt ARG   11 A 16.31 0.897 6.9 0.0 E 2 P  lowers pKa of H12 0 
1rpt HIS   12 A 16.31 0.394 2.0 0.0 - 1 NU  attacks phosphate group on substrate 0 
1rpt ARG   15 A 16.31 0.426 5.0 0.0 B 2 P  lowers pKa of H12 0 
1rpt ARG   79 A 16.31 0.945 13.1 0.0 H 1 P  lowers pKa of H12 0 
1rpt HIS  257 A 16.31 0.987 7.7 0.0 - 1 P  lowers pKa of H12 0 
1rpt ASP  258 A 16.31 1.000 11.4 0.0 H 2 AB,AW  acid base donating proton to leaving group, then activating water for attack on histidine-phosphate intermediate leading to collapse 0 
1tph ASN   11 1 10.93 0.530 0.0 0.0 E 3 AS  increases acidity of pro-R hydrogen 0 
1tph LYS   13 1 8.72 0.594 0.0 0.0 - 3 TS  stabilises negatively charged transition state 0 
1tph HIS   95 1 8.30 0.833 0.0 0.0 - 3 AB  aids formation of ene-diol intermediate, transfers proton from one OH group to another 0 
1tph GLU  165 1 11.03 0.951 0.0 0.0 - 3 AB  deprotonates substrate, reprotonates in final stage  0 
1tph GLY  171 1 16.08 0.828 0.0 0.0 T 3 TS  stabilises negatively charged transition state 1 
1uae ASN   23 A 12.16 0.560 33.9 11.8 H 2 TS  stabilise transition state 0 
1uae CYS  115 A 16.82 0.476 14.1 3.9 - 2 AB  donates proton to substrate and then deprotonates 0 
1uae ASP  305 A 11.13 0.782 20.3 4.0 G 2 BG  could act as base deprotonating OH group of substrate 0 
1uae ARG  397 A 18.20 0.917 6.3 5.2 - 2 TS  stabilises negative charge on phosphate group 0 
1uag LYS  115 A 10.26 0.972 16.5 6.5 H 2 TS  stabilises tetrahedral acyl phosphate intermediate 0 
1uag ASN  138 A 5.83 0.453 45.9 2.8 - 1 TS  stabilises negative charge on substrate attacking ATP 0 
1uag HIS  183 A 9.04 0.965 22.8 5.2 - 1 BG  removes second proton (first proton base unknown) 0 
1wgi ASP  117 A 18.08 0.779 36.3 0.0 S 1 AW  holds attacking water molecule 0 
2alr TYR   49 A 4.89 0.875 19.8 0.0 G 1 AB  donates proton to substrate 0 
2alr LYS   79 A 2.81 0.939 1.4 0.0 E 1 P  stabilises Y49  0 
2pfl TRP  333 A 56.58 0.278 0.2 0.0 - 0 P  buries C418 0 
2pfl CYS  418 A 61.67 0.364 2.9 0.0 T 0 RD  radical 0 
2pfl CYS  419 A 62.81 0.640 0.0 0.0 T 0 RD  radical 0 
2pfl GLY  734 A 64.96 0.607 0.0 0.0 S 0 RD  resting radical 0 
4kbp HIS  202 A 20.15 0.791 20.8 13.5 G 6 TS  stabilises pentavalent phosphate intermediate 0 
4kbp HIS  295 A 36.04 0.324 41.3 38.4 T 0 AG,TS  donates proton to phosphate intermediate 0 
4kbp HIS  296 A 26.88 0.502 17.3 12.5 T 2 AG,TS  donates proton to leaving group 0 
5enl GLU  168 A 17.26 0.813 6.0 1.4 E 1 AG  donates proton to leaving group 0 
5enl GLU  211 A 21.69 0.668 15.4 9.0 T 1 AG  donates proton to leaving group 0 
5enl LYS  345 A 10.45 0.663 11.4 2.5 - 1 BG  base abstracting proton from C2 0 
5enl HIS  373 A 12.76 0.584 3.4 0.2 - 1 TS  provides stabilising hydrogen bond to leaving water 0 
13pk ARG   39 A 21.41 0.452 10.4 2.0 H 1 TS  stabilises pentaco-ordinated phosphoryl group in trigonal bipyramidal conformation 0 
13pk LYS  219 A 51.10 0.888 51.9 21.3 - 1 TS  stabilises pentaco-ordinated phosphoryl group in trigonal bipyramidal conformation 0 
13pk GLY  376 A 29.63 0.878 11.7 3.0 H 1 TS stabilises pentaco-ordinated phosphoryl group in trigonal bipyramidal conformation 1 
13pk GLY  399 A 31.86 0.851 26.9 16.2 H 1 TS stabilises pentaco-ordinated phosphoryl group in trigonal bipyramidal conformation 1 
1a05 TYR  140 A 10.49 0.995 4.0 2.4 T 2 AG  acid donating proton to CH group 0 
1a05 LYS  190 B 10.04 0.994 6.3 0.8 - 2 AG  acid donating proton to CH group 0 
1a05 ASP  222 B 15.98 1.000 15.8 6.7 H 2 BG  base abstracting proton from OH group before hydride transfer 0 
1a4s GLU  263 A 26.73 0.987 6.4 0.0 E 1 AB,AW  donates proton to carbonyl group, then activates water for hydrolysis 0 
1a4s CYS  297 A 19.22 0.989 26.4 0.0 T 1 NU  nucleophile attacks carbonyl group and forms covalent intermediate  0 
1a4s ASN  166 A 11.58 0.723 8.8 0.0 S 1 TS  stabilises negatively charged oxygen in transition state 1 
1akm ARG  106 A 29.46 1.000 13.3 0.0 E 1 TS  stabilise transition state 0 
1akm HIS  133 A 38.92 0.994 4.7 0.0 - 1 TS  stabilise transition state 0 
1akm GLN  136 A 29.03 1.000 5.9 0.0 H 1 TS  stabilise transition state 0 
1akm ASP  231 A 23.78 0.341 19.7 0.0 - 1 P  primes C273 0 
1akm CYS  273 A 53.84 0.585 12.7 0.0 - 1 AS  deprotonates delta nitrogen group of substrate for nucleophilic attack 0 
1akm ARG  319 A 29.81 0.458 6.4 0.0 H 1 TS  stabilise negative charge on carbonyl group 0 
1alk SER  102 A 11.23 0.891 6.2 0.5 H 1 NU  attacks phosphorus 0 
1alk ARG  166 A 13.82 0.946 28.9 21.7 T 1 TS  stabilises negatively charged transition state 0 
1apx ARG   38 A 5.40 0.796 25.2 0.0 H 1 TS  stabilises H2O2 / H2O in active site 0 
1apx HIS   42 A 7.34 0.834 8.2 0.0 H 1 AB  deprotonates H2O2 and reprotonates OH to make H2O 0 
1apx ASN   71 A 7.14 0.847 2.1 0.0 G 1 P  alters pKa of H42 0 
1b2n ASP  297 A 15.78 0.971 2.7 0.7 - 0 AS  deprotonates methanol for attack on PQQ 0 
1b73 ASP    7 A 28.60 0.974 7.0 0.0 E 1 P  primes C70 0 
1b73 SER    8 A 25.55 0.436 11.4 0.0 S 1 P  primes C70 0 
1b73 CYS   70 A 22.10 0.974 12.5 0.0 - 1 AB  removes / donates proton from glutamate substrate 0 
1b73 CYS  178 A 43.84 1.000 11.2 0.0 - 1 AB  removes / donates proton from glutamate substrate 0 
1b73 GLU  147 B 47.30 1.000 28.6 0.0 - 1 P  primes C178 0 
1b73 HIS  180 B 43.58 1.000 20.6 0.0 - 1 P  primes C178 0 
1bcr GLY   53 A 17.49 0.926 33.0 2.5 T 1 TS  stabilises negatively charged transition state (oxyanion hole) 1 
1bcr SER  146 A 19.66 0.991 10.7 0.0 - 1 NU  attacks carbonyl of peptide bond 0 
1bcr TYR  147 A 15.38 0.961 2.6 0.5 - 1 TS  stabilises negatively charged transition state (oxyanion hole) 1 
1bcr ASP  338 B 15.61 1.000 0.0 0.0 - 0 P  primes H397 0 
1bcr HIS  397 B 15.30 0.871 1.1 0.7 S 1 P,AW,AB  deprotonates S146 to act as nucleophile, then deprotonates water to hydrolyse intermediate 0 
1bg0 ARG  126 A 6.84 0.988 4.1 0.3 E 1 TS  stabilises negatively charged phosphate group 0 
1bg0 GLU  225 A 7.59 1.000 12.0 1.1 S 1 AS  removes proton from arginine substrate so it can attack atp 0 
1bg0 ARG  229 A 8.29 1.000 5.6 0.3 E 1 TS  stabilises negatively charged phosphate group 0 
1bg0 ARG  280 A 7.69 0.942 6.5 0.0 E 1 TS  stabilises negatively charged phosphate group 0 
1bg0 ARG  309 A 7.56 0.935 13.8 4.0 E 1 TS  stabilises negatively charged phosphate group 0 
1brw HIS   82 A 26.06 0.913 14.3 10.2 E 1 TS  stabilises positive charge at C1. 0 
1brw ARG  168 A 12.42 0.622 2.3 2.3 H 1 TS  stabilises negative charge on substrate 0 
1brw SER  183 A 14.46 0.897 10.4 10.4 H 1 TS  stabilises substrate 0 
1brw LYS  187 A 24.80 0.897 22.6 22.6 H 1 TS  stabilises negative charge on substrate 0 
1btl SER   70 A 3.56 0.994 9.7 0.0 T 3 NU  attacks carbonyl of beta-lactamase 0 
1btl LYS   73 A 5.43 0.994 0.0 0.0 H 3 P,AB  deprotonates Ser70, may play part in subsequent proton transfer 0 
1btl SER  130 A 8.83 0.992 13.7 0.0 - 3 AB  proton transfer 0 
1btl GLU  166 A 8.43 0.974 2.9 0.0 T 5 AB  proton transfer 0 
1bml HIS  603 A 18.97 0.000 30.9 0.0 G 1 P,AW,AB  primes nucleophile, donates to leaving group then activates water for hydrolysis 0 
1bml ASP  646 A 22.24 0.000 23.7 0.0 S 1 P  primes H603 0 
1bml SER  608 A 66.61 0.000 14.6 0.0 - 1 NU  nucleophile 0 
1bzy GLU  133 A 4.95 0.976 5.6 0.4 E 2 TS  stabilises oxocarbenium ion transition state 0 
1bzy ASP  134 A 7.08 0.864 12.7 0.4 E 2 TS  stabilises oxocarbenium ion transition state 0 
1bzy ASP  137 A 11.17 0.860 11.1 1.6 S 8 AS  deprotonates guanine for attack on hypoxanthine 0 
1bzy ARG  169 A 35.36 0.489 49.4 49.4 T 3 P  keeps D137 deprotonated 0 
1bzy LYS  165 A 9.01 0.869 4.9 3.5 E 8 P  keeps D137 deprotonated 0 
1d4c HIS  364 A 24.64 0.927 1.7 0.0 E 1 AB  takes proton off the substrate 0 
1d4c ARG  401 A 30.77 0.780 4.3 2.9 H 1 AG,TS  donates proton to C=C bond and stabilises enolate intermediate 0 
1d4c HIS  503 A 25.39 0.933 15.1 0.4 E 1 TS  stabilises enolate intermediate 0 
1d4c ARG  544 A 24.54 0.920 5.4 0.4 - 1 TS  stabilises enolate intermediate 0 
1ct9 CYS    1 A 13.42 0.789 14.7 14.7 - 0 NU  attacks the gamma carbonyl of glutamine to produce a covalent intermediate 0 
1ct9 ASN   74 A 20.65 0.812 7.1 7.1 E 0 TS  stabilises oxyanion hole 0 
1ct9 GLY   75 A 17.66 0.899 15.6 15.6 E 0 TS  stabilises oxyanion hole 1 
1dl2 GLU  132 A 15.97 0.794 27.3 0.0 H 2 AB  donates proton to substrate-generated hydroxyl 0 
1dl2 ARG  136 A 15.25 0.794 11.3 0.0 H 2 P  affects pka of E132 0 
1dl2 ASP  275 A 16.44 0.902 12.7 0.0 H 2 AW  activates water molecule for attack on substrate  0 
1dl2 GLU  435 A 17.55 0.816 9.3 0.0 H 2 AW  activates water molecule for attack on substrate 0 
1dli THR  118 A 28.74 0.947 11.8 0.3 - 1 TS  co-ordinates hydroxyl deprotonating substrate 0 
1dli GLU  145 A 33.87 0.610 11.0 1.3 T 1 AW  activates water to deprotonate thiol 0 
1dli LYS  204 A 25.29 0.967 5.8 0.5 H 1 AS  removes proton from substrate, results in hydride transfer 0 
1dli ASN  208 A 27.41 0.936 6.7 1.0 H 1 TS  stabilises oxyanion hole 0 
1dli CYS  260 A 33.35 0.896 36.8 0.4 H 1 NU  forms a covalent bond with substrate 0 
1dli ASP  264 A 28.84 0.912 0.0 0.0 H 1 AW  deprotonates water moleule to deprotonate substrate for product formation 0 
1dqa LYS  691 A 12.34 0.779 6.6 2.5 S 2 TS  stabilises mevaldyl intermediate 0 
1dqa ASP  767 A 15.77 0.711 22.2 13.5 - 2 P  raises pka of E559 0 
1dqa GLU  559 B 15.07 0.562 21.0 3.0 - 2 AG  proton donor for melvaldehyde 0 
1dqa HIS  866 B 19.52 0.475 13.6 0.2 H 2 AG  proton donor for thio-anion 0 
1dqs HIS  275 A 13.57 0.926 14.8 10.2 H 3 BG  deprotonates substrate after initial reaction with NAD+ 0 
1dzr HIS   63 A 34.81 0.964 14.8 0.0 E 7 AB  Proton donor / acceptor depending on which way the reaction is going 0 
1dzr ASP  170 A 36.67 0.972 4.8 0.0 H 7 AB  Proton donor / acceptor depending on which way the reaction is going 0 
1i7d ARG  330 A 29.85 0.000 5.1 0.0 S 5 TS  stabilises negative charge on phosphate intermediate 0 
1i7d LYS    8 A 37.79 0.000 5.1 0.0 - 4 TS  stabilises negative charge on phosphate intermediate 0 
1i7d TYR  328 A 33.25 0.000 10.9 0.0 - 4 NU  attacks phosphate to form tetrahedral intermediate 0 
1i7d GLU    7 A 41.87 0.000 1.4 0.0 - 1 AB  donates proton to leaving 3-prime O group, plus might activate water to hydrolyse covalent intermediate 0 
1eug ASP   64 A 15.70 0.991 19.4 0.0 S 1 AW  deprotonates incoming water nucleophile for attack on glycosyl bond 0 
1eug HIS  187 A 10.39 0.963 27.2 0.0 - 1 AB  protonates leaving group facilitating departure. 0 
1fug LYS  265 A 16.42 0.876 12.8 0.0 - 3 AW  activates water for attack on gamma phosphate of ATP 0 
1fug LYS  269 A 28.67 0.876 28.2 0.0 - 3 AG  protonates O5 of ATP 0 
1fug ASP  271 A 30.54 0.908 25.4 0.0 H 3 P  primes K265 0 
1fug HIS   14 B 28.71 0.547 16.7 0.0 - 3 AS  facilitates P-O cleavage 0 
1fug LYS  165 B 23.41 0.799 18.2 0.0 E 3 AS  facilitates P-O cleavage 0 
1fug ARG  244 B 21.09 0.879 7.6 0.0 - 3 TS  stabilises phosphate intermediate 0 
1fug LYS  245 B 20.23 0.899 11.4 0.0 - 3 TS  stabilises phosphate intermediate 0 
1gim ASP   13 A 17.26 0.582 34.9 1.2 - 1 AG  donates proton to substrate 0 
1gim HIS   41 A 14.44 0.614 10.1 0.0 E 1 TS,AG  stabilises phosphate intermediate, donates proton to it 0 
1gim GLN  224 A 12.09 0.729 11.4 0.0 S 1 TS  stabilises intermediate 0 
1gpr THR   66 A 9.38 0.935 14.9 0.0 T 0 P  orients H68 0 
1gpr HIS   68 A 6.94 1.000 0.8 0.0 - 2 TS  interacts with phosphorylated H83 and phosphoryl group, and may share a proton with the former 0 
1gpr HIS   83 A 7.70 1.000 7.1 0.0 E 2 TS  interacts with phosphorylated H83 and phosphoryl group, and may share a proton with the former 0 
1gpr GLY   85 A 7.19 1.000 0.0 0.0 S 0 P  orients H83 for phosphorylation 1 
1grc ASN  106 A 9.28 0.976 8.8 0.0 E 1 TS  stabilises oxyanion hole 0 
1grc HIS  108 A 12.96 0.975 21.9 0.0 E 1 TS  makes strong hydrogen bond with formyl oxygen, stabilises oxyanion 0 
1grc SER  135 A 27.95 0.713 0.0 0.0 E 0 P  primes H108 0 
1grc ASP  144 A 27.76 0.970 32.0 0.0 T 3 TS,AW  stabilises protonated form of folate, then protonates N10 via water 0 
1iph HIS  128 A 2.67 0.837 23.0 0.0 S 1 AB  accepts proton from H2O2 and donates to to the other oxygen of H2O2 bound to N201 0 
1iph SER  167 A 2.01 0.863 4.7 0.0 E 1 P  primes H128 0 
1iph ASN  201 A 6.92 0.863 9.5 0.0 E 1 TS  binds other oxygen which accepts a proton 0 
1kas CYS  163 A 22.17 0.953 2.1 0.0 G 2 NU  attacks at carbonyl group of substrate 0 
1kas HIS  303 A 31.41 0.963 10.2 0.0 - 2 TS  involved in decarboxylation and stabilisation of carbanion intermediate 0 
1kas HIS  340 A 22.18 0.963 0.7 0.0 B 2 P  abstracts proton from C163 0 
1kas PHE  400 A 35.24 0.534 14.7 0.0 T 2 TS  charge stabilisation 1 
1kra HIS  219 C 7.92 0.784 1.0 0.0 E 0 AS  polarises urea carbonyl 0 
1kra ASP  221 C 9.37 0.783 0.4 0.0 G 2 P  affects pka of H320 0 
1kra HIS  320 C 25.27 0.366 2.2 0.0 - 2 AG  Donates proton to leaving NH2 group 0 
1kra ARG  336 C 18.55 0.362 0.1 0.0 - 0 P  affects pka of H320 0 
1lnh ASN  713 A 13.87 0.644 0.0 0.0 H 0 AS,AB,TS  base assisting in net hydrogen abstraction from substrate, could also play a role in transition state stabilisation (sdm). 0 
1mas ASP   14 A 17.41 0.750 15.7 0.0 H 1 P  primes H241 0 
1mas ASN  168 A 6.18 1.000 12.2 0.0 H 1 TS  stabilises riboxocarbenium ion 0 
1mas HIS  241 A 8.31 0.587 25.1 0.0 - 1 AG  protonates hypoxanthine leaving group 0 
1mhy CYS  151 D 9.55 0.000 1.5 0.0 H 0 RD  radical or redox function (analogy with R2) 0 
1mhy THR  213 D 17.43 0.000 5.5 0.0 H 0 AB  only protonated side chanin in the pocket -> could supply protons needed during catalysis 0 
1mla SER   92 A 11.21 1.000 14.0 0.0 - 1 NU  nucleophile responsible for transfer 0 
1mla HIS  201 A 12.01 1.000 3.7 0.0 T 1 P  deprotonates S92 0 
1mla GLN  250 A 11.98 0.596 0.5 0.0 H 0 P  primes H201 via C=O. 1 
1mpy HIS  199 A 19.73 1.000 10.0 5.0 - 5 AB  donates proton to bridged oxygen molecule 0 
1mpy HIS  246 A 9.14 0.944 12.6 1.7 - 5 AS  directs oxygen molecule so that it is approximately parallel to the C2-C3 bond 0 
1mpy TYR  255 A 16.27 0.525 2.4 0.0 E 5 AS  directs oxygen molecule so that it is approximately parallel to the C2-C3 bond 0 
1nsp LYS   16 A 19.86 0.967 10.2 0.0 - 1 AS,TS  stabilise transition state by positioning of OH group of substrate 0 
1nsp ASN  119 A 17.17 0.971 8.8 0.0 - 1 AS,TS  stabilise transition state by positioning of OH group of substrate 0 
1nsp HIS  122 A 24.30 0.951 18.1 0.0 E 1 NU  nucleophile attacks ATP at the gamma phosphate 0 
1pfk GLY   11 A 22.46 0.358 20.7 0.0 S 1 TS  stabilise pentavalent co-ordinate transition state 1 
1pfk ARG   72 A 49.42 0.934 51.9 26.6 - 1 TS  stabilise pentavalent co-ordinate transition state 0 
1pfk THR  125 A 12.94 0.730 11.2 0.0 - 1 TS  stabilise pentavalent co-ordinate transition state 0 
1pfk ASP  127 A 28.82 0.674 13.7 0.0 T 1 BG  abstracts proton from 1-OH of substrate 0 
1pfk ARG  171 A 54.93 0.653 48.8 31.0 T 1 TS  stabilise pentavalent co-ordinate transition state 0 
1pkn ARG   72 A 21.70 0.810 9.3 3.8 E 1 AB  potential proton relay for acid/base catalysis 0 
1pkn ARG  119 A 39.74 0.784 22.8 22.8 B 1 AS  leaving group activation by positive charge in the direction of phosphoryl transfer from ATP 0 
1pkn LYS  269 A 18.56 0.899 5.6 0.0 E 1 AS,TS  leaving group activation and also promotes the enolisation of bound pyruvate 0 
1pkn THR  327 A 24.73 0.885 23.7 14.0 S 1 AB  potential proton relay for acid/base catalysis 0 
1pkn SER  361 A 19.11 0.822 26.4 25.9 S 1 AB  potential proton relay for acid/base catalysis 0 
1pkn GLU  363 A 14.17 0.869 1.4 1.4 T 1 AB  potential proton relay for acid/base catalysis 0 
1qpr LYS  140 A 14.41 1.000 32.2 7.1 - 1 TS  guides movement of intermediate by repulsion of C1-O4 bond 0 
1qpr GLU  201 A 30.78 0.951 9.7 2.0 E 1 TS  stabilise positively charged oxocarbonium intermediate 0 
1qpr ASP  222 A 25.30 1.000 22.1 7.3 E 1 TS  stabilise positively charged oxocarbonium intermediate 0 
1qpr ARG  105 B 22.34 0.973 13.8 4.7 H 1 TS  stabilise negative charge of pyrophosphate leaving group 0 
1qum GLU  261 A 23.52 0.867 17.6 0.0 - 1 AW  activates Zn-bound OH for nucleophilic attack 0 
1req TYR   89 A 35.92 0.576 32.2 8.5 E 1 TS  Drives adenosyl off cobalt. Also guides stereochemistry of reaction and stabilises radical intermediates 0 
1req HIS  244 A 24.29 0.610 12.0 0.2 H 1 AG,TS  general acid interacting with migrating group, also stabilises transition state 0 
1req LYS  604 A 30.85 0.270 0.1 0.1 - 1 AC  compensates charge on His/Asp forming Co bond 0 
1req ASP  608 A 34.65 0.254 3.1 3.1 - 1 AC  maintains Co-His bond length 0 
1req HIS  610 A 33.42 0.255 51.1 1.6 - 1 AC Forms a bond to Co encouraging it to adopt Co(II) 0 
1tyf GLY   68 A 18.82 0.965 33.9 0.0 B 1 TS  stabilises oxyanion hole 1 
1tyf SER   97 A 21.92 0.927 20.7 0.0 - 1 NU  nucleophilic attack on carbonyl carbon 0 
1tyf MET   98 A 23.50 0.762 3.1 0.0 H 1 TS  stabilises oxyanion hole 1 
1tyf HIS  122 A 28.46 0.919 23.8 0.0 - 7 P,AW,AB  Deprotonates nucleophile and then activates water for final hydrolysis step  0 
1tyf ASP  171 A 24.36 0.892 15.2 0.0 - 7 P  primes H122 0 
1ula HIS   86 A 12.94 0.922 18.7 11.7 - 1 BG  abstracs proton from phosphate 0 
1ula GLU   89 A 19.08 0.877 12.0 12.0 T 1 P  primes H86 0 
1ula ASN  243 A 36.44 0.916 26.5 26.5 E 1 TS  stabilises negative charge on purine base, and h-bond with N7 pulls electrons from the glycosidic bond onto the purine ring 0 
1uok ASP  199 A 12.43 0.933 9.8 0.0 - 1 NU  attacks sugar 0 
1uok GLU  255 A 18.42 0.930 8.4 0.0 E 1 AB,AW  protonates glycosidic O of scissile bond in first step, then deprotonates the attacking OH from water 0 
1uok ASP  329 A 16.50 0.990 18.2 0.0 T 1 TS  polarises O2, reduces electronegativity of 2-OH in positively charged transition step. Also strains sugar ring 0 
1uox ARG  176 A 18.31 1.000 22.1 17.8 - 1 AS  hold substrate in optimum orientation for catalysis to primary intermediate 0 
1uox GLN  228 A 15.97 1.000 5.4 0.9 H 1 AS  hold substrate in optimum orientation for catalysis to primary intermediate 0 
1zio LYS   13 A 7.56 0.296 10.4 0.4 H 1 TS  stabilises transferred phosphate group 0 
1zio ARG  127 A 9.73 0.940 19.0 2.5 E 1 TS  stabilises transferred phosphate group 0 
1zio ARG  160 A 13.44 0.889 18.4 10.3 - 1 TS  stabilises transferred phosphate group 0 
1zio ASP  162 A 7.89 0.909 10.1 5.8 G 7 TS  stabilises transferred phosphate group via interaction with arginine residues 0 
1zio ASP  163 A 8.96 0.921 0.0 0.0 G 8 TS  stabilises transferred phosphate group via interaction with arginine residues 0 
1zio ARG  171 A 5.57 0.912 9.0 0.0 H 1 TS  stabilises transferred phosphate group 0 
2hdh SER  137 A 40.59 0.991 31.0 0.0 S 2 AC  facilitates hydride transfer by stabilising the positive charge on C4 of NAD+ 0 
2hdh HIS  158 A 28.34 1.000 4.2 0.0 E 1 AB  abstracts proton from substrate 0 
2hdh GLU  170 A 24.98 1.000 0.1 0.0 E 0 P  primes H158 0 
2hdh ASN  208 A 27.94 0.780 15.3 0.0 H 1 TS  stabilises negatively charged O3 during transition state 0 
2hgs ARG  125 A 29.51 0.611 5.8 0.0 E 1 TS  neutralise negative charge on phosphate 1 
2hgs SER  151 A 34.58 0.611 16.7 0.2 - 1 TS  stabilise charge on tetrahedral adduct 1 
2hgs GLY  369 A 33.76 0.885 52.4 8.5 S 1 TS  stabilise pentavalent phosphate intermediate 1 
2hgs ARG  450 A 31.30 0.885 13.2 2.7 E 1 TS  neutralise negative charge on phosphate 1 
2jcw HIS   63 A 15.75 1.000 5.1 0.0 B 3 TS  stabilises transition state 0 
2jcw ARG  143 A 14.70 0.731 30.6 0.0 - 2 TS  stabilises transition state 0 
2phk ASP  149 A 13.76 1.000 7.4 5.1 - 1 AB,AS  removes proton from substrate, which then goes on to attack phosphate group of ATP 0 
2phk LYS  151 A 11.53 1.000 4.9 0.7 - 1 TS  stabilises pentavalent phosphate intermediate 0 
3eca THR   12 A 23.52 0.468 0.0 0.0 G 1 NU,TS  either nucleophile or transition state 0 
3eca TYR   25 A 43.77 0.490 15.1 15.1 - 1 P  proton abstraction from T12 0 
3eca THR   89 A 8.38 0.983 0.0 0.0 T 1 NU,TS  either nucleophile or transition state 0 
3eca ASP   90 A 9.48 1.000 0.7 0.7 T 1 P  activates nucleophile 0 
3eca LYS  162 A 10.29 1.000 2.3 2.3 E 1 P  activates nucleophile 0 
8pch GLN   19 A 10.06 0.380 6.4 0.0 - 3 P  primes H159 0 
8pch CYS   25 A 9.19 0.978 7.0 0.0 H 3 NU  attacks carbonyl carbon of substrate 0 
8pch HIS  159 A 12.19 1.000 24.8 0.0 E 3 P,AW,AB  deprotonates nucleophile and water 0 
8tln GLU  143 E 13.90 0.882 1.0 0.9 H 1 AW  promotes attack of water on scissile peptide 0 
8tln HIS  231 E 16.81 0.963 14.2 13.9 T 1 AG  donates proton to peptide nitrogen forming tetrahedral intermediate 0 
9pap GLN   19 A 10.18 0.415 7.3 0.0 - 1 TS  stabilises oxyanion hole 0 
9pap CYS   25 A 8.59 0.982 10.4 0.0 H 1 NU  attacks carbonyl carbon of scissile peptide bond 0 
9pap HIS  159 A 13.92 0.993 6.9 0.0 E 1 P,AW,AB  primes C25 and then activates water for hydrolysis of intermediate 0 
9pap ASN  175 A 10.34 1.000 2.7 0.0 - 8 P  primes H159 0 
2bbk ASP   32 L 12.30 0.000 9.1 0.0 E 1 BG  potential proton transfer 0 
2bbk TRP   57 L 13.52 0.000 1.1 0.0 E 0 AC  form TTQ 0 
2bbk ASP   76 L 16.75 0.000 0.3 0.0 E 0 BG  proton transfer 0 
2bbk TRP  108 L 10.86 0.000 6.1 0.0 - 2 AC  form TTQ 0 
2bbk TYR  119 L 10.52 0.000 1.2 0.0 E 0 BG  potential proton transfer 0 
2bbk THR  122 L 11.08 0.000 1.3 0.0 E 0 BG  potential proton transfer 0 
1lcb GLU   60 A 4.28 0.000 9.6 9.3 H 2 AB  proton source for ring opening step 0 
1lcb CYS  198 A 3.86 0.000 19.6 0.0 - 3 NU  nucleophile 0 
1lcb SER  219 A 5.45 0.000 7.2 0.0 E 2 AB  proton transfer 0 
1lcb ASP  221 A 3.44 0.000 19.3 0.0 E 2 AB,TS  involved in breakdown of ternary covalent intermediate, stabilises enolate form of cofactor 0 
1lcb ASP  257 A 3.44 0.000 1.0 1.0 E 0 P  primes H259 0 
1lcb HIS  259 A 6.12 0.000 1.6 0.1 E 2 P,AW,AB  proton acceptor activating C198 0 
1lcb ARG  178 B 8.31 0.000 15.1 4.7 S 2 AB  proton transfer 0 
1e2a HIS   78 A 14.04 0.000 47.5 0.0 H 0 MO,NU  phosphorylated residue 0 
1e2a GLN   80 A 17.82 0.000 20.6 0.0 H 1 AW  hydrogen bond water which primes H78 0 
1e2a ASP   81 A 16.57 0.000 55.4 0.0 H 1 AW  hydrogen bond water which primes H78 0 
1e2a HIS   82 A 29.40 0.000 25.0 0.0 H 0 TS  stabilises H78 when phosphorylated 0 
1ae7 GLY   30 A 32.14 0.000 51.1 0.0 S 3 TS  stabilises oxyanion hole 1 
1ae7 HIS   48 A 8.56 0.000 10.8 0.0 H 8 AW  activates OH2 for nucleophilic attack 0 
1ae7 ASP   99 A 7.62 0.000 0.0 0.0 H 0 P  primes H48 0 
1nba ASP   51 A 12.06 0.000 0.0 0.0 S 3 P  alters pKA of C177 0 
1nba LYS  144 A 11.24 0.000 1.0 0.0 E 6 P  alters pKA of C177 0 
1nba ALA  172 A 12.95 0.000 0.3 0.0 E 3 TS  stabilise oxyanion hole 1 
1nba THR  173 A 15.69 0.000 3.9 0.0 - 3 TS  stabilise oxyanion hole 1 
1nba CYS  177 A 13.89 0.000 8.6 0.0 H 3 NU  nucleophile 0 
1aw8 TYR   58 B 10.46 0.000 4.3 0.0 E 4 BG  deprotonates subst1rate 0 
1cb8 HIS  225 A 22.82 0.000 23.2 0.0 S 1 BG  abstracts proton from substrate  0 
1cb8 TYR  234 A 21.65 0.000 14.8 0.0 H 1 AB  abstracts proton from substrate / protonates leaving group 0 
1cb8 ARG  288 A 22.04 0.000 11.7 0.0 G 1 TS  stabilise negatively charged transition state 0 
1bjp PRO    1 A 12.12 0.000 26.9 9.0 - 2 BG  deprotonates substrate 1 
1bjp PHE   50 A 10.24 0.000 9.1 1.4 - 9 P  provides a hydrophobic environment to lower the pKA of P1 0 
1bjp ARG   39 B 17.36 0.000 12.3 6.7 E 3 TS  stabilises transition state intermediate 0 
1gog CYS  228 A 11.38 0.000 1.2 0.0 S 0 RD  radical formation 0 
1gog TYR  272 A 9.53 0.000 2.8 0.0 S 0 RD  radical formation 0 
1gog TRP  290 A 14.29 0.000 16.6 0.0 S 0 TS  stacks against Y272 to stabilise free radical 0 
1gog TYR  495 A 13.84 0.000 4.2 0.0 T 0 AB  hydrogen transfer 0 
2thi CYS  113 A 21.42 0.000 11.1 0.0 E 3 NU  nucleophile 0 
2thi GLU  241 A 18.61 0.000 4.6 0.0 - 1 P  lowers pka of C113 0 
2pda GLU   64 A 5.64 0.066 5.2 0.6 H 1 AC  activates cofactor 0 
1cqq HIS   40 A 14.57 0.000 41.7 17.6 G 1 AW,P  activates nucleophile and water 0 
1cqq GLU   71 A 17.54 0.000 9.5 1.2 E 1 P  primes H40 0 
1cqq GLY  145 A 16.21 0.000 31.8 12.7 T 7 TS  stabilises oxyanion hole 1 
1cqq CYS  147 A 13.43 0.000 15.5 0.1 T 1 NU  nucleophile attacking carbonyl carbon of scissile peptide bond 0 
