# Supplementary material for: SitesIdentify: a protein functional site prediction tool
Source: BMC Bioinformatics. 2009 Nov 18;10:379. doi: 10.1186/1471-2105-10-379 (PMC2783165; doi:10.1186/1471-2105-10-379)
Supplement: Additional file 1 — SitesIdentify source code. Compressed file containing the source code for SitesIdentify. [file 1471-2105-10-379-S1.gz › SI_export/progdata/BIOLIST_2feb06.txt]

05c1   SKIP  no coordinates
0acd   SKIP  no coordinates
0acs   SKIP  no coordinates
0ad2   SKIP  no coordinates
0af1   SKIP  no coordinates
0afp   SKIP  no coordinates
0akn   SKIP  no coordinates
0ald   SKIP  no coordinates
0an8   SKIP  no coordinates
0aui   SKIP  no coordinates
0c3a   SKIP  no coordinates
0cci   SKIP  no coordinates
0cdi   SKIP  no coordinates
0cn2   SKIP  no coordinates
0cpc   SKIP  no coordinates
0cpn   SKIP  no coordinates
0cps   SKIP  no coordinates
0cpt   SKIP  no coordinates
0dac   SKIP  no coordinates
0dch   SKIP  no coordinates
0df5   SKIP  no coordinates
0eap   SKIP  no coordinates
0epc   SKIP  no coordinates
0esc   SKIP  no coordinates
0esz   SKIP  no coordinates
0fmt   SKIP  no coordinates
0gcb   SKIP  no coordinates
0gci   SKIP  no coordinates
0glm   SKIP  no coordinates
0hbg   SKIP  no coordinates
0hbt   SKIP  no coordinates
0hrs   SKIP  no coordinates
0ig1   SKIP  no coordinates
0ilt   SKIP  no coordinates
0in1   SKIP  no coordinates
0in2   SKIP  no coordinates
0in3   SKIP  no coordinates
0in4   SKIP  no coordinates
0lpc   SKIP  no coordinates
0lz5   SKIP  no coordinates
0lz6   SKIP  no coordinates
0lze   SKIP  no coordinates
0lzg   SKIP  no coordinates
0lzt   SKIP  no coordinates
0maa   SKIP  no coordinates
0mbm   SKIP  no coordinates
0mmd   SKIP  no coordinates
0mts   SKIP  no coordinates
0pal   SKIP  no coordinates
0pb1   SKIP  no coordinates
0pec   SKIP  no coordinates
0pgl   SKIP  no coordinates
0ppa   SKIP  no coordinates
0rbi   SKIP  no coordinates
0rbs   SKIP  no coordinates
0ria   SKIP  no coordinates
0ric   SKIP  no coordinates
0rif   SKIP  no coordinates
0rnb   SKIP  no coordinates
0roy   SKIP  no coordinates
0rpl   SKIP  no coordinates
0rsa   SKIP  no coordinates
0rst   SKIP  no coordinates
0sbp   SKIP  no coordinates
0sde   SKIP  no coordinates
0tec   SKIP  no coordinates
0tel   SKIP  no coordinates
0tfd   SKIP  no coordinates
0tmv   SKIP  no coordinates
0tr1   SKIP  no coordinates
0tt4   SKIP  no coordinates
0zgp   SKIP  no coordinates
0zin   SKIP  no coordinates
100d ASU-COMPLEX  Oligomeric file of type   DIMERIC
101d ASU-COMPLEX  Oligomeric file of type   DIMERIC
101m SYMMETRY-COMPLEX  Oligomeric file of type HEXAMERIC
102d ASU-COMPLEX  Oligomeric file of type   DIMERIC
102l SYMMETRY-COMPLEX  Oligomeric file of type   DIMERIC
102m SYMMETRY-COMPLEX  Oligomeric file of type HEXAMERIC
103d SKIP-NOT-XRAY EXPDTA NMR
103l SYMMETRY-COMPLEX  Oligomeric file of type   DIMERIC
103m SYMMETRY-COMPLEX  Oligomeric file of type HEXAMERIC
104d SKIP-NOT-XRAY EXPDTA NMR
104l SPLIT-ASU into   2 Oligomeric files of type   COMPLEX
104m SKIP WATER
105d SKIP-NOT-XRAY EXPDTA NMR
105m SKIP WATER
106d SKIP-NOT-XRAY EXPDTA NMR
106m SYMMETRY-COMPLEX  Oligomeric file of type HEXAMERIC
107d SKIP-NOT-XRAY EXPDTA NMR
107l SYMMETRY-COMPLEX  Oligomeric file of type   DIMERIC
107m SYMMETRY-COMPLEX  Oligomeric file of type HEXAMERIC
108d SKIP-NOT-XRAY EXPDTA NMR
108l SYMMETRY-COMPLEX  Oligomeric file of type   DIMERIC
108m SYMMETRY-COMPLEX  Oligomeric file of type HEXAMERIC
109d ASU-COMPLEX  Oligomeric file of type   DIMERIC
109l SYMMETRY-COMPLEX  Oligomeric file of type   DIMERIC
109m SYMMETRY-COMPLEX  Oligomeric file of type HEXAMERIC
10gs ASU-COMPLEX  Oligomeric file of type   TETRAMERIC
10mh SYMMETRY-COMPLEX  Oligomeric file of type NONAMERIC
110d SYMMETRY-COMPLEX  Oligomeric file of type   DIMERIC
110l SYMMETRY-COMPLEX  Oligomeric file of type   DIMERIC
110m SYMMETRY-COMPLEX  Oligomeric file of type HEXAMERIC
111d ASU-COMPLEX  Oligomeric file of type   DIMERIC
111l SYMMETRY-COMPLEX  Oligomeric file of type   DIMERIC
111m SYMMETRY-COMPLEX  Oligomeric file of type HEXAMERIC
112d ASU-COMPLEX  Oligomeric file of type   DIMERIC
112l SYMMETRY-COMPLEX  Oligomeric file of type   DIMERIC
112m SYMMETRY-COMPLEX  Oligomeric file of type HEXAMERIC
113d ASU-COMPLEX  Oligomeric file of type   DIMERIC
113l SYMMETRY-COMPLEX  Oligomeric file of type   DIMERIC
114d ASU-COMPLEX  Oligomeric file of type   DIMERIC
114l SYMMETRY-COMPLEX  Oligomeric file of type   DIMERIC
115d ASU-COMPLEX  Oligomeric file of type   DIMERIC
115l SYMMETRY-COMPLEX  Oligomeric file of type   DIMERIC
116d SYMMETRY-COMPLEX  Oligomeric file of type   DIMERIC
117d SYMMETRY-COMPLEX  Oligomeric file of type   DIMERIC
117e ASU-COMPLEX  Oligomeric file of type DIMERIC
118d SYMMETRY-COMPLEX  Oligomeric file of type   DIMERIC
118l SYMMETRY-COMPLEX  Oligomeric file of type   DIMERIC
119d SYMMETRY-COMPLEX  Oligomeric file of type   TETRAMERIC
119l SYMMETRY-COMPLEX  Oligomeric file of type   DIMERIC
11as ASU-COMPLEX  Oligomeric file of type   TETRAMERIC
11ba ASU-COMPLEX  Oligomeric file of type   DIMERIC
11bg ASU-COMPLEX  Oligomeric file of type   DIMERIC
11gs ASU-COMPLEX  Oligomeric file of type   DIMERIC
120l SYMMETRY-COMPLEX  Oligomeric file of type   DIMERIC
121d ASU-COMPLEX  Oligomeric file of type   DIMERIC
121p SYMMETRY-COMPLEX  Oligomeric file of type   DIMERIC
122d ASU-COMPLEX  Oligomeric file of type   DIMERIC
122l SYMMETRY-COMPLEX  Oligomeric file of type   DIMERIC
123d SYMMETRY-COMPLEX  Oligomeric file of type DODECAMERIC
123l SYMMETRY-COMPLEX  Oligomeric file of type   DIMERIC
124d SKIP-NOT-XRAY EXPDTA NMR
125d SKIP-NOT-XRAY EXPDTA NMR
125l SYMMETRY-COMPLEX  Oligomeric file of type   DIMERIC
126d ASU-COMPLEX  Oligomeric file of type   DIMERIC
126l SYMMETRY-COMPLEX  Oligomeric file of type   DIMERIC
127d ASU-COMPLEX  Oligomeric file of type   DIMERIC
127l SYMMETRY-COMPLEX  Oligomeric file of type   DIMERIC
128d ASU-COMPLEX  Oligomeric file of type   DIMERIC
128l SYMMETRY-COMPLEX  Oligomeric file of type   DIMERIC
129d ASU-COMPLEX  Oligomeric file of type   DIMERIC
129l SYMMETRY-COMPLEX  Oligomeric file of type   DIMERIC
12as ASU-COMPLEX  Oligomeric file of type   TETRAMERIC
12ca SKIP WATER
12e8 SPLIT-ASU into   2 Oligomeric files of type   DIMERIC
12gs ASU-COMPLEX  Oligomeric file of type TETRAMERIC
130d ASU-COMPLEX  Oligomeric file of type   DIMERIC
130l SYMMETRY-COMPLEX  Oligomeric file of type   DIMERIC
131d ASU-COMPLEX  Oligomeric file of type   DIMERIC
131l SYMMETRY-COMPLEX  Oligomeric file of type   DIMERIC
132d SKIP-NOT-XRAY EXPDTA NMR
132l SKIP WATER
133d ASU-COMPLEX  Oligomeric file of type   DIMERIC
133l SKIP WATER
134d SKIP-NOT-XRAY EXPDTA NMR
134l SKIP WATER
135d SKIP-NOT-XRAY EXPDTA NMR
135l SKIP WATER
136d SKIP-NOT-XRAY EXPDTA NMR
137d ASU-COMPLEX  Oligomeric file of type   DIMERIC
137l ASU-COMPLEX  Oligomeric file of type   DIMERIC
138d SYMMETRY-COMPLEX  Oligomeric file of type   DIMERIC
138l SYMMETRY-COMPLEX  Oligomeric file of type   DIMERIC
139d SKIP-NOT-XRAY EXPDTA NMR
139l SYMMETRY-COMPLEX  Oligomeric file of type   DIMERIC
13gs ASU-COMPLEX  Oligomeric file of type TETRAMERIC
13pk SPLIT-ASU into   2 Oligomeric files of type   DIMERIC
140d SKIP-NOT-XRAY EXPDTA NMR
140l SYMMETRY-COMPLEX  Oligomeric file of type   DIMERIC
141d SKIP-NOT-XRAY EXPDTA NMR
141l SYMMETRY-COMPLEX  Oligomeric file of type   DIMERIC
142d SKIP-NOT-XRAY EXPDTA NMR
142l SYMMETRY-COMPLEX  Oligomeric file of type   DIMERIC
143d SKIP-NOT-XRAY EXPDTA NMR
143l SYMMETRY-COMPLEX  Oligomeric file of type   DIMERIC
144d ASU-COMPLEX  Oligomeric file of type   DIMERIC
144l SYMMETRY-COMPLEX  Oligomeric file of type   DIMERIC
145d SPLIT-ASU into   2 Oligomeric files of type   DIMERIC
145l SYMMETRY-COMPLEX  Oligomeric file of type   DIMERIC
146d SKIP-NOT-XRAY EXPDTA NMR
146l SYMMETRY-COMPLEX  Oligomeric file of type   DIMERIC
147l SYMMETRY-COMPLEX  Oligomeric file of type   DIMERIC
148d SKIP-NOT-XRAY EXPDTA NMR
148l ASU-COMPLEX  Oligomeric file of type   DIMERIC
149d SKIP-NOT-XRAY EXPDTA NMR
149l SKIP WATER
14gs ASU-COMPLEX  Oligomeric file of type   DIMERIC
14ps ASU-COMPLEX  Oligomeric file of type   TETRAMERIC
150d ASU-COMPLEX  Oligomeric file of type   DIMERIC
150l SPLIT-ASU into   4 Oligomeric files of type   COMPLEX
151d SYMMETRY-COMPLEX  Oligomeric file of type DIMERIC
151l SYMMETRY-COMPLEX  Oligomeric file of type   TRIMERIC
152d SYMMETRY-COMPLEX  Oligomeric file of type   DIMERIC
152l SKIP WATER
153d ASU-COMPLEX  Oligomeric file of type   DIMERIC
153l SKIP WATER
154d ASU-COMPLEX  Oligomeric file of type   DIMERIC
154l SKIP WATER
155c ASU-COMPLEX  Oligomeric file of type MONOMERIC
155l SYMMETRY-COMPLEX  Oligomeric file of type   DIMERIC
156d SKIP-NOT-XRAY EXPDTA NMR
156l SYMMETRY-COMPLEX  Oligomeric file of type   DIMERIC
157d ASU-COMPLEX  Oligomeric file of type   DIMERIC
157l SYMMETRY-COMPLEX  Oligomeric file of type   DIMERIC
158d ASU-COMPLEX  Oligomeric file of type   DIMERIC
158l SYMMETRY-COMPLEX  Oligomeric file of type   DIMERIC
159d SYMMETRY-COMPLEX  Oligomeric file of type   DIMERIC
159l SYMMETRY-COMPLEX  Oligomeric file of type   DIMERIC
15c8 ASU-COMPLEX  Oligomeric file of type   DIMERIC
160d ASU-COMPLEX  Oligomeric file of type   DIMERIC
160l SYMMETRY-COMPLEX  Oligomeric file of type   DIMERIC
161d ASU-COMPLEX  Oligomeric file of type   DIMERIC
161l SYMMETRY-COMPLEX  Oligomeric file of type   DIMERIC
162l SYMMETRY-COMPLEX  Oligomeric file of type   DIMERIC
163d SKIP-NOT-XRAY EXPDTA THEORETICAL MODEL
163l SYMMETRY-COMPLEX  Oligomeric file of type   DIMERIC
164l SYMMETRY-COMPLEX  Oligomeric file of type   DIMERIC
165d ASU-COMPLEX  Oligomeric file of type   DIMERIC
165l SYMMETRY-COMPLEX  Oligomeric file of type   DIMERIC
166d ASU-COMPLEX  Oligomeric file of type DIMERIC
166l SYMMETRY-COMPLEX  Oligomeric file of type   DIMERIC
167d SYMMETRY-COMPLEX  Oligomeric file of type   TETRAMERIC
167l SPLIT-ASU into   2 Oligomeric files of type   COMPLEX
168d ASU-COMPLEX  Oligomeric file of type   DIMERIC
168l SPLIT-ASU into   5 Oligomeric files of type   COMPLEX
169d SKIP-NOT-XRAY EXPDTA NMR
169l SPLIT-ASU into   5 Oligomeric files of type   COMPLEX
16gs ASU-COMPLEX  Oligomeric file of type   DIMERIC
16pk ASU-COMPLEX  Oligomeric file of type MONOMERIC
16vp ASU-COMPLEX  Oligomeric file of type MONOMERIC
170d SKIP-NOT-XRAY EXPDTA NMR
170l SYMMETRY-COMPLEX  Oligomeric file of type   DIMERIC
171d SKIP-NOT-XRAY EXPDTA NMR
171l ASU-COMPLEX  Oligomeric file of type MONOMERIC
172d SPLIT-ASU into   2 Oligomeric files of type   DIMERIC
172l SKIP WATER
173d SPLIT-SYMMETRY into   2 Oligomeric files of type   DIMERIC
173l SKIP WATER
174l SPLIT-ASU into   2 Oligomeric files of type   COMPLEX
175d SKIP-NOT-XRAY EXPDTA NMR
175l SPLIT-ASU into   2 Oligomeric files of type   COMPLEX
176d SKIP-NOT-XRAY EXPDTA NMR
176l SPLIT-ASU into   2 Oligomeric files of type   COMPLEX
177d SKIP-NOT-XRAY EXPDTA NMR
177l SYMMETRY-COMPLEX  Oligomeric file of type   DIMERIC
178d ASU-COMPLEX  Oligomeric file of type   DIMERIC
178l SYMMETRY-COMPLEX  Oligomeric file of type   TETRAMERIC
179d SKIP-NOT-XRAY EXPDTA NMR
179l SKIP WATER
17gs ASU-COMPLEX  Oligomeric file of type   DIMERIC
17ra SKIP-NOT-XRAY EXPDTA NMR
180d ASU-COMPLEX  Oligomeric file of type   DIMERIC
180l SPLIT-ASU into   2 Oligomeric files of type MONOMERIC
181d ASU-COMPLEX  Oligomeric file of type   DIMERIC
181l SYMMETRY-COMPLEX  Oligomeric file of type   DIMERIC
182d ASU-COMPLEX  Oligomeric file of type DIMERIC
182d ASU-COMPLEX  Oligomeric file of type DIMERIC
182d ASU-COMPLEX  Oligomeric file of type DIMERIC
182l SYMMETRY-COMPLEX  Oligomeric file of type   DIMERIC
183d SYMMETRY-COMPLEX  Oligomeric file of type   DIMERIC
183l SYMMETRY-COMPLEX  Oligomeric file of type   DIMERIC
184d SYMMETRY-COMPLEX  Oligomeric file of type   DIMERIC
184l SYMMETRY-COMPLEX  Oligomeric file of type   DIMERIC
185d SKIP-NOT-XRAY EXPDTA NMR
185l SYMMETRY-COMPLEX  Oligomeric file of type   DIMERIC
186d SKIP-NOT-XRAY EXPDTA NMR
186l SYMMETRY-COMPLEX  Oligomeric file of type   DIMERIC
187d SYMMETRY-COMPLEX  Oligomeric file of type   DIMERIC
187l SYMMETRY-COMPLEX  Oligomeric file of type   DIMERIC
188d SYMMETRY-COMPLEX  Oligomeric file of type   DIMERIC
188l SYMMETRY-COMPLEX  Oligomeric file of type   DIMERIC
189d SYMMETRY-COMPLEX  Oligomeric file of type   DIMERIC
189l SKIP WATER
18gs ASU-COMPLEX  Oligomeric file of type   DIMERIC
190d SPLIT-ASU into   2 Oligomeric files of type   TETRAMERIC
190l SYMMETRY-COMPLEX  Oligomeric file of type DIMERIC
1914 SYMMETRY-COMPLEX  Oligomeric file of type   DIMERIC
191d ASU-COMPLEX  Oligomeric file of type   TETRAMERIC
191l SYMMETRY-COMPLEX  Oligomeric file of type DIMERIC
192d ASU-COMPLEX  Oligomeric file of type   DIMERIC
192l SYMMETRY-COMPLEX  Oligomeric file of type DIMERIC
193d SKIP-NOT-XRAY EXPDTA NMR
193l SYMMETRY-COMPLEX  Oligomeric file of type   DIMERIC
194d ASU-COMPLEX  Oligomeric file of type   DIMERIC
194l SYMMETRY-COMPLEX  Oligomeric file of type   DIMERIC
195d ASU-COMPLEX  Oligomeric file of type   DIMERIC
195l SYMMETRY-COMPLEX  Oligomeric file of type   DIMERIC
196d ASU-COMPLEX  Oligomeric file of type   DIMERIC
196l SYMMETRY-COMPLEX  Oligomeric file of type   DIMERIC
197d ASU-COMPLEX  Oligomeric file of type   DIMERIC
197l SYMMETRY-COMPLEX  Oligomeric file of type   DIMERIC
198d SPLIT-ASU into   2 Oligomeric files of type   DIMERIC
198l SYMMETRY-COMPLEX  Oligomeric file of type   DIMERIC
199d SKIP-NOT-XRAY EXPDTA NMR
199l SYMMETRY-COMPLEX  Oligomeric file of type   DIMERIC
19gs ASU-COMPLEX  Oligomeric file of type   DIMERIC
19hc ASU-COMPLEX  Oligomeric file of type   DIMERIC
1a00 ASU-COMPLEX  Oligomeric file of type   TETRAMERIC
1a01 ASU-COMPLEX  Oligomeric file of type TETRAMERIC
1a02 ASU-COMPLEX  Oligomeric file of type PENTAMERIC
1a03 SKIP-NOT-XRAY EXPDTA NMR
1a04 SPLIT-ASU into   2 Oligomeric files of type   COMPLEX
1a05 ASU-COMPLEX  Oligomeric file of type   DIMERIC
1a06 SYMMETRY-COMPLEX  Oligomeric file of type   DIMERIC
1a07 ASU-COMPLEX  Oligomeric file of type TETRAMERIC
1a08 SPLIT-ASU into   2 Oligomeric files of type   DIMERIC
1a09 SPLIT-ASU into   2 Oligomeric files of type DIMERIC
1a0a ASU-COMPLEX  Oligomeric file of type TETRAMERIC
1a0b SKIP WATER
1a0c ASU-COMPLEX  Oligomeric file of type   TETRAMERIC
1a0d ASU-COMPLEX  Oligomeric file of type   TETRAMERIC
1a0e SYMMETRY-COMPLEX  Oligomeric file of type   TETRAMERIC
1a0f ASU-COMPLEX  Oligomeric file of type   DIMERIC
1a0g ASU-COMPLEX  Oligomeric file of type   DIMERIC
1a0h ASU-COMPLEX  Oligomeric file of type HEXAMERIC
1a0i SKIP WATER
1a0j ASU-COMPLEX  Oligomeric file of type   TETRAMERIC
1a0k SKIP WATER
1a0l ASU-COMPLEX  Oligomeric file of type   TETRAMERIC
1a0m ASU-COMPLEX  Oligomeric file of type DIMERIC
1a0n SKIP-NOT-XRAY EXPDTA NMR
1a0o SPLIT-ASU into   4 Oligomeric files of type   DIMERIC
1a0p SKIP WATER
1a0q ASU-COMPLEX  Oligomeric file of type   DIMERIC
1a0r ASU-COMPLEX  Oligomeric file of type   TRIMERIC
1a0s ASU-COMPLEX  Oligomeric file of type   TRIMERIC
1a0t ASU-COMPLEX  Oligomeric file of type   TRIMERIC
1a0u ASU-COMPLEX  Oligomeric file of type   TETRAMERIC
1a0v ASU-COMPLEX  Oligomeric file of type   TETRAMERIC
1a0w ASU-COMPLEX  Oligomeric file of type   TETRAMERIC
1a0x ASU-COMPLEX  Oligomeric file of type TETRAMERIC
1a0y ASU-COMPLEX  Oligomeric file of type   TETRAMERIC
1a0z ASU-COMPLEX  Oligomeric file of type   TETRAMERIC
1a10 ASU-COMPLEX  Oligomeric file of type   DIMERIC
1a11 SKIP-NOT-XRAY EXPDTA NMR
1a12 ASU-COMPLEX  Oligomeric file of type   TRIMERIC
1a13 SKIP-NOT-XRAY EXPDTA NMR
1a14 SYMMETRY-COMPLEX  Oligomeric file of type   DODECAMERIC
1a15 ASU-COMPLEX  Oligomeric file of type   DIMERIC
1a16 SYMMETRY-COMPLEX  Oligomeric file of type OCTAMERIC
1a17 SYMMETRY-COMPLEX  Oligomeric file of type   TETRAMERIC
1a18 SYMMETRY-COMPLEX  Oligomeric file of type   DIMERIC
1a19 ASU-COMPLEX  Oligomeric file of type   DIMERIC
1a1a ASU-COMPLEX  Oligomeric file of type   TETRAMERIC
1a1b SPLIT-ASU into   2 Oligomeric files of type DIMERIC
1a1c ASU-COMPLEX  Oligomeric file of type   TETRAMERIC
1a1d SKIP-NOT-XRAY EXPDTA NMR
1a1e SPLIT-ASU into   2 Oligomeric files of type DIMERIC
1a1f ASU-COMPLEX  Oligomeric file of type   TRIMERIC
1a1g SYMMETRY-COMPLEX  Oligomeric file of type   HEXAMERIC
1a1h SYMMETRY-COMPLEX  Oligomeric file of type   HEXAMERIC
1a1i ASU-COMPLEX  Oligomeric file of type   TRIMERIC
1a1j SYMMETRY-COMPLEX  Oligomeric file of type   HEXAMERIC
1a1k SYMMETRY-COMPLEX  Oligomeric file of type   HEXAMERIC
1a1l SYMMETRY-COMPLEX  Oligomeric file of type   HEXAMERIC
1a1m ASU-COMPLEX  Oligomeric file of type TRIMERIC
1a1n ASU-COMPLEX  Oligomeric file of type TRIMERIC
1a1o ASU-COMPLEX  Oligomeric file of type TRIMERIC
1a1p SKIP-NOT-XRAY EXPDTA NMR
1a1q SPLIT-ASU into   3 Oligomeric files of type   COMPLEX
1a1r SYMMETRY-COMPLEX  Oligomeric file of type   OCTAMERIC
1a1s SYMMETRY-COMPLEX  Oligomeric file of type   DODECAMERIC
1a1t SKIP-NOT-XRAY EXPDTA NMR
1a1u SKIP-NOT-XRAY EXPDTA NMR
1a1v ASU-COMPLEX  Oligomeric file of type   DIMERIC
1a1w SKIP-NOT-XRAY EXPDTA NMR
1a1x SYMMETRY-COMPLEX  Oligomeric file of type DIMERIC
1a1y ASU-COMPLEX  Oligomeric file of type   DIMERIC
1a1z SKIP-NOT-XRAY EXPDTA NMR
1a20 SKIP-NOT-XRAY EXPDTA THEORETICAL MODEL
1a21 SPLIT-ASU into   2 Oligomeric files of type   COMPLEX
1a22 ASU-COMPLEX  Oligomeric file of type   DIMERIC
1a23 SKIP-NOT-XRAY EXPDTA NMR
1a24 SKIP-NOT-XRAY EXPDTA NMR
1a25 ASU-COMPLEX  Oligomeric file of type   DIMERIC
1a26 SKIP WATER
1a27 SYMMETRY-COMPLEX  Oligomeric file of type   DIMERIC
1a28 SPLIT-ASU into   2 Oligomeric files of type   COMPLEX
1a29 SYMMETRY-COMPLEX  Oligomeric file of type DIMERIC
1a2a SPLIT-ASU into   2 Oligomeric files of type   TETRAMERIC
1a2b SYMMETRY-COMPLEX  Oligomeric file of type   DIMERIC
1a2c ASU-COMPLEX  Oligomeric file of type TETRAMERIC
1a2d SPLIT-ASU into   2 Oligomeric files of type   COMPLEX
1a2e ASU-COMPLEX  Oligomeric file of type   DIMERIC
1a2f SKIP WATER
1a2g SKIP WATER
1a2i SKIP-NOT-XRAY EXPDTA NMR
1a2j SKIP WATER
1a2k ASU-COMPLEX  Oligomeric file of type PENTAMERIC
1a2l SPLIT-ASU into   2 Oligomeric files of type   COMPLEX
1a2m SPLIT-ASU into   2 Oligomeric files of type   COMPLEX
1a2n SYMMETRY-COMPLEX  Oligomeric file of type TRIMERIC
1a2o SPLIT-ASU into   2 Oligomeric files of type   COMPLEX
1a2p SPLIT-ASU into   3 Oligomeric files of type   COMPLEX
1a2q SKIP WATER
1a2s SKIP-NOT-XRAY EXPDTA NMR
1a2t SKIP WATER
1a2u SKIP WATER
1a2v SPLIT-ASU into   4 Oligomeric files of type HEXAMERIC
1a2w ASU-COMPLEX  Oligomeric file of type   DIMERIC
1a2x SYMMETRY-COMPLEX  Oligomeric file of type TETRAMERIC
1a2y ASU-COMPLEX  Oligomeric file of type TRIMERIC
1a2z ASU-COMPLEX  Oligomeric file of type   TETRAMERIC
1a30 ASU-COMPLEX  Oligomeric file of type TRIMERIC
1a31 ASU-COMPLEX  Oligomeric file of type   TRIMERIC
1a32 SKIP WATER
1a33 SKIP WATER
1a34 VIRUS-COMPLEX
1a35 ASU-COMPLEX  Oligomeric file of type   TRIMERIC
1a36 ASU-COMPLEX  Oligomeric file of type   TRIMERIC
1a37 ASU-COMPLEX  Oligomeric file of type TETRAMERIC
1a38 ASU-COMPLEX  Oligomeric file of type   TETRAMERIC
1a39 SKIP WATER
1a3a SPLIT-ASU into   2 Oligomeric files of type   DIMERIC
1a3b ASU-COMPLEX  Oligomeric file of type TRIMERIC
1a3c SYMMETRY-COMPLEX  Oligomeric file of type DIMERIC
1a3d SYMMETRY-COMPLEX  Oligomeric file of type   TRIMERIC
1a3e ASU-COMPLEX  Oligomeric file of type TRIMERIC
1a3f ASU-COMPLEX  Oligomeric file of type   TRIMERIC
1a3g SYMMETRY-COMPLEX  Oligomeric file of type   HEXAMERIC
1a3h SKIP WATER
1a3i SYMMETRY-COMPLEX  Oligomeric file of type   COLLAGEN-POLYMER
1a3j SYMMETRY-COMPLEX  Oligomeric file of type   COLLAGEN-POLYMER
1a3k SKIP WATER
1a3l ASU-COMPLEX  Oligomeric file of type   DIMERIC
1a3m SKIP-NOT-XRAY EXPDTA NMR
1a3n ASU-COMPLEX  Oligomeric file of type   TETRAMERIC
1a3o ASU-COMPLEX  Oligomeric file of type   TETRAMERIC
1a3p SKIP-NOT-XRAY EXPDTA NMR
1a3q ASU-COMPLEX  Oligomeric file of type TETRAMERIC
1a3r ASU-COMPLEX  Oligomeric file of type   TRIMERIC
1a3s ASU-COMPLEX  Oligomeric file of type MONOMERIC
1a3t SKIP WATER
1a3u SKIP WATER
1a3v SKIP WATER
1a3w SYMMETRY-COMPLEX  Oligomeric file of type   TETRAMERIC
1a3x SYMMETRY-COMPLEX  Oligomeric file of type TETRAMERIC
1a3y ASU-COMPLEX  Oligomeric file of type   DIMERIC
1a3z SKIP WATER
1a40 SKIP WATER
1a41 SKIP WATER
1a42 SKIP WATER
1a43 SYMMETRY-COMPLEX  Oligomeric file of type   DIMERIC
1a44 SKIP WATER
1a45 SYMMETRY-COMPLEX  Oligomeric file of type DIMERIC
1a46 ASU-COMPLEX  Oligomeric file of type TETRAMERIC
1a47 SKIP WATER
1a48 SKIP WATER
1a49 SPLIT-ASU into   2 Oligomeric files of type   TETRAMERIC
1a4a SPLIT-ASU into   2 Oligomeric files of type   COMPLEX
1a4b ASU-COMPLEX  Oligomeric file of type   DIMERIC
1a4c SPLIT-ASU into   4 Oligomeric files of type MONOMERIC
1a4d SKIP-NOT-XRAY EXPDTA NMR
1a4e ASU-COMPLEX  Oligomeric file of type   TETRAMERIC
1a4f SYMMETRY-COMPLEX  Oligomeric file of type TETRAMERIC
1a4g SYMMETRY-COMPLEX  Oligomeric file of type   TETRAMERIC
1a4h SYMMETRY-COMPLEX  Oligomeric file of type   DIMERIC
1a4i ASU-COMPLEX  Oligomeric file of type   DIMERIC
1a4j SPLIT-ASU into   2 Oligomeric files of type   DIMERIC
1a4k SPLIT-ASU into   2 Oligomeric files of type   DIMERIC
1a4l SPLIT-ASU into   4 Oligomeric files of type   COMPLEX
1a4m SPLIT-ASU into   4 Oligomeric files of type   COMPLEX
1a4o SPLIT-ASU into   2 Oligomeric files of type   DIMERIC
1a4p SYMMETRY-COMPLEX  Oligomeric file of type   TETRAMERIC
1a4q SYMMETRY-COMPLEX  Oligomeric file of type   TETRAMERIC
1a4r SYMMETRY-COMPLEX  Oligomeric file of type   TETRAMERIC
1a4s ASU-COMPLEX  Oligomeric file of type   TETRAMERIC
1a4t SKIP-NOT-XRAY EXPDTA NMR
1a4u ASU-COMPLEX  Oligomeric file of type   DIMERIC
1a4v SKIP WATER
1a4w ASU-COMPLEX  Oligomeric file of type TETRAMERIC
1a4x SYMMETRY-COMPLEX  Oligomeric file of type HEXAMERIC
1a4y ASU-COMPLEX  Oligomeric file of type   TETRAMERIC
1a4z ASU-COMPLEX  Oligomeric file of type   TETRAMERIC
1a50 SYMMETRY-COMPLEX  Oligomeric file of type   TETRAMERIC
1a51 SKIP-NOT-XRAY EXPDTA NMR
1a52 SYMMETRY-COMPLEX  Oligomeric file of type   TETRAMERIC
1a53 SKIP WATER
1a54 SKIP WATER
1a55 SKIP WATER
1a56 SKIP-NOT-XRAY EXPDTA NMR
1a57 SKIP-NOT-XRAY EXPDTA NMR
1a58 ASU-COMPLEX  Oligomeric file of type MONOMERIC
1a59 SYMMETRY-COMPLEX  Oligomeric file of type   DIMERIC
1a5a SYMMETRY-COMPLEX  Oligomeric file of type   TETRAMERIC
1a5b SYMMETRY-COMPLEX  Oligomeric file of type   TETRAMERIC
1a5c SYMMETRY-COMPLEX  Oligomeric file of type   TETRAMERIC
1a5d SPLIT-ASU into   2 Oligomeric files of type   COMPLEX
1a5e SKIP-NOT-XRAY EXPDTA NMR
1a5f ASU-COMPLEX  Oligomeric file of type   DIMERIC
1a5g SYMMETRY-COMPLEX  Oligomeric file of type OCTAMERIC
1a5h ASU-COMPLEX  Oligomeric file of type TETRAMERIC
1a5i ASU-COMPLEX  Oligomeric file of type   DIMERIC
1a5j SKIP-NOT-XRAY EXPDTA NMR
1a5k SYMMETRY-COMPLEX  Oligomeric file of type   NONAMERIC
1a5l SYMMETRY-COMPLEX  Oligomeric file of type   NONAMERIC
1a5m SYMMETRY-COMPLEX  Oligomeric file of type   NONAMERIC
1a5n SYMMETRY-COMPLEX  Oligomeric file of type   NONAMERIC
1a5o SYMMETRY-COMPLEX  Oligomeric file of type   NONAMERIC
1a5p SYMMETRY-COMPLEX  Oligomeric file of type   DIMERIC
1a5q SYMMETRY-COMPLEX  Oligomeric file of type   DIMERIC
1a5r SKIP-NOT-XRAY EXPDTA NMR
1a5s SYMMETRY-COMPLEX  Oligomeric file of type   HEXAMERIC
1a5t SYMMETRY-COMPLEX  Oligomeric file of type   DIMERIC
1a5u SPLIT-ASU into   2 Oligomeric files of type   TETRAMERIC
1a5v SYMMETRY-COMPLEX  Oligomeric file of type   DIMERIC
1a5w SYMMETRY-COMPLEX  Oligomeric file of type   DIMERIC
1a5x SYMMETRY-COMPLEX  Oligomeric file of type DIMERIC
1a5y SKIP WATER
1a5z SYMMETRY-COMPLEX  Oligomeric file of type TETRAMERIC
1a60 SKIP-NOT-XRAY EXPDTA NMR
1a61 ASU-COMPLEX  Oligomeric file of type TETRAMERIC
1a62 SKIP WATER
1a63 SKIP-NOT-XRAY EXPDTA NMR
1a64 ASU-COMPLEX  Oligomeric file of type   DIMERIC
1a65 SKIP WATER
1a66 SKIP-NOT-XRAY EXPDTA NMR
1a67 SKIP-NOT-XRAY EXPDTA NMR
1a68 SYMMETRY-COMPLEX  Oligomeric file of type   TETRAMERIC
1a69 SYMMETRY-COMPLEX  Oligomeric file of type   HEXAMERIC
1a6a SYMMETRY-COMPLEX  Oligomeric file of type   HEXAMERIC
1a6b SKIP-NOT-XRAY EXPDTA NMR
1a6c ASU-COMPLEX  Oligomeric file of type MONOMERIC
1a6d SYMMETRY-COMPLEX  Oligomeric file of type   HEXADECAMERIC
1a6e SYMMETRY-COMPLEX  Oligomeric file of type   HEXADECAMERIC
1a6f SKIP WATER
1a6g SKIP WATER
1a6h SKIP-NOT-XRAY EXPDTA NMR
1a6i SYMMETRY-COMPLEX  Oligomeric file of type   DIMERIC
1a6j SYMMETRY-COMPLEX  Oligomeric file of type   TETRAMERIC
1a6k SKIP WATER
1a6l SKIP WATER
1a6m SKIP WATER
1a6n SKIP WATER
1a6o SYMMETRY-COMPLEX  Oligomeric file of type   DIMERIC
1a6p ASU-COMPLEX  Oligomeric file of type   DIMERIC
1a6q SKIP WATER
1a6r SYMMETRY-COMPLEX  Oligomeric file of type   HEXAMERIC
1a6s SKIP-NOT-XRAY EXPDTA NMR
1a6t SPLIT-ASU into   2 Oligomeric files of type   DIMERIC
1a6u ASU-COMPLEX  Oligomeric file of type   DIMERIC
1a6v SPLIT-ASU into   3 Oligomeric files of type   DIMERIC
1a6w ASU-COMPLEX  Oligomeric file of type   DIMERIC
1a6x SKIP-NOT-XRAY EXPDTA NMR
1a6y ASU-COMPLEX  Oligomeric file of type TETRAMERIC
1a6z SPLIT-ASU into   2 Oligomeric files of type   DIMERIC
1a70 SKIP WATER
1a71 ASU-COMPLEX  Oligomeric file of type   DIMERIC
1a72 SYMMETRY-COMPLEX  Oligomeric file of type DIMERIC
1a73 ASU-COMPLEX  Oligomeric file of type   TETRAMERIC
1a74 ASU-COMPLEX  Oligomeric file of type TETRAMERIC
1a75 SPLIT-ASU into   2 Oligomeric files of type   COMPLEX
1a76 SKIP WATER
1a77 SKIP WATER
1a78 ASU-COMPLEX  Oligomeric file of type   DIMERIC
1a79 ASU-COMPLEX  Oligomeric file of type   TETRAMERIC
1a7a SYMMETRY-COMPLEX  Oligomeric file of type   TETRAMERIC
1a7b ASU-COMPLEX  Oligomeric file of type   TETRAMERIC
1a7c ASU-COMPLEX  Oligomeric file of type   TRIMERIC
1a7d SKIP WATER
1a7e SKIP WATER
1a7f SKIP-NOT-XRAY EXPDTA NMR
1a7g SYMMETRY-COMPLEX  Oligomeric file of type   DIMERIC
1a7h SYMMETRY-COMPLEX  Oligomeric file of type   TETRAMERIC
1a7i SKIP-NOT-XRAY EXPDTA NMR
1a7j SYMMETRY-COMPLEX  Oligomeric file of type   DIMERIC
1a7k ASU-COMPLEX  Oligomeric file of type   TETRAMERIC
1a7l SPLIT-ASU into   3 Oligomeric files of type MONOMERIC
1a7m SKIP-NOT-XRAY EXPDTA NMR
1a7n ASU-COMPLEX  Oligomeric file of type   DIMERIC
1a7o ASU-COMPLEX  Oligomeric file of type   DIMERIC
1a7p ASU-COMPLEX  Oligomeric file of type   DIMERIC
1a7q ASU-COMPLEX  Oligomeric file of type   DIMERIC
1a7r ASU-COMPLEX  Oligomeric file of type   DIMERIC
1a7s SKIP WATER
1a7t ASU-COMPLEX  Oligomeric file of type   DIMERIC
1a7u SPLIT-SYMMETRY into   2 Oligomeric files of type   TRIMERIC
1a7v SPLIT-ASU into   2 Oligomeric files of type   COMPLEX
1a7w SYMMETRY-COMPLEX  Oligomeric file of type   DIMERIC
1a7x SYMMETRY-COMPLEX  Oligomeric file of type TETRAMERIC
1a7y SPLIT-ASU into   3 Oligomeric files of type COMPLEX
1a7z SPLIT-ASU into   2 Oligomeric files of type MONOMERIC
1a80 SKIP WATER
1a81 SPLIT-ASU into   2 Oligomeric files of type   HEXAMERIC
1a82 SYMMETRY-COMPLEX  Oligomeric file of type   DIMERIC
1a83 SKIP-NOT-XRAY EXPDTA NMR
1a84 SKIP-NOT-XRAY EXPDTA NMR
1a85 ASU-COMPLEX  Oligomeric file of type   DIMERIC
1a86 ASU-COMPLEX  Oligomeric file of type DIMERIC
1a87 SKIP WATER
1a88 ASU-COMPLEX  Oligomeric file of type   TRIMERIC
1a89 SKIP-NOT-XRAY EXPDTA THEORETICAL MODEL
1a8a SYMMETRY-COMPLEX  Oligomeric file of type   TRIMERIC
1a8b SYMMETRY-COMPLEX  Oligomeric file of type   TRIMERIC
1a8c SKIP-NOT-XRAY EXPDTA NMR
1a8d SKIP WATER
1a8e SKIP WATER
1a8f SKIP WATER
1a8g ASU-COMPLEX  Oligomeric file of type TRIMERIC
1a8h SKIP WATER
1a8i SYMMETRY-COMPLEX  Oligomeric file of type   DIMERIC
1a8j ASU-COMPLEX  Oligomeric file of type   DIMERIC
1a8k ASU-COMPLEX  Oligomeric file of type HEXAMERIC
1a8l SYMMETRY-COMPLEX  Oligomeric file of type   DIMERIC
1a8m ASU-COMPLEX  Oligomeric file of type   TRIMERIC
1a8n SKIP-NOT-XRAY EXPDTA NMR
1a8o SYMMETRY-COMPLEX  Oligomeric file of type   DIMERIC
1a8p SKIP WATER
1a8q SYMMETRY-COMPLEX  Oligomeric file of type   TRIMERIC
1a8r SPLIT-SYMMETRY into   2 Oligomeric files of type   DECAMERIC
1a8s SYMMETRY-COMPLEX  Oligomeric file of type   TRIMERIC
1a8t SPLIT-ASU into   2 Oligomeric files of type   COMPLEX
1a8u SPLIT-SYMMETRY into   2 Oligomeric files of type   TRIMERIC
1a8v SPLIT-ASU into   2 Oligomeric files of type   MONOMERIC
1a8w SKIP-NOT-XRAY EXPDTA NMR
1a8x SKIP-NOT-XRAY EXPDTA THEORETICAL MODEL
1a8y SYMMETRY-COMPLEX  Oligomeric file of type   DIMERIC
1a8z SKIP WATER
1a90 SKIP-NOT-XRAY EXPDTA NMR
1a91 SKIP-NOT-XRAY EXPDTA NMR
1a92 SYMMETRY-COMPLEX  Oligomeric file of type   OCTAMERIC
1a93 SKIP-NOT-XRAY EXPDTA NMR
1a94 SPLIT-ASU into   2 Oligomeric files of type TRIMERIC
1a95 ASU-COMPLEX  Oligomeric file of type   TETRAMERIC
1a96 ASU-COMPLEX  Oligomeric file of type   TETRAMERIC
1a97 ASU-COMPLEX  Oligomeric file of type   TETRAMERIC
1a98 SYMMETRY-COMPLEX  Oligomeric file of type   TETRAMERIC
1a99 SPLIT-SYMMETRY into   4 Oligomeric files of type DIMERIC
1a9a SKIP-NOT-XRAY EXPDTA THEORETICAL MODEL
1a9b SPLIT-ASU into   2 Oligomeric files of type TRIMERIC
1a9c SPLIT-SYMMETRY into   2 Oligomeric files of type   DECAMERIC
1a9d ASU-COMPLEX  Oligomeric file of type   TRIMERIC
1a9e SYMMETRY-COMPLEX  Oligomeric file of type HEXAMERIC
1a9g SKIP-NOT-XRAY EXPDTA NMR
1a9h SKIP-NOT-XRAY EXPDTA NMR
1a9i SKIP-NOT-XRAY EXPDTA NMR
1a9j SKIP-NOT-XRAY EXPDTA NMR
1a9k SPLIT-ASU into   2 Oligomeric files of type   TRIMERIC
1a9l SKIP-NOT-XRAY EXPDTA NMR
1a9m SYMMETRY-COMPLEX  Oligomeric file of type   TETRAMERIC
1a9n SPLIT-ASU into   2 Oligomeric files of type TRIMERIC
1a9o SYMMETRY-COMPLEX  Oligomeric file of type TRIMERIC
1a9p SYMMETRY-COMPLEX  Oligomeric file of type TRIMERIC
1a9q SYMMETRY-COMPLEX  Oligomeric file of type TRIMERIC
1a9r SYMMETRY-COMPLEX  Oligomeric file of type TRIMERIC
1a9s SYMMETRY-COMPLEX  Oligomeric file of type TRIMERIC
1a9t SYMMETRY-COMPLEX  Oligomeric file of type TRIMERIC
1a9u SKIP WATER
1a9v SKIP-NOT-XRAY EXPDTA NMR
1a9w ASU-COMPLEX  Oligomeric file of type TETRAMERIC
1a9x SPLIT-ASU into   4 Oligomeric files of type DIMERIC
1a9y SYMMETRY-COMPLEX  Oligomeric file of type   DIMERIC
1a9z SYMMETRY-COMPLEX  Oligomeric file of type   DIMERIC
1aa0 SYMMETRY-COMPLEX  Oligomeric file of type   TRIMERIC
1aa1 SYMMETRY-COMPLEX  Oligomeric file of type   HEXADECAMERIC
1aa2 SKIP WATER
1aa3 SKIP-NOT-XRAY EXPDTA NMR
1aa4 SKIP WATER
1aa5 SPLIT-ASU into   2 Oligomeric files of type MONOMERIC
1aa6 ASU-COMPLEX  Oligomeric file of type MONOMERIC
1aa7 ASU-COMPLEX  Oligomeric file of type   DIMERIC
1aa8 ASU-COMPLEX  Oligomeric file of type   DIMERIC
1aa9 SKIP-NOT-XRAY EXPDTA NMR
1aab SKIP-NOT-XRAY EXPDTA NMR
1aac SKIP WATER
1aaf SKIP-NOT-XRAY EXPDTA NMR
1aag SKIP-NOT-XRAY EXPDTA THEORETICAL MODEL
1aaj SKIP WATER
1aal SPLIT-ASU into   2 Oligomeric files of type   COMPLEX
1aam SYMMETRY-COMPLEX  Oligomeric file of type   DIMERIC
1aan SKIP WATER
1aao SKIP-NOT-XRAY EXPDTA THEORETICAL MODEL
1aap ASU-COMPLEX  Oligomeric file of type   DIMERIC
1aaq ASU-COMPLEX  Oligomeric file of type   DIMERIC
1aar ASU-COMPLEX  Oligomeric file of type   DIMERIC
1aat ASU-COMPLEX  Oligomeric file of type DIMERIC
1aaw SYMMETRY-COMPLEX  Oligomeric file of type   DIMERIC
1aax SKIP WATER
1aay ASU-COMPLEX  Oligomeric file of type   TRIMERIC
1aaz SPLIT-ASU into   2 Oligomeric files of type   COMPLEX
1ab0 SYMMETRY-COMPLEX  Oligomeric file of type   DIMERIC
1ab1 ASU-COMPLEX  Oligomeric file of type MONOMERIC
1ab2 SKIP-NOT-XRAY EXPDTA NMR
1ab3 SKIP-NOT-XRAY EXPDTA NMR
1ab4 SYMMETRY-COMPLEX  Oligomeric file of type   DIMERIC
1ab5 SPLIT-ASU into   2 Oligomeric files of type   COMPLEX
1ab6 SPLIT-ASU into   2 Oligomeric files of type   COMPLEX
1ab7 SKIP-NOT-XRAY EXPDTA NMR
1ab8 ASU-COMPLEX  Oligomeric file of type   DIMERIC
1ab9 ASU-COMPLEX  Oligomeric file of type   TETRAMERIC
1aba SKIP WATER
1abb ASU-COMPLEX  Oligomeric file of type   TETRAMERIC
1abe SKIP WATER
1abf SKIP WATER
1abi ASU-COMPLEX  Oligomeric file of type   TRIMERIC
1abj ASU-COMPLEX  Oligomeric file of type TRIMERIC
1abl SKIP-NOT-XRAY EXPDTA THEORETICAL MODEL
1abm SYMMETRY-COMPLEX  Oligomeric file of type   TETRAMERIC
1abn ASU-COMPLEX  Oligomeric file of type MONOMERIC
1abo SPLIT-ASU into   2 Oligomeric files of type   DIMERIC-COMPLEX
1abq SYMMETRY-COMPLEX  Oligomeric file of type   DIMERIC
1abr ASU-COMPLEX  Oligomeric file of type   DIMERIC
1abs SYMMETRY-COMPLEX  Oligomeric file of type TRIMERIC
1abt SKIP-NOT-XRAY EXPDTA NMR
1abv SKIP-NOT-XRAY EXPDTA NMR
1abw ASU-COMPLEX  Oligomeric file of type   TRIMERIC
1aby ASU-COMPLEX  Oligomeric file of type TRIMERIC
1abz SKIP-NOT-XRAY EXPDTA NMR
1ac0 SKIP-NOT-XRAY EXPDTA NMR
1ac1 ASU-COMPLEX  Oligomeric file of type   DIMERIC
1ac3 SKIP-NOT-XRAY EXPDTA NMR
1ac4 SKIP WATER
1ac5 SKIP WATER
1ac6 ASU-COMPLEX  Oligomeric file of type   DIMERIC
1ac7 SKIP-NOT-XRAY EXPDTA NMR
1ac8 SKIP WATER
1ac9 SKIP-NOT-XRAY EXPDTA NMR
1aca SKIP-NOT-XRAY EXPDTA NMR
1acb ASU-COMPLEX  Oligomeric file of type   DIMERIC
1acc SKIP WATER
1acd SYMMETRY-COMPLEX  Oligomeric file of type   DIMERIC
1acf SYMMETRY-COMPLEX  Oligomeric file of type   DIMERIC
1aci SKIP-NOT-XRAY EXPDTA NMR
1acj SKIP WATER
1acl SKIP WATER
1acm SYMMETRY-COMPLEX  Oligomeric file of type   DODECAMERIC
1aco SKIP WATER
1acp SKIP-NOT-XRAY EXPDTA NMR
1acv ASU-COMPLEX  Oligomeric file of type   DIMERIC
1acw SKIP-NOT-XRAY EXPDTA NMR
1acx ASU-COMPLEX  Oligomeric file of type MONOMERIC
1acy ASU-COMPLEX  Oligomeric file of type TRIMERIC
1acz SKIP-NOT-XRAY EXPDTA NMR
1ad0 SPLIT-ASU into   2 Oligomeric files of type   DIMERIC
1ad1 ASU-COMPLEX  Oligomeric file of type   DIMERIC
1ad2 SKIP WATER
1ad3 ASU-COMPLEX  Oligomeric file of type   DIMERIC
1ad4 ASU-COMPLEX  Oligomeric file of type   DIMERIC
1ad5 SPLIT-ASU into   2 Oligomeric files of type   COMPLEX
1ad6 SKIP WATER
1ad7 SKIP-NOT-XRAY EXPDTA NMR
1ad8 SYMMETRY-COMPLEX  Oligomeric file of type HEXAMERIC
1ad9 SPLIT-ASU into   2 Oligomeric files of type   DIMERIC
1adb ASU-COMPLEX  Oligomeric file of type   DIMERIC
1adc ASU-COMPLEX  Oligomeric file of type   DIMERIC
1add SKIP WATER
1ade ASU-COMPLEX  Oligomeric file of type   DIMERIC
1adf SYMMETRY-COMPLEX  Oligomeric file of type   DIMERIC
1adg SYMMETRY-COMPLEX  Oligomeric file of type   DIMERIC
1adi ASU-COMPLEX  Oligomeric file of type   DIMERIC
1adj SPLIT-ASU into   2 Oligomeric files of type   TETRAMERIC
1adl SYMMETRY-COMPLEX  Oligomeric file of type   DIMERIC
1adn SKIP-NOT-XRAY EXPDTA NMR
1ado ASU-COMPLEX  Oligomeric file of type   TETRAMERIC
1adq SYMMETRY-COMPLEX  Oligomeric file of type   HEXAMERIC
1adr SKIP-NOT-XRAY EXPDTA NMR
1ads SKIP WATER
1adt SKIP WATER
1adu SPLIT-ASU into   2 Oligomeric files of type   COMPLEX
1adv SYMMETRY-COMPLEX  Oligomeric file of type TETRAMERIC
1adw SYMMETRY-COMPLEX  Oligomeric file of type   TETRAMERIC
1adx SKIP-NOT-XRAY EXPDTA NMR
1ady SPLIT-ASU into   2 Oligomeric files of type   DIMERIC
1adz SKIP-NOT-XRAY EXPDTA NMR
1ae1 SYMMETRY-COMPLEX  Oligomeric file of type   TETRAMERIC
1ae2 SYMMETRY-COMPLEX  Oligomeric file of type   DIMERIC
1ae3 SYMMETRY-COMPLEX  Oligomeric file of type   DIMERIC
1ae4 ASU-COMPLEX  Oligomeric file of type MONOMERIC
1ae5 SKIP WATER
1ae6 ASU-COMPLEX  Oligomeric file of type   DIMERIC
1ae7 SYMMETRY-COMPLEX  Oligomeric file of type DIMERIC
1ae8 SYMMETRY-COMPLEX  Oligomeric file of type HEXAMERIC
1ae9 SYMMETRY-COMPLEX  Oligomeric file of type   HEXAMERIC
1aeb SKIP WATER
1aec SKIP WATER
1aed SKIP WATER
1aee SKIP WATER
1aef SKIP WATER
1aeg SKIP WATER
1aeh SKIP WATER
1aei ASU-COMPLEX  Oligomeric file of type   HEXAMERIC
1aej SKIP WATER
1aek SKIP WATER
1ael SKIP-NOT-XRAY EXPDTA NMR
1aem SKIP WATER
1aen SKIP WATER
1aeo SKIP WATER
1aep ASU-COMPLEX  Oligomeric file of type MONOMERIC
1aeq SKIP WATER
1aer SYMMETRY-COMPLEX  Oligomeric file of type   TETRAMERIC
1aes SKIP WATER
1aet SKIP WATER
1aeu SKIP WATER
1aev SKIP WATER
1aew SYMMETRY-COMPLEX  Oligomeric file of type   24MERIC
1aex SKIP WATER
1aey SKIP-NOT-XRAY EXPDTA NMR
1af0 ASU-COMPLEX  Oligomeric file of type DIMERIC
1af1 SKIP-NOT-XRAY EXPDTA NMR
1af2 SYMMETRY-COMPLEX  Oligomeric file of type   TETRAMERIC
1af3 ASU-COMPLEX  Oligomeric file of type MONOMERIC
1af4 SKIP WATER
1af5 SYMMETRY-COMPLEX  Oligomeric file of type   DIMERIC
1af6 ASU-COMPLEX  Oligomeric file of type   TRIMERIC
1af7 SKIP WATER
1af8 SKIP-NOT-XRAY EXPDTA NMR
1af9 SKIP WATER
1afa ASU-COMPLEX  Oligomeric file of type   TRIMERIC
1afb ASU-COMPLEX  Oligomeric file of type   TRIMERIC
1afc SPLIT-ASU into   8 Oligomeric files of type   COMPLEX
1afd ASU-COMPLEX  Oligomeric file of type   TRIMERIC
1afe ASU-COMPLEX  Oligomeric file of type TRIMERIC
1aff SKIP-NOT-XRAY EXPDTA NMR
1afh SKIP-NOT-XRAY EXPDTA NMR
1afi SKIP-NOT-XRAY EXPDTA NMR
1afj SKIP-NOT-XRAY EXPDTA NMR
1afk SPLIT-SYMMETRY into   2 Oligomeric files of type   DIMERIC
1afl SPLIT-SYMMETRY into   2 Oligomeric files of type   DIMERIC
1afo SKIP-NOT-XRAY EXPDTA NMR
1afp SKIP-NOT-XRAY EXPDTA NMR
1afq ASU-COMPLEX  Oligomeric file of type   TRIMERIC
1afr SPLIT-ASU into   3 Oligomeric files of type   DIMERIC
1afs ASU-COMPLEX  Oligomeric file of type   DIMERIC
1aft SKIP-NOT-XRAY EXPDTA NMR
1afu SPLIT-SYMMETRY into   2 Oligomeric files of type   DIMERIC
1afv ASU-COMPLEX  Oligomeric file of type   HEXAMERIC-COMPLEX
1afw ASU-COMPLEX  Oligomeric file of type   DIMERIC
1afx SKIP-NOT-XRAY EXPDTA NMR
1afy SKIP-NOT-XRAY EXPDTA THEORETICAL MODEL
1afz SKIP-NOT-XRAY EXPDTA NMR
1ag0 SPLIT-ASU into   2 Oligomeric files of type   COMPLEX
1ag1 ASU-COMPLEX  Oligomeric file of type   DIMERIC
1ag2 SKIP-NOT-XRAY EXPDTA NMR
1ag3 SKIP-NOT-XRAY EXPDTA NMR
1ag4 SKIP-NOT-XRAY EXPDTA NMR
1ag5 SKIP-NOT-XRAY EXPDTA NMR
1ag6 SKIP WATER
1ag7 SKIP-NOT-XRAY EXPDTA NMR
1ag8 ASU-COMPLEX  Oligomeric file of type   TETRAMERIC
1ag9 ASU-COMPLEX  Oligomeric file of type   DIMERIC
1aga CONNECTIVE-FIBRE
1agb ASU-COMPLEX  Oligomeric file of type TRIMERIC
1agc ASU-COMPLEX  Oligomeric file of type TRIMERIC
1agd ASU-COMPLEX  Oligomeric file of type TRIMERIC
1age ASU-COMPLEX  Oligomeric file of type TRIMERIC
1agf ASU-COMPLEX  Oligomeric file of type TRIMERIC
1agg SKIP-NOT-XRAY EXPDTA NMR
1agh SKIP-NOT-XRAY EXPDTA NMR
1agi SKIP WATER
1agj SPLIT-ASU into   2 Oligomeric files of type   COMPLEX
1agk SKIP-NOT-XRAY EXPDTA NMR
1agl SYMMETRY-COMPLEX  Oligomeric file of type   DIMERIC
1agm SKIP WATER
1agn SPLIT-ASU into   2 Oligomeric files of type   DIMERIC
1ago SKIP-NOT-XRAY EXPDTA NMR
1agp SYMMETRY-COMPLEX  Oligomeric file of type   DIMERIC
1agq ASU-COMPLEX  Oligomeric file of type   TETRAMERIC
1agr SPLIT-ASU into   2 Oligomeric files of type   DIMERIC
1ags SPLIT-ASU into   2 Oligomeric files of type   COMPLEX
1agt SKIP-NOT-XRAY EXPDTA NMR
1agu SKIP-NOT-XRAY EXPDTA NMR
1agw SPLIT-ASU into   2 Oligomeric files of type   COMPLEX
1agx SYMMETRY-COMPLEX  Oligomeric file of type TETRAMERIC
1agy SKIP WATER
1agz SKIP-NOT-XRAY EXPDTA NMR
1ah0 SKIP WATER
1ah1 SKIP-NOT-XRAY EXPDTA NMR
1ah2 SKIP-NOT-XRAY EXPDTA NMR
1ah3 SKIP WATER
1ah4 SKIP WATER
1ah5 SYMMETRY-COMPLEX  Oligomeric file of type   DIMERIC
1ah6 SYMMETRY-COMPLEX  Oligomeric file of type   DIMERIC
1ah7 SYMMETRY-COMPLEX  Oligomeric file of type   DIMERIC
1ah8 ASU-COMPLEX  Oligomeric file of type   DIMERIC
1ah9 SKIP-NOT-XRAY EXPDTA NMR
1aha SKIP WATER
1ahb SKIP WATER
1ahc SKIP WATER
1ahd SKIP-NOT-XRAY EXPDTA NMR
1ahe ASU-COMPLEX  Oligomeric file of type   DIMERIC
1ahf ASU-COMPLEX  Oligomeric file of type   DIMERIC
1ahg ASU-COMPLEX  Oligomeric file of type   DIMERIC
1ahh SYMMETRY-COMPLEX  Oligomeric file of type   TETRAMERIC
1ahi SYMMETRY-COMPLEX  Oligomeric file of type   TETRAMERIC
1ahj SPLIT-ASU into   4 Oligomeric files of type   DIMERIC
1ahk SKIP-NOT-XRAY EXPDTA NMR
1ahl SKIP-NOT-XRAY EXPDTA NMR
1ahm SKIP-NOT-XRAY EXPDTA NMR
1ahn SKIP WATER
1aho SKIP WATER
1ahp ASU-COMPLEX  Oligomeric file of type   DIMERIC
1ahq SKIP WATER
1ahr SKIP WATER
1ahs ASU-COMPLEX  Oligomeric file of type TRIMERIC
1aht ASU-COMPLEX  Oligomeric file of type TRIMERIC
1ahu SYMMETRY-COMPLEX  Oligomeric file of type   OCTAMERIC
1ahv SYMMETRY-COMPLEX  Oligomeric file of type   OCTAMERIC
1ahw SPLIT-ASU into   2 Oligomeric files of type TRIMERIC
1ahx ASU-COMPLEX  Oligomeric file of type DIMERIC
1ahy ASU-COMPLEX  Oligomeric file of type   DIMERIC
1ahz SYMMETRY-COMPLEX  Oligomeric file of type   OCTAMERIC
1ai0 SKIP-NOT-XRAY EXPDTA NMR
1ai1 ASU-COMPLEX  Oligomeric file of type   TRIMERIC-COMPLEX
1ai2 SYMMETRY-COMPLEX  Oligomeric file of type   DIMERIC
1ai3 SYMMETRY-COMPLEX  Oligomeric file of type   DIMERIC
1ai4 ASU-COMPLEX  Oligomeric file of type   DIMERIC
1ai5 ASU-COMPLEX  Oligomeric file of type   DIMERIC
1ai6 ASU-COMPLEX  Oligomeric file of type   DIMERIC
1ai7 ASU-COMPLEX  Oligomeric file of type   DIMERIC
1ai8 ASU-COMPLEX  Oligomeric file of type TRIMERIC
1ai9 ASU-COMPLEX  Oligomeric file of type   DIMERIC
1aia ASU-COMPLEX  Oligomeric file of type DIMERIC
1aib ASU-COMPLEX  Oligomeric file of type DIMERIC
1aic ASU-COMPLEX  Oligomeric file of type DIMERIC
1aid ASU-COMPLEX  Oligomeric file of type   DIMERIC
1aie SYMMETRY-COMPLEX  Oligomeric file of type   TETRAMERIC
1aif SPLIT-ASU into   2 Oligomeric files of type   DIMERIC
1aig SPLIT-ASU into   2 Oligomeric files of type   TRIMERIC
1aih SPLIT-ASU into   2 Oligomeric files of type   DIMERIC
1aii SKIP WATER
1aij SPLIT-ASU into   2 Oligomeric files of type   TRIMERIC
1aik SYMMETRY-COMPLEX  Oligomeric file of type   HEXAMERIC
1ail SYMMETRY-COMPLEX  Oligomeric file of type   DIMERIC
1aim SKIP WATER
1ain ASU-COMPLEX  Oligomeric file of type MONOMERIC
1aio SPLIT-ASU into   2 Oligomeric files of type   DIMERIC
1aip SPLIT-ASU into   2 Oligomeric files of type   TETRAMERIC
1aiq ASU-COMPLEX  Oligomeric file of type   DIMERIC
1air SKIP WATER
1ais ASU-COMPLEX  Oligomeric file of type TETRAMERIC
1aiu SYMMETRY-COMPLEX  Oligomeric file of type   DIMERIC
1aiv ASU-COMPLEX  Oligomeric file of type MONOMERIC
1aiw SKIP-NOT-XRAY EXPDTA NMR
1aix ASU-COMPLEX  Oligomeric file of type TRIMERIC
1aiy SKIP-NOT-XRAY EXPDTA NMR
1aiz ASU-COMPLEX  Oligomeric file of type DIMERIC
1aj0 SKIP WATER
1aj1 SKIP-NOT-XRAY EXPDTA NMR
1aj2 SKIP WATER
1aj3 SKIP-NOT-XRAY EXPDTA NMR
1aj4 SKIP-NOT-XRAY EXPDTA NMR
1aj5 SPLIT-SYMMETRY into   2 Oligomeric files of type   DIMERIC
1aj6 SKIP WATER
1aj7 ASU-COMPLEX  Oligomeric file of type   DIMERIC
1aj8 ASU-COMPLEX  Oligomeric file of type   DIMERIC
1aj9 SYMMETRY-COMPLEX  Oligomeric file of type   TETRAMERIC
1aja ASU-COMPLEX  Oligomeric file of type DIMERIC
1ajb ASU-COMPLEX  Oligomeric file of type DIMERIC
1ajc ASU-COMPLEX  Oligomeric file of type DIMERIC
1ajd ASU-COMPLEX  Oligomeric file of type DIMERIC
1aje SKIP-NOT-XRAY EXPDTA NMR
1ajf SKIP-NOT-XRAY EXPDTA NMR
1ajg SKIP WATER
1ajh SKIP WATER
1aji SKIP-NOT-XRAY EXPDTA THEORETICAL MODEL
1ajj SKIP WATER
1ajk SPLIT-ASU into   2 Oligomeric files of type   COMPLEX
1ajl SKIP-NOT-XRAY EXPDTA NMR
1ajm SYMMETRY-COMPLEX  Oligomeric file of type   DIMERIC
1ajn ASU-COMPLEX  Oligomeric file of type   DIMERIC
1ajo SPLIT-ASU into   2 Oligomeric files of type   COMPLEX
1ajp ASU-COMPLEX  Oligomeric file of type   DIMERIC
1ajq ASU-COMPLEX  Oligomeric file of type   DIMERIC
1ajr ASU-COMPLEX  Oligomeric file of type   DIMERIC
1ajs ASU-COMPLEX  Oligomeric file of type   DIMERIC
1ajt SKIP-NOT-XRAY EXPDTA NMR
1aju SKIP-NOT-XRAY EXPDTA NMR
1ajv ASU-COMPLEX  Oligomeric file of type   DIMERIC
1ajw SKIP-NOT-XRAY EXPDTA NMR
1ajx ASU-COMPLEX  Oligomeric file of type DIMERIC
1ajy SKIP-NOT-XRAY EXPDTA NMR
1ajz SKIP WATER
1ak0 SKIP WATER
1ak1 SKIP WATER
1ak2 SKIP WATER
1ak4 SPLIT-ASU into   2 Oligomeric files of type   DIMERIC
1ak5 SYMMETRY-COMPLEX  Oligomeric file of type   TETRAMERIC
1ak6 SKIP-NOT-XRAY EXPDTA NMR
1ak7 SKIP-NOT-XRAY EXPDTA NMR
1ak8 SKIP-NOT-XRAY EXPDTA NMR
1ak9 SKIP WATER
1aka ASU-COMPLEX  Oligomeric file of type DIMERIC
1akb SYMMETRY-COMPLEX  Oligomeric file of type DIMERIC
1akc SYMMETRY-COMPLEX  Oligomeric file of type DIMERIC
1akd SKIP WATER
1ake SPLIT-ASU into   2 Oligomeric files of type   COMPLEX
1akf SKIP-NOT-XRAY EXPDTA THEORETICAL MODEL
1akg SKIP WATER
1akh ASU-COMPLEX  Oligomeric file of type TRIMERIC
1aki SKIP WATER
1akj ASU-COMPLEX  Oligomeric file of type PENTAMERIC
1akk SKIP-NOT-XRAY EXPDTA NMR
1akl SKIP WATER
1akm ASU-COMPLEX  Oligomeric file of type   TRIMERIC
1akn ASU-COMPLEX  Oligomeric file of type MONOMERIC
1ako SYMMETRY-COMPLEX  Oligomeric file of type   DIMERIC
1akp SKIP-NOT-XRAY EXPDTA NMR
1akq ASU-COMPLEX  Oligomeric file of type MONOMERIC
1akr SKIP WATER
1aks ASU-COMPLEX  Oligomeric file of type   DIMERIC
1akt SKIP WATER
1aku ASU-COMPLEX  Oligomeric file of type MONOMERIC
1akv ASU-COMPLEX  Oligomeric file of type MONOMERIC
1akw SKIP WATER
1akx SKIP-NOT-XRAY EXPDTA NMR
1aky SKIP WATER
1akz ASU-COMPLEX  Oligomeric file of type MONOMERIC
1al0 ICOSAHEDRAL-VIRUS
1al1 ASU-COMPLEX  Oligomeric file of type MONOMERIC
1al2 VIRUS-COMPLEX
1al3 SYMMETRY-COMPLEX  Oligomeric file of type   DIMERIC
1al4 ASU-COMPLEX  Oligomeric file of type   DIMERIC
1al5 SKIP-NOT-XRAY EXPDTA NMR
1al6 SYMMETRY-COMPLEX  Oligomeric file of type   DIMERIC
1al7 SYMMETRY-COMPLEX  Oligomeric file of type TETRAMERIC
1al8 SYMMETRY-COMPLEX  Oligomeric file of type   TETRAMERIC
1al9 SKIP-NOT-XRAY EXPDTA NMR
1ala SKIP WATER
1alb SKIP WATER
1alc SKIP WATER
1ald SYMMETRY-COMPLEX  Oligomeric file of type   TETRAMERIC
1ale SKIP-NOT-XRAY EXPDTA NMR
1alf SKIP-NOT-XRAY EXPDTA NMR
1alg SKIP-NOT-XRAY EXPDTA NMR
1alh ASU-COMPLEX  Oligomeric file of type   DIMERIC
1ali ASU-COMPLEX  Oligomeric file of type   DIMERIC
1alj ASU-COMPLEX  Oligomeric file of type   DIMERIC
1alk ASU-COMPLEX  Oligomeric file of type   DIMERIC
1all SYMMETRY-COMPLEX  Oligomeric file of type   HEXAMERIC
1alm SKIP-NOT-XRAY EXPDTA THEORETICAL MODEL
1aln SYMMETRY-COMPLEX  Oligomeric file of type   DIMERIC
1alo SKIP WATER
1alq SYMMETRY-COMPLEX  Oligomeric file of type   DIMERIC
1als SKIP-NOT-XRAY EXPDTA THEORETICAL MODEL
1alt SKIP-NOT-XRAY EXPDTA THEORETICAL MODEL
1alu SYMMETRY-COMPLEX  Oligomeric file of type   DIMERIC
1alv ASU-COMPLEX  Oligomeric file of type   DIMERIC
1alw ASU-COMPLEX  Oligomeric file of type   DIMERIC
1alx ASU-COMPLEX  Oligomeric file of type DIMERIC
1aly SYMMETRY-COMPLEX  Oligomeric file of type   TRIMERIC
1alz ASU-COMPLEX  Oligomeric file of type   DIMERIC
1am0 SKIP-NOT-XRAY EXPDTA NMR
1am1 SYMMETRY-COMPLEX  Oligomeric file of type   DIMERIC
1am2 SYMMETRY-COMPLEX  Oligomeric file of type   DIMERIC
1am3 SYMMETRY-COMPLEX  Oligomeric file of type   DIMERIC
1am4 SPLIT-ASU into   3 Oligomeric files of type   DIMERIC
1am5 SKIP WATER
1am6 SKIP WATER
1am7 ASU-COMPLEX  Oligomeric file of type   TRIMERIC
1am9 SPLIT-ASU into   5 Oligomeric files of type OCTAMERIC
1ama SYMMETRY-COMPLEX  Oligomeric file of type   DIMERIC
1amb SKIP-NOT-XRAY EXPDTA NMR
1amc SKIP-NOT-XRAY EXPDTA NMR
1amd SKIP-NOT-XRAY EXPDTA NMR
1ame SKIP WATER
1amf SYMMETRY-COMPLEX  Oligomeric file of type   DIMERIC
1amh ASU-COMPLEX  Oligomeric file of type   DIMERIC
1ami SKIP WATER
1amj SKIP WATER
1amk SYMMETRY-COMPLEX  Oligomeric file of type   DIMERIC
1aml SKIP-NOT-XRAY EXPDTA NMR
1amm SKIP WATER
1amn SKIP WATER
1amo SPLIT-ASU into   2 Oligomeric files of type   COMPLEX
1amp SYMMETRY-COMPLEX  Oligomeric file of type   DIMERIC
1amq SYMMETRY-COMPLEX  Oligomeric file of type   DIMERIC
1amr SYMMETRY-COMPLEX  Oligomeric file of type   DIMERIC
1ams SYMMETRY-COMPLEX  Oligomeric file of type   DIMERIC
1amt SYMMETRY-COMPLEX  Oligomeric file of type   MULTIMER
1amu SPLIT-ASU into   2 Oligomeric files of type   DIMERIC
1amv SYMMETRY-COMPLEX  Oligomeric file of type   DIMERIC
1amw SYMMETRY-COMPLEX  Oligomeric file of type   DIMERIC
1amx SKIP WATER
1amy SKIP WATER
1amz SYMMETRY-COMPLEX  Oligomeric file of type   DIMERIC
1an0 SPLIT-ASU into   3 Oligomeric files of type MONOMERIC
1an1 ASU-COMPLEX  Oligomeric file of type DIMERIC
1an2 ASU-COMPLEX  Oligomeric file of type   TETRAMERIC-COMPLEX
1an3 SKIP-NOT-XRAY EXPDTA THEORETICAL MODEL
1an4 ASU-COMPLEX  Oligomeric file of type   TETRAMERIC
1an5 ASU-COMPLEX  Oligomeric file of type   DIMERIC
1an7 SYMMETRY-COMPLEX  Oligomeric file of type   TETRAMERIC
1an8 SYMMETRY-COMPLEX  Oligomeric file of type   DIMERIC
1an9 ASU-COMPLEX  Oligomeric file of type   DIMERIC
1ana ASU-COMPLEX  Oligomeric file of type   DIMERIC
1anb SYMMETRY-COMPLEX  Oligomeric file of type   DIMERIC
1anc SYMMETRY-COMPLEX  Oligomeric file of type   TETRAMERIC
1and SYMMETRY-COMPLEX  Oligomeric file of type   DIMERIC
1ane SYMMETRY-COMPLEX  Oligomeric file of type   TETRAMERIC
1anf SKIP WATER
1ang SYMMETRY-COMPLEX  Oligomeric file of type   DIMERIC
1ani ASU-COMPLEX  Oligomeric file of type   DIMERIC
1anj ASU-COMPLEX  Oligomeric file of type   DIMERIC
1ank SPLIT-ASU into   2 Oligomeric files of type MONOMERIC
1ann SKIP WATER
1anp SKIP-NOT-XRAY EXPDTA NMR
1anr SKIP-NOT-XRAY EXPDTA NMR
1ans SKIP-NOT-XRAY EXPDTA NMR
1ant ASU-COMPLEX  Oligomeric file of type   DIMERIC
1anu SYMMETRY-COMPLEX  Oligomeric file of type   DIMERIC
1anv SKIP WATER
1anw SPLIT-ASU into   2 Oligomeric files of type   COMPLEX
1anx SPLIT-ASU into   3 Oligomeric files of type COMPLEX
1ao0 ASU-COMPLEX  Oligomeric file of type   TETRAMERIC
1ao1 SKIP-NOT-XRAY EXPDTA NMR
1ao2 SKIP-NOT-XRAY EXPDTA NMR
1ao3 SPLIT-ASU into   2 Oligomeric files of type   COMPLEX
1ao4 SKIP-NOT-XRAY EXPDTA NMR
1ao5 SYMMETRY-COMPLEX  Oligomeric file of type   TETRAMERIC
1ao6 SPLIT-ASU into   2 Oligomeric files of type   COMPLEX
1ao7 ASU-COMPLEX  Oligomeric file of type PENTAMERIC
1ao8 SKIP-NOT-XRAY EXPDTA NMR
1ao9 SKIP-NOT-XRAY EXPDTA NMR
1aoa SKIP WATER
1aob SYMMETRY-COMPLEX  Oligomeric file of type DIMERIC
1aoc ASU-COMPLEX  Oligomeric file of type   DIMERIC
1aod SKIP WATER
1aoe SPLIT-ASU into   2 Oligomeric files of type   COMPLEX
1aof ASU-COMPLEX  Oligomeric file of type DIMERIC
1aog ASU-COMPLEX  Oligomeric file of type   DIMERIC
1aoh SYMMETRY-COMPLEX  Oligomeric file of type   TRIMERIC
1aoi ASU-COMPLEX  Oligomeric file of type   DECAMERIC
1aoj ASU-COMPLEX  Oligomeric file of type   DIMERIC
1aok ASU-COMPLEX  Oligomeric file of type   DIMERIC
1aol SKIP WATER
1aom ASU-COMPLEX  Oligomeric file of type   DIMERIC
1aon ASU-COMPLEX  Oligomeric file of type 21MERIC
1aoo SKIP-NOT-XRAY EXPDTA NMR
1aop SKIP WATER
1aoq ASU-COMPLEX  Oligomeric file of type   DIMERIC
1aor ASU-COMPLEX  Oligomeric file of type   DIMERIC
1aos SYMMETRY-COMPLEX  Oligomeric file of type   TETRAMERIC
1aot SKIP-NOT-XRAY EXPDTA NMR
1aou SKIP-NOT-XRAY EXPDTA NMR
1aov ASU-COMPLEX  Oligomeric file of type MONOMERIC
1aow SYMMETRY-COMPLEX  Oligomeric file of type   TRIMERIC
1aox ASU-COMPLEX  Oligomeric file of type DIMERIC
1aoy SKIP-NOT-XRAY EXPDTA NMR
1aoz SPLIT-SYMMETRY into   2 Oligomeric files of type   DIMERIC
1ap0 SKIP-NOT-XRAY EXPDTA NMR
1ap1 SKIP-NOT-XRAY EXPDTA NMR
1ap2 SPLIT-ASU into   2 Oligomeric files of type   DIMERIC
1ap4 SKIP-NOT-XRAY EXPDTA NMR
1ap5 SYMMETRY-COMPLEX  Oligomeric file of type   TETRAMERIC
1ap6 SYMMETRY-COMPLEX  Oligomeric file of type   TETRAMERIC
1ap7 SKIP-NOT-XRAY EXPDTA NMR
1ap8 SKIP-NOT-XRAY EXPDTA NMR
1ap9 SYMMETRY-COMPLEX  Oligomeric file of type   TRIMERIC
1apa SYMMETRY-COMPLEX  Oligomeric file of type   DIMERIC
1apb SKIP WATER
1apc SKIP-NOT-XRAY EXPDTA NMR
1apf SKIP-NOT-XRAY EXPDTA NMR
1apg ASU-COMPLEX  Oligomeric file of type   COMPLEX
1aph SYMMETRY-COMPLEX  Oligomeric file of type   TETRAMERIC
1apj SKIP-NOT-XRAY EXPDTA NMR
1apk SKIP-NOT-XRAY EXPDTA THEORETICAL MODEL
1apl ASU-COMPLEX  Oligomeric file of type   DIMERIC-COMPLEX
1apm ASU-COMPLEX  Oligomeric file of type   DIMERIC
1apn SYMMETRY-COMPLEX  Oligomeric file of type   TETRAMERIC
1apo SKIP-NOT-XRAY EXPDTA NMR
1apq SKIP-NOT-XRAY EXPDTA NMR
1aps SKIP-NOT-XRAY EXPDTA NMR
1apt SYMMETRY-COMPLEX  Oligomeric file of type TETRAMERIC
1apu SYMMETRY-COMPLEX  Oligomeric file of type TETRAMERIC
1apv SYMMETRY-COMPLEX  Oligomeric file of type TETRAMERIC
1apw SYMMETRY-COMPLEX  Oligomeric file of type TETRAMERIC
1apx SPLIT-ASU into   2 Oligomeric files of type DIMERIC
1apy ASU-COMPLEX  Oligomeric file of type   TETRAMERIC
1apz ASU-COMPLEX  Oligomeric file of type HEXAMERIC
1aq0 ASU-COMPLEX  Oligomeric file of type   DIMERIC
1aq1 SKIP WATER
1aq2 SKIP WATER
1aq3 VIRUS-COMPLEX
1aq4 VIRUS-COMPLEX
1aq5 SKIP-NOT-XRAY EXPDTA NMR
1aq6 ASU-COMPLEX  Oligomeric file of type   DIMERIC
1aq7 SKIP WATER
1aq8 ASU-COMPLEX  Oligomeric file of type   TRIMERIC
1aqa SKIP-NOT-XRAY EXPDTA NMR
1aqb SKIP WATER
1aqc ASU-COMPLEX  Oligomeric file of type   TETRAMERIC
1aqd SPLIT-ASU into   4 Oligomeric files of type   TRIMERIC
1aqe SYMMETRY-COMPLEX  Oligomeric file of type   DIMERIC
1aqf SPLIT-ASU into   2 Oligomeric files of type TETRAMERIC
1aqg SKIP-NOT-XRAY EXPDTA NMR
1aqh SKIP WATER
1aqi SPLIT-ASU into   2 Oligomeric files of type   MONOMERIC
1aqj SPLIT-ASU into   2 Oligomeric files of type   MONOMERIC
1aqk ASU-COMPLEX  Oligomeric file of type   DIMERIC
1aql SPLIT-ASU into   2 Oligomeric files of type   COMPLEX
1aqm SKIP WATER
1aqn SKIP WATER
1aqo SKIP-NOT-XRAY EXPDTA NMR
1aqp SYMMETRY-COMPLEX  Oligomeric file of type   DIMERIC
1aqq SKIP-NOT-XRAY EXPDTA NMR
1aqr SKIP-NOT-XRAY EXPDTA NMR
1aqs SKIP-NOT-XRAY EXPDTA NMR
1aqt SYMMETRY-COMPLEX  Oligomeric file of type   DIMERIC
1aqu SPLIT-ASU into   2 Oligomeric files of type   COMPLEX
1aqv ASU-COMPLEX  Oligomeric file of type   TETRAMERIC
1aqw SPLIT-ASU into   2 Oligomeric files of type TETRAMERIC
1aqx SPLIT-ASU into   2 Oligomeric files of type TETRAMERIC
1aqy SYMMETRY-COMPLEX  Oligomeric file of type TETRAMERIC
1aqz SPLIT-ASU into   2 Oligomeric files of type   COMPLEX
1ar0 ASU-COMPLEX  Oligomeric file of type   DIMERIC
1ar1 ASU-COMPLEX  Oligomeric file of type   TETRAMERIC
1ar2 SYMMETRY-COMPLEX  Oligomeric file of type   DIMERIC
1ar3 SKIP WATER
1ar4 SYMMETRY-COMPLEX  Oligomeric file of type   TETRAMERIC
1ar5 SYMMETRY-COMPLEX  Oligomeric file of type   TETRAMERIC
1ar6 VIRUS-COMPLEX
1ar7 VIRUS-COMPLEX
1ar8 VIRUS-COMPLEX
1ar9 VIRUS-COMPLEX
1ara SKIP-NOT-XRAY EXPDTA NMR
1arb SKIP WATER
1arc SKIP WATER
1ard SKIP-NOT-XRAY EXPDTA NMR
1are SKIP-NOT-XRAY EXPDTA NMR
1arf SKIP-NOT-XRAY EXPDTA NMR
1arg ASU-COMPLEX  Oligomeric file of type   DIMERIC
1arh ASU-COMPLEX  Oligomeric file of type   DIMERIC
1ari ASU-COMPLEX  Oligomeric file of type   DIMERIC
1arj SKIP-NOT-XRAY EXPDTA NMR
1ark SKIP-NOT-XRAY EXPDTA NMR
1arl SKIP WATER
1arm SKIP WATER
1arn SYMMETRY-COMPLEX  Oligomeric file of type   DIMERIC
1aro SYMMETRY-COMPLEX  Oligomeric file of type   TETRAMERIC
1arp SKIP WATER
1arq SKIP-NOT-XRAY EXPDTA NMR
1arr SKIP-NOT-XRAY EXPDTA NMR
1ars SYMMETRY-COMPLEX  Oligomeric file of type   DIMERIC
1art SYMMETRY-COMPLEX  Oligomeric file of type   DIMERIC
1aru SKIP WATER
1arv SKIP WATER
1arw SKIP WATER
1arx SKIP WATER
1ary SKIP WATER
1arz ASU-COMPLEX  Oligomeric file of type   TETRAMERIC
1as0 SYMMETRY-COMPLEX  Oligomeric file of type   DIMERIC
1as1 SKIP-NOT-XRAY EXPDTA THEORETICAL MODEL
1as2 SKIP WATER
1as3 SKIP WATER
1as4 ASU-COMPLEX  Oligomeric file of type   DIMERIC
1as5 SKIP-NOT-XRAY EXPDTA NMR
1as6 ASU-COMPLEX  Oligomeric file of type   TRIMERIC
1as7 ASU-COMPLEX  Oligomeric file of type   TRIMERIC
1as8 ASU-COMPLEX  Oligomeric file of type   TRIMERIC
1as9 SKIP WATER
1asa SYMMETRY-COMPLEX  Oligomeric file of type   DIMERIC
1asb SYMMETRY-COMPLEX  Oligomeric file of type   DIMERIC
1asc SYMMETRY-COMPLEX  Oligomeric file of type   DIMERIC
1asd SYMMETRY-COMPLEX  Oligomeric file of type   DIMERIC
1ase SYMMETRY-COMPLEX  Oligomeric file of type   DIMERIC
1asf SYMMETRY-COMPLEX  Oligomeric file of type   DIMERIC
1asg SYMMETRY-COMPLEX  Oligomeric file of type   DIMERIC
1ash SYMMETRY-COMPLEX  Oligomeric file of type   DIMERIC
1asj VIRUS-COMPLEX
1ask ASU-COMPLEX  Oligomeric file of type   DIMERIC
1asl ASU-COMPLEX  Oligomeric file of type   DIMERIC
1asm ASU-COMPLEX  Oligomeric file of type   DIMERIC
1asn ASU-COMPLEX  Oligomeric file of type   DIMERIC
1aso SPLIT-SYMMETRY into   2 Oligomeric files of type   DIMERIC
1asp SPLIT-SYMMETRY into   2 Oligomeric files of type   DIMERIC
1asq SPLIT-SYMMETRY into   2 Oligomeric files of type   DIMERIC
1ass SYMMETRY-COMPLEX  Oligomeric file of type   DIMERIC
1ast SKIP WATER
1asu SYMMETRY-COMPLEX  Oligomeric file of type   DIMERIC
1asv SYMMETRY-COMPLEX  Oligomeric file of type   DIMERIC
1asw SYMMETRY-COMPLEX  Oligomeric file of type   DIMERIC
1asx SYMMETRY-COMPLEX  Oligomeric file of type DIMERIC
1asy ASU-COMPLEX  Oligomeric file of type   TETRAMERIC
1asz ASU-COMPLEX  Oligomeric file of type   TETRAMERIC-COMPLEX
1at0 SYMMETRY-COMPLEX  Oligomeric file of type   DIMERIC
1at1 SYMMETRY-COMPLEX  Oligomeric file of type   DODECAMERIC
1at3 SYMMETRY-COMPLEX  Oligomeric file of type   TETRAMERIC
1at4 SKIP-NOT-XRAY EXPDTA NMR
1at5 SYMMETRY-COMPLEX  Oligomeric file of type   DIMERIC
1at6 SYMMETRY-COMPLEX  Oligomeric file of type   DIMERIC
1at7 SKIP-NOT-XRAY EXPDTA NMR
1at8 SKIP-NOT-XRAY EXPDTA THEORETICAL MODEL
1at9 SYMMETRY-COMPLEX  Oligomeric file of type   TRIMERIC
1ata SKIP-NOT-XRAY EXPDTA NMR
1atb SKIP-NOT-XRAY EXPDTA NMR
1atd SKIP-NOT-XRAY EXPDTA NMR
1ate SKIP-NOT-XRAY EXPDTA NMR
1atf SKIP-NOT-XRAY EXPDTA THEORETICAL MODEL
1atg SKIP WATER
1ath ASU-COMPLEX  Oligomeric file of type   DIMERIC
1ati ASU-COMPLEX  Oligomeric file of type DIMERIC
1atj SPLIT-ASU into   3 Oligomeric files of type   DIMERIC
1atk SKIP WATER
1atl ASU-COMPLEX  Oligomeric file of type DIMERIC
1atm SKIP-NOT-XRAY EXPDTA THEORETICAL MODEL
1atn ASU-COMPLEX  Oligomeric file of type   DIMERIC
1ato SKIP-NOT-XRAY EXPDTA NMR
1atp ASU-COMPLEX  Oligomeric file of type DIMERIC
1atq SKIP WATER
1atr SKIP WATER
1ats SKIP WATER
1att SPLIT-ASU into   2 Oligomeric files of type   MONOMERIC
1atu ASU-COMPLEX  Oligomeric file of type MONOMERIC
1atv SKIP-NOT-XRAY EXPDTA NMR
1atw SKIP-NOT-XRAY EXPDTA NMR
1atx SKIP-NOT-XRAY EXPDTA NMR
1aty SKIP-NOT-XRAY EXPDTA NMR
1atz SYMMETRY-COMPLEX  Oligomeric file of type   TETRAMERIC
1au0 SKIP WATER
1au1 ASU-COMPLEX  Oligomeric file of type   DIMERIC
1au2 SKIP WATER
1au3 SKIP WATER
1au4 SKIP WATER
1au5 SKIP-NOT-XRAY EXPDTA NMR
1au6 SKIP-NOT-XRAY EXPDTA NMR
1au7 ASU-COMPLEX  Oligomeric file of type   TETRAMERIC
1au8 ASU-COMPLEX  Oligomeric file of type   DIMERIC
1au9 SKIP WATER
1aua SYMMETRY-COMPLEX  Oligomeric file of type   DIMERIC
1aub SKIP-NOT-XRAY EXPDTA NMR
1auc SYMMETRY-COMPLEX  Oligomeric file of type   DIMERIC
1aud SKIP-NOT-XRAY EXPDTA NMR
1aue SPLIT-ASU into   2 Oligomeric files of type   MONOMERIC
1auf SKIP-NOT-XRAY EXPDTA THEORETICAL MODEL
1aug ASU-COMPLEX  Oligomeric file of type   TETRAMERIC
1auh SKIP-NOT-XRAY EXPDTA THEORETICAL MODEL
1aui ASU-COMPLEX  Oligomeric file of type   DIMERIC
1auj SKIP WATER
1auk SYMMETRY-COMPLEX  Oligomeric file of type   DIMERIC
1aul SKIP-NOT-XRAY EXPDTA NMR
1aum SYMMETRY-COMPLEX  Oligomeric file of type   DIMERIC
1aun SKIP WATER
1auo ASU-COMPLEX  Oligomeric file of type   DIMERIC
1aup SYMMETRY-COMPLEX  Oligomeric file of type   HEXAMERIC
1auq SKIP WATER
1aur ASU-COMPLEX  Oligomeric file of type   DIMERIC
1aus SYMMETRY-COMPLEX  Oligomeric file of type HEXADECAMERIC
1aut ASU-COMPLEX  Oligomeric file of type   COMPLEX
1auu SKIP-NOT-XRAY EXPDTA NMR
1auv SYMMETRY-COMPLEX  Oligomeric file of type   TETRAMERIC
1auw ASU-COMPLEX  Oligomeric file of type   TETRAMERIC
1aux SYMMETRY-COMPLEX  Oligomeric file of type TETRAMERIC
1auy VIRUS-COMPLEX
1auz SKIP-NOT-XRAY EXPDTA NMR
1av1 ASU-COMPLEX  Oligomeric file of type   TETRAMERIC
1av2 SPLIT-ASU into   2 Oligomeric files of type   DIMERIC
1av3 SKIP-NOT-XRAY EXPDTA NMR
1av4 SYMMETRY-COMPLEX  Oligomeric file of type   DIMERIC
1av5 ASU-COMPLEX  Oligomeric file of type   DIMERIC
1av6 ASU-COMPLEX  Oligomeric file of type   DIMERIC
1av7 SKIP WATER
1av8 ASU-COMPLEX  Oligomeric file of type DIMERIC
1ava SPLIT-ASU into   2 Oligomeric files of type   DIMERIC
1avb ASU-COMPLEX  Oligomeric file of type   DIMERIC
1avc SKIP WATER
1avd SYMMETRY-COMPLEX  Oligomeric file of type   TETRAMERIC
1ave SYMMETRY-COMPLEX  Oligomeric file of type   TETRAMERIC
1avf SPLIT-ASU into   2 Oligomeric files of type   DIMERIC
1avg ASU-COMPLEX  Oligomeric file of type TRIMERIC
1avh SPLIT-ASU into   2 Oligomeric files of type   COMPLEX
1avj SKIP-NOT-XRAY EXPDTA THEORETICAL MODEL
1avk SYMMETRY-COMPLEX  Oligomeric file of type   DIMERIC
1avl SYMMETRY-COMPLEX  Oligomeric file of type   DIMERIC
1avm SYMMETRY-COMPLEX  Oligomeric file of type   TETRAMERIC
1avn SKIP WATER
1avo ASU-COMPLEX  Oligomeric file of type   TETRADECAMERIC
1avp ASU-COMPLEX  Oligomeric file of type   DIMERIC
1avq ASU-COMPLEX  Oligomeric file of type   TRIMERIC
1avr SKIP WATER
1avs SPLIT-ASU into   2 Oligomeric files of type   COMPLEX
1avt SKIP WATER
1avu SKIP WATER
1avv SYMMETRY-COMPLEX  Oligomeric file of type   DIMERIC
1avw ASU-COMPLEX  Oligomeric file of type   DIMERIC
1avx ASU-COMPLEX  Oligomeric file of type DIMERIC
1avy SPLIT-SYMMETRY into   3 Oligomeric files of type   TRIMERIC
1avz ASU-COMPLEX  Oligomeric file of type   TRIMERIC
1aw0 SKIP-NOT-XRAY EXPDTA NMR
1aw1 SPLIT-ASU into   4 Oligomeric files of type   DIMERIC
1aw2 SPLIT-ASU into   4 Oligomeric files of type   DIMERIC
1aw3 SKIP-NOT-XRAY EXPDTA NMR
1aw4 SKIP-NOT-XRAY EXPDTA NMR
1aw5 SYMMETRY-COMPLEX  Oligomeric file of type   OCTAMERIC
1aw6 SKIP-NOT-XRAY EXPDTA NMR
1aw7 SPLIT-ASU into   2 Oligomeric files of type   DIMERIC
1aw8 SYMMETRY-COMPLEX  Oligomeric file of type   OCTAMERIC
1aw9 SYMMETRY-COMPLEX  Oligomeric file of type   HEXAMERIC
1awb ASU-COMPLEX  Oligomeric file of type DIMERIC
1awc ASU-COMPLEX  Oligomeric file of type TETRAMERIC
1awd SYMMETRY-COMPLEX  Oligomeric file of type   DIMERIC
1awe SKIP-NOT-XRAY EXPDTA NMR
1awf ASU-COMPLEX  Oligomeric file of type TRIMERIC
1awh SPLIT-ASU into   2 Oligomeric files of type   DIMERIC
1awi ASU-COMPLEX  Oligomeric file of type TRIMERIC
1awj SKIP-NOT-XRAY EXPDTA NMR
1awk SKIP-NOT-XRAY EXPDTA THEORETICAL MODEL
1awl SKIP-NOT-XRAY EXPDTA THEORETICAL MODEL
1awm SKIP-NOT-XRAY EXPDTA THEORETICAL MODEL
1awn SKIP-NOT-XRAY EXPDTA THEORETICAL MODEL
1awo SKIP-NOT-XRAY EXPDTA NMR
1awp ASU-COMPLEX  Oligomeric file of type   DIMERIC
1awq ASU-COMPLEX  Oligomeric file of type   DIMERIC
1awr SPLIT-ASU into   6 Oligomeric files of type   COMPLEX
1aws ASU-COMPLEX  Oligomeric file of type   DIMERIC
1awt SPLIT-ASU into   6 Oligomeric files of type   COMPLEX
1awu ASU-COMPLEX  Oligomeric file of type   DIMERIC
1awv SPLIT-ASU into   6 Oligomeric files of type   COMPLEX
1aww SKIP-NOT-XRAY EXPDTA NMR
1awx SKIP-NOT-XRAY EXPDTA NMR
1awy SKIP-NOT-XRAY EXPDTA NMR
1awz SKIP-NOT-XRAY EXPDTA NMR
1ax0 SYMMETRY-COMPLEX  Oligomeric file of type DIMERIC
1ax1 SYMMETRY-COMPLEX  Oligomeric file of type DIMERIC
1ax2 SYMMETRY-COMPLEX  Oligomeric file of type DIMERIC
1ax3 SKIP-NOT-XRAY EXPDTA NMR
1ax4 ASU-COMPLEX  Oligomeric file of type TETRAMERIC
1ax6 SKIP-NOT-XRAY EXPDTA NMR
1ax7 SKIP-NOT-XRAY EXPDTA NMR
1ax8 SYMMETRY-COMPLEX  Oligomeric file of type TRIMERIC
1ax9 SKIP WATER
1axa ASU-COMPLEX  Oligomeric file of type DIMERIC
1axb SKIP WATER
1axc ASU-COMPLEX  Oligomeric file of type HEXAMERIC
1axd ASU-COMPLEX  Oligomeric file of type TETRAMERIC
1axe ASU-COMPLEX  Oligomeric file of type DIMERIC
1axf ASU-COMPLEX  Oligomeric file of type TETRAMERIC
1axg SPLIT-ASU into   2 Oligomeric files of type DIMERIC
1axh SKIP-NOT-XRAY EXPDTA NMR
1axi SYMMETRY-COMPLEX  Oligomeric file of type TETRAMERIC
1axj SKIP-NOT-XRAY EXPDTA NMR
1axk SPLIT-ASU into   2 Oligomeric files of type MONOMERIC
1axl SKIP-NOT-XRAY EXPDTA NMR
1axm SPLIT-ASU into   3 Oligomeric files of type DIMERIC
1axn SKIP WATER
1axo SKIP-NOT-XRAY EXPDTA NMR
1axp SKIP-NOT-XRAY EXPDTA NMR
1axq ASU-COMPLEX  Oligomeric file of type MONOMERIC
1axr SYMMETRY-COMPLEX  Oligomeric file of type DIMERIC
1axs SPLIT-ASU into   2 Oligomeric files of type DIMERIC
1axt ASU-COMPLEX  Oligomeric file of type DIMERIC
1axu SKIP-NOT-XRAY EXPDTA NMR
1axv SKIP-NOT-XRAY EXPDTA NMR
1axw ASU-COMPLEX  Oligomeric file of type DIMERIC
1axx SKIP-NOT-XRAY EXPDTA NMR
1axy SYMMETRY-COMPLEX  Oligomeric file of type DIMERIC
1axz SYMMETRY-COMPLEX  Oligomeric file of type DIMERIC
1ay0 ASU-COMPLEX  Oligomeric file of type   DIMERIC
1ay1 ASU-COMPLEX  Oligomeric file of type DIMERIC
1ay2 SYMMETRY-COMPLEX  Oligomeric file of type   DIMERIC
1ay3 SKIP-NOT-XRAY EXPDTA NMR
1ay4 ASU-COMPLEX  Oligomeric file of type   DIMERIC
1ay5 ASU-COMPLEX  Oligomeric file of type   DIMERIC
1ay6 ASU-COMPLEX  Oligomeric file of type TETRAMERIC
1ay7 ASU-COMPLEX  Oligomeric file of type   DIMERIC
1ay8 ASU-COMPLEX  Oligomeric file of type   DIMERIC
1ay9 SYMMETRY-COMPLEX  Oligomeric file of type   DIMERIC
1aya SPLIT-ASU into   2 Oligomeric files of type   COMPLEX
1ayb SYMMETRY-COMPLEX  Oligomeric file of type TETRAMERIC
1ayc ASU-COMPLEX  Oligomeric file of type DIMERIC
1ayd SKIP WATER
1aye ASU-COMPLEX  Oligomeric file of type MONOMERIC
1ayf ASU-COMPLEX  Oligomeric file of type   DIMERIC
1ayg SKIP-NOT-XRAY EXPDTA NMR
1ayi SYMMETRY-COMPLEX  Oligomeric file of type   DIMERIC
1ayj SKIP-NOT-XRAY EXPDTA NMR
1ayk SKIP-NOT-XRAY EXPDTA NMR
1ayl SYMMETRY-COMPLEX  Oligomeric file of type   DIMERIC
1aym ICOSAHEDRAL-VIRUS
1ayn ICOSAHEDRAL-VIRUS
1ayo SYMMETRY-COMPLEX  Oligomeric file of type   TETRAMERIC
1ayp SPLIT-ASU into   3 Oligomeric files of type   DIMERIC
1ayq ASU-COMPLEX  Oligomeric file of type   DIMERIC
1ayr SPLIT-ASU into   4 Oligomeric files of type MONOMERIC
1ayu SKIP WATER
1ayv SKIP WATER
1ayw SKIP WATER
1ayx SKIP WATER
1ayy ASU-COMPLEX  Oligomeric file of type   TETRAMERIC
1ayz SPLIT-ASU into   3 Oligomeric files of type   COMPLEX
1az0 ASU-COMPLEX  Oligomeric file of type TETRAMERIC
1az1 SKIP WATER
1az2 ASU-COMPLEX  Oligomeric file of type MONOMERIC
1az3 ASU-COMPLEX  Oligomeric file of type   DIMERIC
1az4 ASU-COMPLEX  Oligomeric file of type   DIMERIC
1az5 SYMMETRY-COMPLEX  Oligomeric file of type   DIMERIC
1az6 SKIP-NOT-XRAY EXPDTA NMR
1az7 SKIP-NOT-XRAY EXPDTA THEORETICAL MODEL
1az8 SKIP WATER
1az9 SYMMETRY-COMPLEX  Oligomeric file of type   DIMERIC
1azb ASU-COMPLEX  Oligomeric file of type   DIMERIC
1azc ASU-COMPLEX  Oligomeric file of type   DIMERIC
1azd ASU-COMPLEX  Oligomeric file of type   TETRAMERIC
1aze SKIP-NOT-XRAY EXPDTA NMR
1azf SYMMETRY-COMPLEX  Oligomeric file of type   DIMERIC
1azg SKIP-NOT-XRAY EXPDTA NMR
1azh SKIP-NOT-XRAY EXPDTA NMR
1azi SKIP WATER
1azj SKIP-NOT-XRAY EXPDTA NMR
1azk SKIP-NOT-XRAY EXPDTA NMR
1azl SKIP WATER
1azm SKIP WATER
1azn SPLIT-ASU into   2 Oligomeric files of type   DIMERIC
1azo SKIP WATER
1azp ASU-COMPLEX  Oligomeric file of type   TRIMERIC
1azq ASU-COMPLEX  Oligomeric file of type   TRIMERIC
1azr SPLIT-ASU into   2 Oligomeric files of type   DIMERIC
1azs SYMMETRY-COMPLEX  Oligomeric file of type   HEXAMERIC
1azt ASU-COMPLEX  Oligomeric file of type   DIMERIC
1azu ASU-COMPLEX  Oligomeric file of type MONOMERIC
1azv ASU-COMPLEX  Oligomeric file of type   DIMERIC
1azw SPLIT-SYMMETRY into   2 Oligomeric files of type   DIMERIC
1azx SPLIT-ASU into   2 Oligomeric files of type COMPLEX
1azy ASU-COMPLEX  Oligomeric file of type   DIMERIC
1azz SPLIT-ASU into   2 Oligomeric files of type TETRAMERIC
1b00 ASU-COMPLEX  Oligomeric file of type   DIMERIC
1b01 SPLIT-SYMMETRY into   2 Oligomeric files of type HEXAMERIC
1b02 SKIP WATER
1b03 SKIP-NOT-XRAY EXPDTA NMR
1b04 SPLIT-ASU into   2 Oligomeric files of type   MONOMERIC
1b05 ASU-COMPLEX  Oligomeric file of type DIMERIC
1b06 SPLIT-SYMMETRY into   2 Oligomeric files of type   TETRAMERIC
1b07 ASU-COMPLEX  Oligomeric file of type DIMERIC
1b08 ASU-COMPLEX  Oligomeric file of type   TRIMERIC
1b09 ASU-COMPLEX  Oligomeric file of type   PENTAMERIC
1b0a SYMMETRY-COMPLEX  Oligomeric file of type   DIMERIC
1b0b SKIP WATER
1b0c SYMMETRY-COMPLEX  Oligomeric file of type   DECAMERIC
1b0d SYMMETRY-COMPLEX  Oligomeric file of type DIMERIC
1b0e SKIP WATER
1b0f SYMMETRY-COMPLEX  Oligomeric file of type DIMERIC
1b0g SPLIT-ASU into   2 Oligomeric files of type TRIMERIC
1b0h ASU-COMPLEX  Oligomeric file of type DIMERIC
1b0i SKIP WATER
1b0j SKIP WATER
1b0k SKIP WATER
1b0l SKIP WATER
1b0m SKIP WATER
1b0n SYMMETRY-COMPLEX  Oligomeric file of type   TETRAMERIC
1b0o SYMMETRY-COMPLEX  Oligomeric file of type   DIMERIC
1b0p ASU-COMPLEX  Oligomeric file of type   DIMERIC
1b0q SKIP-NOT-XRAY EXPDTA NMR
1b0r ASU-COMPLEX  Oligomeric file of type TRIMERIC
1b0s SKIP-NOT-XRAY EXPDTA NMR
1b0t SKIP WATER
1b0u SKIP WATER
1b0v SPLIT-ASU into   4 Oligomeric files of type   MONOMERIC
1b0w SYMMETRY-COMPLEX  Oligomeric file of type HEXAMERIC
1b0x SYMMETRY-COMPLEX  Oligomeric file of type DIMERIC
1b0y SKIP WATER
1b0z SYMMETRY-COMPLEX  Oligomeric file of type TETRAMERIC
1b10 SKIP-NOT-XRAY EXPDTA NMR
1b11 SYMMETRY-COMPLEX  Oligomeric file of type DIMERIC
1b12 SPLIT-ASU into   4 Oligomeric files of type MONOMERIC
1b13 SKIP WATER
1b14 ASU-COMPLEX  Oligomeric file of type   DIMERIC
1b15 ASU-COMPLEX  Oligomeric file of type   DIMERIC
1b16 ASU-COMPLEX  Oligomeric file of type   DIMERIC
1b17 ASU-COMPLEX  Oligomeric file of type DIMERIC
1b18 ASU-COMPLEX  Oligomeric file of type DIMERIC
1b19 ASU-COMPLEX  Oligomeric file of type DIMERIC
1b1a SKIP-NOT-XRAY EXPDTA NMR
1b1b SYMMETRY-COMPLEX  Oligomeric file of type   DIMERIC
1b1c SKIP WATER
1b1e SYMMETRY-COMPLEX  Oligomeric file of type   DIMERIC
1b1f SKIP-NOT-XRAY EXPDTA THEORETICAL MODEL
1b1g SKIP-NOT-XRAY EXPDTA NMR
1b1h ASU-COMPLEX  Oligomeric file of type   DIMERIC
1b1i SKIP WATER
1b1j SYMMETRY-COMPLEX  Oligomeric file of type   DIMERIC
1b1u SYMMETRY-COMPLEX  Oligomeric file of type DIMERIC
1b1v SKIP-NOT-XRAY EXPDTA NMR
1b1w SPLIT-SYMMETRY into   2 Oligomeric files of type   TETRAMERIC
1b1x SKIP WATER
1b1y SKIP WATER
1b1z ASU-COMPLEX  Oligomeric file of type   TETRAMERIC
1b20 SPLIT-ASU into   3 Oligomeric files of type   COMPLEX
1b21 SPLIT-ASU into   3 Oligomeric files of type   COMPLEX
1b22 SKIP-NOT-XRAY EXPDTA NMR
1b23 SYMMETRY-COMPLEX  Oligomeric file of type TETRAMERIC
1b24 SKIP WATER
1b25 ASU-COMPLEX  Oligomeric file of type   TETRAMERIC
1b26 ASU-COMPLEX  Oligomeric file of type   HEXAMERIC
1b27 SPLIT-ASU into   3 Oligomeric files of type DIMERIC
1b28 SKIP-NOT-XRAY EXPDTA NMR
1b29 SKIP-NOT-XRAY EXPDTA THEORETICAL MODEL
1b2a ASU-COMPLEX  Oligomeric file of type DIMERIC
1b2b ASU-COMPLEX  Oligomeric file of type DIMERIC
1b2c ASU-COMPLEX  Oligomeric file of type DIMERIC
1b2d ASU-COMPLEX  Oligomeric file of type DIMERIC
1b2e ASU-COMPLEX  Oligomeric file of type DIMERIC
1b2f ASU-COMPLEX  Oligomeric file of type DIMERIC
1b2g ASU-COMPLEX  Oligomeric file of type DIMERIC
1b2h ASU-COMPLEX  Oligomeric file of type   DIMERIC
1b2i SKIP-NOT-XRAY EXPDTA NMR
1b2j SKIP WATER
1b2k SPLIT-ASU into   2 Oligomeric files of type COMPLEX
1b2l SYMMETRY-COMPLEX  Oligomeric file of type   DIMERIC
1b2m ASU-COMPLEX  Oligomeric file of type PENTAMERIC
1b2n ASU-COMPLEX  Oligomeric file of type   TETRAMERIC
1b2o ASU-COMPLEX  Oligomeric file of type DIMERIC
1b2p SYMMETRY-COMPLEX  Oligomeric file of type   TETRAMERIC
1b2r ASU-COMPLEX  Oligomeric file of type MONOMERIC
1b2s SPLIT-ASU into   3 Oligomeric files of type DIMERIC
1b2t SKIP-NOT-XRAY EXPDTA NMR
1b2u SPLIT-ASU into   3 Oligomeric files of type DIMERIC
1b2v SYMMETRY-COMPLEX  Oligomeric file of type   DIMERIC
1b2w ASU-COMPLEX  Oligomeric file of type   DIMERIC
1b2x SPLIT-ASU into   3 Oligomeric files of type MONOMERIC
1b2y SKIP WATER
1b2z SPLIT-ASU into   3 Oligomeric files of type   COMPLEX
1b30 SKIP WATER
1b31 SKIP WATER
1b32 ASU-COMPLEX  Oligomeric file of type   DIMERIC
1b33 SPLIT-ASU into   2 Oligomeric files of type HEPTAMERIC
1b34 SYMMETRY-COMPLEX  Oligomeric file of type   TETRAMERIC
1b35 VIRUS-COMPLEX
1b36 SKIP-NOT-XRAY EXPDTA NMR
1b37 SPLIT-ASU into   2 Oligomeric files of type DIMERIC
1b38 SKIP WATER
1b39 SKIP WATER
1b3a ASU-COMPLEX  Oligomeric file of type   DIMERIC
1b3b ASU-COMPLEX  Oligomeric file of type HEXAMERIC
1b3c SKIP-NOT-XRAY EXPDTA NMR
1b3d SPLIT-ASU into   2 Oligomeric files of type   COMPLEX
1b3e SKIP WATER
1b3f ASU-COMPLEX  Oligomeric file of type   DIMERIC
1b3g ASU-COMPLEX  Oligomeric file of type   DIMERIC
1b3h ASU-COMPLEX  Oligomeric file of type   DIMERIC
1b3i SKIP-NOT-XRAY EXPDTA NMR
1b3j SYMMETRY-COMPLEX  Oligomeric file of type   DIMERIC
1b3k SPLIT-ASU into   4 Oligomeric files of type COMPLEX
1b3l SPLIT-ASU into   2 Oligomeric files of type DIMERIC
1b3m ASU-COMPLEX  Oligomeric file of type   DIMERIC
1b3n SYMMETRY-COMPLEX  Oligomeric file of type   DIMERIC
1b3o SPLIT-SYMMETRY into   2 Oligomeric files of type   TETRAMERIC
1b3p SKIP-NOT-XRAY EXPDTA NMR
1b3q ASU-COMPLEX  Oligomeric file of type   DIMERIC
1b3r ASU-COMPLEX  Oligomeric file of type TETRAMERIC
1b3s SPLIT-ASU into   3 Oligomeric files of type DIMERIC
1b3t ASU-COMPLEX  Oligomeric file of type TETRAMERIC
1b3u SPLIT-ASU into   2 Oligomeric files of type   COMPLEX
1b3v SKIP WATER
1b3w SKIP WATER
1b3x SKIP WATER
1b3y SKIP WATER
1b3z SKIP WATER
1b40 ASU-COMPLEX  Oligomeric file of type   DIMERIC
1b41 SYMMETRY-COMPLEX  Oligomeric file of type   TETRAMERIC
1b42 SYMMETRY-COMPLEX  Oligomeric file of type DIMERIC
1b43 SPLIT-SYMMETRY into   2 Oligomeric files of type   DIMERIC
1b44 ASU-COMPLEX  Oligomeric file of type   PENTAMERIC
1b45 SKIP-NOT-XRAY EXPDTA NMR
1b46 ASU-COMPLEX  Oligomeric file of type   DIMERIC
1b47 SYMMETRY-COMPLEX  Oligomeric file of type   HEXAMERIC
1b48 ASU-COMPLEX  Oligomeric file of type   DIMERIC
1b49 ASU-COMPLEX  Oligomeric file of type   DIMERIC
1b4a SPLIT-ASU into   2 Oligomeric files of type HEXAMERIC
1b4b SYMMETRY-COMPLEX  Oligomeric file of type   DODECAMERIC
1b4c SKIP-NOT-XRAY EXPDTA NMR
1b4d SYMMETRY-COMPLEX  Oligomeric file of type   DIMERIC
1b4e SYMMETRY-COMPLEX  Oligomeric file of type   OCTAMERIC
1b4f SYMMETRY-COMPLEX  Oligomeric file of type   POLYMERIC
1b4g SKIP-NOT-XRAY EXPDTA NMR
1b4h ASU-COMPLEX  Oligomeric file of type   DIMERIC
1b4i SKIP-NOT-XRAY EXPDTA NMR
1b4j ASU-COMPLEX  Oligomeric file of type   DIMERIC
1b4k SYMMETRY-COMPLEX  Oligomeric file of type   OCTAMERIC
1b4l SYMMETRY-COMPLEX  Oligomeric file of type   HEXAMERIC
1b4m SKIP-NOT-XRAY EXPDTA NMR
1b4n ASU-COMPLEX  Oligomeric file of type   TETRAMERIC
1b4o SKIP-NOT-XRAY EXPDTA NMR
1b4p SYMMETRY-COMPLEX  Oligomeric file of type DIMERIC
1b4q SKIP-NOT-XRAY EXPDTA NMR
1b4r SKIP-NOT-XRAY EXPDTA NMR
1b4s SYMMETRY-COMPLEX  Oligomeric file of type   HEXAMERIC
1b4t SYMMETRY-COMPLEX  Oligomeric file of type   DIMERIC
1b4u ASU-COMPLEX  Oligomeric file of type   TETRAMERIC
1b4v SKIP WATER
1b4w ASU-COMPLEX  Oligomeric file of type TETRAMERIC
1b4x SYMMETRY-COMPLEX  Oligomeric file of type DIMERIC
1b4y SKIP-NOT-XRAY EXPDTA NMR
1b4z ASU-COMPLEX  Oligomeric file of type   DIMERIC
1b50 SKIP-NOT-XRAY EXPDTA NMR
1b51 ASU-COMPLEX  Oligomeric file of type   DIMERIC
1b52 ASU-COMPLEX  Oligomeric file of type   DIMERIC
1b53 SKIP-NOT-XRAY EXPDTA NMR
1b54 ASU-COMPLEX  Oligomeric file of type MONOMERIC
1b55 SYMMETRY-COMPLEX  Oligomeric file of type   TETRAMERIC
1b56 ASU-COMPLEX  Oligomeric file of type MONOMERIC
1b57 ASU-COMPLEX  Oligomeric file of type   DIMERIC
1b58 ASU-COMPLEX  Oligomeric file of type   DIMERIC
1b59 SKIP WATER
1b5a SKIP-NOT-XRAY EXPDTA NMR
1b5b SKIP-NOT-XRAY EXPDTA NMR
1b5d ASU-COMPLEX  Oligomeric file of type DIMERIC
1b5e ASU-COMPLEX  Oligomeric file of type DIMERIC
1b5f SYMMETRY-COMPLEX  Oligomeric file of type   OCTAMERIC
1b5g SYMMETRY-COMPLEX  Oligomeric file of type OCTAMERIC
1b5h ASU-COMPLEX  Oligomeric file of type   DIMERIC
1b5i ASU-COMPLEX  Oligomeric file of type   DIMERIC
1b5j ASU-COMPLEX  Oligomeric file of type   DIMERIC
1b5k SKIP-NOT-XRAY EXPDTA NMR
1b5l SKIP WATER
1b5m ASU-COMPLEX  Oligomeric file of type MONOMERIC
1b5n SKIP-NOT-XRAY EXPDTA NMR
1b5o ASU-COMPLEX  Oligomeric file of type DIMERIC
1b5p ASU-COMPLEX  Oligomeric file of type DIMERIC
1b5q SPLIT-SYMMETRY into   2 Oligomeric files of type DIMERIC
1b5s SYMMETRY-COMPLEX  Oligomeric file of type 60MERIC
1b5t SPLIT-SYMMETRY into   2 Oligomeric files of type   DIMERIC
1b5u SKIP WATER
1b5v SKIP WATER
1b5w SKIP WATER
1b5x SKIP WATER
1b5y SKIP WATER
1b5z SPLIT-ASU into   2 Oligomeric files of type   MONOMERIC
1b60 SKIP-NOT-XRAY EXPDTA NMR
1b61 SKIP-NOT-XRAY EXPDTA THEORETICAL MODEL
1b62 SYMMETRY-COMPLEX  Oligomeric file of type DIMERIC
1b63 SYMMETRY-COMPLEX  Oligomeric file of type   DIMERIC
1b64 SKIP-NOT-XRAY EXPDTA NMR
1b65 SPLIT-ASU into   2 Oligomeric files of type TETRAMERIC
1b66 SYMMETRY-COMPLEX  Oligomeric file of type   HEXAMERIC
1b67 ASU-COMPLEX  Oligomeric file of type   DIMERIC
1b68 ASU-COMPLEX  Oligomeric file of type MONOMERIC
1b69 SKIP-NOT-XRAY EXPDTA NMR
1b6a SKIP WATER
1b6b SPLIT-ASU into   2 Oligomeric files of type   MONOMERIC
1b6c SPLIT-ASU into   4 Oligomeric files of type   DIMERIC
1b6d SYMMETRY-COMPLEX  Oligomeric file of type   TETRAMERIC
1b6e SKIP WATER
1b6f SKIP-NOT-XRAY EXPDTA NMR
1b6g SKIP WATER
1b6h ASU-COMPLEX  Oligomeric file of type   DIMERIC
1b6i SYMMETRY-COMPLEX  Oligomeric file of type   DIMERIC
1b6j ASU-COMPLEX  Oligomeric file of type   DIMERIC
1b6k ASU-COMPLEX  Oligomeric file of type   DIMERIC
1b6l ASU-COMPLEX  Oligomeric file of type   DIMERIC
1b6m ASU-COMPLEX  Oligomeric file of type   DIMERIC
1b6n ASU-COMPLEX  Oligomeric file of type   DIMERIC
1b6o ASU-COMPLEX  Oligomeric file of type   DIMERIC
1b6p ASU-COMPLEX  Oligomeric file of type   DIMERIC
1b6q SYMMETRY-COMPLEX  Oligomeric file of type   DIMERIC
1b6r SYMMETRY-COMPLEX  Oligomeric file of type DIMERIC
1b6s SPLIT-ASU into   2 Oligomeric files of type   DIMERIC
1b6t SYMMETRY-COMPLEX  Oligomeric file of type   HEXAMERIC
1b6u SYMMETRY-COMPLEX  Oligomeric file of type   DIMERIC
1b6v SPLIT-ASU into   2 Oligomeric files of type   MONOMERIC
1b6w SYMMETRY-COMPLEX  Oligomeric file of type   DIMERIC
1b6x SKIP-NOT-XRAY EXPDTA NMR
1b6y SKIP-NOT-XRAY EXPDTA NMR
1b6z SYMMETRY-COMPLEX  Oligomeric file of type   HEXAMERIC
1b70 SYMMETRY-COMPLEX  Oligomeric file of type OCTAMERIC
1b71 SYMMETRY-COMPLEX  Oligomeric file of type   TETRAMERIC
1b72 ASU-COMPLEX  Oligomeric file of type TETRAMERIC
1b73 SYMMETRY-COMPLEX  Oligomeric file of type DIMERIC
1b74 SYMMETRY-COMPLEX  Oligomeric file of type DIMERIC
1b75 SKIP-NOT-XRAY EXPDTA NMR
1b76 ASU-COMPLEX  Oligomeric file of type DIMERIC
1b77 ASU-COMPLEX  Oligomeric file of type   TRIMERIC
1b78 ASU-COMPLEX  Oligomeric file of type   DIMERIC
1b79 SPLIT-ASU into   4 Oligomeric files of type   MONOMERIC
1b7a ASU-COMPLEX  Oligomeric file of type   DIMERIC
1b7b SPLIT-ASU into   2 Oligomeric files of type DIMERIC
1b7c SKIP WATER
1b7d SKIP WATER
1b7e SKIP WATER
1b7f SPLIT-ASU into   2 Oligomeric files of type   DIMERIC
1b7g SYMMETRY-COMPLEX  Oligomeric file of type   TETRAMERIC
1b7h ASU-COMPLEX  Oligomeric file of type   DIMERIC
1b7i SKIP WATER
1b7j SKIP WATER
1b7k SKIP WATER
1b7l SKIP WATER
1b7m SKIP WATER
1b7n SKIP WATER
1b7o SKIP WATER
1b7p SKIP WATER
1b7q SKIP WATER
1b7r SKIP WATER
1b7s SKIP WATER
1b7t ASU-COMPLEX  Oligomeric file of type TRIMERIC
1b7u ASU-COMPLEX  Oligomeric file of type MONOMERIC
1b7v SKIP WATER
1b7x ASU-COMPLEX  Oligomeric file of type TRIMERIC
1b7y SYMMETRY-COMPLEX  Oligomeric file of type   TETRAMERIC
1b7z SKIP WATER
1b80 SYMMETRY-COMPLEX  Oligomeric file of type TETRAMERIC
1b82 SPLIT-SYMMETRY into   2 Oligomeric files of type DIMERIC
1b85 SPLIT-ASU into   2 Oligomeric files of type MONOMERIC
1b86 ASU-COMPLEX  Oligomeric file of type   TETRAMERIC
1b87 SYMMETRY-COMPLEX  Oligomeric file of type   DIMERIC
1b88 ASU-COMPLEX  Oligomeric file of type DIMERIC
1b89 ASU-COMPLEX  Oligomeric file of type MONOMERIC
1b8a ASU-COMPLEX  Oligomeric file of type   DIMERIC
1b8b SYMMETRY-COMPLEX  Oligomeric file of type   DIMERIC
1b8c SPLIT-ASU into   2 Oligomeric files of type   COMPLEX
1b8d SYMMETRY-COMPLEX  Oligomeric file of type PENTADECAMERIC
1b8e SYMMETRY-COMPLEX  Oligomeric file of type DIMERIC
1b8f SYMMETRY-COMPLEX  Oligomeric file of type TETRAMERIC
1b8g ASU-COMPLEX  Oligomeric file of type   DIMERIC
1b8h ASU-COMPLEX  Oligomeric file of type TETRAMERIC
1b8i ASU-COMPLEX  Oligomeric file of type TETRAMERIC
1b8j ASU-COMPLEX  Oligomeric file of type   DIMERIC
1b8k SYMMETRY-COMPLEX  Oligomeric file of type   DIMERIC
1b8l ASU-COMPLEX  Oligomeric file of type MONOMERIC
1b8m ASU-COMPLEX  Oligomeric file of type DIMERIC
1b8n SYMMETRY-COMPLEX  Oligomeric file of type TRIMERIC
1b8o SYMMETRY-COMPLEX  Oligomeric file of type TRIMERIC
1b8p SYMMETRY-COMPLEX  Oligomeric file of type   DIMERIC
1b8q SKIP-NOT-XRAY EXPDTA NMR
1b8r SYMMETRY-COMPLEX  Oligomeric file of type   DIMERIC
1b8s ASU-COMPLEX  Oligomeric file of type MONOMERIC
1b8t SKIP-NOT-XRAY EXPDTA NMR
1b8u SYMMETRY-COMPLEX  Oligomeric file of type   DIMERIC
1b8v SYMMETRY-COMPLEX  Oligomeric file of type DIMERIC
1b8w SKIP-NOT-XRAY EXPDTA NMR
1b8x SYMMETRY-COMPLEX  Oligomeric file of type DIMERIC
1b8y SYMMETRY-COMPLEX  Oligomeric file of type   DIMERIC
1b8z ASU-COMPLEX  Oligomeric file of type   DIMERIC
1b90 SKIP WATER
1b91 SKIP-NOT-XRAY EXPDTA NMR
1b92 SYMMETRY-COMPLEX  Oligomeric file of type   DIMERIC
1b93 SYMMETRY-COMPLEX  Oligomeric file of type   HEXAMERIC
1b94 ASU-COMPLEX  Oligomeric file of type TETRAMERIC
1b95 ASU-COMPLEX  Oligomeric file of type TETRAMERIC
1b96 ASU-COMPLEX  Oligomeric file of type TETRAMERIC
1b97 ASU-COMPLEX  Oligomeric file of type TETRAMERIC
1b98 ASU-COMPLEX  Oligomeric file of type   DIMERIC
1b99 ASU-COMPLEX  Oligomeric file of type   HEXAMERIC
1b9a SYMMETRY-COMPLEX  Oligomeric file of type   DIMERIC
1b9b ASU-COMPLEX  Oligomeric file of type   DIMERIC
1b9c ASU-COMPLEX  Oligomeric file of type TETRAMERIC
1b9d SYMMETRY-COMPLEX  Oligomeric file of type   DIMERIC
1b9e ASU-COMPLEX  Oligomeric file of type   TETRAMERIC
1b9f SYMMETRY-COMPLEX  Oligomeric file of type   DIMERIC
1b9g SKIP-NOT-XRAY EXPDTA NMR
1b9h SYMMETRY-COMPLEX  Oligomeric file of type   DIMERIC
1b9i SYMMETRY-COMPLEX  Oligomeric file of type   DIMERIC
1b9j ASU-COMPLEX  Oligomeric file of type   DIMERIC
1b9k SKIP WATER
1b9l ASU-COMPLEX  Oligomeric file of type   OCTAMERIC
1b9m ASU-COMPLEX  Oligomeric file of type   DIMERIC
1b9n ASU-COMPLEX  Oligomeric file of type DIMERIC
1b9o SKIP WATER
1b9p SKIP-NOT-XRAY EXPDTA NMR
1b9q SKIP-NOT-XRAY EXPDTA NMR
1b9r SKIP-NOT-XRAY EXPDTA NMR
1b9s SYMMETRY-COMPLEX  Oligomeric file of type   TETRAMERIC
1b9t SYMMETRY-COMPLEX  Oligomeric file of type   TETRAMERIC
1b9u SKIP-NOT-XRAY EXPDTA NMR
1b9v SYMMETRY-COMPLEX  Oligomeric file of type   TETRAMERIC
1b9w SYMMETRY-COMPLEX  Oligomeric file of type DIMERIC
1b9x ASU-COMPLEX  Oligomeric file of type TRIMERIC
1b9y ASU-COMPLEX  Oligomeric file of type TRIMERIC
1b9z SKIP WATER
1ba0 SKIP WATER
1ba1 SKIP WATER
1ba2 SPLIT-ASU into   2 Oligomeric files of type   COMPLEX
1ba3 SKIP WATER
1ba4 SKIP-NOT-XRAY EXPDTA NMR
1ba5 SKIP-NOT-XRAY EXPDTA NMR
1ba6 SKIP-NOT-XRAY EXPDTA NMR
1ba7 SPLIT-ASU into   2 Oligomeric files of type   COMPLEX
1ba8 ASU-COMPLEX  Oligomeric file of type TETRAMERIC
1ba9 SKIP-NOT-XRAY EXPDTA NMR
1bab ASU-COMPLEX  Oligomeric file of type   TETRAMERIC
1bac SKIP-NOT-XRAY EXPDTA THEORETICAL MODEL
1bad SKIP-NOT-XRAY EXPDTA THEORETICAL MODEL
1bae SKIP-NOT-XRAY EXPDTA NMR
1baf ASU-COMPLEX  Oligomeric file of type   DIMERIC
1bag SKIP WATER
1bah SKIP-NOT-XRAY EXPDTA NMR
1bai ASU-COMPLEX  Oligomeric file of type TRIMERIC
1baj SYMMETRY-COMPLEX  Oligomeric file of type   DIMERIC
1bak SKIP-NOT-XRAY EXPDTA NMR
1bal SKIP-NOT-XRAY EXPDTA NMR
1bam SYMMETRY-COMPLEX  Oligomeric file of type   DIMERIC
1ban SPLIT-ASU into   3 Oligomeric files of type   MONOMERIC
1bao SPLIT-ASU into   3 Oligomeric files of type   COMPLEX
1bap SKIP WATER
1baq SKIP-NOT-XRAY EXPDTA NMR
1bar SYMMETRY-COMPLEX  Oligomeric file of type   TETRAMERIC
1bas SKIP WATER
1bau SKIP-NOT-XRAY EXPDTA NMR
1bav SPLIT-ASU into   4 Oligomeric files of type   COMPLEX
1baw SYMMETRY-COMPLEX  Oligomeric file of type   HEXAMERIC
1bax SKIP-NOT-XRAY EXPDTA NMR
1bay ASU-COMPLEX  Oligomeric file of type   DIMERIC
1baz ASU-COMPLEX  Oligomeric file of type TETRAMERIC
1bb0 ASU-COMPLEX  Oligomeric file of type   TRIMERIC
1bb1 ASU-COMPLEX  Oligomeric file of type TRIMERIC
1bb3 SPLIT-ASU into   2 Oligomeric files of type   COMPLEX
1bb4 SPLIT-ASU into   2 Oligomeric files of type   COMPLEX
1bb5 SPLIT-ASU into   2 Oligomeric files of type   COMPLEX
1bb6 SKIP WATER
1bb7 SKIP WATER
1bb8 SKIP-NOT-XRAY EXPDTA NMR
1bb9 SYMMETRY-COMPLEX  Oligomeric file of type   DIMERIC
1bba SKIP-NOT-XRAY EXPDTA NMR
1bbb ASU-COMPLEX  Oligomeric file of type   TETRAMERIC
1bbc SKIP WATER
1bbd ASU-COMPLEX  Oligomeric file of type   DIMERIC
1bbe SKIP-NOT-XRAY EXPDTA THEORETICAL MODEL
1bbf SKIP-NOT-XRAY EXPDTA THEORETICAL MODEL
1bbg SKIP-NOT-XRAY EXPDTA NMR
1bbh ASU-COMPLEX  Oligomeric file of type   DIMERIC
1bbi SKIP-NOT-XRAY EXPDTA NMR
1bbj SPLIT-ASU into   2 Oligomeric files of type DIMERIC
1bbl SKIP-NOT-XRAY EXPDTA NMR
1bbn SKIP-NOT-XRAY EXPDTA NMR
1bbo SKIP-NOT-XRAY EXPDTA NMR
1bbp SPLIT-ASU into   2 Oligomeric files of type TETRAMERIC
1bbr SPLIT-ASU into   3 Oligomeric files of type TETRAMERIC
1bbs SPLIT-ASU into   2 Oligomeric files of type MONOMERIC
1bbt ICOSAHEDRAL-VIRUS
1bbu SYMMETRY-COMPLEX  Oligomeric file of type   DIMERIC
1bbw SYMMETRY-COMPLEX  Oligomeric file of type DIMERIC
1bbx SKIP-NOT-XRAY EXPDTA NMR
1bby SKIP-NOT-XRAY EXPDTA NMR
1bbz SPLIT-ASU into   4 Oligomeric files of type   DIMERIC
1bc0 SYMMETRY-COMPLEX  Oligomeric file of type   TRIMERIC
1bc1 SYMMETRY-COMPLEX  Oligomeric file of type   TRIMERIC
1bc2 SPLIT-ASU into   2 Oligomeric files of type   COMPLEX
1bc3 SYMMETRY-COMPLEX  Oligomeric file of type   TRIMERIC
1bc4 SKIP-NOT-XRAY EXPDTA NMR
1bc5 ASU-COMPLEX  Oligomeric file of type   DIMERIC
1bc6 SKIP-NOT-XRAY EXPDTA NMR
1bc7 ASU-COMPLEX  Oligomeric file of type   TRIMERIC
1bc8 ASU-COMPLEX  Oligomeric file of type   TRIMERIC
1bc9 SKIP-NOT-XRAY EXPDTA NMR
1bcb SKIP-NOT-XRAY EXPDTA NMR
1bcc ASU-COMPLEX  Oligomeric file of type EICOSAMERIC
1bcd SKIP WATER
1bce SKIP-NOT-XRAY EXPDTA NMR
1bcf SYMMETRY-COMPLEX  Oligomeric file of type 24MERIC
1bcg SYMMETRY-COMPLEX  Oligomeric file of type   DIMERIC
1bch ASU-COMPLEX  Oligomeric file of type   TRIMERIC
1bci SKIP-NOT-XRAY EXPDTA NMR
1bcj ASU-COMPLEX  Oligomeric file of type   TRIMERIC
1bck ASU-COMPLEX  Oligomeric file of type   DIMERIC
1bcm ASU-COMPLEX  Oligomeric file of type   DIMERIC
1bcn SKIP-NOT-XRAY EXPDTA NMR
1bco SKIP WATER
1bcp SPLIT-ASU into   2 Oligomeric files of type   HEXAMERIC
1bcr SYMMETRY-COMPLEX  Oligomeric file of type TETRAMERIC
1bcs SYMMETRY-COMPLEX  Oligomeric file of type   TETRAMERIC-COMPLEX
1bct SKIP-NOT-XRAY EXPDTA NMR
1bcu ASU-COMPLEX  Oligomeric file of type TRIMERIC
1bcv SKIP-NOT-XRAY EXPDTA NMR
1bcw SKIP WATER
1bcx SKIP WATER
1bcy SYMMETRY-COMPLEX  Oligomeric file of type   TRIMERIC
1bcz SYMMETRY-COMPLEX  Oligomeric file of type   TRIMERIC
1bd0 ASU-COMPLEX  Oligomeric file of type   DIMERIC
1bd1 SYMMETRY-COMPLEX  Oligomeric file of type   DIMERIC
1bd2 ASU-COMPLEX  Oligomeric file of type PENTAMERIC
1bd3 ASU-COMPLEX  Oligomeric file of type   TETRAMERIC
1bd4 ASU-COMPLEX  Oligomeric file of type   TETRAMERIC
1bd6 SKIP-NOT-XRAY EXPDTA NMR
1bd7 ASU-COMPLEX  Oligomeric file of type   DIMERIC
1bd8 SKIP WATER
1bd9 ASU-COMPLEX  Oligomeric file of type   DIMERIC
1bda SPLIT-ASU into   2 Oligomeric files of type   DIMERIC
1bdb SYMMETRY-COMPLEX  Oligomeric file of type   TETRAMERIC
1bdc SKIP-NOT-XRAY EXPDTA NMR
1bdd SKIP-NOT-XRAY EXPDTA NMR
1bde SKIP-NOT-XRAY EXPDTA NMR
1bdf SPLIT-ASU into   2 Oligomeric files of type TETRAMERIC
1bdg SYMMETRY-COMPLEX  Oligomeric file of type   DIMERIC
1bdh SYMMETRY-COMPLEX  Oligomeric file of type TETRAMERIC
1bdi SYMMETRY-COMPLEX  Oligomeric file of type TETRAMERIC
1bdj SPLIT-ASU into   2 Oligomeric files of type   MONOMERIC
1bdk SKIP-NOT-XRAY EXPDTA NMR
1bdl ASU-COMPLEX  Oligomeric file of type   DIMERIC
1bdm ASU-COMPLEX  Oligomeric file of type DIMERIC
1bdn SPLIT-ASU into   2 Oligomeric files of type   DIMERIC
1bdo SYMMETRY-COMPLEX  Oligomeric file of type   DIMERIC
1bdp SKIP WATER
1bdq ASU-COMPLEX  Oligomeric file of type   DIMERIC
1bdr ASU-COMPLEX  Oligomeric file of type   DIMERIC
1bds SKIP-NOT-XRAY EXPDTA NMR
1bdt ASU-COMPLEX  Oligomeric file of type HEXAMERIC
1bdu SYMMETRY-COMPLEX  Oligomeric file of type DIMERIC
1bdv ASU-COMPLEX  Oligomeric file of type HEXAMERIC
1bdw ASU-COMPLEX  Oligomeric file of type   DIMERIC
1bdx ASU-COMPLEX  Oligomeric file of type OCTAMERIC
1bdy ASU-COMPLEX  Oligomeric file of type   DIMERIC
1bdz SKIP-NOT-XRAY EXPDTA NMR
1be0 SKIP WATER
1be1 SKIP-NOT-XRAY EXPDTA NMR
1be2 SKIP-NOT-XRAY EXPDTA NMR
1be3 SYMMETRY-COMPLEX  Oligomeric file of type   22MERIC
1be4 SYMMETRY-COMPLEX  Oligomeric file of type   HEXAMERIC
1be5 SKIP-NOT-XRAY EXPDTA NMR
1be6 SKIP WATER
1be7 SYMMETRY-COMPLEX  Oligomeric file of type   TRIMERIC
1be8 SKIP WATER
1be9 SYMMETRY-COMPLEX  Oligomeric file of type   DODECAMERIC
1bea SYMMETRY-COMPLEX  Oligomeric file of type TETRAMERIC
1beb SPLIT-ASU into   2 Oligomeric files of type   COMPLEX
1bec SYMMETRY-COMPLEX  Oligomeric file of type   DIMERIC
1bed SYMMETRY-COMPLEX  Oligomeric file of type   DIMERIC
1bee SKIP WATER
1bef SKIP WATER
1beg SKIP-NOT-XRAY EXPDTA NMR
1beh SPLIT-ASU into   2 Oligomeric files of type   COMPLEX
1bei SKIP-NOT-XRAY EXPDTA NMR
1bej SKIP WATER
1bek SKIP WATER
1bel SKIP WATER
1bem SKIP WATER
1ben SYMMETRY-COMPLEX  Oligomeric file of type DODECAMERIC
1beo SYMMETRY-COMPLEX  Oligomeric file of type   DIMERIC
1bep SKIP WATER
1beq SKIP WATER
1ber ASU-COMPLEX  Oligomeric file of type   DIMERIC-COMPLEX
1bes SKIP WATER
1bet SYMMETRY-COMPLEX  Oligomeric file of type   DIMERIC
1beu SYMMETRY-COMPLEX  Oligomeric file of type   TETRAMERIC
1bev VIRUS-COMPLEX
1bex ASU-COMPLEX  Oligomeric file of type DIMERIC
1bey ASU-COMPLEX  Oligomeric file of type   DIMERIC
1bez SKIP WATER
1bf0 SKIP-NOT-XRAY EXPDTA NMR
1bf2 SKIP WATER
1bf3 SYMMETRY-COMPLEX  Oligomeric file of type   DIMERIC
1bf4 ASU-COMPLEX  Oligomeric file of type   TRIMERIC
1bf5 SYMMETRY-COMPLEX  Oligomeric file of type HEXAMERIC
1bf6 SPLIT-ASU into   2 Oligomeric files of type   COMPLEX
1bf7 SKIP-NOT-XRAY EXPDTA THEORETICAL MODEL
1bf8 SKIP-NOT-XRAY EXPDTA NMR
1bf9 SKIP-NOT-XRAY EXPDTA NMR
1bfa SYMMETRY-COMPLEX  Oligomeric file of type   TETRAMERIC
1bfb SKIP WATER
1bfc SKIP WATER
1bfd SYMMETRY-COMPLEX  Oligomeric file of type TETRAMERIC
1bfe SYMMETRY-COMPLEX  Oligomeric file of type   DIMERIC
1bff SKIP WATER
1bfg SKIP WATER
1bfi SKIP-NOT-XRAY EXPDTA NMR
1bfj SKIP-NOT-XRAY EXPDTA NMR
1bfk SKIP WATER
1bfl SYMMETRY-COMPLEX  Oligomeric file of type   TETRAMERIC
1bfm SKIP-NOT-XRAY EXPDTA NMR
1bfn SKIP WATER
1bfo SPLIT-ASU into   4 Oligomeric files of type   DIMERIC
1bfp SKIP WATER
1bfr ASU-COMPLEX  Oligomeric file of type   24MERIC
1bfs SYMMETRY-COMPLEX  Oligomeric file of type   DIMERIC
1bft SYMMETRY-COMPLEX  Oligomeric file of type   TETRAMERIC
1bfu SKIP WATER
1bfv SPLIT-ASU into   2 Oligomeric files of type DIMERIC
1bfw SKIP-NOT-XRAY EXPDTA NMR
1bfx SKIP-NOT-XRAY EXPDTA NMR
1bfy SKIP-NOT-XRAY EXPDTA NMR
1bfz SKIP-NOT-XRAY EXPDTA NMR
1bg0 SKIP WATER
1bg1 SYMMETRY-COMPLEX  Oligomeric file of type TETRAMERIC
1bg2 SKIP WATER
1bg3 SPLIT-ASU into   2 Oligomeric files of type MONOMERIC
1bg4 SKIP WATER
1bg5 SYMMETRY-COMPLEX  Oligomeric file of type   DIMERIC
1bg6 SYMMETRY-COMPLEX  Oligomeric file of type   DIMERIC
1bg7 SYMMETRY-COMPLEX  Oligomeric file of type   24MERIC
1bg8 SPLIT-ASU into   2 Oligomeric files of type   DIMERIC
1bg9 SYMMETRY-COMPLEX  Oligomeric file of type   DIMERIC
1bga SYMMETRY-COMPLEX  Oligomeric file of type   OCTAMERIC
1bgb ASU-COMPLEX  Oligomeric file of type TETRAMERIC
1bgc SKIP WATER
1bgd SKIP WATER
1bge SPLIT-ASU into   2 Oligomeric files of type   MONOMERIC
1bgf SYMMETRY-COMPLEX  Oligomeric file of type DIMERIC
1bgg SYMMETRY-COMPLEX  Oligomeric file of type   OCTAMERIC
1bgi SKIP WATER
1bgj SYMMETRY-COMPLEX  Oligomeric file of type   DIMERIC
1bgk SKIP-NOT-XRAY EXPDTA NMR
1bgl SPLIT-ASU into   2 Oligomeric files of type   TETRAMERIC memo 2-pdbIDs
1bgm SPLIT-ASU into   2 Oligomeric files of type   TETRAMERIC memo 2-pdbIDs
1bgn SYMMETRY-COMPLEX  Oligomeric file of type   DIMERIC
1bgo SKIP WATER
1bgp SYMMETRY-COMPLEX  Oligomeric file of type   DIMERIC
1bgq SYMMETRY-COMPLEX  Oligomeric file of type DIMERIC
1bgr SKIP WATER
1bgs SPLIT-ASU into   3 Oligomeric files of type   DIMERIC
1bgt ASU-COMPLEX  Oligomeric file of type MONOMERIC
1bgu ASU-COMPLEX  Oligomeric file of type MONOMERIC
1bgv SYMMETRY-COMPLEX  Oligomeric file of type HEXAMERIC
1bgw SYMMETRY-COMPLEX  Oligomeric file of type   DIMERIC
1bgx ASU-COMPLEX  Oligomeric file of type TRIMERIC
1bgy ASU-COMPLEX  Oligomeric file of type   DECAMERIC
1bgz SKIP-NOT-XRAY EXPDTA NMR
1bh0 SYMMETRY-COMPLEX  Oligomeric file of type   TRIMERIC
1bh1 SKIP-NOT-XRAY EXPDTA NMR
1bh2 SKIP WATER
1bh3 SYMMETRY-COMPLEX  Oligomeric file of type   TRIMERIC
1bh4 SKIP-NOT-XRAY EXPDTA NMR
1bh5 SPLIT-ASU into   2 Oligomeric files of type   DIMERIC
1bh6 SKIP WATER
1bh7 SKIP-NOT-XRAY EXPDTA NMR
1bh8 ASU-COMPLEX  Oligomeric file of type   DIMERIC
1bh9 ASU-COMPLEX  Oligomeric file of type   DIMERIC
1bha SKIP-NOT-XRAY EXPDTA NMR
1bhb SKIP-NOT-XRAY EXPDTA NMR
1bhc ASU-COMPLEX  Oligomeric file of type   DECAMERIC
1bhd ASU-COMPLEX  Oligomeric file of type DIMERIC
1bhe SKIP WATER
1bhf ASU-COMPLEX  Oligomeric file of type   DIMERIC
1bhg SYMMETRY-COMPLEX  Oligomeric file of type   TETRAMERIC
1bhh SYMMETRY-COMPLEX  Oligomeric file of type   TETRAMERIC
1bhi SKIP-NOT-XRAY EXPDTA NMR
1bhj SYMMETRY-COMPLEX  Oligomeric file of type   TETRAMERIC
1bhl SYMMETRY-COMPLEX  Oligomeric file of type   DIMERIC
1bhm ASU-COMPLEX  Oligomeric file of type TETRAMERIC
1bhn ASU-COMPLEX  Oligomeric file of type   HEXAMERIC
1bho SPLIT-ASU into   2 Oligomeric files of type   COMPLEX
1bhp SYMMETRY-COMPLEX  Oligomeric file of type   TETRAMERIC
1bhq SPLIT-ASU into   2 Oligomeric files of type   COMPLEX
1bhr SKIP-NOT-XRAY EXPDTA NMR
1bhs SYMMETRY-COMPLEX  Oligomeric file of type   DIMERIC
1bht ASU-COMPLEX  Oligomeric file of type   DIMERIC
1bhu SKIP-NOT-XRAY EXPDTA NMR
1bhw ASU-COMPLEX  Oligomeric file of type   TETRAMERIC
1bhx ASU-COMPLEX  Oligomeric file of type TETRAMERIC
1bhy SYMMETRY-COMPLEX  Oligomeric file of type   DIMERIC
1bhz SYMMETRY-COMPLEX  Oligomeric file of type   DIMERIC
1bi0 SKIP WATER
1bi1 SKIP WATER
1bi2 ASU-COMPLEX  Oligomeric file of type   DIMERIC
1bi3 ASU-COMPLEX  Oligomeric file of type   DIMERIC
1bi4 SYMMETRY-COMPLEX  Oligomeric file of type HEXAMERIC
1bi5 SYMMETRY-COMPLEX  Oligomeric file of type DIMERIC
1bi6 SKIP-NOT-XRAY EXPDTA NMR
1bi7 SYMMETRY-COMPLEX  Oligomeric file of type   TETRAMERIC
1bi8 ASU-COMPLEX  Oligomeric file of type   TETRAMERIC
1bi9 ASU-COMPLEX  Oligomeric file of type   TETRAMERIC
1bia SKIP WATER
1bib SKIP WATER
1bic SKIP WATER
1bid SYMMETRY-COMPLEX  Oligomeric file of type   DIMERIC
1bif SYMMETRY-COMPLEX  Oligomeric file of type   DIMERIC
1big SKIP-NOT-XRAY EXPDTA NMR
1bih ASU-COMPLEX  Oligomeric file of type   DIMERIC
1bii ASU-COMPLEX  Oligomeric file of type TRIMERIC
1bij ASU-COMPLEX  Oligomeric file of type   TETRAMERIC
1bik SKIP WATER
1bil SYMMETRY-COMPLEX  Oligomeric file of type HEXAMERIC
1bim SYMMETRY-COMPLEX  Oligomeric file of type HEXAMERIC
1bin SPLIT-ASU into   2 Oligomeric files of type COMPLEX
1bio SKIP WATER
1bip SKIP-NOT-XRAY EXPDTA NMR
1biq ASU-COMPLEX  Oligomeric file of type   DIMERIC
1bir SPLIT-ASU into   2 Oligomeric files of type   COMPLEX
1bis ASU-COMPLEX  Oligomeric file of type DIMERIC
1bit SKIP WATER
1biu SPLIT-ASU into   2 Oligomeric files of type DIMERIC
1biv SKIP-NOT-XRAY EXPDTA NMR
1biw SPLIT-ASU into   2 Oligomeric files of type   DIMERIC
1bix SKIP WATER
1biy ASU-COMPLEX  Oligomeric file of type MONOMERIC
1biz ASU-COMPLEX  Oligomeric file of type DIMERIC
1bj0 SYMMETRY-COMPLEX  Oligomeric file of type   DIMERIC
1bj1 ASU-COMPLEX  Oligomeric file of type   HEXAMERIC
1bj2 SKIP-NOT-XRAY EXPDTA NMR
1bj3 ASU-COMPLEX  Oligomeric file of type   DIMERIC
1bj4 SYMMETRY-COMPLEX  Oligomeric file of type DIMERIC
1bj5 ASU-COMPLEX  Oligomeric file of type MONOMERIC
1bj6 SKIP-NOT-XRAY EXPDTA NMR
1bj7 SKIP WATER
1bj8 SKIP-NOT-XRAY EXPDTA NMR
1bj9 SKIP WATER
1bja SYMMETRY-COMPLEX  Oligomeric file of type   TETRAMERIC
1bjb SKIP-NOT-XRAY EXPDTA NMR
1bjc SKIP-NOT-XRAY EXPDTA NMR
1bjd SKIP-NOT-XRAY EXPDTA NMR
1bje SKIP WATER
1bjf ASU-COMPLEX  Oligomeric file of type   DIMERIC
1bjg SYMMETRY-COMPLEX  Oligomeric file of type   DIMERIC
1bjh SKIP-NOT-XRAY EXPDTA NMR
1bji SYMMETRY-COMPLEX  Oligomeric file of type TETRAMERIC
1bjj SPLIT-ASU into   6 Oligomeric files of type   MONOMERIC
1bjk SKIP WATER
1bjm ASU-COMPLEX  Oligomeric file of type   DIMERIC
1bjn ASU-COMPLEX  Oligomeric file of type   DIMERIC
1bjo ASU-COMPLEX  Oligomeric file of type   DIMERIC
1bjp SPLIT-SYMMETRY into   3 Oligomeric files of type   HEXAMERIC
1bjq SPLIT-ASU into   2 Oligomeric files of type   TETRAMERIC
1bjr ASU-COMPLEX  Oligomeric file of type   DIMERIC
1bjt SYMMETRY-COMPLEX  Oligomeric file of type   DIMERIC
1bju SKIP WATER
1bjv SKIP WATER
1bjw ASU-COMPLEX  Oligomeric file of type   DIMERIC
1bjx SKIP-NOT-XRAY EXPDTA NMR
1bjy ASU-COMPLEX  Oligomeric file of type   DIMERIC
1bjz SYMMETRY-COMPLEX  Oligomeric file of type   DIMERIC
1bk0 SKIP WATER
1bk1 SYMMETRY-COMPLEX  Oligomeric file of type   DIMERIC
1bk2 SKIP WATER
1bk4 SYMMETRY-COMPLEX  Oligomeric file of type TETRAMERIC
1bk5 ASU-COMPLEX  Oligomeric file of type   DIMERIC
1bk6 SPLIT-ASU into   2 Oligomeric files of type   TRIMERIC
1bk7 ASU-COMPLEX  Oligomeric file of type MONOMERIC
1bk8 SKIP-NOT-XRAY EXPDTA NMR
1bk9 SKIP WATER
1bka SKIP WATER
1bkb SYMMETRY-COMPLEX  Oligomeric file of type   TETRAMERIC
1bkc SPLIT-ASU into   4 Oligomeric files of type MONOMERIC
1bkd SYMMETRY-COMPLEX  Oligomeric file of type   OCTAMERIC
1bke ASU-COMPLEX  Oligomeric file of type MONOMERIC
1bkf SYMMETRY-COMPLEX  Oligomeric file of type   DIMERIC
1bkg SPLIT-ASU into   2 Oligomeric files of type   DIMERIC
1bkh SPLIT-SYMMETRY into   2 Oligomeric files of type   OCTAMERIC
1bkj ASU-COMPLEX  Oligomeric file of type   DIMERIC
1bkl SYMMETRY-COMPLEX  Oligomeric file of type   DIMERIC
1bkm SKIP WATER
1bkn SPLIT-ASU into   2 Oligomeric files of type   COMPLEX
1bko SPLIT-ASU into   2 Oligomeric files of type   DIMERIC
1bkp ASU-COMPLEX  Oligomeric file of type   DIMERIC
1bkq SKIP-NOT-XRAY EXPDTA NMR
1bkr SKIP WATER
1bks SYMMETRY-COMPLEX  Oligomeric file of type   TETRAMERIC
1bkt SKIP-NOT-XRAY EXPDTA NMR
1bku SKIP-NOT-XRAY EXPDTA NMR
1bkv ASU-COMPLEX  Oligomeric file of type   TRIMERIC
1bkw SYMMETRY-COMPLEX  Oligomeric file of type DIMERIC
1bkx ASU-COMPLEX  Oligomeric file of type DIMERIC
1bky SYMMETRY-COMPLEX  Oligomeric file of type DIMERIC
1bkz ASU-COMPLEX  Oligomeric file of type   DIMERIC
1bl0 ASU-COMPLEX  Oligomeric file of type TRIMERIC
1bl1 SKIP-NOT-XRAY EXPDTA NMR
1bl2 ASU-COMPLEX  Oligomeric file of type   DIMERIC
1bl3 SYMMETRY-COMPLEX  Oligomeric file of type HEXAMERIC
1bl4 SPLIT-ASU into   2 Oligomeric files of type   MONOMERIC
1bl5 SYMMETRY-COMPLEX  Oligomeric file of type   DIMERIC
1bl6 SKIP WATER
1bl7 SKIP WATER
1bl8 ASU-COMPLEX  Oligomeric file of type   TETRAMERIC
1bl9 ASU-COMPLEX  Oligomeric file of type   DIMERIC
1bla SKIP-NOT-XRAY EXPDTA NMR
1blb SPLIT-SYMMETRY into   2 Oligomeric files of type   TETRAMERIC
1blc SYMMETRY-COMPLEX  Oligomeric file of type   DIMERIC
1bld SKIP-NOT-XRAY EXPDTA NMR
1ble SYMMETRY-COMPLEX  Oligomeric file of type   TRIMERIC
1blf SKIP WATER
1blh SYMMETRY-COMPLEX  Oligomeric file of type   DIMERIC
1bli SKIP WATER
1blj SKIP-NOT-XRAY EXPDTA NMR
1blk SKIP-NOT-XRAY EXPDTA NMR
1bll SYMMETRY-COMPLEX  Oligomeric file of type DODECAMERIC
1bln ASU-COMPLEX  Oligomeric file of type   TETRAMERIC
1blp SYMMETRY-COMPLEX  Oligomeric file of type   DIMERIC
1blq SKIP-NOT-XRAY EXPDTA NMR
1blr SKIP-NOT-XRAY EXPDTA NMR
1bls SPLIT-ASU into   2 Oligomeric files of type   COMPLEX
1blu SKIP WATER
1blv SKIP-NOT-XRAY EXPDTA NMR
1blw ASU-COMPLEX  Oligomeric file of type   TRIMERIC
1blx ASU-COMPLEX  Oligomeric file of type DIMERIC
1blz SKIP WATER
1bm0 SPLIT-ASU into   2 Oligomeric files of type   COMPLEX
1bm1 SYMMETRY-COMPLEX  Oligomeric file of type   TRIMERIC
1bm2 SYMMETRY-COMPLEX  Oligomeric file of type HEXAMERIC
1bm3 ASU-COMPLEX  Oligomeric file of type   DIMERIC
1bm4 SKIP-NOT-XRAY EXPDTA NMR
1bm5 SKIP-NOT-XRAY EXPDTA NMR
1bm6 SKIP-NOT-XRAY EXPDTA NMR
1bm7 SYMMETRY-COMPLEX  Oligomeric file of type   TETRAMERIC
1bm8 SKIP WATER
1bm9 SPLIT-SYMMETRY into   2 Oligomeric files of type DIMERIC
1bma ASU-COMPLEX  Oligomeric file of type DIMERIC
1bmb SYMMETRY-COMPLEX  Oligomeric file of type TETRAMERIC
1bmc SYMMETRY-COMPLEX  Oligomeric file of type DIMERIC
1bmd ASU-COMPLEX  Oligomeric file of type   DIMERIC
1bme SKIP WATER
1bmf ASU-COMPLEX  Oligomeric file of type   HEPTAMERIC
1bmg SKIP WATER
1bmi ASU-COMPLEX  Oligomeric file of type   DIMERIC
1bmj SKIP-NOT-XRAY EXPDTA THEORETICAL MODEL
1bmk SKIP WATER
1bml ASU-COMPLEX  Oligomeric file of type   TETRAMERIC
1bmm ASU-COMPLEX  Oligomeric file of type TRIMERIC
1bmn ASU-COMPLEX  Oligomeric file of type TRIMERIC
1bmo ASU-COMPLEX  Oligomeric file of type   DIMERIC
1bmp SYMMETRY-COMPLEX  Oligomeric file of type   DIMERIC
1bmq SYMMETRY-COMPLEX  Oligomeric file of type   TETRAMERIC
1bmr SKIP-NOT-XRAY EXPDTA NMR
1bms VIRUS-COMPLEX
1bmt ASU-COMPLEX  Oligomeric file of type   DIMERIC
1bmu SKIP-NOT-XRAY EXPDTA THEORETICAL MODEL
1bmv VIRUS-COMPLEX
1bmw SKIP-NOT-XRAY EXPDTA NMR
1bmx SKIP-NOT-XRAY EXPDTA NMR
1bmy SKIP-NOT-XRAY EXPDTA NMR
1bmz SYMMETRY-COMPLEX  Oligomeric file of type   TETRAMERIC
1bn0 SKIP-NOT-XRAY EXPDTA NMR
1bn1 SKIP WATER
1bn2 SPLIT-ASU into   4 Oligomeric files of type   COMPLEX
1bn3 SKIP WATER
1bn4 SKIP WATER
1bn5 SKIP WATER
1bn6 ASU-COMPLEX  Oligomeric file of type MONOMERIC
1bn7 SKIP WATER
1bn8 SKIP WATER
1bn9 SKIP-NOT-XRAY EXPDTA NMR
1bna ASU-COMPLEX  Oligomeric file of type   DIMERIC
1bnb SKIP-NOT-XRAY EXPDTA NMR
1bnc ASU-COMPLEX  Oligomeric file of type   DIMERIC
1bnd SYMMETRY-COMPLEX  Oligomeric file of type   TETRAMERIC
1bne SPLIT-ASU into   3 Oligomeric files of type   COMPLEX
1bnf SPLIT-ASU into   3 Oligomeric files of type   COMPLEX
1bng SPLIT-ASU into   3 Oligomeric files of type   COMPLEX
1bni SPLIT-ASU into   3 Oligomeric files of type   MONOMERIC
1bnj SPLIT-ASU into   3 Oligomeric files of type   MONOMERIC
1bnk ASU-COMPLEX  Oligomeric file of type TRIMERIC
1bnl SPLIT-ASU into   4 Oligomeric files of type   COMPLEX
1bnm SKIP WATER
1bnn SKIP WATER
1bno SKIP-NOT-XRAY EXPDTA NMR
1bnp SKIP-NOT-XRAY EXPDTA NMR
1bnq SKIP WATER
1bnr SKIP-NOT-XRAY EXPDTA NMR
1bns SPLIT-ASU into   3 Oligomeric files of type   MONOMERIC
1bnt SKIP WATER
1bnu SKIP WATER
1bnv SKIP WATER
1bnw SKIP WATER
1bnx SKIP-NOT-XRAY EXPDTA NMR
1bny SKIP-NOT-XRAY EXPDTA THEORETICAL MODEL
1bnz ASU-COMPLEX  Oligomeric file of type TRIMERIC
1bo0 SKIP-NOT-XRAY EXPDTA NMR
1bo1 ASU-COMPLEX  Oligomeric file of type   DIMERIC
1bo4 ASU-COMPLEX  Oligomeric file of type   DIMERIC
1bo5 SPLIT-SYMMETRY into   2 Oligomeric files of type   DIMERIC
1bo6 ASU-COMPLEX  Oligomeric file of type DIMERIC
1bo7 SYMMETRY-COMPLEX  Oligomeric file of type   TETRAMERIC
1bo8 SYMMETRY-COMPLEX  Oligomeric file of type   TETRAMERIC
1bo9 SKIP-NOT-XRAY EXPDTA NMR
1boa SKIP WATER
1bob SYMMETRY-COMPLEX  Oligomeric file of type   DIMERIC
1boc SKIP-NOT-XRAY EXPDTA NMR
1bod SKIP-NOT-XRAY EXPDTA NMR
1boe SKIP-NOT-XRAY EXPDTA NMR
1bof SKIP WATER
1bog SYMMETRY-COMPLEX  Oligomeric file of type HEXAMERIC
1boh SKIP WATER
1boi SKIP WATER
1boj SKIP-NOT-XRAY EXPDTA THEORETICAL MODEL
1bok SKIP-NOT-XRAY EXPDTA THEORETICAL MODEL
1bol ASU-COMPLEX  Oligomeric file of type MONOMERIC
1bom SKIP-NOT-XRAY EXPDTA NMR
1bon SKIP-NOT-XRAY EXPDTA NMR
1boo ASU-COMPLEX  Oligomeric file of type MONOMERIC
1boq SKIP WATER
1bor SKIP-NOT-XRAY EXPDTA NMR
1bos SPLIT-ASU into   4 Oligomeric files of type   PENTAMERIC
1bot SPLIT-SYMMETRY into   2 Oligomeric files of type   DIMERIC
1bou ASU-COMPLEX  Oligomeric file of type   TETRAMERIC
1bov ASU-COMPLEX  Oligomeric file of type   PENTAMERIC
1bow SYMMETRY-COMPLEX  Oligomeric file of type   DIMERIC
1box ASU-COMPLEX  Oligomeric file of type MONOMERIC
1boy SYMMETRY-COMPLEX  Oligomeric file of type   DIMERIC
1boz SKIP WATER
1bp0 SYMMETRY-COMPLEX  Oligomeric file of type   DIMERIC
1bp1 SKIP WATER
1bp2 SKIP WATER
1bp3 SYMMETRY-COMPLEX  Oligomeric file of type   TETRAMERIC
1bp4 ASU-COMPLEX  Oligomeric file of type MONOMERIC
1bp5 SPLIT-ASU into   2 Oligomeric files of type DIMERIC
1bp6 SYMMETRY-COMPLEX  Oligomeric file of type   DIMERIC
1bp7 SPLIT-ASU into   2 Oligomeric files of type TETRAMERIC
1bp8 SKIP-NOT-XRAY EXPDTA NMR
1bpb SYMMETRY-COMPLEX  Oligomeric file of type   DIMERIC
1bpd ASU-COMPLEX  Oligomeric file of type MONOMERIC
1bpe ASU-COMPLEX  Oligomeric file of type MONOMERIC
1bph SYMMETRY-COMPLEX  Oligomeric file of type   TETRAMERIC
1bpi SKIP WATER
1bpj SYMMETRY-COMPLEX  Oligomeric file of type   DIMERIC
1bpk SKIP-NOT-XRAY EXPDTA THEORETICAL MODEL
1bpl ASU-COMPLEX  Oligomeric file of type   DIMERIC
1bpm SYMMETRY-COMPLEX  Oligomeric file of type   HEXAMERIC
1bpn SYMMETRY-COMPLEX  Oligomeric file of type   HEXAMERIC
1bpo SPLIT-ASU into   2 Oligomeric files of type DIMERIC
1bpq SYMMETRY-COMPLEX  Oligomeric file of type   DIMERIC
1bpr SKIP-NOT-XRAY EXPDTA NMR
1bps SKIP-NOT-XRAY EXPDTA NMR
1bpt SKIP WATER
1bpv SKIP-NOT-XRAY EXPDTA NMR
1bpw SPLIT-ASU into   2 Oligomeric files of type   DIMERIC
1bpx ASU-COMPLEX  Oligomeric file of type TETRAMERIC
1bpy ASU-COMPLEX  Oligomeric file of type   COMPLEX
1bpz ASU-COMPLEX  Oligomeric file of type TETRAMERIC
1bq0 SKIP-NOT-XRAY EXPDTA NMR
1bq1 ASU-COMPLEX  Oligomeric file of type   DIMERIC
1bq2 SYMMETRY-COMPLEX  Oligomeric file of type   DIMERIC
1bq3 ASU-COMPLEX  Oligomeric file of type   TETRAMERIC
1bq4 ASU-COMPLEX  Oligomeric file of type   TETRAMERIC
1bq5 SYMMETRY-COMPLEX  Oligomeric file of type   TRIMERIC
1bq6 SYMMETRY-COMPLEX  Oligomeric file of type   DIMERIC
1bq7 SPLIT-ASU into   6 Oligomeric files of type   MONOMERIC
1bq8 SKIP WATER
1bq9 SKIP WATER
1bqa ASU-COMPLEX  Oligomeric file of type   DIMERIC
1bqb SKIP WATER
1bqc SKIP WATER
1bqd ASU-COMPLEX  Oligomeric file of type   DIMERIC
1bqe ASU-COMPLEX  Oligomeric file of type MONOMERIC
1bqf SKIP-NOT-XRAY EXPDTA NMR
1bqg SYMMETRY-COMPLEX  Oligomeric file of type   TETRAMERIC
1bqh SPLIT-ASU into   2 Oligomeric files of type PENTAMERIC
1bqi ASU-COMPLEX  Oligomeric file of type MONOMERIC
1bqj ASU-COMPLEX  Oligomeric file of type   TETRAMERIC
1bqk ASU-COMPLEX  Oligomeric file of type MONOMERIC
1bql ASU-COMPLEX  Oligomeric file of type   DIMERIC-COMPLEX
1bqm ASU-COMPLEX  Oligomeric file of type   DIMERIC
1bqn ASU-COMPLEX  Oligomeric file of type   DIMERIC
1bqo SYMMETRY-COMPLEX  Oligomeric file of type   POLYMERIC
1bqp ASU-COMPLEX  Oligomeric file of type   TETRAMERIC
1bqq ASU-COMPLEX  Oligomeric file of type DIMERIC
1bqr ASU-COMPLEX  Oligomeric file of type MONOMERIC
1bqs SYMMETRY-COMPLEX  Oligomeric file of type   DIMERIC
1bqt SKIP-NOT-XRAY EXPDTA NMR
1bqu SPLIT-ASU into   2 Oligomeric files of type MONOMERIC
1bqv SKIP-NOT-XRAY EXPDTA NMR
1bqw SKIP-NOT-XRAY EXPDTA THEORETICAL MODEL
1bqx SKIP-NOT-XRAY EXPDTA NMR
1bqy SPLIT-ASU into   3 Oligomeric files of type DIMERIC
1bqz SKIP-NOT-XRAY EXPDTA NMR
1br0 SKIP-NOT-XRAY EXPDTA NMR
1br1 SPLIT-ASU into   4 Oligomeric files of type DIMERIC
1br2 SPLIT-ASU into   6 Oligomeric files of type   MONOMERIC
1br3 SYMMETRY-COMPLEX  Oligomeric file of type   TETRAMERIC
1br4 SPLIT-ASU into   4 Oligomeric files of type DIMERIC
1br5 SKIP WATER
1br6 SKIP WATER
1br7 SKIP WATER
1br8 SPLIT-ASU into   2 Oligomeric files of type   MONOMERIC
1br9 SYMMETRY-COMPLEX  Oligomeric file of type   DIMERIC
1bra SYMMETRY-COMPLEX  Oligomeric file of type   DIMERIC
1brb SYMMETRY-COMPLEX  Oligomeric file of type   TETRAMERIC
1brc SYMMETRY-COMPLEX  Oligomeric file of type   TETRAMERIC
1brd SYMMETRY-COMPLEX  Oligomeric file of type TRIMERIC
1bre SPLIT-ASU into   7 Oligomeric files of type MONOMERIC
1brf SKIP WATER
1brg SPLIT-ASU into   3 Oligomeric files of type   MONOMERIC
1brh SPLIT-ASU into   3 Oligomeric files of type   COMPLEX
1bri SPLIT-ASU into   3 Oligomeric files of type   COMPLEX
1brj SPLIT-ASU into   3 Oligomeric files of type   COMPLEX
1brk SPLIT-ASU into   3 Oligomeric files of type   COMPLEX
1brl SPLIT-ASU into   2 Oligomeric files of type DIMERIC
1brm SPLIT-ASU into   2 Oligomeric files of type   DIMERIC
1brn ASU-COMPLEX  Oligomeric file of type TETRAMERIC
1bro SPLIT-SYMMETRY into   2 Oligomeric files of type   TRIMERIC
1brp SKIP WATER
1brq SKIP WATER
1brr ASU-COMPLEX  Oligomeric file of type   TRIMERIC
1brs SPLIT-ASU into   3 Oligomeric files of type   DIMERIC
1brt SYMMETRY-COMPLEX  Oligomeric file of type   TRIMERIC
1bru ASU-COMPLEX  Oligomeric file of type MONOMERIC
1brv SKIP-NOT-XRAY EXPDTA NMR
1brw ASU-COMPLEX  Oligomeric file of type   TRIMERIC
1brx SYMMETRY-COMPLEX  Oligomeric file of type TRIMERIC
1bry SPLIT-ASU into   2 Oligomeric files of type   COMPLEX
1brz SKIP-NOT-XRAY EXPDTA NMR
1bs0 SYMMETRY-COMPLEX  Oligomeric file of type   DIMERIC
1bs1 SYMMETRY-COMPLEX  Oligomeric file of type   DIMERIC
1bs2 ASU-COMPLEX  Oligomeric file of type   COMPLEX
1bs3 SYMMETRY-COMPLEX  Oligomeric file of type   TETRAMERIC
1bs4 SYMMETRY-COMPLEX  Oligomeric file of type   POLYMERIC
1bs5 SYMMETRY-COMPLEX  Oligomeric file of type   POLYMERIC
1bs6 SYMMETRY-COMPLEX  Oligomeric file of type DODECAMERIC
1bs7 SYMMETRY-COMPLEX  Oligomeric file of type   POLYMERIC
1bs8 SYMMETRY-COMPLEX  Oligomeric file of type DODECAMERIC
1bs9 SKIP WATER
1bsa SPLIT-ASU into   3 Oligomeric files of type   MONOMERIC
1bsb SPLIT-ASU into   3 Oligomeric files of type   MONOMERIC
1bsc SPLIT-ASU into   3 Oligomeric files of type   MONOMERIC
1bsd SPLIT-ASU into   3 Oligomeric files of type   COMPLEX
1bse SPLIT-ASU into   3 Oligomeric files of type   COMPLEX
1bsf ASU-COMPLEX  Oligomeric file of type   DIMERIC
1bsg SKIP WATER
1bsh SKIP-NOT-XRAY EXPDTA NMR
1bsi SKIP WATER
1bsj SYMMETRY-COMPLEX  Oligomeric file of type   DIMERIC
1bsk SYMMETRY-COMPLEX  Oligomeric file of type   DIMERIC
1bsl ASU-COMPLEX  Oligomeric file of type   DIMERIC
1bsm SYMMETRY-COMPLEX  Oligomeric file of type   TETRAMERIC
1bsn SKIP-NOT-XRAY EXPDTA NMR
1bso SYMMETRY-COMPLEX  Oligomeric file of type   DIMERIC
1bsp ASU-COMPLEX  Oligomeric file of type   DIMERIC
1bsq SKIP WATER
1bsr ASU-COMPLEX  Oligomeric file of type   DIMERIC
1bss ASU-COMPLEX  Oligomeric file of type TETRAMERIC
1bst SKIP-NOT-XRAY EXPDTA THEORETICAL MODEL
1bsu ASU-COMPLEX  Oligomeric file of type TETRAMERIC
1bsv SYMMETRY-COMPLEX  Oligomeric file of type   DIMERIC
1bsw SYMMETRY-COMPLEX  Oligomeric file of type   DIMERIC
1bsx ASU-COMPLEX  Oligomeric file of type TETRAMERIC
1bsy SYMMETRY-COMPLEX  Oligomeric file of type   DIMERIC
1bsz SYMMETRY-COMPLEX  Oligomeric file of type   POLYMERIC
1bt0 SKIP WATER
1bt1 SPLIT-ASU into   2 Oligomeric files of type COMPLEX
1bt2 SPLIT-ASU into   2 Oligomeric files of type   COMPLEX
1bt3 ASU-COMPLEX  Oligomeric file of type MONOMERIC
1bt4 SYMMETRY-COMPLEX  Oligomeric file of type DIMERIC
1bt5 ASU-COMPLEX  Oligomeric file of type MONOMERIC
1bt6 SYMMETRY-COMPLEX  Oligomeric file of type OCTAMERIC
1bt7 SKIP-NOT-XRAY EXPDTA NMR
1bt8 SYMMETRY-COMPLEX  Oligomeric file of type   TETRAMERIC
1bt9 SYMMETRY-COMPLEX  Oligomeric file of type TRIMERIC
1bta SKIP-NOT-XRAY EXPDTA NMR
1btb SKIP-NOT-XRAY EXPDTA NMR
1btc SKIP WATER
1btd SKIP-NOT-XRAY EXPDTA THEORETICAL MODEL
1bte SPLIT-SYMMETRY into   2 Oligomeric files of type TRIMERIC
1btg SPLIT-SYMMETRY into   2 Oligomeric files of type   DIMERIC
1bth SPLIT-ASU into   2 Oligomeric files of type   TRIMERIC
1bti SKIP WATER
1btj ASU-COMPLEX  Oligomeric file of type DIMERIC
1btk ASU-COMPLEX  Oligomeric file of type   DIMERIC
1btl SKIP WATER
1btm ASU-COMPLEX  Oligomeric file of type   DIMERIC
1btn SYMMETRY-COMPLEX  Oligomeric file of type   DIMERIC
1bto SPLIT-ASU into   2 Oligomeric files of type   DIMERIC
1btp SKIP WATER
1btq SKIP-NOT-XRAY EXPDTA NMR
1btr SKIP-NOT-XRAY EXPDTA NMR
1bts SKIP-NOT-XRAY EXPDTA NMR
1btt SKIP-NOT-XRAY EXPDTA NMR
1btu SKIP WATER
1btv SKIP-NOT-XRAY EXPDTA NMR
1btw ASU-COMPLEX  Oligomeric file of type   COMPLEX
1btx ASU-COMPLEX  Oligomeric file of type DIMERIC
1bty SKIP WATER
1btz ASU-COMPLEX  Oligomeric file of type DIMERIC
1bu0 SKIP-NOT-XRAY EXPDTA THEORETICAL MODEL
1bu1 SPLIT-ASU into   6 Oligomeric files of type   MONOMERIC
1bu2 ASU-COMPLEX  Oligomeric file of type MONOMERIC
1bu3 SYMMETRY-COMPLEX  Oligomeric file of type DIMERIC
1bu4 SKIP WATER
1bu5 ASU-COMPLEX  Oligomeric file of type   DIMERIC
1bu6 SPLIT-ASU into   2 Oligomeric files of type DIMERIC
1bu7 SPLIT-ASU into   2 Oligomeric files of type   COMPLEX
1bu8 ASU-COMPLEX  Oligomeric file of type MONOMERIC
1bu9 SKIP-NOT-XRAY EXPDTA NMR
1bua ASU-COMPLEX  Oligomeric file of type TETRAMERIC
1bub SKIP-NOT-XRAY EXPDTA NMR
1buc SYMMETRY-COMPLEX  Oligomeric file of type   TETRAMERIC
1bud SYMMETRY-COMPLEX  Oligomeric file of type DIMERIC
1bue ASU-COMPLEX  Oligomeric file of type MONOMERIC
1buf SKIP-NOT-XRAY EXPDTA NMR
1bug SPLIT-ASU into   2 Oligomeric files of type   COMPLEX
1buh ASU-COMPLEX  Oligomeric file of type DIMERIC
1bui ASU-COMPLEX  Oligomeric file of type TETRAMERIC
1buj SKIP-NOT-XRAY EXPDTA NMR
1buk SYMMETRY-COMPLEX  Oligomeric file of type   DIMERIC
1bul SYMMETRY-COMPLEX  Oligomeric file of type   DIMERIC
1bun ASU-COMPLEX  Oligomeric file of type   HETERO-DIMERIC
1buo SYMMETRY-COMPLEX  Oligomeric file of type   DIMERIC
1bup SKIP WATER
1buq SKIP-NOT-XRAY EXPDTA NMR
1bur SYMMETRY-COMPLEX  Oligomeric file of type   HEXADECAMERIC
1bus SKIP-NOT-XRAY EXPDTA NMR
1but SKIP-NOT-XRAY EXPDTA NMR
1buu SYMMETRY-COMPLEX  Oligomeric file of type   TRIMERIC
1buv ASU-COMPLEX  Oligomeric file of type DIMERIC
1buw ASU-COMPLEX  Oligomeric file of type   TETRAMERIC
1bux SYMMETRY-COMPLEX  Oligomeric file of type HEXAMERIC
1buy SKIP-NOT-XRAY EXPDTA NMR
1buz SKIP-NOT-XRAY EXPDTA NMR
1bv0 SPLIT-ASU into   3 Oligomeric files of type   DIMERIC
1bv1 SYMMETRY-COMPLEX  Oligomeric file of type   DIMERIC
1bv2 SKIP-NOT-XRAY EXPDTA NMR
1bv3 SKIP WATER
1bv4 SPLIT-ASU into   2 Oligomeric files of type TETRAMERIC
1bv5 SYMMETRY-COMPLEX  Oligomeric file of type   HEXAMERIC
1bv6 SYMMETRY-COMPLEX  Oligomeric file of type   HEXAMERIC
1bv7 ASU-COMPLEX  Oligomeric file of type   DIMERIC
1bv8 SKIP-NOT-XRAY EXPDTA NMR
1bv9 ASU-COMPLEX  Oligomeric file of type   DIMERIC
1bva SKIP WATER
1bvb SYMMETRY-COMPLEX  Oligomeric file of type   DIMERIC
1bvc SKIP WATER
1bvd SKIP WATER
1bve SKIP-NOT-XRAY EXPDTA NMR
1bvg SKIP-NOT-XRAY EXPDTA NMR
1bvh SKIP-NOT-XRAY EXPDTA NMR
1bvi SPLIT-ASU into   4 Oligomeric files of type   COMPLEX
1bvj SKIP-NOT-XRAY EXPDTA NMR
1bvk SPLIT-ASU into   2 Oligomeric files of type   TRIMERIC
1bvl SPLIT-ASU into   2 Oligomeric files of type   DIMERIC
1bvm SKIP-NOT-XRAY EXPDTA NMR
1bvn SYMMETRY-COMPLEX  Oligomeric file of type   TETRAMERIC
1bvo SPLIT-SYMMETRY into   2 Oligomeric files of type TETRAMERIC
1bvp SPLIT-ASU into   2 Oligomeric files of type   TRIMERIC
1bvq SYMMETRY-COMPLEX  Oligomeric file of type TETRAMERIC
1bvr SPLIT-SYMMETRY into   2 Oligomeric files of type TETRAMERIC
1bvs ASU-COMPLEX  Oligomeric file of type OCTAMERIC
1bvt SYMMETRY-COMPLEX  Oligomeric file of type   DIMERIC
1bvu ASU-COMPLEX  Oligomeric file of type HEXAMERIC
1bvv SKIP WATER
1bvw ASU-COMPLEX  Oligomeric file of type MONOMERIC
1bvx ASU-COMPLEX  Oligomeric file of type MONOMERIC
1bvy ASU-COMPLEX  Oligomeric file of type   TRIMERIC
1bvz ASU-COMPLEX  Oligomeric file of type   DIMERIC
1bw0 ASU-COMPLEX  Oligomeric file of type   DIMERIC
1bw3 SKIP-NOT-XRAY EXPDTA NMR
1bw4 SKIP-NOT-XRAY EXPDTA NMR
1bw5 SKIP-NOT-XRAY EXPDTA NMR
1bw6 SKIP-NOT-XRAY EXPDTA NMR
1bw7 SKIP-NOT-XRAY EXPDTA NMR
1bw8 SPLIT-ASU into   2 Oligomeric files of type DIMERIC
1bw9 ASU-COMPLEX  Oligomeric file of type DIMERIC
1bwa ASU-COMPLEX  Oligomeric file of type   DIMERIC
1bwb ASU-COMPLEX  Oligomeric file of type   DIMERIC
1bwc SYMMETRY-COMPLEX  Oligomeric file of type   DIMERIC
1bwd ASU-COMPLEX  Oligomeric file of type DIMERIC
1bwe SKIP-NOT-XRAY EXPDTA NMR
1bwf ASU-COMPLEX  Oligomeric file of type   DIMERIC
1bwg SKIP-NOT-XRAY EXPDTA NMR
1bwh SYMMETRY-COMPLEX  Oligomeric file of type DIMERIC
1bwi SYMMETRY-COMPLEX  Oligomeric file of type DIMERIC
1bwj SYMMETRY-COMPLEX  Oligomeric file of type DIMERIC
1bwk SYMMETRY-COMPLEX  Oligomeric file of type DIMERIC
1bwl SKIP WATER
1bwm SKIP-NOT-XRAY EXPDTA NMR
1bwn SYMMETRY-COMPLEX  Oligomeric file of type   TETRAMERIC
1bwo ASU-COMPLEX  Oligomeric file of type DIMERIC
1bwp SYMMETRY-COMPLEX  Oligomeric file of type   DIMERIC
1bwq SYMMETRY-COMPLEX  Oligomeric file of type   DIMERIC
1bwr SYMMETRY-COMPLEX  Oligomeric file of type   DIMERIC
1bws SYMMETRY-COMPLEX  Oligomeric file of type   DIMERIC
1bwt SKIP-NOT-XRAY EXPDTA NMR
1bwu SPLIT-ASU into   2 Oligomeric files of type   DIMERIC
1bwv SYMMETRY-COMPLEX  Oligomeric file of type   HEXADECAMERIC
1bww ASU-COMPLEX  Oligomeric file of type DIMERIC
1bwx SKIP-NOT-XRAY EXPDTA NMR
1bwy SKIP-NOT-XRAY EXPDTA NMR
1bwz SYMMETRY-COMPLEX  Oligomeric file of type DIMERIC
1bx0 SYMMETRY-COMPLEX  Oligomeric file of type DIMERIC
1bx1 SYMMETRY-COMPLEX  Oligomeric file of type DIMERIC
1bx2 ASU-COMPLEX  Oligomeric file of type HEXAMERIC
1bx3 SYMMETRY-COMPLEX  Oligomeric file of type DIMERIC
1bx4 ASU-COMPLEX  Oligomeric file of type MONOMERIC
1bx5 SKIP-NOT-XRAY EXPDTA NMR
1bx6 SKIP WATER
1bx7 SYMMETRY-COMPLEX  Oligomeric file of type DIMERIC
1bx8 SYMMETRY-COMPLEX  Oligomeric file of type DIMERIC
1bx9 SYMMETRY-COMPLEX  Oligomeric file of type TETRAMERIC
1bxa SKIP WATER
1bxb ASU-COMPLEX  Oligomeric file of type TETRAMERIC
1bxc ASU-COMPLEX  Oligomeric file of type TETRAMERIC
1bxd SKIP-NOT-XRAY EXPDTA NMR
1bxe SKIP WATER
1bxf SKIP-NOT-XRAY EXPDTA THEORETICAL MODEL
1bxg ASU-COMPLEX  Oligomeric file of type DIMERIC
1bxh ASU-COMPLEX  Oligomeric file of type TETRAMERIC
1bxi ASU-COMPLEX  Oligomeric file of type DIMERIC
1bxj SKIP-NOT-XRAY EXPDTA NMR
1bxk ASU-COMPLEX  Oligomeric file of type DIMERIC
1bxl SKIP-NOT-XRAY EXPDTA NMR
1bxm SYMMETRY-COMPLEX  Oligomeric file of type DIMERIC
1bxn SYMMETRY-COMPLEX  Oligomeric file of type HEXADECAMERIC
1bxo SYMMETRY-COMPLEX  Oligomeric file of type DIMERIC
1bxp SKIP-NOT-XRAY EXPDTA NMR
1bxq SYMMETRY-COMPLEX  Oligomeric file of type DIMERIC
1bxr SPLIT-ASU into   4 Oligomeric files of type DIMERIC
1bxs ASU-COMPLEX  Oligomeric file of type TETRAMERIC
1bxt SPLIT-ASU into   2 Oligomeric files of type COMPLEX
1bxu SKIP WATER
1bxv SKIP WATER
1bxw SKIP WATER
1bxx SPLIT-ASU into   2 Oligomeric files of type DIMERIC
1bxy SPLIT-ASU into   2 Oligomeric files of type COMPLEX
1bxz ASU-COMPLEX  Oligomeric file of type TETRAMERIC
1by0 SKIP-NOT-XRAY EXPDTA NMR
1by1 SKIP-NOT-XRAY EXPDTA NMR
1by2 SYMMETRY-COMPLEX  Oligomeric file of type   DIMERIC
1by3 SKIP WATER
1by4 SPLIT-ASU into   2 Oligomeric files of type TETRAMERIC
1by5 ASU-COMPLEX  Oligomeric file of type   DIMERIC
1by6 SKIP-NOT-XRAY EXPDTA NMR
1by7 SYMMETRY-COMPLEX  Oligomeric file of type   DIMERIC
1by8 ASU-COMPLEX  Oligomeric file of type MONOMERIC
1by9 SYMMETRY-COMPLEX  Oligomeric file of type DIMERIC
1bya SKIP WATER
1byb SKIP WATER
1byc SKIP WATER
1byd SKIP WATER
1bye SPLIT-ASU into   2 Oligomeric files of type   DIMERIC
1byf ASU-COMPLEX  Oligomeric file of type   DIMERIC
1byg SYMMETRY-COMPLEX  Oligomeric file of type   DIMERIC
1byh SKIP WATER
1byi SYMMETRY-COMPLEX  Oligomeric file of type   DIMERIC
1byj SKIP-NOT-XRAY EXPDTA NMR
1byk ASU-COMPLEX  Oligomeric file of type   DIMERIC
1byl SYMMETRY-COMPLEX  Oligomeric file of type DIMERIC
1bym SKIP-NOT-XRAY EXPDTA NMR
1byn SKIP-NOT-XRAY EXPDTA NMR
1byo SYMMETRY-COMPLEX  Oligomeric file of type   TETRAMERIC
1byp SYMMETRY-COMPLEX  Oligomeric file of type   DIMERIC
1byq SKIP WATER
1byr SYMMETRY-COMPLEX  Oligomeric file of type   DIMERIC
1bys SYMMETRY-COMPLEX  Oligomeric file of type   DIMERIC
1byt SKIP WATER
1byu SYMMETRY-COMPLEX  Oligomeric file of type   POLYMERIC
1byv SKIP-NOT-XRAY EXPDTA NMR
1byw SYMMETRY-COMPLEX  Oligomeric file of type DIMERIC
1byx SKIP-NOT-XRAY EXPDTA NMR
1byy SKIP-NOT-XRAY EXPDTA NMR
1byz SPLIT-ASU into   2 Oligomeric files of type   DIMERIC
1bz0 ASU-COMPLEX  Oligomeric file of type   TETRAMERIC
1bz1 ASU-COMPLEX  Oligomeric file of type   TETRAMERIC
1bz2 SKIP-NOT-XRAY EXPDTA NMR
1bz3 SKIP-NOT-XRAY EXPDTA NMR
1bz4 SKIP WATER
1bz5 SYMMETRY-COMPLEX  Oligomeric file of type   DECAMERIC
1bz6 SKIP WATER
1bz7 SYMMETRY-COMPLEX  Oligomeric file of type   TETRAMERIC
1bz8 SYMMETRY-COMPLEX  Oligomeric file of type   TETRAMERIC
1bz9 ASU-COMPLEX  Oligomeric file of type TRIMERIC
1bza SYMMETRY-COMPLEX  Oligomeric file of type   DIMERIC
1bzb SKIP-NOT-XRAY EXPDTA NMR
1bzc SKIP WATER
1bzd SYMMETRY-COMPLEX  Oligomeric file of type   TETRAMERIC
1bze SYMMETRY-COMPLEX  Oligomeric file of type   TETRAMERIC
1bzf SKIP-NOT-XRAY EXPDTA NMR
1bzg SKIP-NOT-XRAY EXPDTA NMR
1bzh SKIP WATER
1bzi SKIP-NOT-XRAY EXPDTA THEORETICAL MODEL
1bzj SKIP WATER
1bzk SKIP-NOT-XRAY EXPDTA NMR
1bzl ASU-COMPLEX  Oligomeric file of type   DIMERIC
1bzm SKIP WATER
1bzn SKIP-NOT-XRAY EXPDTA THEORETICAL MODEL
1bzo SYMMETRY-COMPLEX  Oligomeric file of type   DIMERIC
1bzp SKIP WATER
1bzq SPLIT-ASU into   5 Oligomeric files of type DIMERIC
1bzr SKIP WATER
1bzs SKIP WATER
1bzt SKIP-NOT-XRAY EXPDTA NMR
1bzu SKIP-NOT-XRAY EXPDTA NMR
1bzv SKIP-NOT-XRAY EXPDTA NMR
1bzw ASU-COMPLEX  Oligomeric file of type   TETRAMERIC
1bzx SYMMETRY-COMPLEX  Oligomeric file of type TETRAMERIC
1bzy ASU-COMPLEX  Oligomeric file of type   TETRAMERIC
1bzz ASU-COMPLEX  Oligomeric file of type   TETRAMERIC
1c00 SKIP WATER
1c01 SKIP-NOT-XRAY EXPDTA NMR
1c02 ASU-COMPLEX  Oligomeric file of type   DIMERIC
1c03 SPLIT-ASU into   2 Oligomeric files of type   DIMERIC
1c04 ASU-COMPLEX  Oligomeric file of type HEXAMERIC
1c05 SKIP-NOT-XRAY EXPDTA NMR
1c06 SKIP-NOT-XRAY EXPDTA NMR
1c07 SKIP-NOT-XRAY EXPDTA NMR
1c08 ASU-COMPLEX  Oligomeric file of type TRIMERIC
1c09 ASU-COMPLEX  Oligomeric file of type   TRIMERIC
1c0a SYMMETRY-COMPLEX  Oligomeric file of type TETRAMERIC
1c0b ASU-COMPLEX  Oligomeric file of type MONOMERIC
1c0c ASU-COMPLEX  Oligomeric file of type MONOMERIC
1c0d SPLIT-ASU into   2 Oligomeric files of type   COMPLEX
1c0e ASU-COMPLEX  Oligomeric file of type   DIMERIC
1c0f ASU-COMPLEX  Oligomeric file of type DIMERIC
1c0g ASU-COMPLEX  Oligomeric file of type   DIMERIC
1c0h SYMMETRY-COMPLEX  Oligomeric file of type   TETRAMERIC
1c0i SYMMETRY-COMPLEX  Oligomeric file of type DIMERIC
1c0k SYMMETRY-COMPLEX  Oligomeric file of type   DIMERIC
1c0l SYMMETRY-COMPLEX  Oligomeric file of type   DIMERIC
1c0m SPLIT-ASU into   2 Oligomeric files of type   DIMERIC
1c0n SYMMETRY-COMPLEX  Oligomeric file of type   DIMERIC
1c0o SKIP-NOT-XRAY EXPDTA NMR
1c0p SYMMETRY-COMPLEX  Oligomeric file of type   DIMERIC
1c0q SPLIT-ASU into   2 Oligomeric files of type MONOMERIC
1c0r SPLIT-ASU into   2 Oligomeric files of type MONOMERIC
1c0t ASU-COMPLEX  Oligomeric file of type   DIMERIC
1c0u ASU-COMPLEX  Oligomeric file of type   DIMERIC
1c0v SKIP-NOT-XRAY EXPDTA NMR
1c0w SYMMETRY-COMPLEX  Oligomeric file of type DODECAMERIC
1c0y SKIP-NOT-XRAY EXPDTA NMR
1c10 SYMMETRY-COMPLEX  Oligomeric file of type   DIMERIC
1c11 SKIP-NOT-XRAY EXPDTA NMR
1c12 SYMMETRY-COMPLEX  Oligomeric file of type   TETRAMERIC
1c13 SKIP WATER
1c14 SYMMETRY-COMPLEX  Oligomeric file of type   TETRAMERIC
1c15 SKIP-NOT-XRAY EXPDTA NMR
1c16 SPLIT-ASU into   2 Oligomeric files of type TETRAMERIC
1c17 SKIP-NOT-XRAY EXPDTA NMR
1c1a ASU-COMPLEX  Oligomeric file of type   DIMERIC
1c1b ASU-COMPLEX  Oligomeric file of type   DIMERIC
1c1c ASU-COMPLEX  Oligomeric file of type   DIMERIC
1c1d ASU-COMPLEX  Oligomeric file of type DIMERIC
1c1e SYMMETRY-COMPLEX  Oligomeric file of type   TETRAMERIC
1c1f SYMMETRY-COMPLEX  Oligomeric file of type   DIMERIC
1c1g SPLIT-ASU into   2 Oligomeric files of type   DIMERIC
1c1h SKIP WATER
1c1j ASU-COMPLEX  Oligomeric file of type TETRAMERIC
1c1k SKIP WATER
1c1l SYMMETRY-COMPLEX  Oligomeric file of type   DIMERIC
1c1m SKIP WATER
1c1n ASU-COMPLEX  Oligomeric file of type MONOMERIC
1c1o SKIP WATER
1c1p SKIP WATER
1c1q SKIP WATER
1c1r SKIP WATER
1c1s SKIP WATER
1c1t SKIP WATER
1c1u ASU-COMPLEX  Oligomeric file of type TRIMERIC
1c1v ASU-COMPLEX  Oligomeric file of type TRIMERIC
1c1w ASU-COMPLEX  Oligomeric file of type TRIMERIC
1c1x ASU-COMPLEX  Oligomeric file of type DIMERIC
1c1y ASU-COMPLEX  Oligomeric file of type   DIMERIC
1c1z SYMMETRY-COMPLEX  Oligomeric file of type   DIMERIC
1c20 SKIP-NOT-XRAY EXPDTA NMR
1c21 ASU-COMPLEX  Oligomeric file of type   MONOMERIC
1c22 SKIP WATER
1c23 SKIP WATER
1c24 SKIP WATER
1c25 SKIP WATER
1c26 SYMMETRY-COMPLEX  Oligomeric file of type   TETRAMERIC
1c27 SKIP WATER
1c28 ASU-COMPLEX  Oligomeric file of type   TRIMERIC
1c29 SYMMETRY-COMPLEX  Oligomeric file of type   TETRAMERIC
1c2a SKIP WATER
1c2b ASU-COMPLEX  Oligomeric file of type MONOMERIC
1c2d SKIP WATER
1c2e SKIP WATER
1c2f SKIP WATER
1c2g SKIP WATER
1c2h SKIP WATER
1c2i SKIP WATER
1c2j SKIP WATER
1c2k SKIP WATER
1c2l SKIP WATER
1c2m SKIP WATER
1c2n SKIP-NOT-XRAY EXPDTA NMR
1c2o SPLIT-ASU into   4 Oligomeric files of type MONOMERIC
1c2p SPLIT-ASU into   2 Oligomeric files of type   COMPLEX
1c2q SKIP-NOT-XRAY EXPDTA NMR
1c2r SPLIT-ASU into   2 Oligomeric files of type   COMPLEX
1c2t ASU-COMPLEX  Oligomeric file of type   DIMERIC
1c2u SKIP-NOT-XRAY EXPDTA NMR
1c2w ASU-COMPLEX  Oligomeric file of type MONOMERIC
1c2x ASU-COMPLEX  Oligomeric file of type MONOMERIC
1c2y SYMMETRY-COMPLEX  Oligomeric file of type   60MERIC
1c2z SKIP-NOT-XRAY EXPDTA THEORETICAL MODEL
1c30 SPLIT-ASU into   4 Oligomeric files of type DIMERIC
1c32 SKIP-NOT-XRAY EXPDTA NMR
1c34 SKIP-NOT-XRAY EXPDTA NMR
1c35 SKIP-NOT-XRAY EXPDTA NMR
1c38 SKIP-NOT-XRAY EXPDTA NMR
1c39 ASU-COMPLEX  Oligomeric file of type   DIMERIC
1c3a SPLIT-ASU into   2 Oligomeric files of type DIMERIC
1c3b SPLIT-ASU into   2 Oligomeric files of type   COMPLEX
1c3c SYMMETRY-COMPLEX  Oligomeric file of type   TETRAMERIC
1c3d ASU-COMPLEX  Oligomeric file of type MONOMERIC
1c3e ASU-COMPLEX  Oligomeric file of type   DIMERIC
1c3f SYMMETRY-COMPLEX  Oligomeric file of type DIMERIC
1c3g SYMMETRY-COMPLEX  Oligomeric file of type   DIMERIC
1c3h SPLIT-ASU into   2 Oligomeric files of type TRIMERIC
1c3i SPLIT-ASU into   2 Oligomeric files of type   DIMERIC
1c3j SYMMETRY-COMPLEX  Oligomeric file of type   DIMERIC
1c3k SYMMETRY-COMPLEX  Oligomeric file of type   OCTAMERIC
1c3l ASU-COMPLEX  Oligomeric file of type MONOMERIC
1c3m SYMMETRY-COMPLEX  Oligomeric file of type   OCTAMERIC
1c3n SYMMETRY-COMPLEX  Oligomeric file of type   OCTAMERIC
1c3o SPLIT-ASU into   4 Oligomeric files of type DIMERIC
1c3p ASU-COMPLEX  Oligomeric file of type MONOMERIC
1c3q ASU-COMPLEX  Oligomeric file of type TRIMERIC
1c3r SPLIT-ASU into   2 Oligomeric files of type   COMPLEX
1c3s ASU-COMPLEX  Oligomeric file of type MONOMERIC
1c3t SKIP-NOT-XRAY EXPDTA NMR
1c3u SYMMETRY-COMPLEX  Oligomeric file of type   TETRAMERIC
1c3v SYMMETRY-COMPLEX  Oligomeric file of type TETRAMERIC
1c3w SYMMETRY-COMPLEX  Oligomeric file of type   TRIMERIC
1c3x ASU-COMPLEX  Oligomeric file of type TRIMERIC
1c3y SKIP-NOT-XRAY EXPDTA NMR
1c3z SKIP-NOT-XRAY EXPDTA NMR
1c40 SYMMETRY-COMPLEX  Oligomeric file of type TETRAMERIC
1c41 SPLIT-ASU into   2 Oligomeric files of type PENTAMERIC
1c42 SKIP-NOT-XRAY EXPDTA THEORETICAL MODEL
1c43 ASU-COMPLEX  Oligomeric file of type MONOMERIC
1c44 SKIP WATER
1c45 ASU-COMPLEX  Oligomeric file of type MONOMERIC
1c46 ASU-COMPLEX  Oligomeric file of type MONOMERIC
1c47 SPLIT-ASU into   2 Oligomeric files of type MONOMERIC
1c48 ASU-COMPLEX  Oligomeric file of type PENTAMERIC
1c49 SKIP-NOT-XRAY EXPDTA NMR
1c4a SYMMETRY-COMPLEX  Oligomeric file of type   DIMERIC
1c4b SKIP-NOT-XRAY EXPDTA NMR
1c4c SYMMETRY-COMPLEX  Oligomeric file of type   DIMERIC
1c4d SPLIT-ASU into   2 Oligomeric files of type   DIMERIC
1c4e SKIP-NOT-XRAY EXPDTA NMR
1c4f SKIP WATER
1c4g SPLIT-ASU into   2 Oligomeric files of type   COMPLEX
1c4h SKIP-NOT-XRAY EXPDTA THEORETICAL MODEL
1c4j SKIP-NOT-XRAY EXPDTA NMR
1c4k SYMMETRY-COMPLEX  Oligomeric file of type   DIMERIC
1c4l SKIP-NOT-XRAY EXPDTA NMR
1c4o SYMMETRY-COMPLEX  Oligomeric file of type   DIMERIC
1c4p ASU-COMPLEX  Oligomeric file of type   TETRAMERIC
1c4q ASU-COMPLEX  Oligomeric file of type   PENTAMERIC
1c4r SPLIT-ASU into   8 Oligomeric files of type   MONOMERIC
1c4s CONNECTIVE-FIBRE
1c4t SYMMETRY-COMPLEX  Oligomeric file of type   HEXAMERIC
1c4u ASU-COMPLEX  Oligomeric file of type TRIMERIC
1c4v SYMMETRY-COMPLEX  Oligomeric file of type HEXAMERIC
1c4w ASU-COMPLEX  Oligomeric file of type MONOMERIC
1c4x SYMMETRY-COMPLEX  Oligomeric file of type OCTAMERIC
1c4y ASU-COMPLEX  Oligomeric file of type TRIMERIC
1c4z ASU-COMPLEX  Oligomeric file of type   TETRAMERIC
1c50 SKIP WATER
1c51 SYMMETRY-COMPLEX  Oligomeric file of type 27MERIC
1c52 ASU-COMPLEX  Oligomeric file of type MONOMERIC
1c53 ASU-COMPLEX  Oligomeric file of type MONOMERIC
1c54 SKIP-NOT-XRAY EXPDTA NMR
1c55 SKIP-NOT-XRAY EXPDTA NMR
1c56 SKIP-NOT-XRAY EXPDTA NMR
1c57 SYMMETRY-COMPLEX  Oligomeric file of type   TETRAMERIC
1c58 SPLIT-ASU into   2 Oligomeric files of type MONOMERIC
1c5a SKIP-NOT-XRAY EXPDTA NMR
1c5b ASU-COMPLEX  Oligomeric file of type   DIMERIC
1c5c ASU-COMPLEX  Oligomeric file of type   DIMERIC
1c5d SPLIT-ASU into   2 Oligomeric files of type   DIMERIC
1c5e ASU-COMPLEX  Oligomeric file of type TRIMERIC
1c5f SPLIT-ASU into   4 Oligomeric files of type TETRAMERIC
1c5g ASU-COMPLEX  Oligomeric file of type MONOMERIC
1c5h SKIP WATER
1c5i SKIP WATER
1c5k SKIP WATER
1c5l ASU-COMPLEX  Oligomeric file of type TRIMERIC
1c5m SYMMETRY-COMPLEX  Oligomeric file of type TETRAMERIC
1c5n ASU-COMPLEX  Oligomeric file of type TRIMERIC
1c5o ASU-COMPLEX  Oligomeric file of type TRIMERIC
1c5p SKIP WATER
1c5q SKIP WATER
1c5r SKIP WATER
1c5s SKIP WATER
1c5t SKIP WATER
1c5u SKIP WATER
1c5v SKIP WATER
1c5w ASU-COMPLEX  Oligomeric file of type DIMERIC
1c5x ASU-COMPLEX  Oligomeric file of type DIMERIC
1c5y ASU-COMPLEX  Oligomeric file of type DIMERIC
1c5z ASU-COMPLEX  Oligomeric file of type DIMERIC
1c60 SYMMETRY-COMPLEX  Oligomeric file of type   DIMERIC
1c61 SYMMETRY-COMPLEX  Oligomeric file of type   DIMERIC
1c62 SYMMETRY-COMPLEX  Oligomeric file of type   DIMERIC
1c63 SYMMETRY-COMPLEX  Oligomeric file of type   DIMERIC
1c64 SYMMETRY-COMPLEX  Oligomeric file of type   DIMERIC
1c65 SYMMETRY-COMPLEX  Oligomeric file of type   DIMERIC
1c66 SYMMETRY-COMPLEX  Oligomeric file of type   DIMERIC
1c67 SYMMETRY-COMPLEX  Oligomeric file of type   DIMERIC
1c68 SYMMETRY-COMPLEX  Oligomeric file of type   DIMERIC
1c69 SYMMETRY-COMPLEX  Oligomeric file of type   DIMERIC
1c6a SYMMETRY-COMPLEX  Oligomeric file of type   DIMERIC
1c6b SYMMETRY-COMPLEX  Oligomeric file of type   DIMERIC
1c6c SYMMETRY-COMPLEX  Oligomeric file of type   DIMERIC
1c6d SYMMETRY-COMPLEX  Oligomeric file of type   DIMERIC
1c6e SYMMETRY-COMPLEX  Oligomeric file of type   DIMERIC
1c6f SYMMETRY-COMPLEX  Oligomeric file of type   DIMERIC
1c6g SYMMETRY-COMPLEX  Oligomeric file of type   DIMERIC
1c6h SYMMETRY-COMPLEX  Oligomeric file of type   DIMERIC
1c6i SYMMETRY-COMPLEX  Oligomeric file of type   DIMERIC
1c6j SYMMETRY-COMPLEX  Oligomeric file of type   DIMERIC
1c6k SYMMETRY-COMPLEX  Oligomeric file of type   DIMERIC
1c6l SYMMETRY-COMPLEX  Oligomeric file of type   DIMERIC
1c6m SYMMETRY-COMPLEX  Oligomeric file of type   DIMERIC
1c6n SYMMETRY-COMPLEX  Oligomeric file of type   DIMERIC
1c6o SYMMETRY-COMPLEX  Oligomeric file of type   TETRAMERIC
1c6p SYMMETRY-COMPLEX  Oligomeric file of type   DIMERIC
1c6q SYMMETRY-COMPLEX  Oligomeric file of type   DIMERIC
1c6r SYMMETRY-COMPLEX  Oligomeric file of type   DIMERIC
1c6s SKIP-NOT-XRAY EXPDTA NMR
1c6t SYMMETRY-COMPLEX  Oligomeric file of type   DIMERIC
1c6v ASU-COMPLEX  Oligomeric file of type   PENTAMERIC
1c6w SKIP-NOT-XRAY EXPDTA NMR
1c6x ASU-COMPLEX  Oligomeric file of type DIMERIC
1c6y ASU-COMPLEX  Oligomeric file of type   DIMERIC
1c6z ASU-COMPLEX  Oligomeric file of type   DIMERIC
1c70 ASU-COMPLEX  Oligomeric file of type   DIMERIC
1c72 SPLIT-ASU into   2 Oligomeric files of type   DIMERIC
1c74 SYMMETRY-COMPLEX  Oligomeric file of type DIMERIC
1c75 SKIP WATER
1c76 SYMMETRY-COMPLEX  Oligomeric file of type   DIMERIC
1c77 SYMMETRY-COMPLEX  Oligomeric file of type TETRAMERIC
1c78 SYMMETRY-COMPLEX  Oligomeric file of type TETRAMERIC
1c79 ASU-COMPLEX  Oligomeric file of type DIMERIC
1c7b ASU-COMPLEX  Oligomeric file of type TETRAMERIC
1c7c ASU-COMPLEX  Oligomeric file of type TRIMERIC
1c7d ASU-COMPLEX  Oligomeric file of type   TRIMERIC
1c7e SPLIT-ASU into   2 Oligomeric files of type MONOMERIC
1c7f SPLIT-ASU into   2 Oligomeric files of type MONOMERIC
1c7g ASU-COMPLEX  Oligomeric file of type TETRAMERIC
1c7h SYMMETRY-COMPLEX  Oligomeric file of type   DIMERIC
1c7i SKIP WATER
1c7j SKIP WATER
1c7k ASU-COMPLEX  Oligomeric file of type MONOMERIC
1c7m SKIP-NOT-XRAY EXPDTA NMR
1c7n SPLIT-ASU into   4 Oligomeric files of type   DIMERIC
1c7o SPLIT-ASU into   4 Oligomeric files of type   DIMERIC
1c7p SYMMETRY-COMPLEX  Oligomeric file of type   DIMERIC
1c7q SYMMETRY-COMPLEX  Oligomeric file of type   TETRAMERIC
1c7r SYMMETRY-COMPLEX  Oligomeric file of type   TETRAMERIC
1c7s SKIP WATER
1c7t SKIP WATER
1c7u SKIP-NOT-XRAY EXPDTA NMR
1c7v SKIP-NOT-XRAY EXPDTA NMR
1c7w SKIP-NOT-XRAY EXPDTA NMR
1c7x SKIP-NOT-XRAY EXPDTA THEORETICAL MODEL
1c7y SYMMETRY-COMPLEX  Oligomeric file of type OCTAMERIC
1c7z ASU-COMPLEX  Oligomeric file of type DIMERIC
1c80 ASU-COMPLEX  Oligomeric file of type DIMERIC
1c81 ASU-COMPLEX  Oligomeric file of type MONOMERIC
1c82 ASU-COMPLEX  Oligomeric file of type MONOMERIC
1c83 SKIP WATER
1c84 SKIP WATER
1c85 SKIP WATER
1c86 SKIP WATER
1c87 SKIP WATER
1c88 SKIP WATER
1c89 SKIP-NOT-XRAY EXPDTA NMR
1c8a SKIP-NOT-XRAY EXPDTA NMR
1c8b ASU-COMPLEX  Oligomeric file of type DIMERIC
1c8c ASU-COMPLEX  Oligomeric file of type TRIMERIC
1c8d VIRUS-COMPLEX
1c8e VIRUS-COMPLEX
1c8f VIRUS-COMPLEX
1c8g VIRUS-COMPLEX
1c8h VIRUS-COMPLEX
1c8i SKIP WATER
1c8j SPLIT-ASU into   2 Oligomeric files of type   MONOMERIC
1c8k SYMMETRY-COMPLEX  Oligomeric file of type   DIMERIC
1c8l SYMMETRY-COMPLEX  Oligomeric file of type DIMERIC
1c8m ICOSAHEDRAL-VIRUS
1c8n VIRUS-COMPLEX
1c8o ASU-COMPLEX  Oligomeric file of type DIMERIC
1c8p SKIP-NOT-XRAY EXPDTA NMR
1c8q ASU-COMPLEX  Oligomeric file of type MONOMERIC
1c8r SYMMETRY-COMPLEX  Oligomeric file of type   TRIMERIC
1c8s SYMMETRY-COMPLEX  Oligomeric file of type   TRIMERIC
1c8t SPLIT-ASU into   3 Oligomeric files of type   MONOMERIC
1c8u ASU-COMPLEX  Oligomeric file of type   DIMERIC
1c8v SYMMETRY-COMPLEX  Oligomeric file of type TETRAMERIC
1c8w SYMMETRY-COMPLEX  Oligomeric file of type DIMERIC
1c8x SKIP WATER
1c8y SKIP WATER
1c8z ASU-COMPLEX  Oligomeric file of type MONOMERIC
1c90 SPLIT-ASU into   2 Oligomeric files of type COMPLEX
1c91 SYMMETRY-COMPLEX  Oligomeric file of type DIMERIC
1c92 SKIP WATER
1c93 SKIP WATER
1c94 SYMMETRY-COMPLEX  Oligomeric file of type   TETRAMERIC
1c95 SKIP-NOT-XRAY EXPDTA NMR
1c96 SKIP WATER
1c97 SKIP WATER
1c98 SKIP-NOT-XRAY EXPDTA NMR
1c99 SKIP-NOT-XRAY EXPDTA NMR
1c9a SKIP-NOT-XRAY EXPDTA NMR
1c9b SPLIT-ASU into   6 Oligomeric files of type TETRAMERIC
1c9c SYMMETRY-COMPLEX  Oligomeric file of type   DIMERIC
1c9d SYMMETRY-COMPLEX  Oligomeric file of type   TETRAMERIC
1c9e SKIP WATER
1c9f SKIP-NOT-XRAY EXPDTA NMR
1c9g SKIP-NOT-XRAY EXPDTA THEORETICAL MODEL
1c9h SKIP WATER
1c9i SPLIT-ASU into   2 Oligomeric files of type   DIMERIC
1c9j ASU-COMPLEX  Oligomeric file of type MONOMERIC
1c9k ASU-COMPLEX  Oligomeric file of type   TRIMERIC
1c9l SPLIT-ASU into   2 Oligomeric files of type   DIMERIC
1c9m SKIP WATER
1c9n SKIP WATER
1c9o SPLIT-ASU into   2 Oligomeric files of type COMPLEX
1c9p ASU-COMPLEX  Oligomeric file of type DIMERIC
1c9q SKIP-NOT-XRAY EXPDTA NMR
1c9r SYMMETRY-COMPLEX  Oligomeric file of type   OCTAMERIC
1c9s SPLIT-ASU into   2 Oligomeric files of type 11MERIC
1c9t SPLIT-ASU into   6 Oligomeric files of type DIMERIC
1c9u ASU-COMPLEX  Oligomeric file of type   DIMERIC
1c9v SYMMETRY-COMPLEX  Oligomeric file of type DIMERIC
1c9w SYMMETRY-COMPLEX  Oligomeric file of type   DIMERIC
1c9x SYMMETRY-COMPLEX  Oligomeric file of type DIMERIC
1c9y SYMMETRY-COMPLEX  Oligomeric file of type   TRIMERIC
1c9z SYMMETRY-COMPLEX  Oligomeric file of type   DIMERIC
1ca0 SPLIT-ASU into   2 Oligomeric files of type COMPLEX
1ca1 SYMMETRY-COMPLEX  Oligomeric file of type   DIMERIC
1ca2 SKIP WATER
1ca3 SKIP WATER
1ca4 SPLIT-ASU into   2 Oligomeric files of type   TRIMERIC
1ca5 ASU-COMPLEX  Oligomeric file of type TRIMERIC
1ca6 ASU-COMPLEX  Oligomeric file of type TRIMERIC
1ca7 ASU-COMPLEX  Oligomeric file of type   TRIMERIC
1ca8 ASU-COMPLEX  Oligomeric file of type TETRAMERIC
1ca9 SPLIT-ASU into   2 Oligomeric files of type TRIMERIC
1caa SKIP WATER
1cad SKIP WATER
1cag ASU-COMPLEX  Oligomeric file of type   TRIMERIC
1cah SKIP WATER
1cai SKIP WATER
1caj SKIP WATER
1cak SKIP WATER
1cal SKIP WATER
1cam SKIP WATER
1can SKIP WATER
1cao SKIP WATER
1cap CONNECTIVE-FIBRE
1caq SYMMETRY-COMPLEX  Oligomeric file of type   DIMERIC
1car CONNECTIVE-FIBRE
1cau SYMMETRY-COMPLEX  Oligomeric file of type HEXAMERIC
1cav SYMMETRY-COMPLEX  Oligomeric file of type   HEXAMERIC
1caw SYMMETRY-COMPLEX  Oligomeric file of type HEXAMERIC
1cax SYMMETRY-COMPLEX  Oligomeric file of type DODECAMERIC
1cay SKIP WATER
1caz SKIP WATER
1cb0 SYMMETRY-COMPLEX  Oligomeric file of type   TRIMERIC
1cb1 SKIP-NOT-XRAY EXPDTA NMR
1cb2 SPLIT-ASU into   2 Oligomeric files of type   COMPLEX
1cb3 SKIP-NOT-XRAY EXPDTA NMR
1cb4 ASU-COMPLEX  Oligomeric file of type   DIMERIC
1cb5 SYMMETRY-COMPLEX  Oligomeric file of type   HEXAMERIC
1cb6 SKIP WATER
1cb7 SPLIT-ASU into   2 Oligomeric files of type   DIMERIC
1cb8 SKIP WATER
1cb9 SKIP-NOT-XRAY EXPDTA NMR
1cbf SYMMETRY-COMPLEX  Oligomeric file of type   DIMERIC
1cbg SYMMETRY-COMPLEX  Oligomeric file of type   DIMERIC
1cbh SKIP-NOT-XRAY EXPDTA NMR
1cbi ASU-COMPLEX  Oligomeric file of type   DIMERIC
1cbj ASU-COMPLEX  Oligomeric file of type   DIMERIC
1cbk ASU-COMPLEX  Oligomeric file of type   DIMERIC
1cbl ASU-COMPLEX  Oligomeric file of type   TETRAMERIC
1cbm ASU-COMPLEX  Oligomeric file of type   TETRAMERIC
1cbn ASU-COMPLEX  Oligomeric file of type MONOMERIC
1cbo SKIP WATER
1cbq SYMMETRY-COMPLEX  Oligomeric file of type   TRIMERIC
1cbr SPLIT-ASU into   2 Oligomeric files of type   MONOMERIC
1cbs SKIP WATER
1cbu SYMMETRY-COMPLEX  Oligomeric file of type   HEXAMERIC
1cbv ASU-COMPLEX  Oligomeric file of type TRIMERIC
1cbw SPLIT-ASU into   2 Oligomeric files of type COMPLEX
1cbx SKIP WATER
1cby SYMMETRY-COMPLEX  Oligomeric file of type   DIMERIC
1cbz SPLIT-ASU into   2 Oligomeric files of type   DIMERIC
1cc0 SYMMETRY-COMPLEX  Oligomeric file of type   OCTAMERIC
1cc1 ASU-COMPLEX  Oligomeric file of type DIMERIC
1cc2 SKIP WATER
1cc3 SPLIT-ASU into   2 Oligomeric files of type MONOMERIC
1cc4 SYMMETRY-COMPLEX  Oligomeric file of type   DIMERIC
1cc5 SYMMETRY-COMPLEX  Oligomeric file of type DIMERIC
1cc6 SYMMETRY-COMPLEX  Oligomeric file of type   DIMERIC
1cc7 SYMMETRY-COMPLEX  Oligomeric file of type   DIMERIC
1cc8 SYMMETRY-COMPLEX  Oligomeric file of type   DIMERIC
1cc9 SKIP-NOT-XRAY EXPDTA THEORETICAL MODEL
1cca SKIP WATER
1ccb SKIP WATER
1ccc SKIP WATER
1ccd SYMMETRY-COMPLEX  Oligomeric file of type   DIMERIC
1cce SKIP WATER
1ccf SKIP-NOT-XRAY EXPDTA NMR
1ccg SKIP WATER
1cch SKIP-NOT-XRAY EXPDTA NMR
1cci SKIP WATER
1ccj SKIP WATER
1cck SKIP WATER
1ccl SKIP WATER
1ccm SKIP-NOT-XRAY EXPDTA NMR
1ccn SKIP-NOT-XRAY EXPDTA NMR
1cco SKIP-NOT-XRAY EXPDTA NMR
1ccp SKIP WATER
1ccq SKIP-NOT-XRAY EXPDTA NMR
1ccr SKIP WATER
1ccs SKIP WATER
1cct SKIP WATER
1ccu SKIP WATER
1ccv SKIP-NOT-XRAY EXPDTA NMR
1ccw SPLIT-ASU into   2 Oligomeric files of type DIMERIC
1ccz SKIP WATER
1cd0 ASU-COMPLEX  Oligomeric file of type   DIMERIC
1cd1 SPLIT-ASU into   2 Oligomeric files of type   DIMERIC
1cd2 SKIP WATER
1cd3 ICOSAHEDRAL-VIRUS
1cd5 SYMMETRY-COMPLEX  Oligomeric file of type   HEXAMERIC
1cd8 SYMMETRY-COMPLEX  Oligomeric file of type   DIMERIC
1cd9 SPLIT-SYMMETRY into   2 Oligomeric files of type   TETRAMERIC
1cda SKIP-NOT-XRAY EXPDTA THEORETICAL MODEL
1cdb SKIP-NOT-XRAY EXPDTA NMR
1cdc ASU-COMPLEX  Oligomeric file of type   DIMERIC
1cdd ASU-COMPLEX  Oligomeric file of type   DIMERIC
1cde SPLIT-ASU into   4 Oligomeric files of type MONOMERIC
1cdf SKIP-NOT-XRAY EXPDTA THEORETICAL MODEL
1cdg SKIP WATER
1cdh SYMMETRY-COMPLEX  Oligomeric file of type   DIMERIC
1cdi SYMMETRY-COMPLEX  Oligomeric file of type   DIMERIC
1cdj SKIP WATER
1cdk SPLIT-ASU into   2 Oligomeric files of type   DIMERIC
1cdl SPLIT-ASU into   4 Oligomeric files of type   DIMERIC
1cdm ASU-COMPLEX  Oligomeric file of type   DIMERIC
1cdn SKIP-NOT-XRAY EXPDTA NMR
1cdo ASU-COMPLEX  Oligomeric file of type   DIMERIC
1cdp SYMMETRY-COMPLEX  Oligomeric file of type   DIMERIC
1cdq SKIP-NOT-XRAY EXPDTA NMR
1cdr SKIP-NOT-XRAY EXPDTA NMR
1cds SKIP-NOT-XRAY EXPDTA NMR
1cdt ASU-COMPLEX  Oligomeric file of type   DIMERIC
1cdu SKIP WATER
1cdw ASU-COMPLEX  Oligomeric file of type   COMPLEX
1cdy SKIP WATER
1cdz SYMMETRY-COMPLEX  Oligomeric file of type   DIMERIC
1ce0 ASU-COMPLEX  Oligomeric file of type TRIMERIC
1ce1 ASU-COMPLEX  Oligomeric file of type TRIMERIC
1ce2 SKIP WATER
1ce3 SKIP-NOT-XRAY EXPDTA NMR
1ce4 SKIP-NOT-XRAY EXPDTA NMR
1ce5 SKIP WATER
1ce6 ASU-COMPLEX  Oligomeric file of type TRIMERIC
1ce7 SYMMETRY-COMPLEX  Oligomeric file of type TETRAMERIC
1ce8 SPLIT-ASU into   4 Oligomeric files of type DIMERIC
1ce9 ASU-COMPLEX  Oligomeric file of type   TETRAMERIC
1cea SPLIT-ASU into   2 Oligomeric files of type   MONOMERIC
1ceb SPLIT-ASU into   2 Oligomeric files of type   COMPLEX
1cec SKIP WATER
1ced SKIP-NOT-XRAY EXPDTA NMR
1cee SKIP-NOT-XRAY EXPDTA NMR
1cef ASU-COMPLEX  Oligomeric file of type MONOMERIC
1ceg SKIP WATER
1ceh SYMMETRY-COMPLEX  Oligomeric file of type   DIMERIC
1cei SYMMETRY-COMPLEX  Oligomeric file of type DIMERIC
1cej SKIP-NOT-XRAY EXPDTA NMR
1cek SKIP-NOT-XRAY EXPDTA NMR
1cel SPLIT-ASU into   2 Oligomeric files of type   COMPLEX
1cem SKIP WATER
1cen SKIP WATER
1ceo SKIP WATER
1ceq SYMMETRY-COMPLEX  Oligomeric file of type   TETRAMERIC
1cer SPLIT-ASU into   2 Oligomeric files of type TETRAMERIC
1ces SYMMETRY-COMPLEX  Oligomeric file of type   TETRAMERIC
1cet SYMMETRY-COMPLEX  Oligomeric file of type TETRAMERIC
1ceu SKIP-NOT-XRAY EXPDTA NMR
1cev ASU-COMPLEX  Oligomeric file of type   HEXAMERIC
1cew ASU-COMPLEX  Oligomeric file of type MONOMERIC
1cex ASU-COMPLEX  Oligomeric file of type MONOMERIC
1cey SKIP-NOT-XRAY EXPDTA NMR
1cez ASU-COMPLEX  Oligomeric file of type   TRIMERIC
1cf0 ASU-COMPLEX  Oligomeric file of type TRIMERIC
1cf1 ASU-COMPLEX  Oligomeric file of type   TETRAMERIC
1cf2 ASU-COMPLEX  Oligomeric file of type   TETRAMERIC
1cf3 SKIP WATER
1cf4 SKIP-NOT-XRAY EXPDTA NMR
1cf5 SPLIT-ASU into   2 Oligomeric files of type   COMPLEX
1cf6 SPLIT-ASU into   2 Oligomeric files of type   TRIMERIC
1cf7 ASU-COMPLEX  Oligomeric file of type TETRAMERIC
1cf8 SYMMETRY-COMPLEX  Oligomeric file of type TETRAMERIC
1cf9 ASU-COMPLEX  Oligomeric file of type   TETRAMERIC
1cfa SKIP-NOT-XRAY EXPDTA NMR
1cfb SKIP WATER
1cfc SKIP-NOT-XRAY EXPDTA NMR
1cfd SKIP-NOT-XRAY EXPDTA NMR
1cfe SKIP-NOT-XRAY EXPDTA NMR
1cff SKIP-NOT-XRAY EXPDTA NMR
1cfg SKIP-NOT-XRAY EXPDTA NMR
1cfh SKIP-NOT-XRAY EXPDTA NMR
1cfi SKIP-NOT-XRAY EXPDTA NMR
1cfj SKIP WATER
1cfk SKIP-NOT-XRAY EXPDTA THEORETICAL MODEL
1cfl SKIP-NOT-XRAY EXPDTA NMR
1cfm SPLIT-ASU into   3 Oligomeric files of type MONOMERIC
1cfn SYMMETRY-COMPLEX  Oligomeric file of type HEXAMERIC
1cfo SKIP-NOT-XRAY EXPDTA NMR
1cfp SKIP-NOT-XRAY EXPDTA NMR
1cfq ASU-COMPLEX  Oligomeric file of type   DIMERIC
1cfr SYMMETRY-COMPLEX  Oligomeric file of type   TETRAMERIC
1cfs SYMMETRY-COMPLEX  Oligomeric file of type HEXAMERIC
1cft SYMMETRY-COMPLEX  Oligomeric file of type HEXAMERIC
1cfv ASU-COMPLEX  Oligomeric file of type   DIMERIC
1cfw ASU-COMPLEX  Oligomeric file of type   DIMERIC
1cfy SPLIT-ASU into   2 Oligomeric files of type   COMPLEX
1cfz SPLIT-ASU into   6 Oligomeric files of type   COMPLEX
1cg0 SYMMETRY-COMPLEX  Oligomeric file of type   DIMERIC
1cg1 SYMMETRY-COMPLEX  Oligomeric file of type   DIMERIC
1cg2 ASU-COMPLEX  Oligomeric file of type   TETRAMERIC
1cg3 SYMMETRY-COMPLEX  Oligomeric file of type   DIMERIC
1cg4 SYMMETRY-COMPLEX  Oligomeric file of type   DIMERIC
1cg5 SYMMETRY-COMPLEX  Oligomeric file of type   TETRAMERIC
1cg6 SYMMETRY-COMPLEX  Oligomeric file of type   TRIMERIC
1cg7 SKIP-NOT-XRAY EXPDTA NMR
1cg8 SYMMETRY-COMPLEX  Oligomeric file of type   TETRAMERIC
1cg9 ASU-COMPLEX  Oligomeric file of type TRIMERIC
1cgc ASU-COMPLEX  Oligomeric file of type   DIMERIC
1cgd ASU-COMPLEX  Oligomeric file of type   TRIMERIC
1cge SKIP WATER
1cgf SPLIT-ASU into   2 Oligomeric files of type   MONOMERIC
1cgh ASU-COMPLEX  Oligomeric file of type   DIMERIC
1cgi ASU-COMPLEX  Oligomeric file of type   DIMERIC
1cgj ASU-COMPLEX  Oligomeric file of type   DIMERIC
1cgk SYMMETRY-COMPLEX  Oligomeric file of type   DIMERIC
1cgl ASU-COMPLEX  Oligomeric file of type TETRAMERIC
1cgm POLAR-VIRUS
1cgn SYMMETRY-COMPLEX  Oligomeric file of type   DIMERIC
1cgo SYMMETRY-COMPLEX  Oligomeric file of type   DIMERIC
1cgp ASU-COMPLEX  Oligomeric file of type   DIMERIC-COMPLEX
1cgq ASU-COMPLEX  Oligomeric file of type   TRIMERIC
1cgs ASU-COMPLEX  Oligomeric file of type   DIMERIC
1cgt SKIP WATER
1cgu SKIP WATER
1cgv SKIP WATER
1cgw SKIP WATER
1cgx SKIP WATER
1cgy SKIP WATER
1cgz SYMMETRY-COMPLEX  Oligomeric file of type   DIMERIC
1ch0 SPLIT-ASU into   3 Oligomeric files of type   COMPLEX
1ch1 SYMMETRY-COMPLEX  Oligomeric file of type HEXAMERIC
1ch2 SYMMETRY-COMPLEX  Oligomeric file of type HEXAMERIC
1ch3 SYMMETRY-COMPLEX  Oligomeric file of type HEXAMERIC
1ch4 ASU-COMPLEX  Oligomeric file of type   TETRAMERIC
1ch5 SYMMETRY-COMPLEX  Oligomeric file of type HEXAMERIC
1ch6 ASU-COMPLEX  Oligomeric file of type   HEXAMERIC
1ch7 SYMMETRY-COMPLEX  Oligomeric file of type HEXAMERIC
1ch8 SYMMETRY-COMPLEX  Oligomeric file of type   DIMERIC
1ch9 SYMMETRY-COMPLEX  Oligomeric file of type HEXAMERIC
1chc SKIP-NOT-XRAY EXPDTA NMR
1chd SKIP WATER
1chg ASU-COMPLEX  Oligomeric file of type MONOMERIC
1chh SYMMETRY-COMPLEX  Oligomeric file of type   DIMERIC
1chi SYMMETRY-COMPLEX  Oligomeric file of type   DIMERIC
1chj SYMMETRY-COMPLEX  Oligomeric file of type   DIMERIC
1chk SPLIT-ASU into   2 Oligomeric files of type   COMPLEX
1chl SKIP-NOT-XRAY EXPDTA NMR
1chm ASU-COMPLEX  Oligomeric file of type   DIMERIC
1chn SKIP WATER
1cho ASU-COMPLEX  Oligomeric file of type TETRAMERIC
1chp ASU-COMPLEX  Oligomeric file of type   PENTAMERIC
1chq ASU-COMPLEX  Oligomeric file of type   PENTAMERIC
1chr SYMMETRY-COMPLEX  Oligomeric file of type   OCTAMERIC
1chu SYMMETRY-COMPLEX  Oligomeric file of type   DIMERIC
1chv SKIP-NOT-XRAY EXPDTA NMR
1chw ASU-COMPLEX  Oligomeric file of type   DIMERIC
1chz SKIP WATER
1ci0 ASU-COMPLEX  Oligomeric file of type DIMERIC
1ci1 ASU-COMPLEX  Oligomeric file of type   DIMERIC
1ci3 SYMMETRY-COMPLEX  Oligomeric file of type   DIMERIC
1ci4 ASU-COMPLEX  Oligomeric file of type   DIMERIC
1ci5 SKIP-NOT-XRAY EXPDTA NMR
1ci6 SYMMETRY-COMPLEX  Oligomeric file of type TETRAMERIC
1ci7 ASU-COMPLEX  Oligomeric file of type   DIMERIC
1ci8 SPLIT-ASU into   2 Oligomeric files of type MONOMERIC
1ci9 SPLIT-ASU into   2 Oligomeric files of type MONOMERIC
1cia SYMMETRY-COMPLEX  Oligomeric file of type   TRIMERIC
1cib SYMMETRY-COMPLEX  Oligomeric file of type   DIMERIC
1cic SPLIT-ASU into   2 Oligomeric files of type DIMERIC
1cid SKIP WATER
1cie SYMMETRY-COMPLEX  Oligomeric file of type   DIMERIC
1cif SYMMETRY-COMPLEX  Oligomeric file of type   DIMERIC
1cig SKIP WATER
1cih SYMMETRY-COMPLEX  Oligomeric file of type   DIMERIC
1cii SYMMETRY-COMPLEX  Oligomeric file of type   DIMERIC
1cij ASU-COMPLEX  Oligomeric file of type MONOMERIC
1cik SYMMETRY-COMPLEX  Oligomeric file of type HEXAMERIC
1cil SKIP WATER
1cim SKIP WATER
1cin SKIP WATER
1cio SYMMETRY-COMPLEX  Oligomeric file of type HEXAMERIC
1cip SKIP WATER
1ciq SYMMETRY-COMPLEX  Oligomeric file of type   DODECAMERIC
1cir SKIP-NOT-XRAY EXPDTA NMR
1cis SKIP-NOT-XRAY EXPDTA NMR
1cit ASU-COMPLEX  Oligomeric file of type   TRIMERIC
1ciu SKIP WATER
1civ SYMMETRY-COMPLEX  Oligomeric file of type   DIMERIC
1ciw ASU-COMPLEX  Oligomeric file of type   TETRAMERIC
1cix SKIP-NOT-XRAY EXPDTA NMR
1ciy SKIP WATER
1ciz SYMMETRY-COMPLEX  Oligomeric file of type   DIMERIC
1cj0 ASU-COMPLEX  Oligomeric file of type   DIMERIC
1cj1 SPLIT-ASU into   6 Oligomeric files of type   DIMERIC
1cj2 SYMMETRY-COMPLEX  Oligomeric file of type   DIMERIC
1cj3 SYMMETRY-COMPLEX  Oligomeric file of type   DIMERIC
1cj4 SYMMETRY-COMPLEX  Oligomeric file of type   DIMERIC
1cj5 SKIP-NOT-XRAY EXPDTA NMR
1cj6 SKIP WATER
1cj7 SKIP WATER
1cj8 SKIP WATER
1cj9 SKIP WATER
1cja SPLIT-ASU into   2 Oligomeric files of type MONOMERIC
1cjb SPLIT-SYMMETRY into   2 Oligomeric files of type TETRAMERIC
1cjc SKIP WATER
1cjd ASU-COMPLEX  Oligomeric file of type   TRIMERIC
1cje SPLIT-ASU into   2 Oligomeric files of type   DIMERIC
1cjf SPLIT-ASU into   2 Oligomeric files of type   DIMERIC
1cjg SKIP-NOT-XRAY EXPDTA NMR
1cjh SKIP-NOT-XRAY EXPDTA THEORETICAL MODEL
1cjk SYMMETRY-COMPLEX  Oligomeric file of type   HEXAMERIC
1cjl ASU-COMPLEX  Oligomeric file of type MONOMERIC
1cjm SYMMETRY-COMPLEX  Oligomeric file of type   DIMERIC
1cjn SKIP-NOT-XRAY EXPDTA NMR
1cjo SKIP-NOT-XRAY EXPDTA NMR
1cjp ASU-COMPLEX  Oligomeric file of type   TETRAMERIC
1cjq ASU-COMPLEX  Oligomeric file of type   DIMERIC
1cjr ASU-COMPLEX  Oligomeric file of type   DIMERIC
1cjs SKIP WATER
1cjt SYMMETRY-COMPLEX  Oligomeric file of type   OCTAMERIC
1cju SYMMETRY-COMPLEX  Oligomeric file of type   OCTAMERIC
1cjv ASU-COMPLEX  Oligomeric file of type   TETRAMERIC
1cjw SKIP WATER
1cjx SPLIT-ASU into   2 Oligomeric files of type DIMERIC
1cjy SPLIT-ASU into   2 Oligomeric files of type   COMPLEX
1ck0 ASU-COMPLEX  Oligomeric file of type DIMERIC
1ck1 SYMMETRY-COMPLEX  Oligomeric file of type DIMERIC
1ck2 SKIP-NOT-XRAY EXPDTA NMR
1ck3 SKIP WATER
1ck4 SPLIT-ASU into   2 Oligomeric files of type   MONOMERIC
1ck5 SKIP-NOT-XRAY EXPDTA NMR
1ck6 SKIP WATER
1ck7 SYMMETRY-COMPLEX  Oligomeric file of type   DIMERIC
1ck8 SKIP-NOT-XRAY EXPDTA NMR
1ck9 SKIP-NOT-XRAY EXPDTA NMR
1cka ASU-COMPLEX  Oligomeric file of type   DIMERIC
1ckb ASU-COMPLEX  Oligomeric file of type   DIMERIC
1ckc SKIP WATER
1ckd SKIP WATER
1cke ASU-COMPLEX  Oligomeric file of type MONOMERIC
1ckf SKIP WATER
1ckg SPLIT-ASU into   2 Oligomeric files of type   MONOMERIC
1ckh SKIP WATER
1cki ASU-COMPLEX  Oligomeric file of type   DIMERIC
1ckj ASU-COMPLEX  Oligomeric file of type   DIMERIC
1ckk SKIP-NOT-XRAY EXPDTA NMR
1ckl ASU-COMPLEX  Oligomeric file of type   HEXAMERIC
1ckm SYMMETRY-COMPLEX  Oligomeric file of type   TETRAMERIC
1ckn SYMMETRY-COMPLEX  Oligomeric file of type   TETRAMERIC
1cko ASU-COMPLEX  Oligomeric file of type MONOMERIC
1ckp SKIP WATER
1ckq SYMMETRY-COMPLEX  Oligomeric file of type TETRAMERIC
1ckr SKIP-NOT-XRAY EXPDTA NMR
1cks SYMMETRY-COMPLEX  Oligomeric file of type   HEXAMERIC
1ckt ASU-COMPLEX  Oligomeric file of type   TRIMERIC
1cku ASU-COMPLEX  Oligomeric file of type   DIMERIC
1ckv SKIP-NOT-XRAY EXPDTA NMR
1ckw SKIP-NOT-XRAY EXPDTA NMR
1ckx SKIP-NOT-XRAY EXPDTA NMR
1cky SKIP-NOT-XRAY EXPDTA NMR
1ckz SKIP-NOT-XRAY EXPDTA NMR
1cl0 SYMMETRY-COMPLEX  Oligomeric file of type   DIMERIC
1cl1 SYMMETRY-COMPLEX  Oligomeric file of type   TETRAMERIC
1cl2 SYMMETRY-COMPLEX  Oligomeric file of type TETRAMERIC
1cl3 SKIP-NOT-XRAY EXPDTA NMR
1cl4 SKIP-NOT-XRAY EXPDTA NMR
1cl5 ASU-COMPLEX  Oligomeric file of type   DIMERIC
1cl6 SKIP WATER
1cl7 ASU-COMPLEX  Oligomeric file of type   TRIMERIC
1cl8 SYMMETRY-COMPLEX  Oligomeric file of type TETRAMERIC
1cla SYMMETRY-COMPLEX  Oligomeric file of type   TRIMERIC
1clb SKIP-NOT-XRAY EXPDTA NMR
1clc SKIP WATER
1cld SKIP-NOT-XRAY EXPDTA NMR
1cle SPLIT-ASU into   2 Oligomeric files of type   MONOMERIC
1clf SKIP-NOT-XRAY EXPDTA NMR
1clg SKIP-NOT-XRAY EXPDTA THEORETICAL MODEL
1clh SKIP-NOT-XRAY EXPDTA NMR
1cli ASU-COMPLEX  Oligomeric file of type   TETRAMERIC
1clj SKIP-NOT-XRAY EXPDTA THEORETICAL MODEL
1clk SYMMETRY-COMPLEX  Oligomeric file of type   TETRAMERIC
1cll SKIP WATER
1clm SKIP WATER
1clo ASU-COMPLEX  Oligomeric file of type   DIMERIC
1clp SPLIT-ASU into   2 Oligomeric files of type   MONOMERIC
1clq ASU-COMPLEX  Oligomeric file of type   TRIMERIC
1cls ASU-COMPLEX  Oligomeric file of type TETRAMERIC
1clt SKIP-NOT-XRAY EXPDTA THEORETICAL MODEL
1clu SYMMETRY-COMPLEX  Oligomeric file of type   DIMERIC
1clv ASU-COMPLEX  Oligomeric file of type   DIMERIC
1clw SYMMETRY-COMPLEX  Oligomeric file of type   TRIMERIC
1clx SPLIT-ASU into   2 Oligomeric files of type DIMERIC
1cly ASU-COMPLEX  Oligomeric file of type   DIMERIC-COMPLEX
1clz ASU-COMPLEX  Oligomeric file of type   DIMERIC
1cm0 ASU-COMPLEX  Oligomeric file of type DIMERIC
1cm1 SYMMETRY-COMPLEX  Oligomeric file of type TETRAMERIC
1cm2 SKIP WATER
1cm3 SKIP WATER
1cm4 SPLIT-ASU into   4 Oligomeric files of type COMPLEX
1cm5 ASU-COMPLEX  Oligomeric file of type   DIMERIC
1cm7 ASU-COMPLEX  Oligomeric file of type   DIMERIC
1cm8 SPLIT-ASU into   2 Oligomeric files of type   COMPLEX
1cm9 ASU-COMPLEX  Oligomeric file of type   DIMERIC
1cma SYMMETRY-COMPLEX  Oligomeric file of type OCTAMERIC
1cmb ASU-COMPLEX  Oligomeric file of type   DIMERIC
1cmc SYMMETRY-COMPLEX  Oligomeric file of type   TETRAMERIC
1cme SKIP-NOT-XRAY EXPDTA THEORETICAL MODEL
1cmf SKIP-NOT-XRAY EXPDTA NMR
1cmg SKIP-NOT-XRAY EXPDTA NMR
1cmi SPLIT-SYMMETRY into   2 Oligomeric files of type TETRAMERIC
1cmj SKIP WATER
1cmk SYMMETRY-COMPLEX  Oligomeric file of type   DODECAMERIC
1cml SYMMETRY-COMPLEX  Oligomeric file of type   DIMERIC
1cmn SKIP WATER
1cmo SKIP-NOT-XRAY EXPDTA NMR
1cmp SKIP WATER
1cmq SKIP WATER
1cmr SKIP-NOT-XRAY EXPDTA NMR
1cms SKIP WATER
1cmt SKIP WATER
1cmu SKIP WATER
1cmv ASU-COMPLEX  Oligomeric file of type   DIMERIC
1cmw ASU-COMPLEX  Oligomeric file of type MONOMERIC
1cmx SYMMETRY-COMPLEX  Oligomeric file of type DODECAMERIC
1cmy ASU-COMPLEX  Oligomeric file of type   TETRAMERIC
1cmz SKIP-NOT-XRAY EXPDTA NMR
1cn0 ASU-COMPLEX  Oligomeric file of type   TETRAMERIC
1cn1 SYMMETRY-COMPLEX  Oligomeric file of type   TETRAMERIC
1cn2 SKIP-NOT-XRAY EXPDTA NMR
1cn3 ASU-COMPLEX  Oligomeric file of type   HEXAMERIC
1cn4 ASU-COMPLEX  Oligomeric file of type   TRIMERIC
1cn7 SKIP-NOT-XRAY EXPDTA NMR
1cn8 SKIP-NOT-XRAY EXPDTA NMR
1cn9 SKIP-NOT-XRAY EXPDTA NMR
1cnb SKIP WATER
1cnc SKIP WATER
1cne ASU-COMPLEX  Oligomeric file of type MONOMERIC
1cnf ASU-COMPLEX  Oligomeric file of type MONOMERIC
1cng SKIP WATER
1cnh SKIP WATER
1cni SKIP WATER
1cnj SKIP WATER
1cnk SKIP WATER
1cnl SKIP-NOT-XRAY EXPDTA NMR
1cnm SYMMETRY-COMPLEX  Oligomeric file of type DIMERIC
1cnn SKIP-NOT-XRAY EXPDTA NMR
1cno SPLIT-ASU into   4 Oligomeric files of type   DIMERIC
1cnp SKIP-NOT-XRAY EXPDTA NMR
1cnq SYMMETRY-COMPLEX  Oligomeric file of type   TETRAMERIC
1cnr ASU-COMPLEX  Oligomeric file of type MONOMERIC
1cns SPLIT-ASU into   2 Oligomeric files of type   COMPLEX
1cnt SPLIT-ASU into   2 Oligomeric files of type   DIMERIC
1cnu SKIP WATER
1cnv SKIP WATER
1cnw SKIP WATER
1cnx SKIP WATER
1cny SKIP WATER
1cnz ASU-COMPLEX  Oligomeric file of type DIMERIC
1co0 SKIP-NOT-XRAY EXPDTA NMR
1co1 SKIP-NOT-XRAY EXPDTA NMR
1co3 SPLIT-ASU into   2 Oligomeric files of type   DIMERIC
1co4 SKIP-NOT-XRAY EXPDTA NMR
1co6 SKIP WATER
1co7 SYMMETRY-COMPLEX  Oligomeric file of type TETRAMERIC
1co8 SYMMETRY-COMPLEX  Oligomeric file of type HEXAMERIC
1co9 SYMMETRY-COMPLEX  Oligomeric file of type HEXAMERIC
1coa SYMMETRY-COMPLEX  Oligomeric file of type   DODECAMERIC
1cob ASU-COMPLEX  Oligomeric file of type   DIMERIC
1coc SKIP-NOT-XRAY EXPDTA NMR
1cod SKIP-NOT-XRAY EXPDTA NMR
1coe SKIP-NOT-XRAY EXPDTA NMR
1cof SKIP WATER
1coh ASU-COMPLEX  Oligomeric file of type   HETERO-TETRAMERIC
1coi SYMMETRY-COMPLEX  Oligomeric file of type   TRIMERIC
1coj SYMMETRY-COMPLEX  Oligomeric file of type   TETRAMERIC
1cok SKIP-NOT-XRAY EXPDTA NMR
1col SPLIT-ASU into   2 Oligomeric files of type MONOMERIC
1com SPLIT-ASU into   4 Oligomeric files of type   TRIMERIC
1con SYMMETRY-COMPLEX  Oligomeric file of type   TETRAMERIC
1coo SKIP-NOT-XRAY EXPDTA NMR
1cop SKIP-NOT-XRAY EXPDTA NMR
1coq SKIP WATER
1cor SKIP-NOT-XRAY EXPDTA NMR
1cos ASU-COMPLEX  Oligomeric file of type   TRIMERIC
1cot SKIP WATER
1cou SKIP-NOT-XRAY EXPDTA NMR
1cov ICOSAHEDRAL-VIRUS
1cow ASU-COMPLEX  Oligomeric file of type   HEPTAMERIC
1coy SKIP WATER
1coz ASU-COMPLEX  Oligomeric file of type   DIMERIC
1cp0 SYMMETRY-COMPLEX  Oligomeric file of type HEXAMERIC
1cp2 ASU-COMPLEX  Oligomeric file of type   DIMERIC
1cp3 ASU-COMPLEX  Oligomeric file of type   TETRAMERIC
1cp4 SKIP WATER
1cp5 SYMMETRY-COMPLEX  Oligomeric file of type HEXAMERIC
1cp6 SKIP WATER
1cp7 SKIP WATER
1cp8 SKIP-NOT-XRAY EXPDTA NMR
1cp9 ASU-COMPLEX  Oligomeric file of type   DIMERIC
1cpb ASU-COMPLEX  Oligomeric file of type DIMERIC
1cpc SYMMETRY-COMPLEX  Oligomeric file of type   DODECAMERIC
1cpd SKIP WATER
1cpe SKIP WATER
1cpf SKIP WATER
1cpg SKIP WATER
1cph SYMMETRY-COMPLEX  Oligomeric file of type   TETRAMERIC
1cpi ASU-COMPLEX  Oligomeric file of type TRIMERIC
1cpj ASU-COMPLEX  Oligomeric file of type   DIMERIC
1cpm SKIP WATER
1cpn SKIP WATER
1cpo SKIP WATER
1cpq SKIP WATER
1cpr SKIP WATER
1cps SKIP WATER
1cpt SKIP WATER
1cpu SKIP WATER
1cpw SYMMETRY-COMPLEX  Oligomeric file of type HEXAMERIC
1cpx SKIP WATER
1cpy SKIP WATER
1cpz SKIP-NOT-XRAY EXPDTA NMR
1cq0 SKIP-NOT-XRAY EXPDTA NMR
1cq1 ASU-COMPLEX  Oligomeric file of type   DIMERIC
1cq2 ASU-COMPLEX  Oligomeric file of type MONOMERIC
1cq3 ASU-COMPLEX  Oligomeric file of type   DIMERIC
1cq4 SYMMETRY-COMPLEX  Oligomeric file of type   24MERIC
1cq5 SKIP-NOT-XRAY EXPDTA NMR
1cq6 SYMMETRY-COMPLEX  Oligomeric file of type   DIMERIC
1cq7 SYMMETRY-COMPLEX  Oligomeric file of type   DIMERIC
1cq8 SYMMETRY-COMPLEX  Oligomeric file of type   DIMERIC
1cq9 ASU-COMPLEX  Oligomeric file of type TETRAMERIC
1cqa SYMMETRY-COMPLEX  Oligomeric file of type   DIMERIC
1cqb SKIP-NOT-XRAY EXPDTA NMR
1cqd SPLIT-ASU into   4 Oligomeric files of type   COMPLEX
1cqe ASU-COMPLEX  Oligomeric file of type   DIMERIC
1cqf ASU-COMPLEX  Oligomeric file of type PENTAMERIC
1cqg SKIP-NOT-XRAY EXPDTA NMR
1cqh SKIP-NOT-XRAY EXPDTA NMR
1cqi SPLIT-ASU into   2 Oligomeric files of type   DIMERIC
1cqj SPLIT-ASU into   2 Oligomeric files of type   DIMERIC
1cqk ASU-COMPLEX  Oligomeric file of type DIMERIC
1cql SKIP-NOT-XRAY EXPDTA NMR
1cqm SPLIT-ASU into   2 Oligomeric files of type   MONOMERIC
1cqn SYMMETRY-COMPLEX  Oligomeric file of type TRIMERIC
1cqo SKIP-NOT-XRAY EXPDTA NMR
1cqp ASU-COMPLEX  Oligomeric file of type   DIMERIC
1cqq ASU-COMPLEX  Oligomeric file of type MONOMERIC
1cqr SPLIT-ASU into   2 Oligomeric files of type   DIMERIC
1cqs ASU-COMPLEX  Oligomeric file of type DIMERIC
1cqt SPLIT-ASU into   2 Oligomeric files of type TETRAMERIC
1cqu SKIP-NOT-XRAY EXPDTA NMR
1cqv ASU-COMPLEX  Oligomeric file of type MONOMERIC
1cqw SKIP WATER
1cqx ASU-COMPLEX  Oligomeric file of type DIMERIC
1cqy SYMMETRY-COMPLEX  Oligomeric file of type   DIMERIC
1cqz ASU-COMPLEX  Oligomeric file of type   DIMERIC
1cr0 SKIP WATER
1cr1 SKIP WATER
1cr2 SKIP WATER
1cr3 SKIP-NOT-XRAY EXPDTA NMR
1cr4 SKIP WATER
1cr5 SPLIT-ASU into   3 Oligomeric files of type   COMPLEX
1cr6 ASU-COMPLEX  Oligomeric file of type   DIMERIC
1cr7 SPLIT-ASU into   2 Oligomeric files of type   TETRAMERIC
1cr8 SKIP-NOT-XRAY EXPDTA NMR
1cr9 ASU-COMPLEX  Oligomeric file of type   DIMERIC
1cra SKIP WATER
1crb SKIP WATER
1crc SPLIT-ASU into   2 Oligomeric files of type   MONOMERIC
1cre SKIP-NOT-XRAY EXPDTA NMR
1crf SKIP-NOT-XRAY EXPDTA NMR
1crg SKIP WATER
1crh SKIP WATER
1cri SKIP WATER
1crj SYMMETRY-COMPLEX  Oligomeric file of type   DIMERIC
1crk SYMMETRY-COMPLEX  Oligomeric file of type   OCTAMERIC
1crl SKIP WATER
1crm SKIP WATER
1crn ASU-COMPLEX  Oligomeric file of type MONOMERIC
1cro SPLIT-ASU into   2 Oligomeric files of type   DIMERIC
1crp SKIP-NOT-XRAY EXPDTA NMR
1crq SKIP-NOT-XRAY EXPDTA NMR
1crr SKIP-NOT-XRAY EXPDTA NMR
1cru ASU-COMPLEX  Oligomeric file of type   DIMERIC
1crv SKIP-NOT-XRAY EXPDTA THEORETICAL MODEL
1crw SYMMETRY-COMPLEX  Oligomeric file of type   TETRAMERIC
1crx SYMMETRY-COMPLEX  Oligomeric file of type DODECAMERIC
1cry ASU-COMPLEX  Oligomeric file of type MONOMERIC
1crz SKIP WATER
1cs0 SPLIT-ASU into   4 Oligomeric files of type DIMERIC
1cs1 ASU-COMPLEX  Oligomeric file of type   TETRAMERIC
1cs2 SKIP-NOT-XRAY EXPDTA NMR
1cs3 SYMMETRY-COMPLEX  Oligomeric file of type   DIMERIC
1cs4 SPLIT-ASU into   2 Oligomeric files of type TRIMERIC
1cs6 SKIP WATER
1cs7 SPLIT-ASU into   4 Oligomeric files of type MONOMERIC
1cs8 SYMMETRY-COMPLEX  Oligomeric file of type DIMERIC
1cs9 SKIP-NOT-XRAY EXPDTA NMR
1csa SKIP-NOT-XRAY EXPDTA NMR
1csb SPLIT-ASU into   2 Oligomeric files of type TRIMERIC
1csc SYMMETRY-COMPLEX  Oligomeric file of type   DIMERIC
1cse ASU-COMPLEX  Oligomeric file of type   DIMERIC
1csg ASU-COMPLEX  Oligomeric file of type   DIMERIC
1csh SYMMETRY-COMPLEX  Oligomeric file of type   DIMERIC
1csi SYMMETRY-COMPLEX  Oligomeric file of type   DIMERIC
1csj ASU-COMPLEX  Oligomeric file of type   DIMERIC
1csk SPLIT-ASU into   4 Oligomeric files of type   MONOMERIC
1csl SYMMETRY-COMPLEX  Oligomeric file of type   TETRAMERIC
1csm ASU-COMPLEX  Oligomeric file of type TETRAMERIC
1csn SYMMETRY-COMPLEX  Oligomeric file of type   DIMERIC
1cso ASU-COMPLEX  Oligomeric file of type   DIMERIC
1csp SKIP WATER
1csq ASU-COMPLEX  Oligomeric file of type MONOMERIC
1csr SYMMETRY-COMPLEX  Oligomeric file of type   DIMERIC
1css SYMMETRY-COMPLEX  Oligomeric file of type   DIMERIC
1csu SYMMETRY-COMPLEX  Oligomeric file of type   DIMERIC
1csv SKIP WATER
1csw SKIP WATER
1csx SKIP WATER
1csy SKIP-NOT-XRAY EXPDTA NMR
1csz SKIP-NOT-XRAY EXPDTA NMR
1ct0 ASU-COMPLEX  Oligomeric file of type DIMERIC
1ct1 ASU-COMPLEX  Oligomeric file of type   PENTAMERIC
1ct2 ASU-COMPLEX  Oligomeric file of type DIMERIC
1ct4 ASU-COMPLEX  Oligomeric file of type DIMERIC
1ct5 ASU-COMPLEX  Oligomeric file of type MONOMERIC
1ct6 SKIP-NOT-XRAY EXPDTA NMR
1ct7 SKIP-NOT-XRAY EXPDTA NMR
1ct8 SPLIT-ASU into   2 Oligomeric files of type   DIMERIC
1ct9 SPLIT-ASU into   2 Oligomeric files of type DIMERIC
1cta SKIP-NOT-XRAY EXPDTA NMR
1ctd SKIP-NOT-XRAY EXPDTA NMR
1cte ASU-COMPLEX  Oligomeric file of type   DIMERIC
1ctf SYMMETRY-COMPLEX  Oligomeric file of type   DIMERIC
1cti SKIP-NOT-XRAY EXPDTA NMR
1ctj SKIP WATER
1ctl SKIP-NOT-XRAY EXPDTA NMR
1ctm SKIP WATER
1ctn SYMMETRY-COMPLEX  Oligomeric file of type DIMERIC
1cto SKIP-NOT-XRAY EXPDTA NMR
1ctp SYMMETRY-COMPLEX  Oligomeric file of type TETRAMERIC
1ctq SYMMETRY-COMPLEX  Oligomeric file of type   DIMERIC
1ctr ASU-COMPLEX  Oligomeric file of type MONOMERIC
1cts SYMMETRY-COMPLEX  Oligomeric file of type   DIMERIC
1ctt SYMMETRY-COMPLEX  Oligomeric file of type   DIMERIC
1ctu SYMMETRY-COMPLEX  Oligomeric file of type   DIMERIC
1ctw SYMMETRY-COMPLEX  Oligomeric file of type   DIMERIC
1ctx SYMMETRY-COMPLEX  Oligomeric file of type DIMERIC
1cty SKIP WATER
1ctz SKIP WATER
1cu0 SYMMETRY-COMPLEX  Oligomeric file of type   DIMERIC
1cu1 SPLIT-ASU into   2 Oligomeric files of type   COMPLEX
1cu2 SYMMETRY-COMPLEX  Oligomeric file of type   DIMERIC
1cu3 SYMMETRY-COMPLEX  Oligomeric file of type   DIMERIC
1cu4 ASU-COMPLEX  Oligomeric file of type TRIMERIC
1cu5 SYMMETRY-COMPLEX  Oligomeric file of type   DIMERIC
1cu6 SYMMETRY-COMPLEX  Oligomeric file of type   DIMERIC
1cu7 SKIP-NOT-XRAY EXPDTA THEORETICAL MODEL
1cu8 SKIP-NOT-XRAY EXPDTA THEORETICAL MODEL
1cu9 SKIP-NOT-XRAY EXPDTA THEORETICAL MODEL
1cua SKIP WATER
1cub SKIP WATER
1cuc SKIP WATER
1cud SPLIT-ASU into   3 Oligomeric files of type   MONOMERIC
1cue SKIP WATER
1cuf SKIP WATER
1cug SKIP WATER
1cuh SKIP WATER
1cui SKIP WATER
1cuj SKIP WATER
1cuk SYMMETRY-COMPLEX  Oligomeric file of type   TETRAMERIC
1cul ASU-COMPLEX  Oligomeric file of type   TRIMERIC
1cum ASU-COMPLEX  Oligomeric file of type   DIMERIC
1cun SYMMETRY-COMPLEX  Oligomeric file of type HEXAMERIC
1cuo SKIP WATER
1cup SYMMETRY-COMPLEX  Oligomeric file of type   DIMERIC
1cuq SYMMETRY-COMPLEX  Oligomeric file of type   DIMERIC
1cur SKIP-NOT-XRAY EXPDTA NMR
1cus SKIP WATER
1cuu SKIP WATER
1cuv SYMMETRY-COMPLEX  Oligomeric file of type   DIMERIC
1cuw SPLIT-ASU into   2 Oligomeric files of type   MONOMERIC
1cux SKIP WATER
1cuy SKIP WATER
1cuz SKIP WATER
1cv0 SYMMETRY-COMPLEX  Oligomeric file of type   DIMERIC
1cv1 SYMMETRY-COMPLEX  Oligomeric file of type   DIMERIC
1cv2 ASU-COMPLEX  Oligomeric file of type MONOMERIC
1cv3 SYMMETRY-COMPLEX  Oligomeric file of type   DIMERIC
1cv4 SYMMETRY-COMPLEX  Oligomeric file of type   DIMERIC
1cv5 SYMMETRY-COMPLEX  Oligomeric file of type   DIMERIC
1cv6 SYMMETRY-COMPLEX  Oligomeric file of type   DIMERIC
1cv7 ASU-COMPLEX  Oligomeric file of type MONOMERIC
1cv8 SYMMETRY-COMPLEX  Oligomeric file of type   DIMERIC
1cv9 SKIP-NOT-XRAY EXPDTA NMR
1cva SKIP WATER
1cvb SKIP WATER
1cvc SKIP WATER
1cvd SKIP WATER
1cve SKIP WATER
1cvf SKIP WATER
1cvh SKIP WATER
1cvi ASU-COMPLEX  Oligomeric file of type TETRAMERIC
1cvj SPLIT-ASU into   9 Oligomeric files of type DIMERIC
1cvk SYMMETRY-COMPLEX  Oligomeric file of type   DIMERIC
1cvl SYMMETRY-COMPLEX  Oligomeric file of type   DIMERIC
1cvm SKIP WATER
1cvn ASU-COMPLEX  Oligomeric file of type   TETRAMERIC
1cvo SKIP-NOT-XRAY EXPDTA NMR
1cvq SKIP-NOT-XRAY EXPDTA NMR
1cvr SYMMETRY-COMPLEX  Oligomeric file of type   TRIMERIC
1cvs SPLIT-SYMMETRY into   2 Oligomeric files of type   TETRAMERIC
1cvu ASU-COMPLEX  Oligomeric file of type TRIMERIC
1cvw ASU-COMPLEX  Oligomeric file of type TRIMERIC
1cvx ASU-COMPLEX  Oligomeric file of type DIMERIC
1cvy ASU-COMPLEX  Oligomeric file of type   DIMERIC
1cvz SKIP WATER
1cw0 ASU-COMPLEX  Oligomeric file of type TETRAMERIC
1cw1 SYMMETRY-COMPLEX  Oligomeric file of type   DIMERIC
1cw2 SYMMETRY-COMPLEX  Oligomeric file of type   TETRAMERIC
1cw3 SPLIT-ASU into   5 Oligomeric files of type OCTAMERIC
1cw4 SYMMETRY-COMPLEX  Oligomeric file of type   DIMERIC
1cw5 SKIP-NOT-XRAY EXPDTA NMR
1cw6 SKIP-NOT-XRAY EXPDTA NMR
1cw7 SYMMETRY-COMPLEX  Oligomeric file of type   DIMERIC
1cw8 SKIP-NOT-XRAY EXPDTA NMR
1cw9 SPLIT-ASU into   2 Oligomeric files of type   DIMERIC
1cwa SKIP WATER
1cwb SKIP WATER
1cwc SKIP WATER
1cwd ASU-COMPLEX  Oligomeric file of type   MONOMERIC-COMPLEX
1cwe ASU-COMPLEX  Oligomeric file of type   DIMERIC-COMPLEX
1cwf ASU-COMPLEX  Oligomeric file of type   DIMERIC
1cwh SPLIT-ASU into   2 Oligomeric files of type   COMPLEX
1cwi ASU-COMPLEX  Oligomeric file of type   DIMERIC
1cwj ASU-COMPLEX  Oligomeric file of type   DIMERIC
1cwk ASU-COMPLEX  Oligomeric file of type   DIMERIC
1cwl SPLIT-ASU into   2 Oligomeric files of type   COMPLEX
1cwm SPLIT-ASU into   2 Oligomeric files of type COMPLEX
1cwn ASU-COMPLEX  Oligomeric file of type MONOMERIC
1cwo ASU-COMPLEX  Oligomeric file of type   DIMERIC
1cwp VIRUS-COMPLEX
1cwq SPLIT-SYMMETRY into   2 Oligomeric files of type   TRIMERIC
1cwr SKIP WATER
1cws SKIP WATER
1cwt SKIP WATER
1cwu SYMMETRY-COMPLEX  Oligomeric file of type   TETRAMERIC
1cwv SKIP WATER
1cww SKIP-NOT-XRAY EXPDTA NMR
1cwx SKIP-NOT-XRAY EXPDTA NMR
1cwy SKIP WATER
1cwz SKIP-NOT-XRAY EXPDTA NMR
1cx0 SYMMETRY-COMPLEX  Oligomeric file of type TETRAMERIC
1cx1 SKIP-NOT-XRAY EXPDTA NMR
1cx2 SPLIT-ASU into   2 Oligomeric files of type DIMERIC
1cx3 SKIP-NOT-XRAY EXPDTA NMR
1cx4 SKIP WATER
1cx5 SKIP-NOT-XRAY EXPDTA NMR
1cx6 SYMMETRY-COMPLEX  Oligomeric file of type DIMERIC
1cx7 SYMMETRY-COMPLEX  Oligomeric file of type DIMERIC
1cx8 SPLIT-ASU into   4 Oligomeric files of type DIMERIC
1cx9 SYMMETRY-COMPLEX  Oligomeric file of type TETRAMERIC
1cxa SYMMETRY-COMPLEX  Oligomeric file of type DIMERIC
1cxc SYMMETRY-COMPLEX  Oligomeric file of type DIMERIC
1cxe SKIP WATER
1cxf SKIP WATER
1cxh SKIP WATER
1cxi SKIP WATER
1cxj SKIP-NOT-XRAY EXPDTA THEORETICAL MODEL
1cxk SKIP WATER
1cxl SKIP WATER
1cxm SKIP-NOT-XRAY EXPDTA THEORETICAL MODEL
1cxn SKIP-NOT-XRAY EXPDTA NMR
1cxo SKIP-NOT-XRAY EXPDTA NMR
1cxp ASU-COMPLEX  Oligomeric file of type TETRAMERIC
1cxq SYMMETRY-COMPLEX  Oligomeric file of type DIMERIC
1cxr SKIP-NOT-XRAY EXPDTA NMR
1cxu SYMMETRY-COMPLEX  Oligomeric file of type DIMERIC
1cxv ASU-COMPLEX  Oligomeric file of type DIMERIC
1cxw SKIP-NOT-XRAY EXPDTA NMR
1cxx SKIP-NOT-XRAY EXPDTA NMR
1cxy SYMMETRY-COMPLEX  Oligomeric file of type DIMERIC
1cxz SYMMETRY-COMPLEX  Oligomeric file of type TETRAMERIC
1cy0 SKIP WATER
1cy1 SKIP WATER
1cy2 SKIP WATER
1cy4 SKIP WATER
1cy5 SKIP WATER
1cy6 SKIP WATER
1cy7 SKIP WATER
1cy8 SKIP WATER
1cy9 SPLIT-ASU into   2 Oligomeric files of type   COMPLEX
1cya SKIP-NOT-XRAY EXPDTA NMR
1cyb SKIP-NOT-XRAY EXPDTA NMR
1cyc SPLIT-ASU into   2 Oligomeric files of type MONOMERIC
1cyd ASU-COMPLEX  Oligomeric file of type   TETRAMERIC
1cye SKIP-NOT-XRAY EXPDTA NMR
1cyf SKIP WATER
1cyg SKIP WATER
1cyi SKIP WATER
1cyj SKIP WATER
1cyl SKIP-NOT-XRAY EXPDTA NMR
1cyn SKIP WATER
1cyo SKIP WATER
1cyq ASU-COMPLEX  Oligomeric file of type TETRAMERIC
1cyu SKIP-NOT-XRAY EXPDTA NMR
1cyv SKIP-NOT-XRAY EXPDTA NMR
1cyw SYMMETRY-COMPLEX  Oligomeric file of type   DIMERIC
1cyx SKIP WATER
1cyy SYMMETRY-COMPLEX  Oligomeric file of type   TETRAMERIC
1cyz SKIP-NOT-XRAY EXPDTA NMR
1cz0 ASU-COMPLEX  Oligomeric file of type TETRAMERIC
1cz1 SKIP WATER
1cz2 SKIP-NOT-XRAY EXPDTA NMR
1cz3 ASU-COMPLEX  Oligomeric file of type   DIMERIC
1cz4 SKIP-NOT-XRAY EXPDTA NMR
1cz5 SKIP-NOT-XRAY EXPDTA NMR
1cz6 SKIP-NOT-XRAY EXPDTA NMR
1cz7 SPLIT-ASU into   2 Oligomeric files of type   DIMERIC
1cz8 ASU-COMPLEX  Oligomeric file of type   HEXAMERIC
1cz9 SYMMETRY-COMPLEX  Oligomeric file of type   DIMERIC
1cza ASU-COMPLEX  Oligomeric file of type MONOMERIC
1czb SYMMETRY-COMPLEX  Oligomeric file of type   DIMERIC
1czc SYMMETRY-COMPLEX  Oligomeric file of type   DIMERIC
1czd ASU-COMPLEX  Oligomeric file of type   TRIMERIC
1cze SYMMETRY-COMPLEX  Oligomeric file of type   DIMERIC
1czf ASU-COMPLEX  Oligomeric file of type   DIMERIC
1czg ASU-COMPLEX  Oligomeric file of type   PENTAMERIC
1czh SKIP WATER
1czi SYMMETRY-COMPLEX  Oligomeric file of type TETRAMERIC
1czj SYMMETRY-COMPLEX  Oligomeric file of type   DIMERIC
1czk SKIP WATER
1czl SKIP WATER
1czm SKIP WATER
1czn SKIP WATER
1czo SKIP WATER
1czp SPLIT-ASU into   2 Oligomeric files of type   COMPLEX
1czq SYMMETRY-COMPLEX  Oligomeric file of type HEXAMERIC
1czr SKIP WATER
1czs SKIP WATER
1czt SKIP WATER
1czu SKIP WATER
1czv ASU-COMPLEX  Oligomeric file of type   DIMERIC
1czw SPLIT-ASU into   2 Oligomeric files of type   PENTAMERIC
1czy ASU-COMPLEX  Oligomeric file of type TETRAMERIC
1czz ASU-COMPLEX  Oligomeric file of type PENTAMERIC
1d00 SPLIT-SYMMETRY into   4 Oligomeric files of type HEXAMERIC
1d01 SPLIT-ASU into   2 Oligomeric files of type TRIMERIC
1d02 ASU-COMPLEX  Oligomeric file of type TETRAMERIC
1d03 SKIP WATER
1d04 SKIP WATER
1d06 SYMMETRY-COMPLEX  Oligomeric file of type DIMERIC
1d07 ASU-COMPLEX  Oligomeric file of type MONOMERIC
1d09 SYMMETRY-COMPLEX  Oligomeric file of type   DODECAMERIC
1d0a SPLIT-ASU into   2 Oligomeric files of type HEXAMERIC
1d0b SKIP WATER
1d0c ASU-COMPLEX  Oligomeric file of type DIMERIC
1d0d SPLIT-ASU into   2 Oligomeric files of type   MONOMERIC
1d0e ASU-COMPLEX  Oligomeric file of type TETRAMERIC
1d0g ASU-COMPLEX  Oligomeric file of type HEXAMERIC
1d0h SKIP WATER
1d0i ASU-COMPLEX  Oligomeric file of type DODECAMERIC
1d0j SPLIT-ASU into   2 Oligomeric files of type PENTAMERIC
1d0k ASU-COMPLEX  Oligomeric file of type MONOMERIC
1d0l SKIP WATER
1d0m SKIP WATER
1d0n ASU-COMPLEX  Oligomeric file of type   DIMERIC
1d0o ASU-COMPLEX  Oligomeric file of type DIMERIC
1d0q ASU-COMPLEX  Oligomeric file of type   DIMERIC
1d0r SKIP-NOT-XRAY EXPDTA NMR
1d0s SYMMETRY-COMPLEX  Oligomeric file of type DIMERIC
1d0t SKIP-NOT-XRAY EXPDTA NMR
1d0u SKIP-NOT-XRAY EXPDTA NMR
1d0v SYMMETRY-COMPLEX  Oligomeric file of type   DIMERIC
1d0w SKIP-NOT-XRAY EXPDTA NMR
1d0x SKIP WATER
1d0y SKIP WATER
1d0z SKIP WATER
1d10 SYMMETRY-COMPLEX  Oligomeric file of type   DIMERIC
1d11 SYMMETRY-COMPLEX  Oligomeric file of type   DIMERIC
1d12 SYMMETRY-COMPLEX  Oligomeric file of type   DIMERIC
1d13 SYMMETRY-COMPLEX  Oligomeric file of type   DIMERIC
1d14 SYMMETRY-COMPLEX  Oligomeric file of type   DIMERIC
1d15 SYMMETRY-COMPLEX  Oligomeric file of type   DIMERIC
1d16 SYMMETRY-COMPLEX  Oligomeric file of type   DIMERIC
1d17 SYMMETRY-COMPLEX  Oligomeric file of type   DIMERIC
1d18 SKIP-NOT-XRAY EXPDTA NMR
1d19 SKIP-NOT-XRAY EXPDTA NMR
1d1a SKIP WATER
1d1b SKIP WATER
1d1c SKIP WATER
1d1d SKIP-NOT-XRAY EXPDTA NMR
1d1e SKIP-NOT-XRAY EXPDTA NMR
1d1f SKIP-NOT-XRAY EXPDTA NMR
1d1g ASU-COMPLEX  Oligomeric file of type   DIMERIC
1d1h SKIP-NOT-XRAY EXPDTA NMR
1d1i ASU-COMPLEX  Oligomeric file of type   PENTAMERIC
1d1j ASU-COMPLEX  Oligomeric file of type   TETRAMERIC
1d1k ASU-COMPLEX  Oligomeric file of type   PENTAMERIC
1d1l SYMMETRY-COMPLEX  Oligomeric file of type   TETRAMERIC
1d1m SPLIT-ASU into   2 Oligomeric files of type   COMPLEX
1d1n SKIP-NOT-XRAY EXPDTA NMR
1d1o SKIP-NOT-XRAY EXPDTA NMR
1d1p ASU-COMPLEX  Oligomeric file of type   DIMERIC
1d1q ASU-COMPLEX  Oligomeric file of type   DIMERIC
1d1r SKIP-NOT-XRAY EXPDTA NMR
1d1s SPLIT-ASU into   2 Oligomeric files of type   DIMERIC
1d1t SPLIT-ASU into   2 Oligomeric files of type DIMERIC
1d1u SYMMETRY-COMPLEX  Oligomeric file of type HEXAMERIC
1d1v ASU-COMPLEX  Oligomeric file of type DIMERIC
1d1w ASU-COMPLEX  Oligomeric file of type   DIMERIC
1d1x ASU-COMPLEX  Oligomeric file of type DIMERIC
1d1y ASU-COMPLEX  Oligomeric file of type DIMERIC
1d1z ASU-COMPLEX  Oligomeric file of type TETRAMERIC
1d20 SKIP-NOT-XRAY EXPDTA NMR
1d21 ASU-COMPLEX  Oligomeric file of type   DIMERIC-COMPLEX
1d22 ASU-COMPLEX  Oligomeric file of type   DIMERIC-COMPLEX
1d23 ASU-COMPLEX  Oligomeric file of type   DIMERIC
1d24 ASU-COMPLEX  Oligomeric file of type   DIMERIC
1d26 SYMMETRY-COMPLEX  Oligomeric file of type   DIMERIC
1d27 ASU-COMPLEX  Oligomeric file of type   DIMERIC
1d28 ASU-COMPLEX  Oligomeric file of type   DIMERIC
1d29 ASU-COMPLEX  Oligomeric file of type   DIMERIC
1d2a ASU-COMPLEX  Oligomeric file of type   DIMERIC
1d2b SKIP-NOT-XRAY EXPDTA NMR
1d2c SYMMETRY-COMPLEX  Oligomeric file of type   TETRAMERIC
1d2d SKIP-NOT-XRAY EXPDTA NMR
1d2e SPLIT-ASU into   4 Oligomeric files of type   COMPLEX
1d2f ASU-COMPLEX  Oligomeric file of type   DIMERIC
1d2g SYMMETRY-COMPLEX  Oligomeric file of type   TETRAMERIC
1d2h ASU-COMPLEX  Oligomeric file of type   TETRAMERIC
1d2i ASU-COMPLEX  Oligomeric file of type TETRAMERIC
1d2j SKIP-NOT-XRAY EXPDTA NMR
1d2k SYMMETRY-COMPLEX  Oligomeric file of type   DIMERIC
1d2l SKIP-NOT-XRAY EXPDTA NMR
1d2m SYMMETRY-COMPLEX  Oligomeric file of type   DIMERIC
1d2n SYMMETRY-COMPLEX  Oligomeric file of type   HEXAMERIC
1d2o SPLIT-ASU into   2 Oligomeric files of type   MONOMERIC
1d2p SKIP WATER
1d2q SYMMETRY-COMPLEX  Oligomeric file of type   TRIMERIC
1d2r SPLIT-ASU into   3 Oligomeric files of type   DIMERIC
1d2s SYMMETRY-COMPLEX  Oligomeric file of type   DIMERIC
1d2t SYMMETRY-COMPLEX  Oligomeric file of type   HEXAMERIC
1d2u SYMMETRY-COMPLEX  Oligomeric file of type DIMERIC
1d2v ASU-COMPLEX  Oligomeric file of type   TETRAMERIC
1d2w SYMMETRY-COMPLEX  Oligomeric file of type   DIMERIC
1d2y SYMMETRY-COMPLEX  Oligomeric file of type   DIMERIC
1d2z SPLIT-ASU into   4 Oligomeric files of type DIMERIC
1d30 ASU-COMPLEX  Oligomeric file of type   DIMERIC
1d31 SYMMETRY-COMPLEX  Oligomeric file of type   TETRAMERIC
1d32 ASU-COMPLEX  Oligomeric file of type   DIMERIC
1d33 SYMMETRY-COMPLEX  Oligomeric file of type   DIMERIC
1d35 SYMMETRY-COMPLEX  Oligomeric file of type   DIMERIC
1d36 SYMMETRY-COMPLEX  Oligomeric file of type   DIMERIC
1d37 SYMMETRY-COMPLEX  Oligomeric file of type   DIMERIC
1d38 SYMMETRY-COMPLEX  Oligomeric file of type   DIMERIC
1d39 ASU-COMPLEX  Oligomeric file of type   DIMERIC
1d3a SYMMETRY-COMPLEX  Oligomeric file of type   TETRAMERIC
1d3b SPLIT-ASU into   2 Oligomeric files of type   HEXAMERIC
1d3c SKIP WATER
1d3d SYMMETRY-COMPLEX  Oligomeric file of type HEXAMERIC
1d3e ICOSAHEDRAL-VIRUS
1d3f SYMMETRY-COMPLEX  Oligomeric file of type   DIMERIC
1d3g SYMMETRY-COMPLEX  Oligomeric file of type   DIMERIC
1d3h SYMMETRY-COMPLEX  Oligomeric file of type DIMERIC
1d3i ICOSAHEDRAL-VIRUS
1d3j SYMMETRY-COMPLEX  Oligomeric file of type   DIMERIC
1d3k SKIP WATER
1d3l ASU-COMPLEX  Oligomeric file of type MONOMERIC
1d3m SYMMETRY-COMPLEX  Oligomeric file of type   DIMERIC
1d3n SYMMETRY-COMPLEX  Oligomeric file of type   DIMERIC
1d3o SKIP-NOT-XRAY EXPDTA THEORETICAL MODEL
1d3p SYMMETRY-COMPLEX  Oligomeric file of type HEXAMERIC
1d3q SYMMETRY-COMPLEX  Oligomeric file of type HEXAMERIC
1d3r ASU-COMPLEX  Oligomeric file of type   TETRAMERIC
1d3s SYMMETRY-COMPLEX  Oligomeric file of type   DIMERIC
1d3t ASU-COMPLEX  Oligomeric file of type TRIMERIC
1d3u SYMMETRY-COMPLEX  Oligomeric file of type OCTAMERIC
1d3v SPLIT-SYMMETRY into   2 Oligomeric files of type   TRIMERIC
1d3w ASU-COMPLEX  Oligomeric file of type MONOMERIC
1d3x SKIP-NOT-XRAY EXPDTA NMR
1d3y ASU-COMPLEX  Oligomeric file of type   DIMERIC
1d3z SKIP-NOT-XRAY EXPDTA NMR
1d40 ASU-COMPLEX  Oligomeric file of type   DIMERIC
1d41 ASU-COMPLEX  Oligomeric file of type   DIMERIC
1d42 SKIP-NOT-XRAY EXPDTA NMR
1d43 ASU-COMPLEX  Oligomeric file of type   DIMERIC
1d44 ASU-COMPLEX  Oligomeric file of type   DIMERIC
1d45 ASU-COMPLEX  Oligomeric file of type   DIMERIC
1d46 ASU-COMPLEX  Oligomeric file of type   DIMERIC
1d48 ASU-COMPLEX  Oligomeric file of type   DIMERIC
1d49 ASU-COMPLEX  Oligomeric file of type   DIMERIC
1d4a SPLIT-ASU into   2 Oligomeric files of type   DIMERIC
1d4b SKIP-NOT-XRAY EXPDTA NMR
1d4c SPLIT-ASU into   4 Oligomeric files of type   COMPLEX
1d4d SKIP WATER
1d4e SKIP WATER
1d4f ASU-COMPLEX  Oligomeric file of type   TETRAMERIC
1d4g SPLIT-ASU into   2 Oligomeric files of type   TETRAMERIC
1d4h ASU-COMPLEX  Oligomeric file of type DIMERIC
1d4i ASU-COMPLEX  Oligomeric file of type DIMERIC
1d4j ASU-COMPLEX  Oligomeric file of type DIMERIC
1d4k ASU-COMPLEX  Oligomeric file of type   DIMERIC
1d4l ASU-COMPLEX  Oligomeric file of type   DIMERIC
1d4m VIRUS-COMPLEX
1d4n SKIP WATER
1d4o SKIP WATER
1d4p ASU-COMPLEX  Oligomeric file of type TRIMERIC
1d4q SKIP-NOT-XRAY EXPDTA NMR
1d4r SPLIT-ASU into   2 Oligomeric files of type   DIMERIC
1d4s ASU-COMPLEX  Oligomeric file of type   DIMERIC
1d4t ASU-COMPLEX  Oligomeric file of type   DIMERIC
1d4u SKIP-NOT-XRAY EXPDTA NMR
1d4v SYMMETRY-COMPLEX  Oligomeric file of type HEXAMERIC
1d4w SYMMETRY-COMPLEX  Oligomeric file of type OCTAMERIC
1d4x ASU-COMPLEX  Oligomeric file of type DIMERIC
1d4y ASU-COMPLEX  Oligomeric file of type   DIMERIC
1d4z ASU-COMPLEX  Oligomeric file of type MONOMERIC
1d53 SPLIT-SYMMETRY into   2 Oligomeric files of type   OCTAMERIC
1d54 SYMMETRY-COMPLEX  Oligomeric file of type   DIMERIC
1d56 ASU-COMPLEX  Oligomeric file of type   DIMERIC
1d57 ASU-COMPLEX  Oligomeric file of type   DIMERIC
1d58 SYMMETRY-COMPLEX  Oligomeric file of type   DIMERIC
1d59 SPLIT-ASU into   2 Oligomeric files of type   DIMERIC
1d5a SKIP WATER
1d5b SPLIT-ASU into   2 Oligomeric files of type   DIMERIC
1d5c SYMMETRY-COMPLEX  Oligomeric file of type DIMERIC
1d5d ASU-COMPLEX  Oligomeric file of type DIMERIC
1d5e ASU-COMPLEX  Oligomeric file of type DIMERIC
1d5f ASU-COMPLEX  Oligomeric file of type   TRIMERIC
1d5g SKIP-NOT-XRAY EXPDTA NMR
1d5h ASU-COMPLEX  Oligomeric file of type DIMERIC
1d5i ASU-COMPLEX  Oligomeric file of type   DIMERIC
1d5j SPLIT-ASU into   2 Oligomeric files of type   COMPLEX
1d5k SKIP-NOT-XRAY EXPDTA NMR
1d5l ASU-COMPLEX  Oligomeric file of type TETRAMERIC
1d5m ASU-COMPLEX  Oligomeric file of type TETRAMERIC
1d5n SPLIT-ASU into   2 Oligomeric files of type   DIMERIC
1d5q SKIP-NOT-XRAY EXPDTA NMR
1d5r ASU-COMPLEX  Oligomeric file of type MONOMERIC
1d5s ASU-COMPLEX  Oligomeric file of type   DIMERIC
1d5t SKIP WATER
1d5u SKIP-NOT-XRAY EXPDTA THEORETICAL MODEL
1d5v SKIP-NOT-XRAY EXPDTA NMR
1d5w SYMMETRY-COMPLEX  Oligomeric file of type   HEXAMERIC
1d5x ASU-COMPLEX  Oligomeric file of type TETRAMERIC
1d5y SPLIT-ASU into   2 Oligomeric files of type TETRAMERIC
1d5z ASU-COMPLEX  Oligomeric file of type TETRAMERIC
1d60 ASU-COMPLEX  Oligomeric file of type   DIMERIC
1d61 SYMMETRY-COMPLEX  Oligomeric file of type DIMERIC
1d62 SYMMETRY-COMPLEX  Oligomeric file of type   DIMERIC
1d63 ASU-COMPLEX  Oligomeric file of type   DIMERIC
1d64 ASU-COMPLEX  Oligomeric file of type   DIMERIC
1d65 ASU-COMPLEX  Oligomeric file of type   DIMERIC
1d66 ASU-COMPLEX  Oligomeric file of type   DIMERIC-COMPLEX
1d67 SYMMETRY-COMPLEX  Oligomeric file of type   DIMERIC
1d68 SKIP-NOT-XRAY EXPDTA NMR
1d69 SKIP-NOT-XRAY EXPDTA NMR
1d6a SPLIT-ASU into   2 Oligomeric files of type   COMPLEX
1d6b SKIP-NOT-XRAY EXPDTA NMR
1d6d SKIP-NOT-XRAY EXPDTA NMR
1d6e ASU-COMPLEX  Oligomeric file of type TETRAMERIC
1d6f SYMMETRY-COMPLEX  Oligomeric file of type   DIMERIC
1d6g SKIP-NOT-XRAY EXPDTA NMR
1d6h SYMMETRY-COMPLEX  Oligomeric file of type   DIMERIC
1d6i ASU-COMPLEX  Oligomeric file of type DIMERIC
1d6j ASU-COMPLEX  Oligomeric file of type   DIMERIC
1d6k SKIP-NOT-XRAY EXPDTA NMR
1d6m ASU-COMPLEX  Oligomeric file of type MONOMERIC
1d6n SPLIT-ASU into   2 Oligomeric files of type   COMPLEX
1d6o SPLIT-SYMMETRY into   2 Oligomeric files of type   DIMERIC
1d6p SKIP WATER
1d6q SKIP WATER
1d6r SYMMETRY-COMPLEX  Oligomeric file of type   TETRAMERIC
1d6s ASU-COMPLEX  Oligomeric file of type   TRIMERIC
1d6t SKIP-NOT-XRAY EXPDTA NMR
1d6u ASU-COMPLEX  Oligomeric file of type   DIMERIC
1d6v ASU-COMPLEX  Oligomeric file of type   DIMERIC
1d6w ASU-COMPLEX  Oligomeric file of type   DIMERIC
1d6x SKIP-NOT-XRAY EXPDTA NMR
1d6y ASU-COMPLEX  Oligomeric file of type   DIMERIC
1d6z ASU-COMPLEX  Oligomeric file of type   DIMERIC
1d70 SKIP-NOT-XRAY EXPDTA NMR
1d71 SKIP-NOT-XRAY EXPDTA THEORETICAL MODEL
1d75 ASU-COMPLEX  Oligomeric file of type   DIMERIC
1d76 ASU-COMPLEX  Oligomeric file of type   DIMERIC
1d77 ASU-COMPLEX  Oligomeric file of type   DIMERIC
1d78 SYMMETRY-COMPLEX  Oligomeric file of type   DIMERIC
1d79 SYMMETRY-COMPLEX  Oligomeric file of type   DIMERIC
1d7a ASU-COMPLEX  Oligomeric file of type   OCTAMERIC
1d7b ASU-COMPLEX  Oligomeric file of type   DIMERIC
1d7c ASU-COMPLEX  Oligomeric file of type   DIMERIC
1d7d ASU-COMPLEX  Oligomeric file of type   DIMERIC
1d7e SKIP WATER
1d7f SPLIT-ASU into   2 Oligomeric files of type   COMPLEX
1d7g SKIP-NOT-XRAY EXPDTA THEORETICAL MODEL
1d7h SPLIT-SYMMETRY into   2 Oligomeric files of type   DIMERIC
1d7i SPLIT-SYMMETRY into   2 Oligomeric files of type   DIMERIC
1d7j SPLIT-SYMMETRY into   2 Oligomeric files of type   DIMERIC
1d7k ASU-COMPLEX  Oligomeric file of type   DIMERIC
1d7l SYMMETRY-COMPLEX  Oligomeric file of type   DIMERIC
1d7m ASU-COMPLEX  Oligomeric file of type   DIMERIC
1d7n SKIP-NOT-XRAY EXPDTA NMR
1d7o SYMMETRY-COMPLEX  Oligomeric file of type   TETRAMERIC
1d7p ASU-COMPLEX  Oligomeric file of type   MONOMERIC
1d7q SKIP-NOT-XRAY EXPDTA NMR
1d7r SYMMETRY-COMPLEX  Oligomeric file of type   TETRAMERIC
1d7s SYMMETRY-COMPLEX  Oligomeric file of type   TETRAMERIC
1d7t SKIP-NOT-XRAY EXPDTA NMR
1d7u SYMMETRY-COMPLEX  Oligomeric file of type   TETRAMERIC
1d7v SYMMETRY-COMPLEX  Oligomeric file of type   TETRAMERIC
1d7w ASU-COMPLEX  Oligomeric file of type TETRAMERIC
1d7x ASU-COMPLEX  Oligomeric file of type DIMERIC
1d7y SKIP WATER
1d7z SYMMETRY-COMPLEX  Oligomeric file of type DIMERIC
1d80 ASU-COMPLEX  Oligomeric file of type   DIMERIC
1d81 ASU-COMPLEX  Oligomeric file of type   DIMERIC
1d82 SYMMETRY-COMPLEX  Oligomeric file of type   DIMERIC
1d83 SKIP-NOT-XRAY EXPDTA NMR
1d85 ASU-COMPLEX  Oligomeric file of type   DIMERIC
1d86 ASU-COMPLEX  Oligomeric file of type   DIMERIC
1d87 ASU-COMPLEX  Oligomeric file of type   DIMERIC
1d88 ASU-COMPLEX  Oligomeric file of type   DIMERIC
1d89 SPLIT-ASU into   3 Oligomeric files of type   DIMERIC
1d8a SYMMETRY-COMPLEX  Oligomeric file of type   TETRAMERIC
1d8b SKIP-NOT-XRAY EXPDTA NMR
1d8c SKIP WATER
1d8d ASU-COMPLEX  Oligomeric file of type TRIMERIC
1d8e ASU-COMPLEX  Oligomeric file of type TRIMERIC
1d8f SPLIT-ASU into   2 Oligomeric files of type   DIMERIC
1d8g SYMMETRY-COMPLEX  Oligomeric file of type   DIMERIC
1d8h SYMMETRY-COMPLEX  Oligomeric file of type   HEXAMERIC
1d8i SPLIT-SYMMETRY into   2 Oligomeric files of type   DIMERIC
1d8j SKIP-NOT-XRAY EXPDTA NMR
1d8k SKIP-NOT-XRAY EXPDTA NMR
1d8l SYMMETRY-COMPLEX  Oligomeric file of type   TETRAMERIC
1d8m SPLIT-ASU into   2 Oligomeric files of type DIMERIC
1d8r SKIP WATER
1d8s ASU-COMPLEX  Oligomeric file of type HEPTAMERIC
1d8t SPLIT-ASU into   2 Oligomeric files of type   MONOMERIC
1d8u SPLIT-ASU into   2 Oligomeric files of type   COMPLEX
1d8v SKIP-NOT-XRAY EXPDTA NMR
1d8w ASU-COMPLEX  Oligomeric file of type   TETRAMERIC
1d8x ASU-COMPLEX  Oligomeric file of type DIMERIC
1d8y ASU-COMPLEX  Oligomeric file of type   DIMERIC
1d8z SKIP-NOT-XRAY EXPDTA NMR
1d90 ASU-COMPLEX  Oligomeric file of type   DIMERIC
1d91 ASU-COMPLEX  Oligomeric file of type   DIMERIC
1d92 ASU-COMPLEX  Oligomeric file of type   DIMERIC
1d93 SYMMETRY-COMPLEX  Oligomeric file of type   DIMERIC
1d96 ASU-COMPLEX  Oligomeric file of type   DIMERIC
1d97 ASU-COMPLEX  Oligomeric file of type DIMERIC
1d98 ASU-COMPLEX  Oligomeric file of type   DIMERIC
1d99 ASU-COMPLEX  Oligomeric file of type   DIMERIC
1d9a SKIP-NOT-XRAY EXPDTA NMR
1d9b ASU-COMPLEX  Oligomeric file of type   DIMERIC
1d9c ASU-COMPLEX  Oligomeric file of type   DIMERIC
1d9d ASU-COMPLEX  Oligomeric file of type DIMERIC
1d9e ASU-COMPLEX  Oligomeric file of type   TETRAMERIC
1d9f ASU-COMPLEX  Oligomeric file of type DIMERIC
1d9g ASU-COMPLEX  Oligomeric file of type   DIMERIC
1d9h ASU-COMPLEX  Oligomeric file of type DIMERIC
1d9i ASU-COMPLEX  Oligomeric file of type   DIMERIC
1d9j SKIP-NOT-XRAY EXPDTA NMR
1d9k SPLIT-ASU into   2 Oligomeric files of type   TETRAMERIC
1d9l SKIP-NOT-XRAY EXPDTA NMR
1d9m SKIP-NOT-XRAY EXPDTA NMR
1d9n SKIP-NOT-XRAY EXPDTA NMR
1d9o SKIP-NOT-XRAY EXPDTA NMR
1d9p SKIP-NOT-XRAY EXPDTA NMR
1d9q ASU-COMPLEX  Oligomeric file of type   TETRAMERIC
1d9r ASU-COMPLEX  Oligomeric file of type DIMERIC
1d9s SKIP-NOT-XRAY EXPDTA NMR
1d9t ASU-COMPLEX  Oligomeric file of type   HEXAMERIC
1d9u SPLIT-ASU into   3 Oligomeric files of type MONOMERIC
1d9v SYMMETRY-COMPLEX  Oligomeric file of type DIMERIC
1d9w SYMMETRY-COMPLEX  Oligomeric file of type DIMERIC
1d9x SKIP WATER
1d9y SKIP WATER
1d9z ASU-COMPLEX  Oligomeric file of type MONOMERIC
1da0 SYMMETRY-COMPLEX  Oligomeric file of type   DIMERIC
1da1 ASU-COMPLEX  Oligomeric file of type   DIMERIC
1da2 ASU-COMPLEX  Oligomeric file of type   DIMERIC
1da3 ASU-COMPLEX  Oligomeric file of type   DIMERIC
1da4 SKIP-NOT-XRAY EXPDTA NMR
1da5 SKIP-NOT-XRAY EXPDTA NMR
1da9 SYMMETRY-COMPLEX  Oligomeric file of type   DIMERIC
1daa ASU-COMPLEX  Oligomeric file of type   DIMERIC
1dab SYMMETRY-COMPLEX  Oligomeric file of type HEXAMERIC
1dad SYMMETRY-COMPLEX  Oligomeric file of type   DIMERIC
1dae SYMMETRY-COMPLEX  Oligomeric file of type   DIMERIC
1daf SYMMETRY-COMPLEX  Oligomeric file of type   DIMERIC
1dag SYMMETRY-COMPLEX  Oligomeric file of type   DIMERIC
1dah SYMMETRY-COMPLEX  Oligomeric file of type   DIMERIC
1dai SYMMETRY-COMPLEX  Oligomeric file of type   DIMERIC
1daj SKIP WATER
1dak SYMMETRY-COMPLEX  Oligomeric file of type   DIMERIC
1dam SYMMETRY-COMPLEX  Oligomeric file of type   DIMERIC
1dan ASU-COMPLEX  Oligomeric file of type PENTAMERIC
1dao SPLIT-ASU into   4 Oligomeric files of type   DIMERIC
1dap ASU-COMPLEX  Oligomeric file of type   DIMERIC
1daq SKIP-NOT-XRAY EXPDTA NMR
1dar SKIP WATER
1dat SYMMETRY-COMPLEX  Oligomeric file of type   24MERIC
1dau SKIP-NOT-XRAY EXPDTA NMR
1dav SKIP-NOT-XRAY EXPDTA NMR
1daw SYMMETRY-COMPLEX  Oligomeric file of type   DIMERIC
1dax SKIP-NOT-XRAY EXPDTA NMR
1day SYMMETRY-COMPLEX  Oligomeric file of type   DIMERIC
1daz ASU-COMPLEX  Oligomeric file of type TETRAMERIC
1db0 ASU-COMPLEX  Oligomeric file of type   DIMERIC
1db1 SKIP WATER
1db2 SYMMETRY-COMPLEX  Oligomeric file of type   TETRAMERIC
1db3 SYMMETRY-COMPLEX  Oligomeric file of type   HEXAMERIC
1db4 SYMMETRY-COMPLEX  Oligomeric file of type DIMERIC
1db5 SYMMETRY-COMPLEX  Oligomeric file of type   DIMERIC
1db6 SKIP-NOT-XRAY EXPDTA NMR
1db7 SYMMETRY-COMPLEX  Oligomeric file of type HEXAMERIC
1db8 ASU-COMPLEX  Oligomeric file of type TRIMERIC
1db9 SYMMETRY-COMPLEX  Oligomeric file of type HEXAMERIC
1dba ASU-COMPLEX  Oligomeric file of type   DIMERIC
1dbb ASU-COMPLEX  Oligomeric file of type   DIMERIC
1dbc ASU-COMPLEX  Oligomeric file of type HEXAMERIC
1dbd SKIP-NOT-XRAY EXPDTA NMR
1dbf ASU-COMPLEX  Oligomeric file of type   TRIMERIC
1dbg SKIP WATER
1dbh ASU-COMPLEX  Oligomeric file of type MONOMERIC
1dbi SKIP WATER
1dbj ASU-COMPLEX  Oligomeric file of type   DIMERIC
1dbk ASU-COMPLEX  Oligomeric file of type   DIMERIC
1dbm ASU-COMPLEX  Oligomeric file of type   DIMERIC
1dbn SYMMETRY-COMPLEX  Oligomeric file of type   TETRAMERIC
1dbo SKIP WATER
1dbp SKIP WATER
1dbq ASU-COMPLEX  Oligomeric file of type   DIMERIC
1dbr ASU-COMPLEX  Oligomeric file of type   TETRAMERIC
1dbs SYMMETRY-COMPLEX  Oligomeric file of type   DIMERIC
1dbt SPLIT-ASU into   2 Oligomeric files of type   DIMERIC
1dbu SKIP WATER
1dbv ASU-COMPLEX  Oligomeric file of type   TETRAMERIC
1dbw ASU-COMPLEX  Oligomeric file of type   DIMERIC
1dbx SPLIT-ASU into   2 Oligomeric files of type MONOMERIC
1dby SKIP-NOT-XRAY EXPDTA NMR
1dbz ASU-COMPLEX  Oligomeric file of type   TETRAMERIC
1dc0 ASU-COMPLEX  Oligomeric file of type   DIMERIC
1dc1 ASU-COMPLEX  Oligomeric file of type TETRAMERIC
1dc2 SKIP-NOT-XRAY EXPDTA NMR
1dc3 SYMMETRY-COMPLEX  Oligomeric file of type   TETRAMERIC
1dc4 SYMMETRY-COMPLEX  Oligomeric file of type TETRAMERIC
1dc5 SYMMETRY-COMPLEX  Oligomeric file of type TETRAMERIC
1dc6 SYMMETRY-COMPLEX  Oligomeric file of type TETRAMERIC
1dc7 SKIP-NOT-XRAY EXPDTA NMR
1dc8 SKIP-NOT-XRAY EXPDTA NMR
1dc9 SKIP WATER
1dca SKIP WATER
1dcb SKIP WATER
1dcc SKIP WATER
1dcd ASU-COMPLEX  Oligomeric file of type   DIMERIC
1dce SPLIT-ASU into   2 Oligomeric files of type   DIMERIC
1dcf SYMMETRY-COMPLEX  Oligomeric file of type   DIMERIC
1dcg ASU-COMPLEX  Oligomeric file of type   DIMERIC
1dch SPLIT-ASU into   2 Oligomeric files of type   TETRAMERIC
1dci SYMMETRY-COMPLEX  Oligomeric file of type   HEXAMERIC
1dcj SKIP-NOT-XRAY EXPDTA NMR
1dck ASU-COMPLEX  Oligomeric file of type DIMERIC
1dcl ASU-COMPLEX  Oligomeric file of type   DIMERIC
1dcm ASU-COMPLEX  Oligomeric file of type   DIMERIC
1dcn ASU-COMPLEX  Oligomeric file of type   TETRAMERIC
1dco SPLIT-ASU into   2 Oligomeric files of type   TETRAMERIC
1dcp SPLIT-ASU into   2 Oligomeric files of type   TETRAMERIC
1dcq SKIP WATER
1dcr ASU-COMPLEX  Oligomeric file of type   DIMERIC
1dcs SYMMETRY-COMPLEX  Oligomeric file of type   TRIMERIC
1dct SPLIT-ASU into   2 Oligomeric files of type   COMPLEX
1dcu ASU-COMPLEX  Oligomeric file of type   TETRAMERIC
1dcv ASU-COMPLEX  Oligomeric file of type   DIMERIC
1dcw ASU-COMPLEX  Oligomeric file of type   TETRAMERIC
1dcx SKIP-NOT-XRAY EXPDTA THEORETICAL MODEL
1dcy SYMMETRY-COMPLEX  Oligomeric file of type DIMERIC
1dcz SKIP-NOT-XRAY EXPDTA NMR
1dd0 SKIP-NOT-XRAY EXPDTA THEORETICAL MODEL
1dd1 ASU-COMPLEX  Oligomeric file of type   TRIMERIC
1dd2 SKIP-NOT-XRAY EXPDTA NMR
1dd3 SYMMETRY-COMPLEX  Oligomeric file of type   OCTAMERIC
1dd4 SYMMETRY-COMPLEX  Oligomeric file of type   OCTAMERIC
1dd5 ASU-COMPLEX  Oligomeric file of type MONOMERIC
1dd6 ASU-COMPLEX  Oligomeric file of type DIMERIC
1dd7 SKIP WATER
1dd8 SPLIT-ASU into   2 Oligomeric files of type   DIMERIC
1dd9 SKIP WATER
1dda SKIP-NOT-XRAY EXPDTA THEORETICAL MODEL
1ddb SKIP-NOT-XRAY EXPDTA NMR
1ddc SPLIT-ASU into   4 Oligomeric files of type   COMPLEX
1ddd SKIP-NOT-XRAY EXPDTA THEORETICAL MODEL
1dde SKIP WATER
1ddf SKIP-NOT-XRAY EXPDTA NMR
1ddg SPLIT-ASU into   2 Oligomeric files of type MONOMERIC
1ddh ASU-COMPLEX  Oligomeric file of type TRIMERIC
1ddi SKIP WATER
1ddj SPLIT-ASU into   4 Oligomeric files of type   COMPLEX
1ddk SKIP WATER
1ddl SYMMETRY-COMPLEX  Oligomeric file of type DECAMERIC
1ddm SKIP-NOT-XRAY EXPDTA NMR
1ddn ASU-COMPLEX  Oligomeric file of type HEXAMERIC
1ddo SPLIT-ASU into   4 Oligomeric files of type   DIMERIC
1ddp SKIP-NOT-XRAY EXPDTA NMR
1ddq ASU-COMPLEX  Oligomeric file of type   COMPLEX
1ddr ASU-COMPLEX  Oligomeric file of type   DIMERIC
1dds ASU-COMPLEX  Oligomeric file of type   DIMERIC
1ddt SYMMETRY-COMPLEX  Oligomeric file of type   DIMERIC
1ddu ASU-COMPLEX  Oligomeric file of type   DIMERIC
1ddv ASU-COMPLEX  Oligomeric file of type   DIMERIC
1ddw SKIP WATER
1ddx SPLIT-ASU into   2 Oligomeric files of type DIMERIC
1ddy SPLIT-SYMMETRY into   2 Oligomeric files of type   TETRAMERIC
1ddz ASU-COMPLEX  Oligomeric file of type   DIMERIC
1de0 ASU-COMPLEX  Oligomeric file of type   DIMERIC
1de1 SKIP-NOT-XRAY EXPDTA NMR
1de2 SKIP-NOT-XRAY EXPDTA NMR
1de3 SKIP-NOT-XRAY EXPDTA NMR
1de4 SPLIT-SYMMETRY into   2 Oligomeric files of type   DODECAMERIC
1de5 ASU-COMPLEX  Oligomeric file of type   TETRAMERIC
1de6 ASU-COMPLEX  Oligomeric file of type   TETRAMERIC
1de7 SPLIT-ASU into   2 Oligomeric files of type TRIMERIC
1de8 SPLIT-ASU into   2 Oligomeric files of type   TRIMERIC
1de9 SPLIT-ASU into   2 Oligomeric files of type TETRAMERIC
1dea SPLIT-SYMMETRY into   2 Oligomeric files of type   TRIMERIC
1deb SYMMETRY-COMPLEX  Oligomeric file of type   TETRAMERIC
1dec SKIP-NOT-XRAY EXPDTA NMR
1ded SPLIT-ASU into   2 Oligomeric files of type   COMPLEX
1dee SPLIT-ASU into   2 Oligomeric files of type   DIMERIC
1def SKIP-NOT-XRAY EXPDTA NMR
1deg ASU-COMPLEX  Oligomeric file of type MONOMERIC
1deh ASU-COMPLEX  Oligomeric file of type   DIMERIC
1dei SPLIT-ASU into   2 Oligomeric files of type   DIMERIC
1dej ASU-COMPLEX  Oligomeric file of type DIMERIC
1dek ASU-COMPLEX  Oligomeric file of type   DIMERIC
1del ASU-COMPLEX  Oligomeric file of type   DIMERIC
1dem SKIP-NOT-XRAY EXPDTA NMR
1den SKIP-NOT-XRAY EXPDTA NMR
1deo SKIP WATER
1dep SKIP-NOT-XRAY EXPDTA NMR
1deq SPLIT-ASU into   2 Oligomeric files of type HEPTAMERIC
1der ASU-COMPLEX  Oligomeric file of type   HEPTAMERIC
1det SKIP WATER
1deu ASU-COMPLEX  Oligomeric file of type DIMERIC
1dev SPLIT-ASU into   2 Oligomeric files of type   DIMERIC
1dew SPLIT-ASU into   2 Oligomeric files of type TRIMERIC
1dex SKIP WATER
1dey SKIP-NOT-XRAY EXPDTA NMR
1df0 ASU-COMPLEX  Oligomeric file of type DIMERIC
1df1 SPLIT-SYMMETRY into   2 Oligomeric files of type   DIMERIC
1df2 SKIP-NOT-XRAY EXPDTA THEORETICAL MODEL
1df3 SKIP-NOT-XRAY EXPDTA NMR
1df4 SYMMETRY-COMPLEX  Oligomeric file of type   TRIMERIC
1df5 SYMMETRY-COMPLEX  Oligomeric file of type   TRIMERIC
1df6 SKIP-NOT-XRAY EXPDTA NMR
1df7 SKIP WATER
1df8 SYMMETRY-COMPLEX  Oligomeric file of type   OCTAMERIC
1df9 ASU-COMPLEX  Oligomeric file of type   TRIMERIC
1dfa SYMMETRY-COMPLEX  Oligomeric file of type   DIMERIC
1dfb ASU-COMPLEX  Oligomeric file of type   DIMERIC
1dfc SPLIT-ASU into   2 Oligomeric files of type COMPLEX
1dfd SKIP-NOT-XRAY EXPDTA NMR
1dfe SKIP-NOT-XRAY EXPDTA NMR
1dff SYMMETRY-COMPLEX  Oligomeric file of type   DIMERIC
1dfg SYMMETRY-COMPLEX  Oligomeric file of type   TETRAMERIC
1dfh SYMMETRY-COMPLEX  Oligomeric file of type   TETRAMERIC
1dfi ASU-COMPLEX  Oligomeric file of type   TETRAMERIC
1dfj ASU-COMPLEX  Oligomeric file of type   DIMERIC
1dfk ASU-COMPLEX  Oligomeric file of type   TRIMERIC
1dfl SPLIT-ASU into   2 Oligomeric files of type   TRIMERIC
1dfm ASU-COMPLEX  Oligomeric file of type TETRAMERIC
1dfn ASU-COMPLEX  Oligomeric file of type   DIMERIC
1dfo SPLIT-ASU into   2 Oligomeric files of type   DIMERIC
1dfp ASU-COMPLEX  Oligomeric file of type   DIMERIC
1dfq SKIP WATER
1dfs SKIP-NOT-XRAY EXPDTA NMR
1dft SKIP-NOT-XRAY EXPDTA NMR
1dfu SYMMETRY-COMPLEX  Oligomeric file of type HEXAMERIC
1dfv SPLIT-ASU into   2 Oligomeric files of type MONOMERIC
1dfw SKIP-NOT-XRAY EXPDTA NMR
1dfx SYMMETRY-COMPLEX  Oligomeric file of type DIMERIC
1dfy SKIP-NOT-XRAY EXPDTA NMR
1dfz SKIP-NOT-XRAY EXPDTA NMR
1dg0 SKIP-NOT-XRAY EXPDTA NMR
1dg1 ASU-COMPLEX  Oligomeric file of type   DIMERIC
1dg2 SKIP-NOT-XRAY EXPDTA NMR
1dg3 SKIP WATER
1dg4 SKIP-NOT-XRAY EXPDTA NMR
1dg5 SKIP WATER
1dg6 SYMMETRY-COMPLEX  Oligomeric file of type TRIMERIC
1dg7 SKIP WATER
1dg8 SKIP WATER
1dg9 ASU-COMPLEX  Oligomeric file of type MONOMERIC
1dga ASU-COMPLEX  Oligomeric file of type   DIMERIC
1dgb ASU-COMPLEX  Oligomeric file of type   TETRAMERIC
1dgc SYMMETRY-COMPLEX  Oligomeric file of type   DIMERIC-COMPLEX
1dgd SYMMETRY-COMPLEX  Oligomeric file of type   TETRAMERIC
1dge SYMMETRY-COMPLEX  Oligomeric file of type   TETRAMERIC
1dgf ASU-COMPLEX  Oligomeric file of type   TETRAMERIC
1dgg ASU-COMPLEX  Oligomeric file of type   TETRAMERIC
1dgh ASU-COMPLEX  Oligomeric file of type   TETRAMERIC
1dgi VIRUS-COMPLEX
1dgj SKIP WATER
1dgk ASU-COMPLEX  Oligomeric file of type MONOMERIC
1dgl SYMMETRY-COMPLEX  Oligomeric file of type   TETRAMERIC
1dgm SKIP WATER
1dgn SKIP-NOT-XRAY EXPDTA NMR
1dgo SKIP-NOT-XRAY EXPDTA NMR
1dgp ASU-COMPLEX  Oligomeric file of type DIMERIC
1dgq SKIP-NOT-XRAY EXPDTA NMR
1dgr ASU-COMPLEX  Oligomeric file of type NONAMERIC
1dgs ASU-COMPLEX  Oligomeric file of type DIMERIC
1dgt ASU-COMPLEX  Oligomeric file of type   DIMERIC
1dgu SKIP-NOT-XRAY EXPDTA NMR
1dgv SKIP-NOT-XRAY EXPDTA NMR
1dgw SYMMETRY-COMPLEX  Oligomeric file of type NONAMERIC
1dgx SKIP-NOT-XRAY EXPDTA THEORETICAL MODEL
1dgy SKIP WATER
1dgz SKIP-NOT-XRAY EXPDTA NMR
1dh0 SKIP WATER
1dh1 SKIP WATER
1dh2 SKIP WATER
1dh3 ASU-COMPLEX  Oligomeric file of type TETRAMERIC
1dh4 SKIP-NOT-XRAY EXPDTA THEORETICAL MODEL
1dh5 SKIP-NOT-XRAY EXPDTA THEORETICAL MODEL
1dh6 SKIP-NOT-XRAY EXPDTA THEORETICAL MODEL
1dh7 SKIP-NOT-XRAY EXPDTA THEORETICAL MODEL
1dh8 SKIP-NOT-XRAY EXPDTA THEORETICAL MODEL
1dh9 SKIP-NOT-XRAY EXPDTA THEORETICAL MODEL
1dha SKIP-NOT-XRAY EXPDTA THEORETICAL MODEL
1dhf ASU-COMPLEX  Oligomeric file of type   DIMERIC
1dhg ASU-COMPLEX  Oligomeric file of type DIMERIC
1dhh SKIP-NOT-XRAY EXPDTA NMR
1dhi ASU-COMPLEX  Oligomeric file of type   DIMERIC
1dhj ASU-COMPLEX  Oligomeric file of type   DIMERIC
1dhk SYMMETRY-COMPLEX  Oligomeric file of type   TETRAMERIC
1dhl SKIP-NOT-XRAY EXPDTA THEORETICAL MODEL
1dhm SKIP-NOT-XRAY EXPDTA NMR
1dhn SYMMETRY-COMPLEX  Oligomeric file of type   OCTAMERIC
1dho SKIP-NOT-XRAY EXPDTA THEORETICAL MODEL
1dhp SYMMETRY-COMPLEX  Oligomeric file of type   TETRAMERIC
1dhq SKIP-NOT-XRAY EXPDTA THEORETICAL MODEL
1dhr SYMMETRY-COMPLEX  Oligomeric file of type   DIMERIC
1dhs SYMMETRY-COMPLEX  Oligomeric file of type   TETRAMERIC
1dht SYMMETRY-COMPLEX  Oligomeric file of type   DIMERIC
1dhu SKIP-NOT-XRAY EXPDTA THEORETICAL MODEL
1dhv SKIP-NOT-XRAY EXPDTA THEORETICAL MODEL
1dhw SKIP-NOT-XRAY EXPDTA THEORETICAL MODEL
1dhx SYMMETRY-COMPLEX  Oligomeric file of type TRIMERIC
1dhy SKIP WATER
1dhz SKIP-NOT-XRAY EXPDTA THEORETICAL MODEL
1di0 SYMMETRY-COMPLEX  Oligomeric file of type   DECAMERIC
1di1 ASU-COMPLEX  Oligomeric file of type DIMERIC
1di2 SPLIT-SYMMETRY into   2 Oligomeric files of type   DECAMERIC
1di3 SKIP WATER
1di4 SKIP WATER
1di5 SKIP WATER
1di6 SYMMETRY-COMPLEX  Oligomeric file of type   TRIMERIC
1di7 SYMMETRY-COMPLEX  Oligomeric file of type   TRIMERIC
1di8 ASU-COMPLEX  Oligomeric file of type MONOMERIC
1di9 ASU-COMPLEX  Oligomeric file of type MONOMERIC
1dia ASU-COMPLEX  Oligomeric file of type DIMERIC
1dib ASU-COMPLEX  Oligomeric file of type   DIMERIC
1dic SKIP WATER
1did SYMMETRY-COMPLEX  Oligomeric file of type   TETRAMERIC
1die SYMMETRY-COMPLEX  Oligomeric file of type   TETRAMERIC
1dif ASU-COMPLEX  Oligomeric file of type   DIMERIC
1dig ASU-COMPLEX  Oligomeric file of type   DIMERIC
1dih SYMMETRY-COMPLEX  Oligomeric file of type   TETRAMERIC
1dii ASU-COMPLEX  Oligomeric file of type   TETRAMERIC
1dij SKIP WATER
1dik SYMMETRY-COMPLEX  Oligomeric file of type   DIMERIC
1dil SKIP WATER
1dim SKIP WATER
1din SKIP WATER
1dio ASU-COMPLEX  Oligomeric file of type   HEXAMERIC
1dip SKIP-NOT-XRAY EXPDTA NMR
1diq ASU-COMPLEX  Oligomeric file of type   TETRAMERIC
1dir ASU-COMPLEX  Oligomeric file of type   TETRAMERIC
1dis SKIP-NOT-XRAY EXPDTA NMR
1dit ASU-COMPLEX  Oligomeric file of type   DIMERIC-COMPLEX
1diu SKIP-NOT-XRAY EXPDTA NMR
1div SYMMETRY-COMPLEX  Oligomeric file of type   DIMERIC
1diw SKIP WATER
1dix SKIP WATER
1diy SYMMETRY-COMPLEX  Oligomeric file of type   DIMERIC
1diz SPLIT-ASU into   2 Oligomeric files of type HEXAMERIC
1dj0 ASU-COMPLEX  Oligomeric file of type   DIMERIC
1dj1 SKIP WATER
1dj2 ASU-COMPLEX  Oligomeric file of type   DIMERIC
1dj3 ASU-COMPLEX  Oligomeric file of type   DIMERIC
1dj4 SPLIT-ASU into   2 Oligomeric files of type   OCTAMERIC
1dj5 SKIP WATER
1dj6 ASU-COMPLEX  Oligomeric file of type DIMERIC
1dj7 ASU-COMPLEX  Oligomeric file of type   DIMERIC
1dj8 SPLIT-ASU into   3 Oligomeric files of type DIMERIC
1dj9 SYMMETRY-COMPLEX  Oligomeric file of type   DIMERIC
1dja SYMMETRY-COMPLEX  Oligomeric file of type   DIMERIC
1djb SYMMETRY-COMPLEX  Oligomeric file of type   DIMERIC
1djc SYMMETRY-COMPLEX  Oligomeric file of type   DIMERIC
1djd SKIP-NOT-XRAY EXPDTA NMR
1dje SYMMETRY-COMPLEX  Oligomeric file of type   DIMERIC
1djf SKIP-NOT-XRAY EXPDTA NMR
1djg SPLIT-ASU into   2 Oligomeric files of type   COMPLEX
1djh SPLIT-ASU into   2 Oligomeric files of type   COMPLEX
1dji SPLIT-ASU into   2 Oligomeric files of type   COMPLEX
1djj SKIP-NOT-XRAY EXPDTA THEORETICAL MODEL
1djl ASU-COMPLEX  Oligomeric file of type   DIMERIC
1djm SKIP-NOT-XRAY EXPDTA NMR
1djn ASU-COMPLEX  Oligomeric file of type   DIMERIC
1djo SYMMETRY-COMPLEX  Oligomeric file of type   TETRAMERIC
1djp SYMMETRY-COMPLEX  Oligomeric file of type   TETRAMERIC
1djq ASU-COMPLEX  Oligomeric file of type   DIMERIC
1djr ASU-COMPLEX  Oligomeric file of type   PENTAMERIC
1djs SYMMETRY-COMPLEX  Oligomeric file of type   OCTAMERIC
1djt ASU-COMPLEX  Oligomeric file of type   DIMERIC
1dju ASU-COMPLEX  Oligomeric file of type DIMERIC
1djw SPLIT-ASU into   2 Oligomeric files of type   COMPLEX
1djx SPLIT-ASU into   2 Oligomeric files of type COMPLEX
1djy SPLIT-ASU into   2 Oligomeric files of type   COMPLEX
1djz SPLIT-ASU into   2 Oligomeric files of type   COMPLEX
1dk0 ASU-COMPLEX  Oligomeric file of type   DIMERIC
1dk1 SYMMETRY-COMPLEX  Oligomeric file of type TETRAMERIC
1dk2 SKIP-NOT-XRAY EXPDTA NMR
1dk3 SKIP-NOT-XRAY EXPDTA NMR
1dk4 ASU-COMPLEX  Oligomeric file of type   DIMERIC
1dk5 ASU-COMPLEX  Oligomeric file of type DIMERIC
1dk6 SKIP-NOT-XRAY EXPDTA NMR
1dk7 SPLIT-ASU into   2 Oligomeric files of type   MONOMERIC
1dk8 SKIP WATER
1dk9 SKIP-NOT-XRAY EXPDTA NMR
1dka SYMMETRY-COMPLEX  Oligomeric file of type   TETRAMERIC
1dkc SKIP-NOT-XRAY EXPDTA NMR
1dkd SPLIT-ASU into   2 Oligomeric files of type TETRAMERIC
1dke ASU-COMPLEX  Oligomeric file of type   TETRAMERIC
1dkf ASU-COMPLEX  Oligomeric file of type   DIMERIC
1dkg ASU-COMPLEX  Oligomeric file of type   TRIMERIC
1dkh SKIP WATER
1dki SPLIT-ASU into   2 Oligomeric files of type   DIMERIC
1dkj SYMMETRY-COMPLEX  Oligomeric file of type   DIMERIC
1dkk SPLIT-ASU into   2 Oligomeric files of type   COMPLEX
1dkl SPLIT-ASU into   2 Oligomeric files of type   COMPLEX
1dkm SKIP WATER
1dkn SKIP WATER
1dko SKIP WATER
1dkp SKIP WATER
1dkq SKIP WATER
1dkr SYMMETRY-COMPLEX  Oligomeric file of type   HEXAMERIC
1dks ASU-COMPLEX  Oligomeric file of type   DIMERIC
1dkt ASU-COMPLEX  Oligomeric file of type   DIMERIC
1dku SYMMETRY-COMPLEX  Oligomeric file of type   HEXAMERIC
1dkv ASU-COMPLEX  Oligomeric file of type   DIMERIC
1dkw ASU-COMPLEX  Oligomeric file of type   DIMERIC
1dkx SYMMETRY-COMPLEX  Oligomeric file of type TETRAMERIC
1dky SYMMETRY-COMPLEX  Oligomeric file of type OCTAMERIC
1dkz SYMMETRY-COMPLEX  Oligomeric file of type TETRAMERIC
1dl0 SKIP-NOT-XRAY EXPDTA NMR
1dl2 SKIP WATER
1dl3 ASU-COMPLEX  Oligomeric file of type   DIMERIC
1dl4 SKIP-NOT-XRAY EXPDTA NMR
1dl5 SPLIT-ASU into   2 Oligomeric files of type   COMPLEX
1dl6 SKIP-NOT-XRAY EXPDTA NMR
1dl7 ASU-COMPLEX  Oligomeric file of type   DIMERIC
1dl8 SYMMETRY-COMPLEX  Oligomeric file of type   DIMERIC
1dl9 SKIP-NOT-XRAY EXPDTA THEORETICAL MODEL
1dla SPLIT-ASU into   4 Oligomeric files of type   MONOMERIC
1dlb SYMMETRY-COMPLEX  Oligomeric file of type   TRIMERIC
1dlc SKIP WATER
1dld SKIP-NOT-XRAY EXPDTA THEORETICAL MODEL
1dle ASU-COMPLEX  Oligomeric file of type   DIMERIC
1dlf ASU-COMPLEX  Oligomeric file of type   DIMERIC
1dlg SYMMETRY-COMPLEX  Oligomeric file of type   TETRAMERIC
1dlh ASU-COMPLEX  Oligomeric file of type HEXAMERIC
1dli SYMMETRY-COMPLEX  Oligomeric file of type   DIMERIC
1dlj SYMMETRY-COMPLEX  Oligomeric file of type   DIMERIC
1dlk SPLIT-ASU into   2 Oligomeric files of type   DIMERIC
1dll SKIP WATER
1dlm ASU-COMPLEX  Oligomeric file of type   DIMERIC
1dlo ASU-COMPLEX  Oligomeric file of type   DIMERIC
1dlp ASU-COMPLEX  Oligomeric file of type   HEXAMERIC
1dlq ASU-COMPLEX  Oligomeric file of type   DIMERIC
1dlr SKIP WATER
1dls SKIP WATER
1dlt ASU-COMPLEX  Oligomeric file of type   DIMERIC
1dlu SPLIT-ASU into   2 Oligomeric files of type   DIMERIC
1dlv SPLIT-ASU into   2 Oligomeric files of type   DIMERIC
1dlw SKIP WATER
1dlx SKIP-NOT-XRAY EXPDTA NMR
1dly SKIP WATER
1dlz SKIP-NOT-XRAY EXPDTA NMR
1dm0 SPLIT-ASU into   2 Oligomeric files of type   HEXAMERIC
1dm1 SYMMETRY-COMPLEX  Oligomeric file of type   TRIMERIC
1dm2 SKIP WATER
1dm3 ASU-COMPLEX  Oligomeric file of type TETRAMERIC
1dm4 SYMMETRY-COMPLEX  Oligomeric file of type HEXAMERIC
1dm5 ASU-COMPLEX  Oligomeric file of type HEXAMERIC
1dm6 ASU-COMPLEX  Oligomeric file of type DIMERIC
1dm7 ASU-COMPLEX  Oligomeric file of type   DIMERIC
1dm8 ASU-COMPLEX  Oligomeric file of type   DIMERIC
1dm9 SYMMETRY-COMPLEX  Oligomeric file of type   TETRAMERIC
1dma SYMMETRY-COMPLEX  Oligomeric file of type   TETRAMERIC
1dmb SKIP WATER
1dmc SKIP-NOT-XRAY EXPDTA NMR
1dmd SKIP-NOT-XRAY EXPDTA NMR
1dme SKIP-NOT-XRAY EXPDTA NMR
1dmf SKIP-NOT-XRAY EXPDTA NMR
1dmg SKIP WATER
1dmh ASU-COMPLEX  Oligomeric file of type   DIMERIC
1dmi ASU-COMPLEX  Oligomeric file of type   DIMERIC
1dmj ASU-COMPLEX  Oligomeric file of type DIMERIC
1dmk ASU-COMPLEX  Oligomeric file of type DIMERIC
1dml SPLIT-ASU into   4 Oligomeric files of type   DIMERIC
1dmm SYMMETRY-COMPLEX  Oligomeric file of type   DIMERIC
1dmn SYMMETRY-COMPLEX  Oligomeric file of type   DIMERIC
1dmo SKIP-NOT-XRAY EXPDTA NMR
1dmp ASU-COMPLEX  Oligomeric file of type   DIMERIC
1dmq SYMMETRY-COMPLEX  Oligomeric file of type   DIMERIC
1dmr SKIP WATER
1dms ASU-COMPLEX  Oligomeric file of type MONOMERIC
1dmt SKIP WATER
1dmu SYMMETRY-COMPLEX  Oligomeric file of type TETRAMERIC
1dmw SKIP WATER
1dmx ASU-COMPLEX  Oligomeric file of type DIMERIC
1dmy SPLIT-ASU into   2 Oligomeric files of type   MONOMERIC
1dmz SKIP-NOT-XRAY EXPDTA NMR
1dn0 SPLIT-ASU into   2 Oligomeric files of type   DIMERIC
1dn1 SYMMETRY-COMPLEX  Oligomeric file of type   TETRAMERIC
1dn2 ASU-COMPLEX  Oligomeric file of type HEXAMERIC
1dn3 SKIP-NOT-XRAY EXPDTA NMR
1dn4 ASU-COMPLEX  Oligomeric file of type   DIMERIC
1dn5 ASU-COMPLEX  Oligomeric file of type   DIMERIC
1dn6 ASU-COMPLEX  Oligomeric file of type   DIMERIC
1dn7 SKIP-NOT-XRAY EXPDTA THEORETICAL MODEL
1dn8 SPLIT-ASU into   2 Oligomeric files of type MONOMERIC
1dn9 ASU-COMPLEX  Oligomeric file of type   DIMERIC
1dna ASU-COMPLEX  Oligomeric file of type   DIMERIC
1dnc SYMMETRY-COMPLEX  Oligomeric file of type   DIMERIC
1dne ASU-COMPLEX  Oligomeric file of type DIMERIC
1dnf ASU-COMPLEX  Oligomeric file of type   DIMERIC
1dng SKIP-NOT-XRAY EXPDTA NMR
1dnh ASU-COMPLEX  Oligomeric file of type   DIMERIC
1dnk SYMMETRY-COMPLEX  Oligomeric file of type HEXAMERIC
1dnl SYMMETRY-COMPLEX  Oligomeric file of type   DIMERIC
1dnm ASU-COMPLEX  Oligomeric file of type   DIMERIC
1dnn SKIP-NOT-XRAY EXPDTA THEORETICAL MODEL
1dno ASU-COMPLEX  Oligomeric file of type   DIMERIC
1dnp SPLIT-ASU into   2 Oligomeric files of type   MONOMERIC
1dnq SKIP-NOT-XRAY EXPDTA THEORETICAL MODEL
1dnr SKIP-NOT-XRAY EXPDTA THEORETICAL MODEL
1dns SYMMETRY-COMPLEX  Oligomeric file of type   DIMERIC
1dnt ASU-COMPLEX  Oligomeric file of type   DIMERIC
1dnu ASU-COMPLEX  Oligomeric file of type TETRAMERIC
1dnv ASU-COMPLEX  Oligomeric file of type MONOMERIC
1dnw ASU-COMPLEX  Oligomeric file of type TETRAMERIC
1dnx ASU-COMPLEX  Oligomeric file of type DIMERIC
1dny SKIP-NOT-XRAY EXPDTA NMR
1dnz SYMMETRY-COMPLEX  Oligomeric file of type   DIMERIC
1do0 ASU-COMPLEX  Oligomeric file of type   HEXAMERIC
1do1 SYMMETRY-COMPLEX  Oligomeric file of type   TRIMERIC
1do2 SPLIT-SYMMETRY into   2 Oligomeric files of type   HEXAMERIC
1do3 SYMMETRY-COMPLEX  Oligomeric file of type   HEXAMERIC
1do4 SYMMETRY-COMPLEX  Oligomeric file of type HEXAMERIC
1do5 ASU-COMPLEX  Oligomeric file of type   TETRAMERIC
1do6 SYMMETRY-COMPLEX  Oligomeric file of type   TETRAMERIC
1do7 SYMMETRY-COMPLEX  Oligomeric file of type   TRIMERIC
1do8 SPLIT-ASU into   2 Oligomeric files of type   DIMERIC
1do9 SKIP-NOT-XRAY EXPDTA NMR
1doa SYMMETRY-COMPLEX  Oligomeric file of type   HEXAMERIC
1dob SYMMETRY-COMPLEX  Oligomeric file of type   DIMERIC
1doc SYMMETRY-COMPLEX  Oligomeric file of type   DIMERIC
1dod SYMMETRY-COMPLEX  Oligomeric file of type   DIMERIC
1doe SYMMETRY-COMPLEX  Oligomeric file of type   DIMERIC
1dof ASU-COMPLEX  Oligomeric file of type   TETRAMERIC
1dog SKIP WATER
1doh SYMMETRY-COMPLEX  Oligomeric file of type TETRAMERIC
1doi SYMMETRY-COMPLEX  Oligomeric file of type   HEXAMERIC
1doj ASU-COMPLEX  Oligomeric file of type DIMERIC
1dok SYMMETRY-COMPLEX  Oligomeric file of type   TETRAMERIC
1dol SYMMETRY-COMPLEX  Oligomeric file of type   TETRAMERIC
1dom SKIP-NOT-XRAY EXPDTA NMR
1don SKIP-NOT-XRAY EXPDTA NMR
1doo SPLIT-SYMMETRY into   3 Oligomeric files of type   DODECAMERIC
1dop SKIP-NOT-XRAY EXPDTA THEORETICAL MODEL
1doq SKIP-NOT-XRAY EXPDTA NMR
1dor ASU-COMPLEX  Oligomeric file of type   DIMERIC
1dos SPLIT-ASU into   2 Oligomeric files of type MONOMERIC
1dot SKIP WATER
1dou ASU-COMPLEX  Oligomeric file of type   DIMERIC
1dov SYMMETRY-COMPLEX  Oligomeric file of type   DIMERIC
1dow ASU-COMPLEX  Oligomeric file of type   DIMERIC
1dox SKIP-NOT-XRAY EXPDTA NMR
1doy SKIP-NOT-XRAY EXPDTA NMR
1doz SKIP WATER
1dp0 ASU-COMPLEX  Oligomeric file of type TETRAMERIC
1dp2 SKIP WATER
1dp3 SKIP-NOT-XRAY EXPDTA NMR
1dp4 SPLIT-ASU into   2 Oligomeric files of type MONOMERIC
1dp5 SYMMETRY-COMPLEX  Oligomeric file of type   TETRAMERIC
1dp6 SYMMETRY-COMPLEX  Oligomeric file of type   HEXAMERIC
1dp7 SYMMETRY-COMPLEX  Oligomeric file of type TETRAMERIC
1dp8 SYMMETRY-COMPLEX  Oligomeric file of type   HEXAMERIC
1dp9 SYMMETRY-COMPLEX  Oligomeric file of type   HEXAMERIC
1dpb SYMMETRY-COMPLEX  Oligomeric file of type   24MERIC
1dpc SYMMETRY-COMPLEX  Oligomeric file of type   24MERIC
1dpd SYMMETRY-COMPLEX  Oligomeric file of type   24MERIC
1dpe SKIP WATER
1dpf SYMMETRY-COMPLEX  Oligomeric file of type   DIMERIC
1dpg ASU-COMPLEX  Oligomeric file of type   DIMERIC
1dph SYMMETRY-COMPLEX  Oligomeric file of type   TETRAMERIC
1dpi ASU-COMPLEX  Oligomeric file of type MONOMERIC
1dpj SYMMETRY-COMPLEX  Oligomeric file of type   TETRAMERIC
1dpk SKIP-NOT-XRAY EXPDTA NMR
1dpl ASU-COMPLEX  Oligomeric file of type   DIMERIC
1dpm ASU-COMPLEX  Oligomeric file of type   DIMERIC
1dpn ASU-COMPLEX  Oligomeric file of type   DIMERIC
1dpo SKIP WATER
1dpp SPLIT-ASU into   4 Oligomeric files of type DIMERIC
1dpq SKIP-NOT-XRAY EXPDTA NMR
1dpr ASU-COMPLEX  Oligomeric file of type   DIMERIC
1dps ASU-COMPLEX  Oligomeric file of type   DODECAMERIC
1dpt SPLIT-SYMMETRY into   3 Oligomeric files of type TRIMERIC
1dpu SKIP-NOT-XRAY EXPDTA NMR
1dpw SYMMETRY-COMPLEX  Oligomeric file of type DIMERIC
1dpx SYMMETRY-COMPLEX  Oligomeric file of type DIMERIC
1dpy SYMMETRY-COMPLEX  Oligomeric file of type TRIMERIC
1dpz ASU-COMPLEX  Oligomeric file of type   DIMERIC
1dq0 SYMMETRY-COMPLEX  Oligomeric file of type TETRAMERIC
1dq1 SYMMETRY-COMPLEX  Oligomeric file of type TETRAMERIC
1dq2 SYMMETRY-COMPLEX  Oligomeric file of type TETRAMERIC
1dq3 SKIP WATER
1dq4 SYMMETRY-COMPLEX  Oligomeric file of type TETRAMERIC
1dq5 SYMMETRY-COMPLEX  Oligomeric file of type TETRAMERIC
1dq6 SYMMETRY-COMPLEX  Oligomeric file of type TETRAMERIC
1dq7 SPLIT-ASU into   2 Oligomeric files of type   COMPLEX
1dq8 ASU-COMPLEX  Oligomeric file of type   TETRAMERIC
1dq9 ASU-COMPLEX  Oligomeric file of type   TETRAMERIC
1dqa ASU-COMPLEX  Oligomeric file of type   TETRAMERIC
1dqb SKIP-NOT-XRAY EXPDTA NMR
1dqc SKIP-NOT-XRAY EXPDTA NMR
1dqd ASU-COMPLEX  Oligomeric file of type   DIMERIC
1dqe SYMMETRY-COMPLEX  Oligomeric file of type   TETRAMERIC
1dqf SYMMETRY-COMPLEX  Oligomeric file of type   TETRAMERIC
1dqg ASU-COMPLEX  Oligomeric file of type MONOMERIC
1dqh ASU-COMPLEX  Oligomeric file of type   DIMERIC
1dqi ASU-COMPLEX  Oligomeric file of type   TETRAMERIC
1dqj ASU-COMPLEX  Oligomeric file of type   TRIMERIC
1dqk ASU-COMPLEX  Oligomeric file of type   TETRAMERIC
1dql ASU-COMPLEX  Oligomeric file of type   DIMERIC
1dqm ASU-COMPLEX  Oligomeric file of type   DIMERIC
1dqn ASU-COMPLEX  Oligomeric file of type   DIMERIC
1dqo SKIP WATER
1dqp ASU-COMPLEX  Oligomeric file of type   DIMERIC
1dqq SPLIT-ASU into   2 Oligomeric files of type DIMERIC
1dqr ASU-COMPLEX  Oligomeric file of type   DIMERIC
1dqs ASU-COMPLEX  Oligomeric file of type   DIMERIC
1dqt SPLIT-ASU into   2 Oligomeric files of type   DIMERIC
1dqu SYMMETRY-COMPLEX  Oligomeric file of type   TETRAMERIC
1dqv SYMMETRY-COMPLEX  Oligomeric file of type   TETRAMERIC
1dqw SPLIT-ASU into   2 Oligomeric files of type   DIMERIC
1dqx SPLIT-ASU into   2 Oligomeric files of type DIMERIC
1dqy SKIP WATER
1dqz SPLIT-ASU into   2 Oligomeric files of type COMPLEX
1dr0 ASU-COMPLEX  Oligomeric file of type   DIMERIC
1dr1 SKIP WATER
1dr2 SKIP WATER
1dr3 SKIP WATER
1dr4 SKIP WATER
1dr5 SKIP WATER
1dr6 SKIP WATER
1dr7 SKIP WATER
1dr8 ASU-COMPLEX  Oligomeric file of type   DIMERIC
1dr9 ASU-COMPLEX  Oligomeric file of type MONOMERIC
1dra ASU-COMPLEX  Oligomeric file of type   DIMERIC
1drb ASU-COMPLEX  Oligomeric file of type   DIMERIC
1dre SYMMETRY-COMPLEX  Oligomeric file of type   DIMERIC
1drf SKIP WATER
1drg SYMMETRY-COMPLEX  Oligomeric file of type NONAMERIC
1drh SKIP WATER
1drj SKIP WATER
1drk SKIP WATER
1drm SYMMETRY-COMPLEX  Oligomeric file of type   HEXAMERIC
1drn SKIP-NOT-XRAY EXPDTA NMR
1dro SKIP-NOT-XRAY EXPDTA NMR
1drq SYMMETRY-COMPLEX  Oligomeric file of type   HEXAMERIC
1drr SKIP-NOT-XRAY EXPDTA NMR
1drs SKIP-NOT-XRAY EXPDTA NMR
1drt SKIP WATER
1dru SYMMETRY-COMPLEX  Oligomeric file of type   TETRAMERIC
1drv SYMMETRY-COMPLEX  Oligomeric file of type   TETRAMERIC
1drw SYMMETRY-COMPLEX  Oligomeric file of type   TETRAMERIC
1dry SKIP WATER
1drz ASU-COMPLEX  Oligomeric file of type   DIMERIC
1ds0 SKIP WATER
1ds1 SKIP WATER
1ds2 ASU-COMPLEX  Oligomeric file of type   DIMERIC
1ds3 ASU-COMPLEX  Oligomeric file of type MONOMERIC
1ds4 SKIP WATER
1ds5 SPLIT-ASU into   2 Oligomeric files of type   TETRAMERIC
1ds6 ASU-COMPLEX  Oligomeric file of type   DIMERIC
1ds7 ASU-COMPLEX  Oligomeric file of type   DIMERIC
1ds8 SPLIT-ASU into   2 Oligomeric files of type   TRIMERIC
1ds9 SKIP-NOT-XRAY EXPDTA NMR
1dsa SKIP-NOT-XRAY EXPDTA NMR
1dsb ASU-COMPLEX  Oligomeric file of type   DIMERIC
1dsc SKIP-NOT-XRAY EXPDTA NMR
1dsd SKIP-NOT-XRAY EXPDTA NMR
1dse SKIP WATER
1dsf ASU-COMPLEX  Oligomeric file of type   DIMERIC
1dsg SKIP WATER
1dsh ASU-COMPLEX  Oligomeric file of type   TETRAMERIC
1dsi SKIP-NOT-XRAY EXPDTA NMR
1dsj SKIP-NOT-XRAY EXPDTA NMR
1dsk SKIP-NOT-XRAY EXPDTA NMR
1dsl SKIP WATER
1dsm SKIP-NOT-XRAY EXPDTA NMR
1dsn SYMMETRY-COMPLEX  Oligomeric file of type DIMERIC
1dso SKIP WATER
1dsp SKIP WATER
1dsq SKIP-NOT-XRAY EXPDTA NMR
1dsr SKIP-NOT-XRAY EXPDTA NMR
1dss SYMMETRY-COMPLEX  Oligomeric file of type   TETRAMERIC
1dst SKIP WATER
1dsu ASU-COMPLEX  Oligomeric file of type   DIMERIC
1dsv SKIP-NOT-XRAY EXPDTA NMR
1dsw SKIP-NOT-XRAY EXPDTA NMR
1dsx SPLIT-ASU into   2 Oligomeric files of type TETRAMERIC
1dsy SKIP WATER
1dsz ASU-COMPLEX  Oligomeric file of type TETRAMERIC
1dt0 SPLIT-ASU into   2 Oligomeric files of type DIMERIC
1dt1 ASU-COMPLEX  Oligomeric file of type MONOMERIC
1dt2 SYMMETRY-COMPLEX  Oligomeric file of type DIMERIC
1dt3 ASU-COMPLEX  Oligomeric file of type   DIMERIC
1dt4 SYMMETRY-COMPLEX  Oligomeric file of type   DIMERIC
1dt5 SPLIT-ASU into   4 Oligomeric files of type DIMERIC
1dt6 ASU-COMPLEX  Oligomeric file of type MONOMERIC
1dt7 SKIP-NOT-XRAY EXPDTA NMR
1dt8 SKIP-NOT-XRAY EXPDTA NMR
1dt9 SYMMETRY-COMPLEX  Oligomeric file of type   DIMERIC
1dtc SKIP-NOT-XRAY EXPDTA NMR
1dtd SYMMETRY-COMPLEX  Oligomeric file of type   HEXAMERIC
1dte ASU-COMPLEX  Oligomeric file of type DIMERIC
1dtf SKIP-NOT-XRAY EXPDTA THEORETICAL MODEL
1dtg SKIP WATER
1dth ASU-COMPLEX  Oligomeric file of type   DIMERIC
1dti SKIP WATER
1dtj ASU-COMPLEX  Oligomeric file of type   TETRAMERIC
1dtk SKIP-NOT-XRAY EXPDTA NMR
1dtl SKIP WATER
1dtm SKIP WATER
1dtn SYMMETRY-COMPLEX  Oligomeric file of type   OCTAMERIC
1dto SYMMETRY-COMPLEX  Oligomeric file of type   DIMERIC
1dtp SKIP WATER
1dtq ASU-COMPLEX  Oligomeric file of type   DIMERIC
1dts SYMMETRY-COMPLEX  Oligomeric file of type   DIMERIC
1dtt ASU-COMPLEX  Oligomeric file of type   DIMERIC
1dtu SKIP WATER
1dtv SKIP-NOT-XRAY EXPDTA NMR
1dtw SYMMETRY-COMPLEX  Oligomeric file of type   TETRAMERIC
1dtx SKIP WATER
1dty ASU-COMPLEX  Oligomeric file of type   DIMERIC
1dtz ASU-COMPLEX  Oligomeric file of type MONOMERIC
1du0 ASU-COMPLEX  Oligomeric file of type TETRAMERIC
1du1 SKIP-NOT-XRAY EXPDTA NMR
1du2 SKIP-NOT-XRAY EXPDTA NMR
1du3 SPLIT-ASU into   2 Oligomeric files of type HEXAMERIC
1du4 SPLIT-ASU into   2 Oligomeric files of type DIMERIC
1du5 ASU-COMPLEX  Oligomeric file of type   DIMERIC
1du6 SKIP-NOT-XRAY EXPDTA NMR
1du7 SYMMETRY-COMPLEX  Oligomeric file of type   DIMERIC
1du8 SKIP-NOT-XRAY EXPDTA NMR
1du9 SKIP-NOT-XRAY EXPDTA NMR
1dua ASU-COMPLEX  Oligomeric file of type MONOMERIC
1dub ASU-COMPLEX  Oligomeric file of type   HEXAMERIC
1duc SYMMETRY-COMPLEX  Oligomeric file of type   TRIMERIC
1dud SYMMETRY-COMPLEX  Oligomeric file of type   TRIMERIC
1due ASU-COMPLEX  Oligomeric file of type MONOMERIC
1duf SKIP-NOT-XRAY EXPDTA NMR
1dug ASU-COMPLEX  Oligomeric file of type   DIMERIC
1duh SYMMETRY-COMPLEX  Oligomeric file of type   DIMERIC
1dui SKIP WATER
1duj SKIP-NOT-XRAY EXPDTA NMR
1duk SKIP WATER
1dul ASU-COMPLEX  Oligomeric file of type DIMERIC
1dum SKIP-NOT-XRAY EXPDTA NMR
1dun SYMMETRY-COMPLEX  Oligomeric file of type   TRIMERIC
1duo SKIP WATER
1dup SYMMETRY-COMPLEX  Oligomeric file of type TRIMERIC
1duq SPLIT-ASU into   4 Oligomeric files of type   DIMERIC
1dur SKIP WATER
1dus SYMMETRY-COMPLEX  Oligomeric file of type DIMERIC
1dut SPLIT-SYMMETRY into   2 Oligomeric files of type   TRIMERIC
1duv ASU-COMPLEX  Oligomeric file of type   TRIMERIC
1duw SYMMETRY-COMPLEX  Oligomeric file of type   DIMERIC
1dux ASU-COMPLEX  Oligomeric file of type HEXAMERIC
1duy SPLIT-ASU into   2 Oligomeric files of type TRIMERIC
1duz SPLIT-ASU into   2 Oligomeric files of type TRIMERIC
1dv0 SKIP-NOT-XRAY EXPDTA NMR
1dv1 ASU-COMPLEX  Oligomeric file of type   DIMERIC
1dv2 ASU-COMPLEX  Oligomeric file of type   DIMERIC
1dv3 SPLIT-ASU into   2 Oligomeric files of type   TRIMERIC
1dv4 ASU-COMPLEX  Oligomeric file of type   COMPLEX
1dv5 SKIP-NOT-XRAY EXPDTA NMR
1dv6 SPLIT-ASU into   2 Oligomeric files of type   TRIMERIC
1dv7 SYMMETRY-COMPLEX  Oligomeric file of type DIMERIC
1dv8 SKIP WATER
1dv9 SKIP-NOT-XRAY EXPDTA NMR
1dva ASU-COMPLEX  Oligomeric file of type NONAMERIC
1dvb SYMMETRY-COMPLEX  Oligomeric file of type   TETRAMERIC
1dvc SKIP-NOT-XRAY EXPDTA NMR
1dvd SKIP-NOT-XRAY EXPDTA NMR
1dve SYMMETRY-COMPLEX  Oligomeric file of type   DIMERIC
1dvf ASU-COMPLEX  Oligomeric file of type   TETRAMERIC
1dvg SPLIT-ASU into   2 Oligomeric files of type   COMPLEX
1dvh SKIP-NOT-XRAY EXPDTA NMR
1dvi ASU-COMPLEX  Oligomeric file of type   DIMERIC
1dvj SPLIT-ASU into   2 Oligomeric files of type DIMERIC
1dvk SPLIT-ASU into   2 Oligomeric files of type   MONOMERIC
1dvl ASU-COMPLEX  Oligomeric file of type DIMERIC
1dvm SPLIT-ASU into   4 Oligomeric files of type   COMPLEX
1dvn SKIP WATER
1dvo SKIP WATER
1dvp SYMMETRY-COMPLEX  Oligomeric file of type   DIMERIC
1dvq SYMMETRY-COMPLEX  Oligomeric file of type   TETRAMERIC
1dvr ASU-COMPLEX  Oligomeric file of type   DIMERIC
1dvs SYMMETRY-COMPLEX  Oligomeric file of type   TETRAMERIC
1dvt SYMMETRY-COMPLEX  Oligomeric file of type   TETRAMERIC
1dvu SYMMETRY-COMPLEX  Oligomeric file of type   TETRAMERIC
1dvv SKIP-NOT-XRAY EXPDTA NMR
1dvw SKIP-NOT-XRAY EXPDTA NMR
1dvx SYMMETRY-COMPLEX  Oligomeric file of type TETRAMERIC
1dvy SYMMETRY-COMPLEX  Oligomeric file of type   TETRAMERIC
1dvz SYMMETRY-COMPLEX  Oligomeric file of type   TETRAMERIC
1dw0 SPLIT-ASU into   3 Oligomeric files of type MONOMERIC
1dw1 SPLIT-ASU into   3 Oligomeric files of type MONOMERIC
1dw2 SPLIT-ASU into   3 Oligomeric files of type   MONOMERIC
1dw3 SPLIT-ASU into   3 Oligomeric files of type   MONOMERIC
1dw4 SKIP-NOT-XRAY EXPDTA NMR
1dw5 SKIP-NOT-XRAY EXPDTA NMR
1dw6 ASU-COMPLEX  Oligomeric file of type TRIMERIC
1dw7 SKIP-NOT-XRAY EXPDTA NMR
1dw9 ASU-COMPLEX  Oligomeric file of type DECAMERIC
1dwa SYMMETRY-COMPLEX  Oligomeric file of type   DIMERIC
1dwb ASU-COMPLEX  Oligomeric file of type TRIMERIC
1dwc ASU-COMPLEX  Oligomeric file of type TRIMERIC
1dwd ASU-COMPLEX  Oligomeric file of type TRIMERIC
1dwe ASU-COMPLEX  Oligomeric file of type TETRAMERIC
1dwf SYMMETRY-COMPLEX  Oligomeric file of type   DIMERIC
1dwg SYMMETRY-COMPLEX  Oligomeric file of type   DIMERIC
1dwh SYMMETRY-COMPLEX  Oligomeric file of type   DIMERIC
1dwi SYMMETRY-COMPLEX  Oligomeric file of type   DIMERIC
1dwj SYMMETRY-COMPLEX  Oligomeric file of type   DIMERIC
1dwk ASU-COMPLEX  Oligomeric file of type DECAMERIC
1dwl SKIP-NOT-XRAY EXPDTA NMR
1dwm SKIP-NOT-XRAY EXPDTA NMR
1dwn VIRUS-COMPLEX
1dwo SYMMETRY-COMPLEX  Oligomeric file of type   TETRAMERIC
1dwp SYMMETRY-COMPLEX  Oligomeric file of type TETRAMERIC
1dwq ASU-COMPLEX  Oligomeric file of type   DIMERIC
1dwr ASU-COMPLEX  Oligomeric file of type MONOMERIC
1dws SKIP WATER
1dwt SKIP WATER
1dwu SPLIT-ASU into   2 Oligomeric files of type MONOMERIC
1dwv SPLIT-SYMMETRY into   2 Oligomeric files of type   DIMERIC
1dww SPLIT-SYMMETRY into   2 Oligomeric files of type   DIMERIC
1dwx SPLIT-SYMMETRY into   2 Oligomeric files of type DIMERIC
1dwy SKIP-NOT-XRAY EXPDTA NMR
1dwz SKIP-NOT-XRAY EXPDTA NMR
1dx0 SKIP-NOT-XRAY EXPDTA NMR
1dx1 SKIP-NOT-XRAY EXPDTA NMR
1dx2 SKIP-NOT-XRAY EXPDTA THEORETICAL MODEL
1dx3 SKIP-NOT-XRAY EXPDTA THEORETICAL MODEL
1dx4 SKIP WATER
1dx5 SPLIT-ASU into   4 Oligomeric files of type TRIMERIC
1dx6 SKIP WATER
1dx7 SKIP-NOT-XRAY EXPDTA NMR
1dx8 SKIP-NOT-XRAY EXPDTA NMR
1dx9 SPLIT-ASU into   4 Oligomeric files of type COMPLEX
1dxa SKIP-NOT-XRAY EXPDTA NMR
1dxc SYMMETRY-COMPLEX  Oligomeric file of type TRIMERIC
1dxd SYMMETRY-COMPLEX  Oligomeric file of type TRIMERIC
1dxe SYMMETRY-COMPLEX  Oligomeric file of type HEXAMERIC
1dxf SYMMETRY-COMPLEX  Oligomeric file of type HEXAMERIC
1dxg ASU-COMPLEX  Oligomeric file of type DIMERIC
1dxh SYMMETRY-COMPLEX  Oligomeric file of type DODECAMERIC
1dxi SYMMETRY-COMPLEX  Oligomeric file of type TETRAMERIC
1dxj SKIP WATER
1dxk SKIP WATER
1dxl SPLIT-ASU into   2 Oligomeric files of type DIMERIC
1dxm ASU-COMPLEX  Oligomeric file of type DIMERIC
1dxn SKIP-NOT-XRAY EXPDTA NMR
1dxo SPLIT-ASU into   2 Oligomeric files of type DIMERIC
1dxp SPLIT-ASU into   2 Oligomeric files of type DIMERIC
1dxq SPLIT-ASU into   2 Oligomeric files of type DIMERIC
1dxr SYMMETRY-COMPLEX  Oligomeric file of type OCTAMERIC
1dxs SYMMETRY-COMPLEX  Oligomeric file of type DIMERIC
1dxt ASU-COMPLEX  Oligomeric file of type TETRAMERIC
1dxu ASU-COMPLEX  Oligomeric file of type TETRAMERIC
1dxv ASU-COMPLEX  Oligomeric file of type TETRAMERIC
1dxw SKIP-NOT-XRAY EXPDTA NMR
1dxx ASU-COMPLEX  Oligomeric file of type TETRAMERIC
1dxy SYMMETRY-COMPLEX  Oligomeric file of type HEXAMERIC
1dxz SKIP-NOT-XRAY EXPDTA NMR
1dy0 SYMMETRY-COMPLEX  Oligomeric file of type   DIMERIC
1dy1 SKIP WATER
1dy2 SKIP WATER
1dy3 SYMMETRY-COMPLEX  Oligomeric file of type   DIMERIC
1dy4 SKIP WATER
1dy5 SPLIT-ASU into   2 Oligomeric files of type   COMPLEX
1dy6 SPLIT-ASU into   2 Oligomeric files of type COMPLEX
1dy7 ASU-COMPLEX  Oligomeric file of type   DIMERIC
1dy8 SPLIT-ASU into   2 Oligomeric files of type TRIMERIC
1dy9 SPLIT-ASU into   2 Oligomeric files of type TRIMERIC
1dya SYMMETRY-COMPLEX  Oligomeric file of type   DIMERIC
1dyb SYMMETRY-COMPLEX  Oligomeric file of type   DIMERIC
1dyc SYMMETRY-COMPLEX  Oligomeric file of type   DIMERIC
1dyd SYMMETRY-COMPLEX  Oligomeric file of type   DIMERIC
1dye SYMMETRY-COMPLEX  Oligomeric file of type   DIMERIC
1dyf SYMMETRY-COMPLEX  Oligomeric file of type   DIMERIC
1dyg SYMMETRY-COMPLEX  Oligomeric file of type   DIMERIC
1dyh ASU-COMPLEX  Oligomeric file of type   DIMERIC
1dyi ASU-COMPLEX  Oligomeric file of type   DIMERIC
1dyj ASU-COMPLEX  Oligomeric file of type   DIMERIC
1dyk SKIP WATER
1dyl ICOSAHEDRAL-VIRUS
1dym SKIP WATER
1dyn SYMMETRY-COMPLEX  Oligomeric file of type   HEXADECAMERIC
1dyo SYMMETRY-COMPLEX  Oligomeric file of type TETRAMERIC
1dyp ASU-COMPLEX  Oligomeric file of type MONOMERIC
1dyq ASU-COMPLEX  Oligomeric file of type MONOMERIC
1dyr SKIP WATER
1dys ASU-COMPLEX  Oligomeric file of type   DIMERIC
1dyt SPLIT-SYMMETRY into   2 Oligomeric files of type   DIMERIC
1dyu ASU-COMPLEX  Oligomeric file of type DIMERIC
1dyv SKIP WATER
1dyw SYMMETRY-COMPLEX  Oligomeric file of type   DIMERIC
1dyz SYMMETRY-COMPLEX  Oligomeric file of type   DIMERIC
1dz0 SYMMETRY-COMPLEX  Oligomeric file of type   DIMERIC
1dz1 SKIP-NOT-XRAY EXPDTA NMR
1dz3 SYMMETRY-COMPLEX  Oligomeric file of type   DIMERIC
1dz4 SPLIT-ASU into   2 Oligomeric files of type   COMPLEX
1dz5 SKIP-NOT-XRAY EXPDTA NMR
1dz6 SPLIT-ASU into   2 Oligomeric files of type   COMPLEX
1dz7 SKIP-NOT-XRAY EXPDTA NMR
1dz8 SPLIT-ASU into   2 Oligomeric files of type   COMPLEX
1dz9 SPLIT-ASU into   2 Oligomeric files of type   COMPLEX
1dza ASU-COMPLEX  Oligomeric file of type   DIMERIC
1dzb ASU-COMPLEX  Oligomeric file of type   TETRAMERIC
1dzc SKIP-NOT-XRAY EXPDTA NMR
1dzd SKIP-NOT-XRAY EXPDTA NMR
1dze SYMMETRY-COMPLEX  Oligomeric file of type TRIMERIC
1dzf SYMMETRY-COMPLEX  Oligomeric file of type   DIMERIC
1dzg ASU-COMPLEX  Oligomeric file of type   DIMERIC
1dzh ASU-COMPLEX  Oligomeric file of type   DIMERIC
1dzi ASU-COMPLEX  Oligomeric file of type TETRAMERIC
1dzj SPLIT-ASU into   2 Oligomeric files of type   COMPLEX
1dzk SPLIT-ASU into   2 Oligomeric files of type   COMPLEX
1dzl ASU-COMPLEX  Oligomeric file of type MONOMERIC
1dzm SPLIT-ASU into   2 Oligomeric files of type   COMPLEX
1dzn ASU-COMPLEX  Oligomeric file of type DIMERIC
1dzo SKIP WATER
1dzp ASU-COMPLEX  Oligomeric file of type   DIMERIC
1dzq ASU-COMPLEX  Oligomeric file of type   TETRAMERIC
1dzr SYMMETRY-COMPLEX  Oligomeric file of type   TETRAMERIC
1dzs VIRUS-COMPLEX
1dzt SYMMETRY-COMPLEX  Oligomeric file of type   TETRAMERIC
1dzu SYMMETRY-COMPLEX  Oligomeric file of type   TETRAMERIC
1dzv SYMMETRY-COMPLEX  Oligomeric file of type TETRAMERIC
1dzw SYMMETRY-COMPLEX  Oligomeric file of type TETRAMERIC
1dzx SYMMETRY-COMPLEX  Oligomeric file of type TETRAMERIC
1dzy SYMMETRY-COMPLEX  Oligomeric file of type TETRAMERIC
1dzz SYMMETRY-COMPLEX  Oligomeric file of type TETRAMERIC
1e00 SPLIT-ASU into   2 Oligomeric files of type COMPLEX
1e01 SKIP-NOT-XRAY EXPDTA NMR
1e02 ASU-COMPLEX  Oligomeric file of type   DIMERIC
1e03 ASU-COMPLEX  Oligomeric file of type DIMERIC
1e04 ASU-COMPLEX  Oligomeric file of type   DIMERIC
1e05 ASU-COMPLEX  Oligomeric file of type DIMERIC
1e06 ASU-COMPLEX  Oligomeric file of type   DIMERIC
1e07 SKIP-NOT-XRAY EXPDTA THEORETICAL MODEL
1e08 SKIP-NOT-XRAY EXPDTA NMR
1e09 SKIP-NOT-XRAY EXPDTA NMR
1e0a SKIP-NOT-XRAY EXPDTA NMR
1e0b ASU-COMPLEX  Oligomeric file of type DIMERIC
1e0c SKIP WATER
1e0d SKIP WATER
1e0e SKIP-NOT-XRAY EXPDTA NMR
1e0f ASU-COMPLEX  Oligomeric file of type NONAMERIC
1e0g SKIP-NOT-XRAY EXPDTA NMR
1e0h SKIP-NOT-XRAY EXPDTA NMR
1e0i SYMMETRY-COMPLEX  Oligomeric file of type   TETRAMERIC
1e0j SPLIT-SYMMETRY into   2 Oligomeric files of type HEXAMERIC
1e0k SPLIT-SYMMETRY into   2 Oligomeric files of type   HEXAMERIC
1e0l SKIP-NOT-XRAY EXPDTA NMR
1e0m SKIP-NOT-XRAY EXPDTA NMR
1e0n SKIP-NOT-XRAY EXPDTA NMR
1e0o ASU-COMPLEX  Oligomeric file of type   PENTAMERIC
1e0p SPLIT-SYMMETRY into   2 Oligomeric files of type   TRIMERIC
1e0q SKIP-NOT-XRAY EXPDTA NMR
1e0r SYMMETRY-COMPLEX  Oligomeric file of type   DIMERIC
1e0s SYMMETRY-COMPLEX  Oligomeric file of type   DIMERIC
1e0t ASU-COMPLEX  Oligomeric file of type   TETRAMERIC
1e0u ASU-COMPLEX  Oligomeric file of type   TETRAMERIC
1e0v ASU-COMPLEX  Oligomeric file of type MONOMERIC
1e0w ASU-COMPLEX  Oligomeric file of type MONOMERIC
1e0x SPLIT-ASU into   2 Oligomeric files of type MONOMERIC
1e0y ASU-COMPLEX  Oligomeric file of type DIMERIC
1e0z SKIP-NOT-XRAY EXPDTA NMR
1e10 SKIP-NOT-XRAY EXPDTA NMR
1e11 SKIP-NOT-XRAY EXPDTA THEORETICAL MODEL
1e12 SYMMETRY-COMPLEX  Oligomeric file of type TRIMERIC
1e13 SKIP-NOT-XRAY EXPDTA NMR
1e14 ASU-COMPLEX  Oligomeric file of type   TRIMERIC
1e15 ASU-COMPLEX  Oligomeric file of type   DIMERIC
1e16 SKIP-NOT-XRAY EXPDTA THEORETICAL MODEL
1e17 SKIP-NOT-XRAY EXPDTA NMR
1e18 ASU-COMPLEX  Oligomeric file of type MONOMERIC
1e19 ASU-COMPLEX  Oligomeric file of type   DIMERIC
1e1a ASU-COMPLEX  Oligomeric file of type MONOMERIC
1e1b SKIP-NOT-XRAY EXPDTA NMR
1e1c SPLIT-ASU into   2 Oligomeric files of type   DIMERIC
1e1d ASU-COMPLEX  Oligomeric file of type MONOMERIC
1e1e SPLIT-ASU into   2 Oligomeric files of type   COMPLEX
1e1f SPLIT-ASU into   2 Oligomeric files of type   COMPLEX
1e1g SKIP-NOT-XRAY EXPDTA NMR
1e1h ASU-COMPLEX  Oligomeric file of type TETRAMERIC
1e1i SKIP-NOT-XRAY EXPDTA THEORETICAL MODEL
1e1j SKIP-NOT-XRAY EXPDTA NMR
1e1k SKIP WATER
1e1l SKIP WATER
1e1m SKIP WATER
1e1n SKIP WATER
1e1o SYMMETRY-COMPLEX  Oligomeric file of type   TETRAMERIC
1e1p SKIP-NOT-XRAY EXPDTA NMR
1e1q ASU-COMPLEX  Oligomeric file of type   HEPTAMERIC
1e1r ASU-COMPLEX  Oligomeric file of type   HEPTAMERIC
1e1s SKIP-NOT-XRAY EXPDTA NMR
1e1t SYMMETRY-COMPLEX  Oligomeric file of type   DIMERIC
1e1u SKIP-NOT-XRAY EXPDTA NMR
1e1v ASU-COMPLEX  Oligomeric file of type MONOMERIC
1e1w SKIP-NOT-XRAY EXPDTA NMR
1e1x ASU-COMPLEX  Oligomeric file of type MONOMERIC
1e1y SYMMETRY-COMPLEX  Oligomeric file of type DIMERIC
1e1z SYMMETRY-COMPLEX  Oligomeric file of type DIMERIC
1e20 SYMMETRY-COMPLEX  Oligomeric file of type   TRIMERIC
1e21 ASU-COMPLEX  Oligomeric file of type MONOMERIC
1e22 SYMMETRY-COMPLEX  Oligomeric file of type   TETRAMERIC
1e24 SYMMETRY-COMPLEX  Oligomeric file of type   TETRAMERIC
1e25 ASU-COMPLEX  Oligomeric file of type MONOMERIC
1e26 ASU-COMPLEX  Oligomeric file of type MONOMERIC
1e27 ASU-COMPLEX  Oligomeric file of type TRIMERIC
1e28 ASU-COMPLEX  Oligomeric file of type TRIMERIC
1e29 ASU-COMPLEX  Oligomeric file of type MONOMERIC
1e2a ASU-COMPLEX  Oligomeric file of type   TRIMERIC
1e2b SKIP-NOT-XRAY EXPDTA NMR
1e2c SYMMETRY-COMPLEX  Oligomeric file of type   HEXAMERIC
1e2d SYMMETRY-COMPLEX  Oligomeric file of type DIMERIC
1e2e SYMMETRY-COMPLEX  Oligomeric file of type DIMERIC
1e2f SYMMETRY-COMPLEX  Oligomeric file of type DIMERIC
1e2g SYMMETRY-COMPLEX  Oligomeric file of type DIMERIC
1e2h SYMMETRY-COMPLEX  Oligomeric file of type   TETRAMERIC
1e2i SYMMETRY-COMPLEX  Oligomeric file of type   TETRAMERIC
1e2j SYMMETRY-COMPLEX  Oligomeric file of type   TETRAMERIC
1e2k SYMMETRY-COMPLEX  Oligomeric file of type   TETRAMERIC
1e2l SYMMETRY-COMPLEX  Oligomeric file of type   TETRAMERIC
1e2m SYMMETRY-COMPLEX  Oligomeric file of type TETRAMERIC
1e2n SYMMETRY-COMPLEX  Oligomeric file of type TETRAMERIC
1e2o SYMMETRY-COMPLEX  Oligomeric file of type   24MERIC
1e2p SYMMETRY-COMPLEX  Oligomeric file of type TETRAMERIC
1e2q SYMMETRY-COMPLEX  Oligomeric file of type DIMERIC
1e2r ASU-COMPLEX  Oligomeric file of type DIMERIC
1e2s SYMMETRY-COMPLEX  Oligomeric file of type DIMERIC
1e2t SPLIT-ASU into   2 Oligomeric files of type   TETRAMERIC
1e2u SKIP WATER
1e2v SPLIT-ASU into   3 Oligomeric files of type   MONOMERIC
1e2w SPLIT-ASU into   2 Oligomeric files of type   MONOMERIC
1e2x SYMMETRY-COMPLEX  Oligomeric file of type DIMERIC
1e2y ASU-COMPLEX  Oligomeric file of type DECAMERIC
1e2z SPLIT-ASU into   3 Oligomeric files of type   MONOMERIC
1e30 SPLIT-ASU into   2 Oligomeric files of type   COMPLEX
1e31 SYMMETRY-COMPLEX  Oligomeric file of type   TETRAMERIC
1e32 SYMMETRY-COMPLEX  Oligomeric file of type HEXAMERIC
1e33 SYMMETRY-COMPLEX  Oligomeric file of type DIMERIC
1e34 ASU-COMPLEX  Oligomeric file of type MONOMERIC
1e35 ASU-COMPLEX  Oligomeric file of type MONOMERIC
1e36 ASU-COMPLEX  Oligomeric file of type MONOMERIC
1e37 ASU-COMPLEX  Oligomeric file of type MONOMERIC
1e38 ASU-COMPLEX  Oligomeric file of type MONOMERIC
1e39 SKIP WATER
1e3a ASU-COMPLEX  Oligomeric file of type DIMERIC
1e3b SYMMETRY-COMPLEX  Oligomeric file of type DIMERIC
1e3c SYMMETRY-COMPLEX  Oligomeric file of type DIMERIC
1e3d SPLIT-ASU into   2 Oligomeric files of type DIMERIC
1e3e ASU-COMPLEX  Oligomeric file of type   DIMERIC
1e3f SYMMETRY-COMPLEX  Oligomeric file of type   TETRAMERIC
1e3g ASU-COMPLEX  Oligomeric file of type MONOMERIC
1e3h SYMMETRY-COMPLEX  Oligomeric file of type   TRIMERIC
1e3i ASU-COMPLEX  Oligomeric file of type   DIMERIC
1e3j SYMMETRY-COMPLEX  Oligomeric file of type   TETRAMERIC
1e3k SPLIT-ASU into   2 Oligomeric files of type MONOMERIC
1e3l ASU-COMPLEX  Oligomeric file of type   DIMERIC
1e3m ASU-COMPLEX  Oligomeric file of type   TETRAMERIC
1e3n ASU-COMPLEX  Oligomeric file of type DIMERIC
1e3o SYMMETRY-COMPLEX  Oligomeric file of type HEXAMERIC
1e3p SYMMETRY-COMPLEX  Oligomeric file of type   HEXAMERIC
1e3q ASU-COMPLEX  Oligomeric file of type MONOMERIC
1e3r ASU-COMPLEX  Oligomeric file of type   DIMERIC
1e3s ASU-COMPLEX  Oligomeric file of type TETRAMERIC
1e3t SKIP-NOT-XRAY EXPDTA NMR
1e3u SPLIT-ASU into   2 Oligomeric files of type   DIMERIC
1e3v ASU-COMPLEX  Oligomeric file of type   DIMERIC
1e3w ASU-COMPLEX  Oligomeric file of type TETRAMERIC
1e3x ASU-COMPLEX  Oligomeric file of type MONOMERIC
1e3y SKIP-NOT-XRAY EXPDTA NMR
1e3z ASU-COMPLEX  Oligomeric file of type MONOMERIC
1e40 ASU-COMPLEX  Oligomeric file of type MONOMERIC
1e41 SKIP-NOT-XRAY EXPDTA NMR
1e42 SPLIT-ASU into   2 Oligomeric files of type   MONOMERIC
1e43 ASU-COMPLEX  Oligomeric file of type MONOMERIC
1e44 ASU-COMPLEX  Oligomeric file of type DIMERIC
1e46 SYMMETRY-COMPLEX  Oligomeric file of type TETRAMERIC
1e47 SYMMETRY-COMPLEX  Oligomeric file of type TETRAMERIC
1e48 SYMMETRY-COMPLEX  Oligomeric file of type TETRAMERIC
1e49 SYMMETRY-COMPLEX  Oligomeric file of type TETRAMERIC
1e4a SYMMETRY-COMPLEX  Oligomeric file of type TETRAMERIC
1e4b SYMMETRY-COMPLEX  Oligomeric file of type TETRAMERIC
1e4c SYMMETRY-COMPLEX  Oligomeric file of type TETRAMERIC
1e4d SPLIT-ASU into   2 Oligomeric files of type   DIMERIC
1e4e SYMMETRY-COMPLEX  Oligomeric file of type TETRAMERIC
1e4f ASU-COMPLEX  Oligomeric file of type MONOMERIC
1e4g ASU-COMPLEX  Oligomeric file of type MONOMERIC
1e4h SYMMETRY-COMPLEX  Oligomeric file of type   TETRAMERIC
1e4i SYMMETRY-COMPLEX  Oligomeric file of type DIMERIC
1e4j SKIP WATER
1e4k SYMMETRY-COMPLEX  Oligomeric file of type HEXAMERIC
1e4l SPLIT-ASU into   2 Oligomeric files of type   COMPLEX
1e4m SYMMETRY-COMPLEX  Oligomeric file of type DIMERIC
1e4n ASU-COMPLEX  Oligomeric file of type   DIMERIC
1e4o ASU-COMPLEX  Oligomeric file of type   DIMERIC
1e4p SKIP-NOT-XRAY EXPDTA NMR
1e4q SKIP-NOT-XRAY EXPDTA NMR
1e4r SKIP-NOT-XRAY EXPDTA NMR
1e4s SKIP-NOT-XRAY EXPDTA NMR
1e4t SKIP-NOT-XRAY EXPDTA NMR
1e4u SKIP-NOT-XRAY EXPDTA NMR
1e4v SPLIT-ASU into   2 Oligomeric files of type COMPLEX
1e4w ASU-COMPLEX  Oligomeric file of type TRIMERIC
1e4x SPLIT-ASU into   2 Oligomeric files of type TRIMERIC
1e4y ASU-COMPLEX  Oligomeric file of type DIMERIC
1e4z SKIP-NOT-XRAY EXPDTA THEORETICAL MODEL
1e50 SPLIT-ASU into   5 Oligomeric files of type DIMERIC
1e51 SYMMETRY-COMPLEX  Oligomeric file of type OCTAMERIC
1e52 SKIP-NOT-XRAY EXPDTA NMR
1e53 SKIP-NOT-XRAY EXPDTA NMR
1e54 SYMMETRY-COMPLEX  Oligomeric file of type HEXAMERIC
1e55 SPLIT-ASU into   2 Oligomeric files of type   COMPLEX
1e56 SPLIT-ASU into   2 Oligomeric files of type   COMPLEX
1e57 ASU-COMPLEX  Oligomeric file of type TRIMERIC
1e58 ASU-COMPLEX  Oligomeric file of type MONOMERIC
1e59 SYMMETRY-COMPLEX  Oligomeric file of type DIMERIC
1e5a SYMMETRY-COMPLEX  Oligomeric file of type   TETRAMERIC
1e5b SKIP-NOT-XRAY EXPDTA NMR
1e5c SKIP-NOT-XRAY EXPDTA NMR
1e5d SYMMETRY-COMPLEX  Oligomeric file of type   TETRAMERIC
1e5e SYMMETRY-COMPLEX  Oligomeric file of type TETRAMERIC
1e5f SYMMETRY-COMPLEX  Oligomeric file of type TETRAMERIC
1e5g SKIP-NOT-XRAY EXPDTA NMR
1e5h SYMMETRY-COMPLEX  Oligomeric file of type TRIMERIC
1e5i SYMMETRY-COMPLEX  Oligomeric file of type TRIMERIC
1e5j SYMMETRY-COMPLEX  Oligomeric file of type DIMERIC
1e5k ASU-COMPLEX  Oligomeric file of type MONOMERIC
1e5l ASU-COMPLEX  Oligomeric file of type DIMERIC
1e5m SYMMETRY-COMPLEX  Oligomeric file of type   DIMERIC
1e5n SYMMETRY-COMPLEX  Oligomeric file of type TETRAMERIC
1e5o ASU-COMPLEX  Oligomeric file of type   DIMERIC
1e5p SPLIT-ASU into   4 Oligomeric files of type MONOMERIC
1e5q SPLIT-ASU into   4 Oligomeric files of type   DIMERIC
1e5r ASU-COMPLEX  Oligomeric file of type DIMERIC
1e5s ASU-COMPLEX  Oligomeric file of type DIMERIC
1e5t SKIP WATER
1e5u SKIP-NOT-XRAY EXPDTA NMR
1e5v SPLIT-ASU into   2 Oligomeric files of type   COMPLEX
1e5w SYMMETRY-COMPLEX  Oligomeric file of type DIMERIC
1e5x ASU-COMPLEX  Oligomeric file of type DIMERIC
1e5y SPLIT-ASU into   2 Oligomeric files of type   DIMERIC
1e5z SPLIT-ASU into   2 Oligomeric files of type   DIMERIC
1e60 SPLIT-ASU into   2 Oligomeric files of type   COMPLEX
1e61 SPLIT-ASU into   2 Oligomeric files of type   COMPLEX
1e62 ASU-COMPLEX  Oligomeric file of type MONOMERIC
1e63 ASU-COMPLEX  Oligomeric file of type MONOMERIC
1e64 ASU-COMPLEX  Oligomeric file of type MONOMERIC
1e65 ASU-COMPLEX  Oligomeric file of type   TETRAMERIC
1e66 ASU-COMPLEX  Oligomeric file of type MONOMERIC
1e67 ASU-COMPLEX  Oligomeric file of type   TETRAMERIC
1e68 SKIP-NOT-XRAY EXPDTA NMR
1e69 SPLIT-ASU into   6 Oligomeric files of type MONOMERIC
1e6a ASU-COMPLEX  Oligomeric file of type DIMERIC
1e6b SYMMETRY-COMPLEX  Oligomeric file of type DIMERIC
1e6c ASU-COMPLEX  Oligomeric file of type DIMERIC
1e6d ASU-COMPLEX  Oligomeric file of type TRIMERIC
1e6e SPLIT-ASU into   4 Oligomeric files of type MONOMERIC
1e6f SPLIT-ASU into   2 Oligomeric files of type MONOMERIC
1e6g ASU-COMPLEX  Oligomeric file of type MONOMERIC
1e6h ASU-COMPLEX  Oligomeric file of type MONOMERIC
1e6i ASU-COMPLEX  Oligomeric file of type   DIMERIC
1e6j ASU-COMPLEX  Oligomeric file of type   TRIMERIC
1e6k SKIP WATER
1e6l SKIP WATER
1e6m SKIP WATER
1e6n ASU-COMPLEX  Oligomeric file of type DIMERIC
1e6o ASU-COMPLEX  Oligomeric file of type   DIMERIC
1e6p ASU-COMPLEX  Oligomeric file of type DIMERIC
1e6q SYMMETRY-COMPLEX  Oligomeric file of type   DIMERIC
1e6r ASU-COMPLEX  Oligomeric file of type DIMERIC
1e6s SYMMETRY-COMPLEX  Oligomeric file of type   DIMERIC
1e6t VIRUS-COMPLEX
1e6u SYMMETRY-COMPLEX  Oligomeric file of type DIMERIC
1e6v ASU-COMPLEX  Oligomeric file of type   HEXAMERIC
1e6w ASU-COMPLEX  Oligomeric file of type TETRAMERIC
1e6x SYMMETRY-COMPLEX  Oligomeric file of type DIMERIC
1e6y ASU-COMPLEX  Oligomeric file of type   HEXAMERIC
1e6z ASU-COMPLEX  Oligomeric file of type DIMERIC
1e70 SYMMETRY-COMPLEX  Oligomeric file of type DIMERIC
1e71 SYMMETRY-COMPLEX  Oligomeric file of type DIMERIC
1e72 SYMMETRY-COMPLEX  Oligomeric file of type   DIMERIC
1e73 SYMMETRY-COMPLEX  Oligomeric file of type   DIMERIC
1e74 SKIP-NOT-XRAY EXPDTA NMR
1e75 SKIP-NOT-XRAY EXPDTA NMR
1e76 SKIP-NOT-XRAY EXPDTA NMR
1e77 SYMMETRY-COMPLEX  Oligomeric file of type   DIMERIC
1e78 SPLIT-ASU into   2 Oligomeric files of type   MONOMERIC
1e79 ASU-COMPLEX  Oligomeric file of type NONAMERIC
1e7a SPLIT-ASU into   2 Oligomeric files of type   COMPLEX
1e7b SPLIT-ASU into   2 Oligomeric files of type   MONOMERIC
1e7c SKIP WATER
1e7d ASU-COMPLEX  Oligomeric file of type DIMERIC
1e7e SKIP WATER
1e7f SKIP WATER
1e7g SKIP WATER
1e7h SKIP WATER
1e7i SKIP WATER
1e7j SKIP-NOT-XRAY EXPDTA NMR
1e7k SPLIT-ASU into   2 Oligomeric files of type   DIMERIC
1e7l ASU-COMPLEX  Oligomeric file of type DIMERIC
1e7m SYMMETRY-COMPLEX  Oligomeric file of type   DIMERIC
1e7n ASU-COMPLEX  Oligomeric file of type   DIMERIC
1e7o ASU-COMPLEX  Oligomeric file of type MONOMERIC
1e7p SPLIT-ASU into   2 Oligomeric files of type HEXAMERIC
1e7q SYMMETRY-COMPLEX  Oligomeric file of type   DIMERIC
1e7r SYMMETRY-COMPLEX  Oligomeric file of type   DIMERIC
1e7s SYMMETRY-COMPLEX  Oligomeric file of type   DIMERIC
1e7t ASU-COMPLEX  Oligomeric file of type DIMERIC
1e7u SKIP WATER
1e7v SKIP WATER
1e7w SYMMETRY-COMPLEX  Oligomeric file of type TETRAMERIC
1e7x VIRUS-COMPLEX
1e7y SYMMETRY-COMPLEX  Oligomeric file of type   DIMERIC
1e7z SKIP WATER
1e80 ASU-COMPLEX  Oligomeric file of type   DIMERIC
1e81 ASU-COMPLEX  Oligomeric file of type MONOMERIC
1e82 ASU-COMPLEX  Oligomeric file of type MONOMERIC
1e83 SYMMETRY-COMPLEX  Oligomeric file of type   DIMERIC
1e84 SYMMETRY-COMPLEX  Oligomeric file of type   DIMERIC
1e85 SYMMETRY-COMPLEX  Oligomeric file of type DIMERIC
1e86 SYMMETRY-COMPLEX  Oligomeric file of type   DIMERIC
1e87 SYMMETRY-COMPLEX  Oligomeric file of type DIMERIC
1e88 SKIP-NOT-XRAY EXPDTA NMR
1e89 SYMMETRY-COMPLEX  Oligomeric file of type TETRAMERIC
1e8a ASU-COMPLEX  Oligomeric file of type DIMERIC
1e8b SKIP-NOT-XRAY EXPDTA NMR
1e8c SPLIT-ASU into   2 Oligomeric files of type MONOMERIC
1e8d SYMMETRY-COMPLEX  Oligomeric file of type TETRAMERIC
1e8e SKIP-NOT-XRAY EXPDTA NMR
1e8f SYMMETRY-COMPLEX  Oligomeric file of type OCTAMERIC
1e8g ASU-COMPLEX  Oligomeric file of type DIMERIC
1e8h ASU-COMPLEX  Oligomeric file of type DIMERIC
1e8i SYMMETRY-COMPLEX  Oligomeric file of type TETRAMERIC
1e8j SKIP-NOT-XRAY EXPDTA NMR
1e8k SYMMETRY-COMPLEX  Oligomeric file of type TETRAMERIC
1e8l SKIP-NOT-XRAY EXPDTA NMR
1e8m ASU-COMPLEX  Oligomeric file of type DIMERIC
1e8n ASU-COMPLEX  Oligomeric file of type DIMERIC
1e8o SYMMETRY-COMPLEX  Oligomeric file of type DECAMERIC
1e8p SKIP-NOT-XRAY EXPDTA NMR
1e8q SKIP-NOT-XRAY EXPDTA NMR
1e8r SKIP-NOT-XRAY EXPDTA NMR
1e8s SPLIT-ASU into   3 Oligomeric files of type MONOMERIC
1e8t ASU-COMPLEX  Oligomeric file of type DIMERIC
1e8u ASU-COMPLEX  Oligomeric file of type DIMERIC
1e8v ASU-COMPLEX  Oligomeric file of type DIMERIC
1e8w ASU-COMPLEX  Oligomeric file of type MONOMERIC
1e8x ASU-COMPLEX  Oligomeric file of type MONOMERIC
1e8y SKIP WATER
1e8z SKIP WATER
1e90 ASU-COMPLEX  Oligomeric file of type MONOMERIC
1e91 SKIP-NOT-XRAY EXPDTA NMR
1e92 ASU-COMPLEX  Oligomeric file of type TETRAMERIC
1e93 SYMMETRY-COMPLEX  Oligomeric file of type TETRAMERIC
1e94 SPLIT-SYMMETRY into   3 Oligomeric files of type HEXAMERIC
1e95 SKIP-NOT-XRAY EXPDTA NMR
1e96 SYMMETRY-COMPLEX  Oligomeric file of type   TETRAMERIC
1e97 SYMMETRY-COMPLEX  Oligomeric file of type DIMERIC
1e98 SYMMETRY-COMPLEX  Oligomeric file of type DIMERIC
1e99 SYMMETRY-COMPLEX  Oligomeric file of type DIMERIC
1e9a SYMMETRY-COMPLEX  Oligomeric file of type DIMERIC
1e9b SYMMETRY-COMPLEX  Oligomeric file of type DIMERIC
1e9c SYMMETRY-COMPLEX  Oligomeric file of type DIMERIC
1e9d SYMMETRY-COMPLEX  Oligomeric file of type DIMERIC
1e9e SYMMETRY-COMPLEX  Oligomeric file of type DIMERIC
1e9f SYMMETRY-COMPLEX  Oligomeric file of type DIMERIC
1e9g ASU-COMPLEX  Oligomeric file of type DIMERIC
1e9h SPLIT-ASU into   2 Oligomeric files of type DIMERIC
1e9i SPLIT-ASU into   2 Oligomeric files of type DIMERIC
1e9j SKIP-NOT-XRAY EXPDTA NMR
1e9k SKIP-NOT-XRAY EXPDTA NMR
1e9l ASU-COMPLEX  Oligomeric file of type MONOMERIC
1e9m ASU-COMPLEX  Oligomeric file of type MONOMERIC
1e9n SPLIT-ASU into   2 Oligomeric files of type   MONOMERIC
1e9o ASU-COMPLEX  Oligomeric file of type DIMERIC
1e9p ASU-COMPLEX  Oligomeric file of type DIMERIC
1e9q ASU-COMPLEX  Oligomeric file of type   DIMERIC
1e9r ASU-COMPLEX  Oligomeric file of type HEXAMERIC
1e9s SPLIT-ASU into   2 Oligomeric files of type HEXAMERIC
1e9t SKIP-NOT-XRAY EXPDTA NMR
1e9v ASU-COMPLEX  Oligomeric file of type MONOMERIC
1e9w ASU-COMPLEX  Oligomeric file of type MONOMERIC
1e9x ASU-COMPLEX  Oligomeric file of type MONOMERIC
1e9y SYMMETRY-COMPLEX  Oligomeric file of type 24MERIC
1e9z SYMMETRY-COMPLEX  Oligomeric file of type 24MERIC
1ea0 SPLIT-ASU into   2 Oligomeric files of type MONOMERIC
1ea1 ASU-COMPLEX  Oligomeric file of type MONOMERIC
1ea2 SYMMETRY-COMPLEX  Oligomeric file of type DIMERIC
1ea3 SPLIT-ASU into   2 Oligomeric files of type   MONOMERIC
1ea4 SPLIT-SYMMETRY into   4 Oligomeric files of type 32MERIC
1ea5 SKIP WATER
1ea6 SPLIT-ASU into   2 Oligomeric files of type MONOMERIC
1ea7 ASU-COMPLEX  Oligomeric file of type MONOMERIC
1ea8 ASU-COMPLEX  Oligomeric file of type MONOMERIC
1ea9 SPLIT-SYMMETRY into   2 Oligomeric files of type DIMERIC
1eaa SYMMETRY-COMPLEX  Oligomeric file of type   24MERIC
1eab SYMMETRY-COMPLEX  Oligomeric file of type   24MERIC
1eac SYMMETRY-COMPLEX  Oligomeric file of type   24MERIC
1ead SYMMETRY-COMPLEX  Oligomeric file of type   24MERIC
1eae SYMMETRY-COMPLEX  Oligomeric file of type   24MERIC
1eaf SYMMETRY-COMPLEX  Oligomeric file of type   24MERIC
1eag SYMMETRY-COMPLEX  Oligomeric file of type   DIMERIC
1eah VIRUS-COMPLEX
1eai SPLIT-ASU into   2 Oligomeric files of type   DIMERIC
1eaj ASU-COMPLEX  Oligomeric file of type DIMERIC
1eak SPLIT-ASU into   2 Oligomeric files of type TRIMERIC
1eal SKIP-NOT-XRAY EXPDTA NMR
1eam SYMMETRY-COMPLEX  Oligomeric file of type   DIMERIC
1ean SYMMETRY-COMPLEX  Oligomeric file of type DIMERIC
1eao SPLIT-ASU into   2 Oligomeric files of type MONOMERIC
1eap ASU-COMPLEX  Oligomeric file of type   DIMERIC
1eaq SPLIT-ASU into   3 Oligomeric files of type MONOMERIC
1ear SYMMETRY-COMPLEX  Oligomeric file of type TETRAMERIC
1eas SKIP WATER
1eat SKIP WATER
1eau SKIP WATER
1eav SPLIT-ASU into   4 Oligomeric files of type TRIMERIC
1eaw ASU-COMPLEX  Oligomeric file of type TETRAMERIC
1eax ASU-COMPLEX  Oligomeric file of type MONOMERIC
1eay SPLIT-ASU into   2 Oligomeric files of type   TETRAMERIC
1eaz SYMMETRY-COMPLEX  Oligomeric file of type DIMERIC
1eb0 SYMMETRY-COMPLEX  Oligomeric file of type DIMERIC
1eb1 ASU-COMPLEX  Oligomeric file of type TRIMERIC
1eb2 ASU-COMPLEX  Oligomeric file of type MONOMERIC
1eb3 SYMMETRY-COMPLEX  Oligomeric file of type OCTAMERIC
1eb4 SYMMETRY-COMPLEX  Oligomeric file of type TETRAMERIC
1eb6 ASU-COMPLEX  Oligomeric file of type MONOMERIC
1eb7 SYMMETRY-COMPLEX  Oligomeric file of type DIMERIC
1eb8 SYMMETRY-COMPLEX  Oligomeric file of type TETRAMERIC
1eb9 SYMMETRY-COMPLEX  Oligomeric file of type TETRAMERIC
1eba ASU-COMPLEX  Oligomeric file of type   TETRAMERIC
1ebb SYMMETRY-COMPLEX  Oligomeric file of type DIMERIC
1ebc ASU-COMPLEX  Oligomeric file of type MONOMERIC
1ebd ASU-COMPLEX  Oligomeric file of type   DIMERIC-COMPLEX
1ebe ASU-COMPLEX  Oligomeric file of type MONOMERIC
1ebf ASU-COMPLEX  Oligomeric file of type   DIMERIC
1ebg ASU-COMPLEX  Oligomeric file of type   DIMERIC
1ebh ASU-COMPLEX  Oligomeric file of type   DIMERIC
1ebk SPLIT-ASU into   2 Oligomeric files of type TRIMERIC
1ebl ASU-COMPLEX  Oligomeric file of type   DIMERIC
1ebm ASU-COMPLEX  Oligomeric file of type   TRIMERIC
1ebo SPLIT-ASU into   2 Oligomeric files of type   TRIMERIC
1ebp ASU-COMPLEX  Oligomeric file of type TETRAMERIC
1ebq SKIP-NOT-XRAY EXPDTA NMR
1ebr SKIP-NOT-XRAY EXPDTA NMR
1ebs SKIP-NOT-XRAY EXPDTA NMR
1ebt SKIP WATER
1ebu SPLIT-ASU into   2 Oligomeric files of type   DIMERIC
1ebv ASU-COMPLEX  Oligomeric file of type MONOMERIC
1ebw ASU-COMPLEX  Oligomeric file of type DIMERIC
1eby ASU-COMPLEX  Oligomeric file of type DIMERIC
1ebz ASU-COMPLEX  Oligomeric file of type DIMERIC
1ec0 ASU-COMPLEX  Oligomeric file of type DIMERIC
1ec1 ASU-COMPLEX  Oligomeric file of type DIMERIC
1ec2 ASU-COMPLEX  Oligomeric file of type DIMERIC
1ec3 ASU-COMPLEX  Oligomeric file of type DIMERIC
1ec4 SKIP-NOT-XRAY EXPDTA NMR
1ec5 SPLIT-SYMMETRY into   2 Oligomeric files of type   DIMERIC
1ec6 SPLIT-ASU into   2 Oligomeric files of type   DIMERIC
1ec7 SPLIT-ASU into   2 Oligomeric files of type DIMERIC
1ec8 SPLIT-ASU into   2 Oligomeric files of type   DIMERIC
1ec9 SPLIT-ASU into   2 Oligomeric files of type   DIMERIC
1eca SKIP WATER
1ecb SPLIT-ASU into   2 Oligomeric files of type   DIMERIC
1ecc SYMMETRY-COMPLEX  Oligomeric file of type   TETRAMERIC
1ecd SKIP WATER
1ece SPLIT-ASU into   2 Oligomeric files of type   COMPLEX
1ecf SYMMETRY-COMPLEX  Oligomeric file of type   TETRAMERIC
1ecg SYMMETRY-COMPLEX  Oligomeric file of type   TETRAMERIC
1eci SKIP-NOT-XRAY EXPDTA NMR
1ecj SPLIT-ASU into   2 Oligomeric files of type   DIMERIC
1ecl SKIP WATER
1ecm SYMMETRY-COMPLEX  Oligomeric file of type   TETRAMERIC
1ecn SKIP WATER
1eco SKIP WATER
1ecp ASU-COMPLEX  Oligomeric file of type   HEXAMERIC
1ecq SPLIT-ASU into   2 Oligomeric files of type   DIMERIC
1ecr SYMMETRY-COMPLEX  Oligomeric file of type HEXAMERIC
1ecs SYMMETRY-COMPLEX  Oligomeric file of type TETRAMERIC
1ecu SKIP-NOT-XRAY EXPDTA NMR
1ecv SKIP WATER
1ecw SYMMETRY-COMPLEX  Oligomeric file of type TRIMERIC
1ecx ASU-COMPLEX  Oligomeric file of type DIMERIC
1ecy SYMMETRY-COMPLEX  Oligomeric file of type   DIMERIC
1ecz ASU-COMPLEX  Oligomeric file of type   DIMERIC
1ed0 SKIP-NOT-XRAY EXPDTA NMR
1ed1 SYMMETRY-COMPLEX  Oligomeric file of type TRIMERIC
1ed3 SPLIT-ASU into   2 Oligomeric files of type   TRIMERIC
1ed4 ASU-COMPLEX  Oligomeric file of type   DIMERIC
1ed5 ASU-COMPLEX  Oligomeric file of type DIMERIC
1ed6 ASU-COMPLEX  Oligomeric file of type DIMERIC
1ed7 SKIP-NOT-XRAY EXPDTA NMR
1ed8 ASU-COMPLEX  Oligomeric file of type   DIMERIC
1ed9 ASU-COMPLEX  Oligomeric file of type   DIMERIC
1edb SKIP WATER
1edd SKIP WATER
1ede SKIP WATER
1edg SKIP WATER
1edh ASU-COMPLEX  Oligomeric file of type   DIMERIC
1edi SKIP-NOT-XRAY EXPDTA NMR
1edj SKIP-NOT-XRAY EXPDTA NMR
1edk SKIP-NOT-XRAY EXPDTA NMR
1edl SKIP-NOT-XRAY EXPDTA NMR
1edm ASU-COMPLEX  Oligomeric file of type   DIMERIC
1edn SYMMETRY-COMPLEX  Oligomeric file of type   DIMERIC
1edo SYMMETRY-COMPLEX  Oligomeric file of type   TETRAMERIC
1edp SKIP-NOT-XRAY EXPDTA NMR
1edq SYMMETRY-COMPLEX  Oligomeric file of type DIMERIC
1edr ASU-COMPLEX  Oligomeric file of type DIMERIC
1eds SKIP-NOT-XRAY EXPDTA NMR
1edt SYMMETRY-COMPLEX  Oligomeric file of type   DIMERIC
1edu SYMMETRY-COMPLEX  Oligomeric file of type   DIMERIC
1edv SKIP-NOT-XRAY EXPDTA NMR
1edw SKIP-NOT-XRAY EXPDTA NMR
1edx SKIP-NOT-XRAY EXPDTA NMR
1edy ASU-COMPLEX  Oligomeric file of type   DIMERIC
1edz SYMMETRY-COMPLEX  Oligomeric file of type   DIMERIC
1ee0 ASU-COMPLEX  Oligomeric file of type   DIMERIC
1ee1 ASU-COMPLEX  Oligomeric file of type DIMERIC
1ee2 ASU-COMPLEX  Oligomeric file of type   DIMERIC
1ee3 ASU-COMPLEX  Oligomeric file of type MONOMERIC
1ee4 SPLIT-ASU into   2 Oligomeric files of type TRIMERIC
1ee5 ASU-COMPLEX  Oligomeric file of type DIMERIC
1ee6 SKIP WATER
1ee7 SKIP-NOT-XRAY EXPDTA NMR
1ee8 ASU-COMPLEX  Oligomeric file of type   DIMERIC
1ee9 SYMMETRY-COMPLEX  Oligomeric file of type   DIMERIC
1eea ASU-COMPLEX  Oligomeric file of type MONOMERIC
1eed ASU-COMPLEX  Oligomeric file of type DIMERIC
1eee ASU-COMPLEX  Oligomeric file of type   DIMERIC
1eef SPLIT-ASU into   2 Oligomeric files of type   PENTAMERIC
1eeg SKIP-NOT-XRAY EXPDTA NMR
1eeh SKIP WATER
1eei ASU-COMPLEX  Oligomeric file of type   PENTAMERIC
1eej ASU-COMPLEX  Oligomeric file of type   DIMERIC
1eek SKIP-NOT-XRAY EXPDTA NMR
1eel ASU-COMPLEX  Oligomeric file of type DIMERIC
1eem SYMMETRY-COMPLEX  Oligomeric file of type   DIMERIC
1een ASU-COMPLEX  Oligomeric file of type   DIMERIC
1eeo ASU-COMPLEX  Oligomeric file of type   DIMERIC
1eep SPLIT-SYMMETRY into   2 Oligomeric files of type   TETRAMERIC
1eeq SYMMETRY-COMPLEX  Oligomeric file of type TETRAMERIC
1eer ASU-COMPLEX  Oligomeric file of type   TRIMERIC
1ees SKIP-NOT-XRAY EXPDTA NMR
1eet SYMMETRY-COMPLEX  Oligomeric file of type   TETRAMERIC
1eeu SYMMETRY-COMPLEX  Oligomeric file of type TETRAMERIC
1eex ASU-COMPLEX  Oligomeric file of type HEXAMERIC
1eey SPLIT-ASU into   2 Oligomeric files of type TRIMERIC
1eez SPLIT-ASU into   2 Oligomeric files of type TRIMERIC
1ef0 ASU-COMPLEX  Oligomeric file of type   DIMERIC
1ef1 SPLIT-SYMMETRY into   2 Oligomeric files of type   TETRAMERIC
1ef2 SYMMETRY-COMPLEX  Oligomeric file of type   NONAMERIC
1ef3 SPLIT-ASU into   2 Oligomeric files of type   COMPLEX
1ef4 SKIP-NOT-XRAY EXPDTA NMR
1ef5 SKIP-NOT-XRAY EXPDTA NMR
1ef6 SKIP-NOT-XRAY EXPDTA THEORETICAL MODEL
1ef7 ASU-COMPLEX  Oligomeric file of type   DIMERIC
1ef8 SYMMETRY-COMPLEX  Oligomeric file of type   HEXAMERIC
1ef9 ASU-COMPLEX  Oligomeric file of type MONOMERIC
1efa SYMMETRY-COMPLEX  Oligomeric file of type DECAMERIC
1efb SKIP-NOT-XRAY EXPDTA THEORETICAL MODEL
1efc ASU-COMPLEX  Oligomeric file of type   DIMERIC
1efd SYMMETRY-COMPLEX  Oligomeric file of type   TRIMERIC
1efe SKIP-NOT-XRAY EXPDTA NMR
1eff SKIP-NOT-XRAY EXPDTA THEORETICAL MODEL
1efg ASU-COMPLEX  Oligomeric file of type TRIMERIC
1efh ASU-COMPLEX  Oligomeric file of type   DIMERIC
1efi ASU-COMPLEX  Oligomeric file of type   PENTAMERIC
1efj SKIP-NOT-XRAY EXPDTA THEORETICAL MODEL
1efk SPLIT-ASU into   2 Oligomeric files of type   DIMERIC
1efl SPLIT-ASU into   2 Oligomeric files of type   DIMERIC
1efm ASU-COMPLEX  Oligomeric file of type MONOMERIC
1efn ASU-COMPLEX  Oligomeric file of type   TETRAMERIC
1efo ASU-COMPLEX  Oligomeric file of type   DIMERIC
1efp SPLIT-ASU into   2 Oligomeric files of type   DIMERIC
1efq SYMMETRY-COMPLEX  Oligomeric file of type TRIMERIC
1efr ASU-COMPLEX  Oligomeric file of type OCTAMERIC
1efs SKIP-NOT-XRAY EXPDTA NMR
1eft SKIP WATER
1efu ASU-COMPLEX  Oligomeric file of type   TETRAMERIC
1efv ASU-COMPLEX  Oligomeric file of type   DIMERIC
1efw ASU-COMPLEX  Oligomeric file of type TETRAMERIC
1efx ASU-COMPLEX  Oligomeric file of type PENTAMERIC
1efy SKIP WATER
1efz SYMMETRY-COMPLEX  Oligomeric file of type   DIMERIC
1eg0 ASU-COMPLEX  Oligomeric file of type   COMPLEX
1eg1 SYMMETRY-COMPLEX  Oligomeric file of type TETRAMERIC
1eg2 SYMMETRY-COMPLEX  Oligomeric file of type DIMERIC
1eg3 SKIP WATER
1eg4 ASU-COMPLEX  Oligomeric file of type   DIMERIC
1eg5 ASU-COMPLEX  Oligomeric file of type   DIMERIC
1eg6 SYMMETRY-COMPLEX  Oligomeric file of type   TETRAMERIC
1eg7 ASU-COMPLEX  Oligomeric file of type   DIMERIC
1eg8 SKIP-NOT-XRAY EXPDTA THEORETICAL MODEL
1eg9 SYMMETRY-COMPLEX  Oligomeric file of type   DODECAMERIC
1ega SPLIT-ASU into   2 Oligomeric files of type   COMPLEX
1egb SKIP-NOT-XRAY EXPDTA THEORETICAL MODEL
1egc ASU-COMPLEX  Oligomeric file of type   TETRAMERIC
1egd ASU-COMPLEX  Oligomeric file of type   TETRAMERIC
1ege ASU-COMPLEX  Oligomeric file of type   TETRAMERIC
1egf SKIP-NOT-XRAY EXPDTA NMR
1egg SPLIT-SYMMETRY into   2 Oligomeric files of type   DIMERIC
1egh ASU-COMPLEX  Oligomeric file of type   HEXAMERIC
1egi SPLIT-SYMMETRY into   2 Oligomeric files of type   DIMERIC
1egj ASU-COMPLEX  Oligomeric file of type   TRIMERIC
1egk ASU-COMPLEX  Oligomeric file of type   TETRAMERIC
1egl SKIP-NOT-XRAY EXPDTA NMR
1egm ASU-COMPLEX  Oligomeric file of type HEXAMERIC
1egn ASU-COMPLEX  Oligomeric file of type MONOMERIC
1ego SKIP-NOT-XRAY EXPDTA NMR
1egp ASU-COMPLEX  Oligomeric file of type   DIMERIC
1egq SYMMETRY-COMPLEX  Oligomeric file of type DIMERIC
1egr SKIP-NOT-XRAY EXPDTA NMR
1egs SKIP-NOT-XRAY EXPDTA NMR
1egt SKIP-NOT-XRAY EXPDTA NMR
1egu SKIP WATER
1egv ASU-COMPLEX  Oligomeric file of type HEXAMERIC
1egw SPLIT-ASU into   2 Oligomeric files of type TETRAMERIC
1egx SKIP-NOT-XRAY EXPDTA NMR
1egy SKIP WATER
1egz SPLIT-ASU into   3 Oligomeric files of type COMPLEX
1eh0 SKIP WATER
1eh1 SYMMETRY-COMPLEX  Oligomeric file of type   DIMERIC
1eh2 SKIP-NOT-XRAY EXPDTA NMR
1eh3 SKIP WATER
1eh4 SPLIT-ASU into   2 Oligomeric files of type MONOMERIC
1eh5 SYMMETRY-COMPLEX  Oligomeric file of type   DIMERIC
1eh6 SKIP WATER
1eh7 SKIP WATER
1eh8 SKIP WATER
1eh9 SYMMETRY-COMPLEX  Oligomeric file of type DIMERIC
1eha SKIP WATER
1ehb SYMMETRY-COMPLEX  Oligomeric file of type   DIMERIC
1ehc SKIP WATER
1ehd SKIP WATER
1ehe SKIP WATER
1ehf SKIP WATER
1ehg SKIP WATER
1ehh ASU-COMPLEX  Oligomeric file of type   DIMERIC
1ehi ASU-COMPLEX  Oligomeric file of type   DIMERIC
1ehj SKIP-NOT-XRAY EXPDTA NMR
1ehk ASU-COMPLEX  Oligomeric file of type   TRIMERIC
1ehl ASU-COMPLEX  Oligomeric file of type TRIMERIC
1ehn SYMMETRY-COMPLEX  Oligomeric file of type DIMERIC
1eho SKIP-NOT-XRAY EXPDTA THEORETICAL MODEL
1ehq SKIP-NOT-XRAY EXPDTA THEORETICAL MODEL
1ehr SKIP-NOT-XRAY EXPDTA THEORETICAL MODEL
1ehs SKIP-NOT-XRAY EXPDTA NMR
1eht SKIP-NOT-XRAY EXPDTA NMR
1ehu SKIP-NOT-XRAY EXPDTA THEORETICAL MODEL
1ehv SYMMETRY-COMPLEX  Oligomeric file of type   DIMERIC
1ehw SYMMETRY-COMPLEX  Oligomeric file of type   HEXAMERIC
1ehx SKIP-NOT-XRAY EXPDTA NMR
1ehy SPLIT-ASU into   2 Oligomeric files of type DIMERIC
1ehz SKIP WATER
1ei0 SKIP-NOT-XRAY EXPDTA NMR
1ei1 ASU-COMPLEX  Oligomeric file of type   DIMERIC
1ei2 SKIP-NOT-XRAY EXPDTA NMR
1ei3 SPLIT-ASU into   6 Oligomeric files of type   COMPLEX
1ei4 ASU-COMPLEX  Oligomeric file of type DIMERIC
1ei5 SYMMETRY-COMPLEX  Oligomeric file of type DIMERIC
1ei6 SPLIT-ASU into   2 Oligomeric files of type DIMERIC
1ei7 SYMMETRY-COMPLEX  Oligomeric file of type   VIRUS-LIKE  memo UNIQUE-CHAINS
1ei8 SPLIT-ASU into   2 Oligomeric files of type TRIMERIC
1ei9 SYMMETRY-COMPLEX  Oligomeric file of type   DIMERIC
1eia SYMMETRY-COMPLEX  Oligomeric file of type   TETRAMERIC
1eib SYMMETRY-COMPLEX  Oligomeric file of type DIMERIC
1eic SYMMETRY-COMPLEX  Oligomeric file of type DIMERIC
1eid SYMMETRY-COMPLEX  Oligomeric file of type DIMERIC
1eie SYMMETRY-COMPLEX  Oligomeric file of type DIMERIC
1eif SYMMETRY-COMPLEX  Oligomeric file of type   DIMERIC
1eig SKIP-NOT-XRAY EXPDTA NMR
1eih SKIP-NOT-XRAY EXPDTA NMR
1eii SKIP-NOT-XRAY EXPDTA NMR
1eij SKIP-NOT-XRAY EXPDTA NMR
1eik SKIP-NOT-XRAY EXPDTA NMR
1eil SYMMETRY-COMPLEX  Oligomeric file of type OCTAMERIC
1eim SYMMETRY-COMPLEX  Oligomeric file of type OCTAMERIC
1ein SPLIT-ASU into   3 Oligomeric files of type   COMPLEX
1eio SKIP-NOT-XRAY EXPDTA NMR
1eiq SYMMETRY-COMPLEX  Oligomeric file of type OCTAMERIC
1eir SYMMETRY-COMPLEX  Oligomeric file of type OCTAMERIC
1eis SKIP WATER
1eit SKIP-NOT-XRAY EXPDTA NMR
1eiu SKIP-NOT-XRAY EXPDTA THEORETICAL MODEL
1eiv SKIP-NOT-XRAY EXPDTA THEORETICAL MODEL
1eiw SKIP-NOT-XRAY EXPDTA NMR
1eix SPLIT-ASU into   2 Oligomeric files of type DIMERIC
1eiy SYMMETRY-COMPLEX  Oligomeric file of type HEXAMERIC
1eiz SKIP WATER
1ej0 SKIP WATER
1ej1 ASU-COMPLEX  Oligomeric file of type DIMERIC
1ej2 SYMMETRY-COMPLEX  Oligomeric file of type HEXAMERIC
1ej3 ASU-COMPLEX  Oligomeric file of type DIMERIC
1ej4 SYMMETRY-COMPLEX  Oligomeric file of type   TETRAMERIC
1ej5 SKIP-NOT-XRAY EXPDTA NMR
1ej6 VIRUS-COMPLEX
1ej7 SYMMETRY-COMPLEX  Oligomeric file of type HEXADECAMERIC
1ej8 SKIP WATER
1ej9 ASU-COMPLEX  Oligomeric file of type   TRIMERIC
1eja ASU-COMPLEX  Oligomeric file of type DIMERIC
1ejb ASU-COMPLEX  Oligomeric file of type PENTAMERIC
1ejc SKIP WATER
1ejd SYMMETRY-COMPLEX  Oligomeric file of type   TETRAMERIC
1eje SYMMETRY-COMPLEX  Oligomeric file of type DIMERIC
1ejf SPLIT-ASU into   2 Oligomeric files of type MONOMERIC   
1ejg ASU-COMPLEX  Oligomeric file of type MONOMERIC
1ejh SPLIT-ASU into   4 Oligomeric files of type   DIMERIC
1eji SPLIT-ASU into   2 Oligomeric files of type   DIMERIC
1ejj SKIP WATER
1ejk SKIP-NOT-XRAY EXPDTA NMR
1ejl ASU-COMPLEX  Oligomeric file of type   TRIMERIC
1ejm SPLIT-ASU into   2 Oligomeric files of type   TETRAMERIC
1ejn SKIP WATER
1ejo ASU-COMPLEX  Oligomeric file of type TRIMERIC
1ejp SKIP-NOT-XRAY EXPDTA NMR
1ejq SKIP-NOT-XRAY EXPDTA NMR
1ejr SYMMETRY-COMPLEX  Oligomeric file of type   NONAMERIC
1ejs SYMMETRY-COMPLEX  Oligomeric file of type   NONAMERIC
1ejt SYMMETRY-COMPLEX  Oligomeric file of type   NONAMERIC
1eju SYMMETRY-COMPLEX  Oligomeric file of type   NONAMERIC
1ejv SYMMETRY-COMPLEX  Oligomeric file of type   NONAMERIC
1ejw SYMMETRY-COMPLEX  Oligomeric file of type NONAMERIC
1ejx SYMMETRY-COMPLEX  Oligomeric file of type NONAMERIC
1ejy ASU-COMPLEX  Oligomeric file of type   DIMERIC
1ejz SKIP-NOT-XRAY EXPDTA NMR
1ek0 SKIP WATER
1ek1 ASU-COMPLEX  Oligomeric file of type DIMERIC
1ek2 ASU-COMPLEX  Oligomeric file of type DIMERIC
1ek3 ASU-COMPLEX  Oligomeric file of type   DIMERIC
1ek4 SPLIT-ASU into   2 Oligomeric files of type   DIMERIC
1ek5 SYMMETRY-COMPLEX  Oligomeric file of type   DIMERIC
1ek6 ASU-COMPLEX  Oligomeric file of type   DIMERIC
1ek8 SYMMETRY-COMPLEX  Oligomeric file of type   DIMERIC
1ek9 ASU-COMPLEX  Oligomeric file of type   TRIMERIC
1eka SKIP-NOT-XRAY EXPDTA NMR
1ekb ASU-COMPLEX  Oligomeric file of type   TRIMERIC
1ekc SPLIT-ASU into   2 Oligomeric files of type   PENTAMERIC
1ekd SKIP-NOT-XRAY EXPDTA NMR
1eke SPLIT-ASU into   2 Oligomeric files of type COMPLEX
1ekf ASU-COMPLEX  Oligomeric file of type DIMERIC
1ekg SKIP WATER
1ekh SKIP-NOT-XRAY EXPDTA NMR
1eki SKIP-NOT-XRAY EXPDTA NMR
1ekj SPLIT-SYMMETRY into   2 Oligomeric files of type OCTAMERIC
1ekk SPLIT-SYMMETRY into   2 Oligomeric files of type   TRIMERIC
1ekl SKIP WATER
1ekm SPLIT-ASU into   2 Oligomeric files of type   DIMERIC
1eko SKIP WATER
1ekp ASU-COMPLEX  Oligomeric file of type DIMERIC
1ekq SPLIT-SYMMETRY into   2 Oligomeric files of type   TRIMERIC
1ekr SYMMETRY-COMPLEX  Oligomeric file of type   HEXAMERIC
1eks SYMMETRY-COMPLEX  Oligomeric file of type   HEXAMERIC
1ekt SKIP-NOT-XRAY EXPDTA NMR
1eku SPLIT-ASU into   2 Oligomeric files of type DIMERIC
1ekv ASU-COMPLEX  Oligomeric file of type DIMERIC
1ekw SKIP-NOT-XRAY EXPDTA NMR
1ekx ASU-COMPLEX  Oligomeric file of type TRIMERIC
1eky SKIP-NOT-XRAY EXPDTA NMR
1ekz SKIP-NOT-XRAY EXPDTA NMR
1el0 SKIP-NOT-XRAY EXPDTA NMR
1el1 SPLIT-ASU into   2 Oligomeric files of type   COMPLEX
1el2 SKIP-NOT-XRAY EXPDTA NMR
1el3 SKIP WATER
1el4 SYMMETRY-COMPLEX  Oligomeric file of type   DIMERIC
1el5 ASU-COMPLEX  Oligomeric file of type DIMERIC
1el6 ASU-COMPLEX  Oligomeric file of type TRIMERIC
1el7 ASU-COMPLEX  Oligomeric file of type   DIMERIC
1el8 ASU-COMPLEX  Oligomeric file of type   DIMERIC
1el9 ASU-COMPLEX  Oligomeric file of type   DIMERIC
1ela ASU-COMPLEX  Oligomeric file of type DIMERIC
1elb ASU-COMPLEX  Oligomeric file of type DIMERIC
1elc ASU-COMPLEX  Oligomeric file of type DIMERIC
1eld ASU-COMPLEX  Oligomeric file of type DIMERIC
1ele ASU-COMPLEX  Oligomeric file of type DIMERIC
1elf SKIP WATER
1elg SKIP WATER
1elh SKIP-NOT-XRAY EXPDTA NMR
1eli ASU-COMPLEX  Oligomeric file of type   DIMERIC
1elj SKIP WATER
1elk SPLIT-ASU into   2 Oligomeric files of type COMPLEX
1ell ASU-COMPLEX  Oligomeric file of type MONOMERIC
1elm ASU-COMPLEX  Oligomeric file of type MONOMERIC
1eln SKIP-NOT-XRAY EXPDTA NMR
1elo ASU-COMPLEX  Oligomeric file of type MONOMERIC
1elp ASU-COMPLEX  Oligomeric file of type   DIMERIC
1elq ASU-COMPLEX  Oligomeric file of type   DIMERIC
1elr ASU-COMPLEX  Oligomeric file of type DIMERIC
1els SYMMETRY-COMPLEX  Oligomeric file of type   DIMERIC
1elt SKIP WATER
1elu ASU-COMPLEX  Oligomeric file of type   TRIMERIC
1elv SKIP WATER
1elw SPLIT-ASU into   2 Oligomeric files of type DIMERIC
1elx ASU-COMPLEX  Oligomeric file of type DIMERIC
1ely ASU-COMPLEX  Oligomeric file of type   DIMERIC
1elz ASU-COMPLEX  Oligomeric file of type   DIMERIC
1em0 ASU-COMPLEX  Oligomeric file of type   TETRAMERIC
1em1 SYMMETRY-COMPLEX  Oligomeric file of type   TETRAMERIC
1em2 SYMMETRY-COMPLEX  Oligomeric file of type   DIMERIC
1em4 SKIP-NOT-XRAY EXPDTA THEORETICAL MODEL
1em6 ASU-COMPLEX  Oligomeric file of type   DIMERIC
1em7 SYMMETRY-COMPLEX  Oligomeric file of type DIMERIC
1em8 SPLIT-ASU into   2 Oligomeric files of type DIMERIC
1em9 SPLIT-ASU into   2 Oligomeric files of type   MONOMERIC
1ema SKIP WATER
1emb SKIP WATER
1emc SPLIT-SYMMETRY into   2 Oligomeric files of type   DIMERIC
1emd SYMMETRY-COMPLEX  Oligomeric file of type   DIMERIC
1eme SYMMETRY-COMPLEX  Oligomeric file of type   DIMERIC
1emf SYMMETRY-COMPLEX  Oligomeric file of type   DIMERIC
1emg SKIP WATER
1emh ASU-COMPLEX  Oligomeric file of type   TRIMERIC
1emi SPLIT-ASU into   2 Oligomeric files of type   COMPLEX
1emj ASU-COMPLEX  Oligomeric file of type   TRIMERIC
1emk SYMMETRY-COMPLEX  Oligomeric file of type   DIMERIC
1eml SYMMETRY-COMPLEX  Oligomeric file of type   DIMERIC
1emm SYMMETRY-COMPLEX  Oligomeric file of type   DIMERIC
1emn SKIP-NOT-XRAY EXPDTA NMR
1emo SKIP-NOT-XRAY EXPDTA NMR
1emq SKIP-NOT-XRAY EXPDTA NMR
1emr ASU-COMPLEX  Oligomeric file of type   MONOMERIC
1ems SYMMETRY-COMPLEX  Oligomeric file of type   TETRAMERIC
1emt ASU-COMPLEX  Oligomeric file of type   DIMERIC
1emu ASU-COMPLEX  Oligomeric file of type   DIMERIC
1emv ASU-COMPLEX  Oligomeric file of type   DIMERIC
1emw SKIP-NOT-XRAY EXPDTA NMR
1emx SKIP-NOT-XRAY EXPDTA NMR
1emy SKIP WATER
1emz SKIP-NOT-XRAY EXPDTA NMR
1en0 ASU-COMPLEX  Oligomeric file of type   DECAMERIC
1en1 SKIP-NOT-XRAY EXPDTA NMR
1en2 SKIP WATER
1en3 SYMMETRY-COMPLEX  Oligomeric file of type   DIMERIC
1en4 SPLIT-ASU into   2 Oligomeric files of type DIMERIC
1en5 SPLIT-ASU into   2 Oligomeric files of type DIMERIC
1en6 SPLIT-ASU into   2 Oligomeric files of type DIMERIC
1en7 ASU-COMPLEX  Oligomeric file of type DIMERIC
1en8 SYMMETRY-COMPLEX  Oligomeric file of type   DIMERIC
1en9 SYMMETRY-COMPLEX  Oligomeric file of type   DIMERIC
1ena SKIP WATER
1enc SKIP WATER
1ene SYMMETRY-COMPLEX  Oligomeric file of type   DIMERIC
1enf SYMMETRY-COMPLEX  Oligomeric file of type   TRIMERIC
1enh SKIP WATER
1eni SKIP WATER
1enj SKIP WATER
1enk SKIP WATER
1enm SKIP WATER
1enn ASU-COMPLEX  Oligomeric file of type DIMERIC
1eno SYMMETRY-COMPLEX  Oligomeric file of type   TETRAMERIC
1enp SYMMETRY-COMPLEX  Oligomeric file of type   TETRAMERIC
1enq ASU-COMPLEX  Oligomeric file of type   TETRAMERIC
1enr SYMMETRY-COMPLEX  Oligomeric file of type   TETRAMERIC
1ens SYMMETRY-COMPLEX  Oligomeric file of type   TETRAMERIC
1ent ASU-COMPLEX  Oligomeric file of type DIMERIC
1enu SYMMETRY-COMPLEX  Oligomeric file of type DIMERIC
1env SYMMETRY-COMPLEX  Oligomeric file of type   TRIMERIC
1enw SKIP-NOT-XRAY EXPDTA NMR
1enx SPLIT-ASU into   2 Oligomeric files of type COMPLEX
1eny SYMMETRY-COMPLEX  Oligomeric file of type TETRAMERIC
1enz SYMMETRY-COMPLEX  Oligomeric file of type TETRAMERIC
1eo0 SKIP-NOT-XRAY EXPDTA NMR
1eo1 SKIP-NOT-XRAY EXPDTA NMR
1eo2 SYMMETRY-COMPLEX  Oligomeric file of type   24MERIC
1eo3 ASU-COMPLEX  Oligomeric file of type TETRAMERIC
1eo4 ASU-COMPLEX  Oligomeric file of type TETRAMERIC
1eo5 SKIP WATER
1eo6 ASU-COMPLEX  Oligomeric file of type   DIMERIC
1eo7 SKIP WATER
1eo8 SYMMETRY-COMPLEX  Oligomeric file of type   DODECAMERIC
1eo9 SYMMETRY-COMPLEX  Oligomeric file of type   24MERIC
1eoa SYMMETRY-COMPLEX  Oligomeric file of type   24MERIC
1eob SYMMETRY-COMPLEX  Oligomeric file of type   24MERIC
1eoc SYMMETRY-COMPLEX  Oligomeric file of type   24MERIC
1eod SYMMETRY-COMPLEX  Oligomeric file of type TETRAMERIC
1eoe SYMMETRY-COMPLEX  Oligomeric file of type TETRAMERIC
1eof SYMMETRY-COMPLEX  Oligomeric file of type TETRAMERIC
1eog ASU-COMPLEX  Oligomeric file of type DIMERIC
1eoh SPLIT-ASU into   4 Oligomeric files of type   DIMERIC
1eoi SYMMETRY-COMPLEX  Oligomeric file of type HEXAMERIC
1eoj ASU-COMPLEX  Oligomeric file of type   DIMERIC
1eok SKIP WATER
1eol ASU-COMPLEX  Oligomeric file of type   DIMERIC
1eom SKIP WATER
1eon ASU-COMPLEX  Oligomeric file of type TETRAMERIC
1eoo ASU-COMPLEX  Oligomeric file of type TETRAMERIC
1eop ASU-COMPLEX  Oligomeric file of type TETRAMERIC
1eoq SKIP-NOT-XRAY EXPDTA NMR
1eor SKIP-NOT-XRAY EXPDTA NMR
1eos SPLIT-ASU into   2 Oligomeric files of type   MONOMERIC
1eot SKIP-NOT-XRAY EXPDTA NMR
1eou ASU-COMPLEX  Oligomeric file of type MONOMERIC
1eov SYMMETRY-COMPLEX  Oligomeric file of type   DIMERIC
1eow SKIP WATER
1eox SKIP-NOT-XRAY EXPDTA THEORETICAL MODEL
1eoy SKIP-NOT-XRAY EXPDTA THEORETICAL MODEL
1ep0 SYMMETRY-COMPLEX  Oligomeric file of type DIMERIC
1ep1 SYMMETRY-COMPLEX  Oligomeric file of type   TETRAMERIC
1ep2 SYMMETRY-COMPLEX  Oligomeric file of type   TETRAMERIC
1ep3 SYMMETRY-COMPLEX  Oligomeric file of type   TETRAMERIC
1ep4 ASU-COMPLEX  Oligomeric file of type   DIMERIC
1ep5 ASU-COMPLEX  Oligomeric file of type TRIMERIC
1ep6 SPLIT-ASU into   3 Oligomeric files of type MONOMERIC
1ep7 SPLIT-ASU into   2 Oligomeric files of type MONOMERIC
1ep8 SPLIT-ASU into   2 Oligomeric files of type MONOMERIC
1ep9 SYMMETRY-COMPLEX  Oligomeric file of type TRIMERIC
1epa ASU-COMPLEX  Oligomeric file of type   DIMERIC
1epb ASU-COMPLEX  Oligomeric file of type   DIMERIC
1epf SPLIT-ASU into   2 Oligomeric files of type   DIMERIC
1epg SKIP-NOT-XRAY EXPDTA NMR
1eph SKIP-NOT-XRAY EXPDTA NMR
1epi SKIP-NOT-XRAY EXPDTA NMR
1epj SKIP-NOT-XRAY EXPDTA NMR
1epl ASU-COMPLEX  Oligomeric file of type DIMERIC
1epm ASU-COMPLEX  Oligomeric file of type DIMERIC
1epn ASU-COMPLEX  Oligomeric file of type DIMERIC
1epo ASU-COMPLEX  Oligomeric file of type DIMERIC
1epp ASU-COMPLEX  Oligomeric file of type DIMERIC
1epq ASU-COMPLEX  Oligomeric file of type DIMERIC
1epr ASU-COMPLEX  Oligomeric file of type DIMERIC
1eps ASU-COMPLEX  Oligomeric file of type MONOMERIC
1ept ASU-COMPLEX  Oligomeric file of type   TRIMERIC
1epu SKIP WATER
1epv ASU-COMPLEX  Oligomeric file of type DIMERIC
1epw SKIP WATER
1epx ASU-COMPLEX  Oligomeric file of type TETRAMERIC
1epy SYMMETRY-COMPLEX  Oligomeric file of type   DIMERIC
1epz SYMMETRY-COMPLEX  Oligomeric file of type   DIMERIC
1eq0 SKIP-NOT-XRAY EXPDTA NMR
1eq1 SKIP-NOT-XRAY EXPDTA NMR
1eq2 SPLIT-ASU into   2 Oligomeric files of type   PENTAMERIC
1eq3 SKIP-NOT-XRAY EXPDTA NMR
1eq4 SKIP WATER
1eq5 SKIP WATER
1eq6 SKIP WATER
1eq7 SYMMETRY-COMPLEX  Oligomeric file of type   TRIMERIC
1eq8 SKIP-NOT-XRAY EXPDTA NMR
1eq9 ASU-COMPLEX  Oligomeric file of type   DIMERIC
1eqa SYMMETRY-COMPLEX  Oligomeric file of type DIMERIC
1eqb ASU-COMPLEX  Oligomeric file of type TETRAMERIC
1eqc SKIP WATER
1eqd SYMMETRY-COMPLEX  Oligomeric file of type   DIMERIC
1eqe SKIP WATER
1eqf SKIP WATER
1eqg ASU-COMPLEX  Oligomeric file of type DIMERIC
1eqh ASU-COMPLEX  Oligomeric file of type DIMERIC
1eqi SKIP-NOT-XRAY EXPDTA THEORETICAL MODEL
1eqj ASU-COMPLEX  Oligomeric file of type MONOMERIC
1eqk SKIP-NOT-XRAY EXPDTA NMR
1eqm ASU-COMPLEX  Oligomeric file of type MONOMERIC
1eqn SPLIT-ASU into   6 Oligomeric files of type   MONOMERIC
1eqo SYMMETRY-COMPLEX  Oligomeric file of type   DIMERIC
1eqp SKIP WATER
1eqq ASU-COMPLEX  Oligomeric file of type HEXAMERIC
1eqr SPLIT-ASU into   2 Oligomeric files of type   DIMERIC
1eqs SKIP WATER
1eqt ASU-COMPLEX  Oligomeric file of type   DIMERIC
1equ ASU-COMPLEX  Oligomeric file of type DIMERIC
1eqv ASU-COMPLEX  Oligomeric file of type MONOMERIC
1eqw SPLIT-ASU into   2 Oligomeric files of type   DIMERIC
1eqx SKIP-NOT-XRAY EXPDTA NMR
1eqy ASU-COMPLEX  Oligomeric file of type   DIMERIC
1eqz ASU-COMPLEX  Oligomeric file of type DECAMERIC
1er8 ASU-COMPLEX  Oligomeric file of type DIMERIC
1era SKIP-NOT-XRAY EXPDTA NMR
1erb SKIP WATER
1erc SKIP-NOT-XRAY EXPDTA NMR
1erd SKIP-NOT-XRAY EXPDTA NMR
1ere SPLIT-ASU into   3 Oligomeric files of type   DIMERIC
1erf SKIP-NOT-XRAY EXPDTA NMR
1erg SKIP-NOT-XRAY EXPDTA NMR
1erh SKIP-NOT-XRAY EXPDTA NMR
1eri SYMMETRY-COMPLEX  Oligomeric file of type TETRAMERIC
1erj SPLIT-ASU into   3 Oligomeric files of type   COMPLEX
1erk ASU-COMPLEX  Oligomeric file of type MONOMERIC
1erm SKIP WATER
1ern SPLIT-ASU into   2 Oligomeric files of type   DIMERIC
1ero SKIP WATER
1erp SKIP-NOT-XRAY EXPDTA NMR
1erq SKIP WATER
1err ASU-COMPLEX  Oligomeric file of type   DIMERIC
1ert SYMMETRY-COMPLEX  Oligomeric file of type   DIMERIC
1eru SYMMETRY-COMPLEX  Oligomeric file of type   DIMERIC
1erv SYMMETRY-COMPLEX  Oligomeric file of type   DIMERIC
1erw SYMMETRY-COMPLEX  Oligomeric file of type   DIMERIC
1erx SYMMETRY-COMPLEX  Oligomeric file of type DIMERIC
1ery SKIP-NOT-XRAY EXPDTA NMR
1erz SYMMETRY-COMPLEX  Oligomeric file of type TETRAMERIC
1es0 SYMMETRY-COMPLEX  Oligomeric file of type   TETRAMERIC
1es1 SYMMETRY-COMPLEX  Oligomeric file of type   DIMERIC
1es2 SKIP WATER
1es3 SKIP WATER
1es4 SKIP WATER
1es5 SKIP WATER
1es6 SYMMETRY-COMPLEX  Oligomeric file of type   DIMERIC
1es7 ASU-COMPLEX  Oligomeric file of type   TETRAMERIC
1es8 SYMMETRY-COMPLEX  Oligomeric file of type   DIMERIC
1es9 SYMMETRY-COMPLEX  Oligomeric file of type DIMERIC
1esa SKIP WATER
1esb SKIP WATER
1esc SYMMETRY-COMPLEX  Oligomeric file of type   DIMERIC
1esd SYMMETRY-COMPLEX  Oligomeric file of type DIMERIC
1ese SYMMETRY-COMPLEX  Oligomeric file of type DIMERIC
1esf SPLIT-ASU into   2 Oligomeric files of type   MONOMERIC
1esg ASU-COMPLEX  Oligomeric file of type TETRAMERIC
1esh SKIP-NOT-XRAY EXPDTA NMR
1esi SKIP WATER
1esj ASU-COMPLEX  Oligomeric file of type   TRIMERIC
1esk SKIP-NOT-XRAY EXPDTA NMR
1esl SKIP WATER
1esm SPLIT-ASU into   2 Oligomeric files of type DIMERIC
1esn SPLIT-ASU into   2 Oligomeric files of type   DIMERIC
1eso SKIP WATER
1esp SKIP WATER
1esq ASU-COMPLEX  Oligomeric file of type   TRIMERIC
1esr SYMMETRY-COMPLEX  Oligomeric file of type   DIMERIC
1ess SKIP-NOT-XRAY EXPDTA NMR
1est SKIP WATER
1esu SKIP WATER
1esv ASU-COMPLEX  Oligomeric file of type DIMERIC
1esw ASU-COMPLEX  Oligomeric file of type MONOMERIC
1esx SKIP-NOT-XRAY EXPDTA NMR
1esy SKIP-NOT-XRAY EXPDTA NMR
1esz SYMMETRY-COMPLEX  Oligomeric file of type TRIMERIC
1et0 SYMMETRY-COMPLEX  Oligomeric file of type   DIMERIC
1et1 SYMMETRY-COMPLEX  Oligomeric file of type   TETRAMERIC
1et2 SKIP-NOT-XRAY EXPDTA THEORETICAL MODEL
1et3 SKIP-NOT-XRAY EXPDTA THEORETICAL MODEL
1et4 SPLIT-SYMMETRY into   3 Oligomeric files of type   TETRAMERIC
1et5 SYMMETRY-COMPLEX  Oligomeric file of type   TRIMERIC
1et6 SPLIT-ASU into   2 Oligomeric files of type   MONOMERIC
1et7 SYMMETRY-COMPLEX  Oligomeric file of type   TRIMERIC
1et8 SYMMETRY-COMPLEX  Oligomeric file of type   TRIMERIC
1et9 SKIP WATER
1eta SYMMETRY-COMPLEX  Oligomeric file of type TETRAMERIC
1etb SYMMETRY-COMPLEX  Oligomeric file of type TETRAMERIC
1etc SKIP-NOT-XRAY EXPDTA NMR
1etd SKIP-NOT-XRAY EXPDTA NMR
1ete SPLIT-ASU into   2 Oligomeric files of type   DIMERIC
1etf SKIP-NOT-XRAY EXPDTA NMR
1etg SKIP-NOT-XRAY EXPDTA NMR
1eth SPLIT-SYMMETRY into   2 Oligomeric files of type   HEXAMERIC
1etj SPLIT-ASU into   4 Oligomeric files of type   COMPLEX
1etk ASU-COMPLEX  Oligomeric file of type   DIMERIC
1etl ASU-COMPLEX  Oligomeric file of type MONOMERIC
1etm ASU-COMPLEX  Oligomeric file of type MONOMERIC
1etn ASU-COMPLEX  Oligomeric file of type MONOMERIC
1eto ASU-COMPLEX  Oligomeric file of type   DIMERIC
1etp SPLIT-ASU into   2 Oligomeric files of type   COMPLEX
1etq SPLIT-ASU into   2 Oligomeric files of type   DIMERIC
1etr ASU-COMPLEX  Oligomeric file of type TRIMERIC
1ets ASU-COMPLEX  Oligomeric file of type TRIMERIC
1ett ASU-COMPLEX  Oligomeric file of type TRIMERIC
1etu ASU-COMPLEX  Oligomeric file of type MONOMERIC
1etv ASU-COMPLEX  Oligomeric file of type   DIMERIC
1etw ASU-COMPLEX  Oligomeric file of type   DIMERIC
1etx ASU-COMPLEX  Oligomeric file of type DIMERIC
1ety ASU-COMPLEX  Oligomeric file of type   DIMERIC
1etz SPLIT-ASU into   2 Oligomeric files of type   DIMERIC
1eu0 SKIP-NOT-XRAY EXPDTA THEORETICAL MODEL
1eu1 ASU-COMPLEX  Oligomeric file of type MONOMERIC
1eu2 SKIP-NOT-XRAY EXPDTA NMR
1eu3 ASU-COMPLEX  Oligomeric file of type   DIMERIC
1eu4 SKIP WATER
1eu5 SYMMETRY-COMPLEX  Oligomeric file of type TRIMERIC
1eu6 SKIP-NOT-XRAY EXPDTA NMR
1eu8 SKIP WATER
1eua ASU-COMPLEX  Oligomeric file of type TRIMERIC
1eub SKIP-NOT-XRAY EXPDTA NMR
1euc ASU-COMPLEX  Oligomeric file of type   DIMERIC
1eud ASU-COMPLEX  Oligomeric file of type   DIMERIC
1eue SPLIT-ASU into   2 Oligomeric files of type   MONOMERIC
1euf SYMMETRY-COMPLEX  Oligomeric file of type DIMERIC
1eug ASU-COMPLEX  Oligomeric file of type MONOMERIC
1euh ASU-COMPLEX  Oligomeric file of type   TETRAMERIC
1eui ASU-COMPLEX  Oligomeric file of type   TETRAMERIC
1euj ASU-COMPLEX  Oligomeric file of type   DIMERIC
1eul ASU-COMPLEX  Oligomeric file of type MONOMERIC
1eum SYMMETRY-COMPLEX  Oligomeric file of type 24MERIC
1eun ASU-COMPLEX  Oligomeric file of type TRIMERIC
1euo SKIP WATER
1eup SKIP WATER
1euq ASU-COMPLEX  Oligomeric file of type   DIMERIC
1eur SKIP WATER
1eus SKIP WATER
1eut ASU-COMPLEX  Oligomeric file of type MONOMERIC
1euu ASU-COMPLEX  Oligomeric file of type MONOMERIC
1euv SYMMETRY-COMPLEX  Oligomeric file of type   TETRAMERIC
1euw SYMMETRY-COMPLEX  Oligomeric file of type TRIMERIC
1eux SKIP-NOT-XRAY EXPDTA THEORETICAL MODEL
1euy ASU-COMPLEX  Oligomeric file of type   DIMERIC
1euz ASU-COMPLEX  Oligomeric file of type HEXAMERIC
1ev0 SKIP-NOT-XRAY EXPDTA NMR
1ev1 VIRUS-COMPLEX
1ev2 SPLIT-ASU into   2 Oligomeric files of type TETRAMERIC
1ev3 SYMMETRY-COMPLEX  Oligomeric file of type DODECAMERIC
1ev4 SYMMETRY-COMPLEX  Oligomeric file of type TETRAMERIC
1ev5 SYMMETRY-COMPLEX  Oligomeric file of type   DIMERIC
1ev6 ASU-COMPLEX  Oligomeric file of type DODECAMERIC
1ev7 ASU-COMPLEX  Oligomeric file of type   DIMERIC
1ev8 SYMMETRY-COMPLEX  Oligomeric file of type   DIMERIC
1ev9 SYMMETRY-COMPLEX  Oligomeric file of type   TETRAMERIC
1eva SKIP-NOT-XRAY EXPDTA NMR
1evb SKIP-NOT-XRAY EXPDTA NMR
1evc SKIP-NOT-XRAY EXPDTA NMR
1evd SKIP-NOT-XRAY EXPDTA NMR
1eve SKIP WATER
1evf SYMMETRY-COMPLEX  Oligomeric file of type   DIMERIC
1evg SYMMETRY-COMPLEX  Oligomeric file of type   DIMERIC
1evh SYMMETRY-COMPLEX  Oligomeric file of type TETRAMERIC
1evi ASU-COMPLEX  Oligomeric file of type   DIMERIC
1evj SPLIT-ASU into   2 Oligomeric files of type   DIMERIC
1evk ASU-COMPLEX  Oligomeric file of type   TRIMERIC
1evl SPLIT-ASU into   2 Oligomeric files of type   DIMERIC
1evm SKIP-NOT-XRAY EXPDTA NMR
1evn SKIP-NOT-XRAY EXPDTA NMR
1evo SKIP-NOT-XRAY EXPDTA NMR
1evp ASU-COMPLEX  Oligomeric file of type   DIMERIC
1evq SKIP WATER
1evr ASU-COMPLEX  Oligomeric file of type DODECAMERIC
1evs SKIP WATER
1evt ASU-COMPLEX  Oligomeric file of type TETRAMERIC
1evu ASU-COMPLEX  Oligomeric file of type   DIMERIC
1evv SKIP WATER
1evw SPLIT-ASU into   2 Oligomeric files of type HEXAMERIC
1evx SYMMETRY-COMPLEX  Oligomeric file of type TETRAMERIC
1evy SYMMETRY-COMPLEX  Oligomeric file of type DIMERIC
1evz SYMMETRY-COMPLEX  Oligomeric file of type DIMERIC
1ew0 SYMMETRY-COMPLEX  Oligomeric file of type DIMERIC
1ew1 SKIP-NOT-XRAY EXPDTA NMR
1ew2 SYMMETRY-COMPLEX  Oligomeric file of type DIMERIC
1ew3 SYMMETRY-COMPLEX  Oligomeric file of type   DIMERIC
1ew4 SKIP WATER
1ew6 SPLIT-ASU into   2 Oligomeric files of type   MONOMERIC
1ew7 SKIP-NOT-XRAY EXPDTA THEORETICAL MODEL
1ew8 ASU-COMPLEX  Oligomeric file of type DIMERIC
1ew9 ASU-COMPLEX  Oligomeric file of type DIMERIC
1ewa ASU-COMPLEX  Oligomeric file of type DIMERIC
1ewc SYMMETRY-COMPLEX  Oligomeric file of type   TRIMERIC
1ewd ASU-COMPLEX  Oligomeric file of type TETRAMERIC
1ewe ASU-COMPLEX  Oligomeric file of type TETRAMERIC
1ewf SKIP WATER
1ewg ASU-COMPLEX  Oligomeric file of type TETRAMERIC
1ewh SPLIT-ASU into   3 Oligomeric files of type   MONOMERIC
1ewi SKIP-NOT-XRAY EXPDTA NMR
1ewj SPLIT-ASU into   4 Oligomeric files of type   DIMERIC
1ewk ASU-COMPLEX  Oligomeric file of type   DIMERIC
1ewl ASU-COMPLEX  Oligomeric file of type MONOMERIC
1ewm ASU-COMPLEX  Oligomeric file of type MONOMERIC
1ewn ASU-COMPLEX  Oligomeric file of type   TRIMERIC
1ewo ASU-COMPLEX  Oligomeric file of type MONOMERIC
1ewp ASU-COMPLEX  Oligomeric file of type   DIMERIC
1ewq ASU-COMPLEX  Oligomeric file of type   TETRAMERIC
1ewr ASU-COMPLEX  Oligomeric file of type   DIMERIC
1ews SKIP-NOT-XRAY EXPDTA NMR
1ewt SPLIT-ASU into   2 Oligomeric files of type   COMPLEX
1ewu SKIP-NOT-XRAY EXPDTA THEORETICAL MODEL
1ewv SPLIT-ASU into   2 Oligomeric files of type   COMPLEX
1eww SKIP-NOT-XRAY EXPDTA NMR
1ewx SKIP WATER
1ewy ASU-COMPLEX  Oligomeric file of type TRIMERIC
1ewz SPLIT-ASU into   2 Oligomeric files of type   DIMERIC
1ex0 ASU-COMPLEX  Oligomeric file of type DIMERIC
1ex1 SKIP WATER
1ex2 ASU-COMPLEX  Oligomeric file of type DIMERIC
1ex3 SKIP WATER
1ex4 SYMMETRY-COMPLEX  Oligomeric file of type DODECAMERIC
1ex5 ASU-COMPLEX  Oligomeric file of type TETRAMERIC
1ex6 ASU-COMPLEX  Oligomeric file of type DIMERIC
1ex7 ASU-COMPLEX  Oligomeric file of type MONOMERIC
1ex8 ASU-COMPLEX  Oligomeric file of type MONOMERIC
1ex9 SKIP WATER
1exa SKIP WATER
1exb SYMMETRY-COMPLEX  Oligomeric file of type OCTAMERIC
1exc ASU-COMPLEX  Oligomeric file of type DIMERIC
1exd ASU-COMPLEX  Oligomeric file of type TRIMERIC
1exe SKIP-NOT-XRAY EXPDTA NMR
1exf ASU-COMPLEX  Oligomeric file of type DIMERIC
1exg SKIP-NOT-XRAY EXPDTA NMR
1exh SKIP-NOT-XRAY EXPDTA NMR
1exi SYMMETRY-COMPLEX  Oligomeric file of type TETRAMERIC
1exj SYMMETRY-COMPLEX  Oligomeric file of type TETRAMERIC
1exk SKIP-NOT-XRAY EXPDTA NMR
1exl SKIP-NOT-XRAY EXPDTA NMR
1exm SKIP WATER
1exn SPLIT-ASU into   2 Oligomeric files of type COMPLEX
1exp SKIP WATER
1exq ASU-COMPLEX  Oligomeric file of type DIMERIC
1exr SKIP WATER
1exs SYMMETRY-COMPLEX  Oligomeric file of type DIMERIC
1ext ASU-COMPLEX  Oligomeric file of type DIMERIC
1exu ASU-COMPLEX  Oligomeric file of type DIMERIC
1exv ASU-COMPLEX  Oligomeric file of type DIMERIC
1exw SYMMETRY-COMPLEX  Oligomeric file of type DIMERIC
1exx SYMMETRY-COMPLEX  Oligomeric file of type DIMERIC
1exy SKIP-NOT-XRAY EXPDTA NMR
1exz ASU-COMPLEX  Oligomeric file of type TETRAMERIC
1ey0 SKIP WATER
1ey1 SKIP-NOT-XRAY EXPDTA NMR
1ey2 SYMMETRY-COMPLEX  Oligomeric file of type   HEXAMERIC
1ey3 ASU-COMPLEX  Oligomeric file of type HEXAMERIC
1ey4 SKIP WATER
1ey5 SKIP WATER
1ey6 SKIP WATER
1ey7 SKIP WATER
1ey8 SKIP WATER
1ey9 SKIP WATER
1eya SKIP WATER
1eyb SYMMETRY-COMPLEX  Oligomeric file of type   HEXAMERIC
1eyc SKIP WATER
1eyd SKIP WATER
1eye SYMMETRY-COMPLEX  Oligomeric file of type   DIMERIC
1eyf SKIP-NOT-XRAY EXPDTA NMR
1eyg SPLIT-ASU into   3 Oligomeric files of type TRIMERIC
1eyh SYMMETRY-COMPLEX  Oligomeric file of type   DIMERIC
1eyi SYMMETRY-COMPLEX  Oligomeric file of type   TETRAMERIC
1eyj SYMMETRY-COMPLEX  Oligomeric file of type   TETRAMERIC
1eyk SYMMETRY-COMPLEX  Oligomeric file of type   TETRAMERIC
1eyl ASU-COMPLEX  Oligomeric file of type MONOMERIC
1eym ASU-COMPLEX  Oligomeric file of type   DIMERIC
1eyn SKIP WATER
1eyo SKIP-NOT-XRAY EXPDTA NMR
1eyp ASU-COMPLEX  Oligomeric file of type   DIMERIC
1eyq SYMMETRY-COMPLEX  Oligomeric file of type   TETRAMERIC
1eyr ASU-COMPLEX  Oligomeric file of type DIMERIC
1eys ASU-COMPLEX  Oligomeric file of type   TETRAMERIC
1eyt SKIP WATER
1eyu ASU-COMPLEX  Oligomeric file of type TETRAMERIC
1eyv ASU-COMPLEX  Oligomeric file of type DIMERIC
1eyw SYMMETRY-COMPLEX  Oligomeric file of type   DIMERIC
1eyx SYMMETRY-COMPLEX  Oligomeric file of type OCTADECAMERIC
1eyy SPLIT-ASU into   2 Oligomeric files of type   DIMERIC
1eyz ASU-COMPLEX  Oligomeric file of type   DIMERIC
1ez0 SPLIT-ASU into   2 Oligomeric files of type   DIMERIC
1ez1 ASU-COMPLEX  Oligomeric file of type   DIMERIC
1ez2 ASU-COMPLEX  Oligomeric file of type   DIMERIC
1ez3 SYMMETRY-COMPLEX  Oligomeric file of type   TETRAMERIC
1ez4 ASU-COMPLEX  Oligomeric file of type TETRAMERIC
1ez5 SKIP-NOT-XRAY EXPDTA THEORETICAL MODEL
1ez6 SKIP WATER
1ez8 SKIP WATER
1ez9 SPLIT-ASU into   2 Oligomeric files of type MONOMERIC
1eza SKIP-NOT-XRAY EXPDTA NMR
1ezb SKIP-NOT-XRAY EXPDTA NMR
1ezc SKIP-NOT-XRAY EXPDTA NMR
1ezd SKIP-NOT-XRAY EXPDTA NMR
1eze SKIP-NOT-XRAY EXPDTA NMR
1ezf ASU-COMPLEX  Oligomeric file of type   TRIMERIC
1ezg ASU-COMPLEX  Oligomeric file of type   DIMERIC
1ezh SKIP-NOT-XRAY EXPDTA THEORETICAL MODEL
1ezi ASU-COMPLEX  Oligomeric file of type DIMERIC
1ezj SYMMETRY-COMPLEX  Oligomeric file of type   TETRAMERIC
1ezk SKIP WATER
1ezl SPLIT-ASU into   2 Oligomeric files of type   DIMERIC
1ezm SKIP WATER
1ezn SKIP-NOT-XRAY EXPDTA NMR
1ezo SKIP-NOT-XRAY EXPDTA NMR
1ezp SKIP-NOT-XRAY EXPDTA NMR
1ezq ASU-COMPLEX  Oligomeric file of type   DIMERIC
1ezr ASU-COMPLEX  Oligomeric file of type   TETRAMERIC
1ezs ASU-COMPLEX  Oligomeric file of type   TETRAMERIC
1ezt SKIP-NOT-XRAY EXPDTA NMR
1ezu ASU-COMPLEX  Oligomeric file of type   TETRAMERIC
1ezv SYMMETRY-COMPLEX  Oligomeric file of type 22MERIC
1ezw SYMMETRY-COMPLEX  Oligomeric file of type   TETRAMERIC
1ezx ASU-COMPLEX  Oligomeric file of type TRIMERIC
1ezy SKIP-NOT-XRAY EXPDTA NMR
1ezz SYMMETRY-COMPLEX  Oligomeric file of type   DODECAMERIC
1f00 ASU-COMPLEX  Oligomeric file of type MONOMERIC
1f02 SYMMETRY-COMPLEX  Oligomeric file of type   TETRAMERIC
1f03 SKIP-NOT-XRAY EXPDTA NMR
1f04 SKIP-NOT-XRAY EXPDTA NMR
1f05 ASU-COMPLEX  Oligomeric file of type   DIMERIC
1f06 ASU-COMPLEX  Oligomeric file of type DIMERIC
1f07 SPLIT-ASU into   2 Oligomeric files of type   DIMERIC
1f08 ASU-COMPLEX  Oligomeric file of type DIMERIC
1f09 SKIP WATER
1f0a SKIP-NOT-XRAY EXPDTA NMR
1f0b SKIP WATER
1f0c ASU-COMPLEX  Oligomeric file of type   DIMERIC
1f0d SKIP-NOT-XRAY EXPDTA NMR
1f0e SKIP-NOT-XRAY EXPDTA NMR
1f0f SKIP-NOT-XRAY EXPDTA NMR
1f0g SKIP-NOT-XRAY EXPDTA NMR
1f0h SKIP-NOT-XRAY EXPDTA NMR
1f0i ASU-COMPLEX  Oligomeric file of type MONOMERIC
1f0j SPLIT-SYMMETRY into   2 Oligomeric files of type   DIMERIC
1f0k ASU-COMPLEX  Oligomeric file of type   DIMERIC
1f0l SPLIT-ASU into   2 Oligomeric files of type MONOMERIC
1f0m SYMMETRY-COMPLEX  Oligomeric file of type   DIMERIC
1f0n ASU-COMPLEX  Oligomeric file of type MONOMERIC
1f0o ASU-COMPLEX  Oligomeric file of type TETRAMERIC
1f0p ASU-COMPLEX  Oligomeric file of type MONOMERIC
1f0q SYMMETRY-COMPLEX  Oligomeric file of type DIMERIC
1f0r ASU-COMPLEX  Oligomeric file of type   DIMERIC
1f0s ASU-COMPLEX  Oligomeric file of type   DIMERIC
1f0t SKIP WATER
1f0u SKIP WATER
1f0v SPLIT-ASU into   2 Oligomeric files of type DIMERIC
1f0w SKIP WATER
1f0x SPLIT-ASU into   2 Oligomeric files of type COMPLEX
1f0y ASU-COMPLEX  Oligomeric file of type   DIMERIC
1f0z SKIP-NOT-XRAY EXPDTA NMR
1f10 SKIP WATER
1f11 SPLIT-ASU into   2 Oligomeric files of type DIMERIC
1f12 ASU-COMPLEX  Oligomeric file of type   DIMERIC
1f13 ASU-COMPLEX  Oligomeric file of type   DIMERIC
1f14 ASU-COMPLEX  Oligomeric file of type   DIMERIC
1f15 VIRUS-COMPLEX
1f16 SKIP-NOT-XRAY EXPDTA NMR
1f17 ASU-COMPLEX  Oligomeric file of type   DIMERIC
1f18 SYMMETRY-COMPLEX  Oligomeric file of type DIMERIC
1f1a SYMMETRY-COMPLEX  Oligomeric file of type DIMERIC
1f1b SYMMETRY-COMPLEX  Oligomeric file of type   DODECAMERIC
1f1c SPLIT-ASU into   2 Oligomeric files of type MONOMERIC
1f1d SYMMETRY-COMPLEX  Oligomeric file of type DIMERIC
1f1e SYMMETRY-COMPLEX  Oligomeric file of type DIMERIC
1f1f ASU-COMPLEX  Oligomeric file of type MONOMERIC
1f1g SPLIT-ASU into   3 Oligomeric files of type DIMERIC
1f1h ASU-COMPLEX  Oligomeric file of type DODECAMERIC
1f1i SKIP-NOT-XRAY EXPDTA THEORETICAL MODEL
1f1j ASU-COMPLEX  Oligomeric file of type TETRAMERIC
1f1k SKIP-NOT-XRAY EXPDTA THEORETICAL MODEL
1f1l SKIP-NOT-XRAY EXPDTA THEORETICAL MODEL
1f1m SPLIT-ASU into   2 Oligomeric files of type   DIMERIC
1f1n SKIP-NOT-XRAY EXPDTA THEORETICAL MODEL
1f1o ASU-COMPLEX  Oligomeric file of type MONOMERIC
1f1p SKIP-NOT-XRAY EXPDTA THEORETICAL MODEL
1f1r SYMMETRY-COMPLEX  Oligomeric file of type TETRAMERIC
1f1s ASU-COMPLEX  Oligomeric file of type MONOMERIC
1f1t SKIP WATER
1f1u SYMMETRY-COMPLEX  Oligomeric file of type TETRAMERIC
1f1v SYMMETRY-COMPLEX  Oligomeric file of type TETRAMERIC
1f1w SYMMETRY-COMPLEX  Oligomeric file of type TETRAMERIC
1f1x ASU-COMPLEX  Oligomeric file of type TETRAMERIC
1f1y SYMMETRY-COMPLEX  Oligomeric file of type TETRAMERIC
1f1z SPLIT-ASU into   2 Oligomeric files of type COMPLEX
1f20 ASU-COMPLEX  Oligomeric file of type MONOMERIC
1f21 SKIP WATER
1f22 SKIP-NOT-XRAY EXPDTA NMR
1f23 SPLIT-ASU into   2 Oligomeric files of type TRIMERIC
1f24 ASU-COMPLEX  Oligomeric file of type MONOMERIC
1f25 ASU-COMPLEX  Oligomeric file of type MONOMERIC
1f26 ASU-COMPLEX  Oligomeric file of type MONOMERIC
1f27 ASU-COMPLEX  Oligomeric file of type   DIMERIC
1f28 SPLIT-ASU into   2 Oligomeric files of type DIMERIC
1f29 SPLIT-ASU into   3 Oligomeric files of type   COMPLEX
1f2a SKIP WATER
1f2b SKIP WATER
1f2c SKIP WATER
1f2d SYMMETRY-COMPLEX  Oligomeric file of type   OCTAMERIC
1f2e ASU-COMPLEX  Oligomeric file of type   TETRAMERIC
1f2f SKIP WATER
1f2g SKIP-NOT-XRAY EXPDTA NMR
1f2h SKIP-NOT-XRAY EXPDTA NMR
1f2i SPLIT-ASU into   3 Oligomeric files of type TETRAMERIC
1f2j SYMMETRY-COMPLEX  Oligomeric file of type   TETRAMERIC
1f2k SYMMETRY-COMPLEX  Oligomeric file of type   TETRAMERIC
1f2l SYMMETRY-COMPLEX  Oligomeric file of type   OCTAMERIC
1f2m ASU-COMPLEX  Oligomeric file of type MONOMERIC
1f2n VIRUS-COMPLEX
1f2o ASU-COMPLEX  Oligomeric file of type MONOMERIC
1f2p ASU-COMPLEX  Oligomeric file of type MONOMERIC
1f2q SKIP WATER
1f2r SKIP-NOT-XRAY EXPDTA NMR
1f2s ASU-COMPLEX  Oligomeric file of type   DIMERIC
1f2t ASU-COMPLEX  Oligomeric file of type   DIMERIC
1f2u ASU-COMPLEX  Oligomeric file of type TETRAMERIC
1f2v SYMMETRY-COMPLEX  Oligomeric file of type DIMERIC
1f2w SKIP WATER
1f2x ASU-COMPLEX  Oligomeric file of type DIMERIC
1f2y ASU-COMPLEX  Oligomeric file of type MONOMERIC
1f2z ASU-COMPLEX  Oligomeric file of type MONOMERIC
1f30 SPLIT-SYMMETRY into   2 Oligomeric files of type DODECAMERIC
1f31 SKIP WATER
1f32 SKIP WATER
1f33 SPLIT-SYMMETRY into   2 Oligomeric files of type DODECAMERIC
1f34 ASU-COMPLEX  Oligomeric file of type DIMERIC
1f35 SPLIT-ASU into   3 Oligomeric files of type MONOMERIC
1f36 ASU-COMPLEX  Oligomeric file of type   DIMERIC
1f37 SYMMETRY-COMPLEX  Oligomeric file of type   TETRAMERIC
1f38 ASU-COMPLEX  Oligomeric file of type TETRAMERIC
1f39 SYMMETRY-COMPLEX  Oligomeric file of type   NONAMERIC
1f3a ASU-COMPLEX  Oligomeric file of type   DIMERIC
1f3b ASU-COMPLEX  Oligomeric file of type   DIMERIC
1f3c SKIP-NOT-XRAY EXPDTA NMR
1f3d SPLIT-ASU into   2 Oligomeric files of type   DIMERIC
1f3e SYMMETRY-COMPLEX  Oligomeric file of type DIMERIC
1f3f SYMMETRY-COMPLEX  Oligomeric file of type   HEXAMERIC
1f3g SYMMETRY-COMPLEX  Oligomeric file of type   TRIMERIC
1f3h ASU-COMPLEX  Oligomeric file of type DIMERIC
1f3i SYMMETRY-COMPLEX  Oligomeric file of type HEXAMERIC
1f3j SPLIT-ASU into   2 Oligomeric files of type   TRIMERIC
1f3k SKIP-NOT-XRAY EXPDTA NMR
1f3l SYMMETRY-COMPLEX  Oligomeric file of type   DIMERIC
1f3m ASU-COMPLEX  Oligomeric file of type   TETRAMERIC
1f3o SYMMETRY-COMPLEX  Oligomeric file of type DIMERIC
1f3p SYMMETRY-COMPLEX  Oligomeric file of type DIMERIC
1f3q SKIP-NOT-XRAY EXPDTA THEORETICAL MODEL
1f3r SKIP-NOT-XRAY EXPDTA NMR
1f3s SKIP-NOT-XRAY EXPDTA NMR
1f3t SPLIT-ASU into   2 Oligomeric files of type DIMERIC
1f3u SPLIT-ASU into   4 Oligomeric files of type DIMERIC
1f3v SYMMETRY-COMPLEX  Oligomeric file of type   HEXAMERIC
1f3w SPLIT-ASU into   2 Oligomeric files of type TETRAMERIC
1f3x SPLIT-ASU into   2 Oligomeric files of type TETRAMERIC
1f3y SKIP-NOT-XRAY EXPDTA NMR
1f3z SYMMETRY-COMPLEX  Oligomeric file of type   DIMERIC
1f40 SKIP-NOT-XRAY EXPDTA NMR
1f41 SYMMETRY-COMPLEX  Oligomeric file of type   TETRAMERIC
1f42 ASU-COMPLEX  Oligomeric file of type MONOMERIC
1f43 SKIP-NOT-XRAY EXPDTA NMR
1f44 SYMMETRY-COMPLEX  Oligomeric file of type NONAMERIC
1f45 SYMMETRY-COMPLEX  Oligomeric file of type TETRAMERIC
1f46 ASU-COMPLEX  Oligomeric file of type DIMERIC
1f47 ASU-COMPLEX  Oligomeric file of type DIMERIC
1f48 SKIP WATER
1f49 SPLIT-ASU into   2 Oligomeric files of type TETRAMERIC
1f4a ASU-COMPLEX  Oligomeric file of type   DIMERIC
1f4b SYMMETRY-COMPLEX  Oligomeric file of type   DIMERIC
1f4c ASU-COMPLEX  Oligomeric file of type   DIMERIC
1f4d ASU-COMPLEX  Oligomeric file of type   DIMERIC
1f4e SYMMETRY-COMPLEX  Oligomeric file of type   DIMERIC
1f4f ASU-COMPLEX  Oligomeric file of type   DIMERIC
1f4g ASU-COMPLEX  Oligomeric file of type   DIMERIC
1f4h ASU-COMPLEX  Oligomeric file of type   DIMERIC
1f4i SKIP-NOT-XRAY EXPDTA NMR
1f4j ASU-COMPLEX  Oligomeric file of type   TETRAMERIC
1f4k ASU-COMPLEX  Oligomeric file of type TETRAMERIC
1f4l ASU-COMPLEX  Oligomeric file of type MONOMERIC
1f4m SPLIT-ASU into   3 Oligomeric files of type   DIMERIC
1f4n SYMMETRY-COMPLEX  Oligomeric file of type   TETRAMERIC
1f4o ASU-COMPLEX  Oligomeric file of type   DIMERIC
1f4p ASU-COMPLEX  Oligomeric file of type MONOMERIC
1f4q ASU-COMPLEX  Oligomeric file of type   DIMERIC
1f4r ASU-COMPLEX  Oligomeric file of type   TRIMERIC
1f4s SKIP-NOT-XRAY EXPDTA NMR
1f4t SPLIT-ASU into   2 Oligomeric files of type   COMPLEX
1f4u SPLIT-ASU into   2 Oligomeric files of type   COMPLEX
1f4v SYMMETRY-COMPLEX  Oligomeric file of type DODECAMERIC
1f4w ASU-COMPLEX  Oligomeric file of type   DIMERIC
1f4x ASU-COMPLEX  Oligomeric file of type DIMERIC
1f4y ASU-COMPLEX  Oligomeric file of type   DIMERIC
1f4z SYMMETRY-COMPLEX  Oligomeric file of type TRIMERIC
1f50 SYMMETRY-COMPLEX  Oligomeric file of type   TRIMERIC
1f51 SPLIT-ASU into   2 Oligomeric files of type TETRAMERIC
1f52 ASU-COMPLEX  Oligomeric file of type DODECAMERIC
1f53 SKIP-NOT-XRAY EXPDTA NMR
1f54 SKIP-NOT-XRAY EXPDTA NMR
1f55 SKIP-NOT-XRAY EXPDTA NMR
1f56 SPLIT-ASU into   3 Oligomeric files of type   MONOMERIC
1f57 SKIP WATER
1f58 ASU-COMPLEX  Oligomeric file of type TRIMERIC
1f59 SPLIT-ASU into   2 Oligomeric files of type   DIMERIC
1f5a SKIP WATER
1f5b ASU-COMPLEX  Oligomeric file of type MONOMERIC
1f5c ASU-COMPLEX  Oligomeric file of type MONOMERIC
1f5d ASU-COMPLEX  Oligomeric file of type   DIMERIC
1f5e SKIP-NOT-XRAY EXPDTA NMR
1f5f SYMMETRY-COMPLEX  Oligomeric file of type   HEXAMERIC
1f5g SKIP-NOT-XRAY EXPDTA NMR
1f5h SKIP-NOT-XRAY EXPDTA NMR
1f5i SPLIT-SYMMETRY into   2 Oligomeric files of type DIMERIC
1f5j SPLIT-ASU into   2 Oligomeric files of type   COMPLEX
1f5k ASU-COMPLEX  Oligomeric file of type MONOMERIC
1f5l ASU-COMPLEX  Oligomeric file of type MONOMERIC
1f5m ASU-COMPLEX  Oligomeric file of type   DIMERIC
1f5n SKIP WATER
1f5o SPLIT-ASU into   3 Oligomeric files of type DIMERIC
1f5p SPLIT-ASU into   3 Oligomeric files of type DIMERIC
1f5q SPLIT-ASU into   2 Oligomeric files of type   DIMERIC
1f5r SYMMETRY-COMPLEX  Oligomeric file of type TETRAMERIC
1f5s SPLIT-ASU into   2 Oligomeric files of type MONOMERIC
1f5t ASU-COMPLEX  Oligomeric file of type HEXAMERIC
1f5u SKIP-NOT-XRAY EXPDTA NMR
1f5v ASU-COMPLEX  Oligomeric file of type   DIMERIC
1f5w ASU-COMPLEX  Oligomeric file of type   DIMERIC
1f5x SKIP-NOT-XRAY EXPDTA NMR
1f5y SKIP-NOT-XRAY EXPDTA NMR
1f5z ASU-COMPLEX  Oligomeric file of type   TETRAMERIC
1f60 ASU-COMPLEX  Oligomeric file of type   DIMERIC
1f61 SYMMETRY-COMPLEX  Oligomeric file of type TETRAMERIC
1f62 SKIP-NOT-XRAY EXPDTA NMR
1f63 SYMMETRY-COMPLEX  Oligomeric file of type   HEXAMERIC
1f64 SKIP-NOT-XRAY EXPDTA THEORETICAL MODEL
1f65 SYMMETRY-COMPLEX  Oligomeric file of type   TRIMERIC
1f66 ASU-COMPLEX  Oligomeric file of type DECAMERIC
1f67 SKIP-NOT-XRAY EXPDTA THEORETICAL MODEL
1f68 SKIP-NOT-XRAY EXPDTA NMR
1f69 SYMMETRY-COMPLEX  Oligomeric file of type   TETRAMERIC
1f6a SYMMETRY-COMPLEX  Oligomeric file of type NONAMERIC
1f6b ASU-COMPLEX  Oligomeric file of type DIMERIC
1f6c SPLIT-SYMMETRY into   3 Oligomeric files of type   DIMERIC
1f6d SPLIT-ASU into   2 Oligomeric files of type   DIMERIC
1f6e SPLIT-ASU into   3 Oligomeric files of type   DIMERIC
1f6f SYMMETRY-COMPLEX  Oligomeric file of type HEXAMERIC
1f6g SKIP-NOT-XRAY EXPDTA NMR
1f6h SKIP WATER
1f6i ASU-COMPLEX  Oligomeric file of type   DIMERIC
1f6j ASU-COMPLEX  Oligomeric file of type   DIMERIC
1f6k SYMMETRY-COMPLEX  Oligomeric file of type   TETRAMERIC
1f6l SYMMETRY-COMPLEX  Oligomeric file of type DIMERIC
1f6m SPLIT-SYMMETRY into   2 Oligomeric files of type   OCTAMERIC
1f6n ASU-COMPLEX  Oligomeric file of type TRIMERIC
1f6o ASU-COMPLEX  Oligomeric file of type   TRIMERIC
1f6p ASU-COMPLEX  Oligomeric file of type   TETRAMERIC
1f6r ASU-COMPLEX  Oligomeric file of type   HEXAMERIC
1f6s SPLIT-ASU into   6 Oligomeric files of type   MONOMERIC
1f6t SYMMETRY-COMPLEX  Oligomeric file of type   HEXAMERIC
1f6u SKIP-NOT-XRAY EXPDTA NMR
1f6v SKIP-NOT-XRAY EXPDTA NMR
1f6w SKIP WATER
1f6x SKIP-NOT-XRAY EXPDTA NMR
1f6y ASU-COMPLEX  Oligomeric file of type   DIMERIC
1f6z SKIP-NOT-XRAY EXPDTA NMR
1f70 SKIP-NOT-XRAY EXPDTA NMR
1f71 SKIP-NOT-XRAY EXPDTA NMR
1f73 ASU-COMPLEX  Oligomeric file of type   TETRAMERIC
1f74 SYMMETRY-COMPLEX  Oligomeric file of type   TETRAMERIC
1f75 SYMMETRY-COMPLEX  Oligomeric file of type TETRAMERIC
1f76 SPLIT-ASU into   4 Oligomeric files of type MONOMERIC
1f77 SPLIT-ASU into   2 Oligomeric files of type   COMPLEX
1f78 SKIP-NOT-XRAY EXPDTA NMR
1f79 SKIP-NOT-XRAY EXPDTA NMR
1f7a ASU-COMPLEX  Oligomeric file of type TRIMERIC
1f7b SYMMETRY-COMPLEX  Oligomeric file of type   TETRAMERIC
1f7c SYMMETRY-COMPLEX  Oligomeric file of type   DIMERIC
1f7d SPLIT-SYMMETRY into   2 Oligomeric files of type   TRIMERIC
1f7e SKIP-NOT-XRAY EXPDTA NMR
1f7f SKIP-NOT-XRAY EXPDTA NMR
1f7g SKIP-NOT-XRAY EXPDTA NMR
1f7h SKIP-NOT-XRAY EXPDTA NMR
1f7i SKIP-NOT-XRAY EXPDTA NMR
1f7j SKIP-NOT-XRAY EXPDTA THEORETICAL MODEL
1f7k SPLIT-SYMMETRY into   2 Oligomeric files of type   TRIMERIC
1f7l SYMMETRY-COMPLEX  Oligomeric file of type TRIMERIC
1f7m SKIP-NOT-XRAY EXPDTA NMR
1f7n SPLIT-SYMMETRY into   2 Oligomeric files of type   TRIMERIC
1f7o ASU-COMPLEX  Oligomeric file of type   TRIMERIC
1f7p ASU-COMPLEX  Oligomeric file of type   TRIMERIC
1f7q ASU-COMPLEX  Oligomeric file of type   TRIMERIC
1f7r SYMMETRY-COMPLEX  Oligomeric file of type   TRIMERIC
1f7s SYMMETRY-COMPLEX  Oligomeric file of type   DIMERIC
1f7t SPLIT-ASU into   2 Oligomeric files of type TRIMERIC
1f7u ASU-COMPLEX  Oligomeric file of type DIMERIC
1f7v ASU-COMPLEX  Oligomeric file of type DIMERIC
1f7w SKIP-NOT-XRAY EXPDTA NMR
1f7x SKIP-NOT-XRAY EXPDTA NMR
1f7y SYMMETRY-COMPLEX  Oligomeric file of type TETRAMERIC
1f7z SYMMETRY-COMPLEX  Oligomeric file of type TETRAMERIC
1f80 ASU-COMPLEX  Oligomeric file of type HEXAMERIC
1f81 SKIP-NOT-XRAY EXPDTA NMR
1f82 SKIP WATER
1f83 ASU-COMPLEX  Oligomeric file of type TRIMERIC
1f84 SKIP-NOT-XRAY EXPDTA NMR
1f85 SKIP-NOT-XRAY EXPDTA NMR
1f86 SYMMETRY-COMPLEX  Oligomeric file of type TETRAMERIC
1f87 SKIP-NOT-XRAY EXPDTA THEORETICAL MODEL
1f88 ASU-COMPLEX  Oligomeric file of type   DIMERIC
1f89 ASU-COMPLEX  Oligomeric file of type DIMERIC
1f8a ASU-COMPLEX  Oligomeric file of type   DIMERIC
1f8b SYMMETRY-COMPLEX  Oligomeric file of type TETRAMERIC
1f8c SYMMETRY-COMPLEX  Oligomeric file of type TETRAMERIC
1f8d SYMMETRY-COMPLEX  Oligomeric file of type TETRAMERIC
1f8e SYMMETRY-COMPLEX  Oligomeric file of type TETRAMERIC
1f8f SYMMETRY-COMPLEX  Oligomeric file of type TETRAMERIC
1f8g ASU-COMPLEX  Oligomeric file of type TETRAMERIC
1f8h SKIP-NOT-XRAY EXPDTA NMR
1f8i ASU-COMPLEX  Oligomeric file of type TETRAMERIC
1f8m ASU-COMPLEX  Oligomeric file of type TETRAMERIC
1f8n ASU-COMPLEX  Oligomeric file of type MONOMERIC
1f8p SKIP-NOT-XRAY EXPDTA NMR
1f8q SYMMETRY-COMPLEX  Oligomeric file of type TRIMERIC
1f8r SPLIT-ASU into   2 Oligomeric files of type   DIMERIC
1f8s SPLIT-ASU into   4 Oligomeric files of type   DIMERIC
1f8t ASU-COMPLEX  Oligomeric file of type DIMERIC
1f8u SYMMETRY-COMPLEX  Oligomeric file of type   TETRAMERIC
1f8v VIRUS-COMPLEX
1f8w SYMMETRY-COMPLEX  Oligomeric file of type DIMERIC
1f8x SYMMETRY-COMPLEX  Oligomeric file of type HEXAMERIC
1f8y SYMMETRY-COMPLEX  Oligomeric file of type HEXAMERIC
1f8z SKIP-NOT-XRAY EXPDTA NMR
1f90 ASU-COMPLEX  Oligomeric file of type TRIMERIC
1f91 SPLIT-ASU into   2 Oligomeric files of type   DIMERIC
1f92 ASU-COMPLEX  Oligomeric file of type MONOMERIC
1f93 SPLIT-ASU into   2 Oligomeric files of type   TETRAMERIC
1f94 SYMMETRY-COMPLEX  Oligomeric file of type DIMERIC
1f95 SKIP-NOT-XRAY EXPDTA NMR
1f96 SKIP-NOT-XRAY EXPDTA NMR
1f97 SYMMETRY-COMPLEX  Oligomeric file of type DIMERIC
1f98 SKIP WATER
1f99 SYMMETRY-COMPLEX  Oligomeric file of type DODECAMERIC
1f9a ASU-COMPLEX  Oligomeric file of type HEXAMERIC
1f9b SKIP WATER
1f9c SYMMETRY-COMPLEX  Oligomeric file of type   OCTAMERIC
1f9d SKIP WATER
1f9e SPLIT-ASU into   3 Oligomeric files of type HEXAMERIC
1f9f SPLIT-ASU into   2 Oligomeric files of type   DIMERIC
1f9g ASU-COMPLEX  Oligomeric file of type MONOMERIC
1f9h ASU-COMPLEX  Oligomeric file of type MONOMERIC
1f9i SKIP WATER
1f9j SPLIT-ASU into   2 Oligomeric files of type MONOMERIC
1f9k ASU-COMPLEX  Oligomeric file of type DIMERIC
1f9l SKIP-NOT-XRAY EXPDTA NMR
1f9m ASU-COMPLEX  Oligomeric file of type   DIMERIC
1f9n SYMMETRY-COMPLEX  Oligomeric file of type DODECAMERIC
1f9o SKIP WATER
1f9p SYMMETRY-COMPLEX  Oligomeric file of type DIMERIC
1f9q ASU-COMPLEX  Oligomeric file of type TETRAMERIC
1f9r ASU-COMPLEX  Oligomeric file of type TETRAMERIC
1f9s ASU-COMPLEX  Oligomeric file of type TETRAMERIC
1f9t ASU-COMPLEX  Oligomeric file of type MONOMERIC
1f9u ASU-COMPLEX  Oligomeric file of type MONOMERIC
1f9v ASU-COMPLEX  Oligomeric file of type MONOMERIC
1f9w SPLIT-ASU into   2 Oligomeric files of type MONOMERIC
1f9x SKIP-NOT-XRAY EXPDTA NMR
1f9y ASU-COMPLEX  Oligomeric file of type MONOMERIC
1f9z ASU-COMPLEX  Oligomeric file of type   DIMERIC
1fa0 SPLIT-ASU into   2 Oligomeric files of type   COMPLEX
1fa2 SYMMETRY-COMPLEX  Oligomeric file of type   DIMERIC
1fa3 SKIP-NOT-XRAY EXPDTA NMR
1fa4 SKIP-NOT-XRAY EXPDTA NMR
1fa5 ASU-COMPLEX  Oligomeric file of type   DIMERIC
1fa6 ASU-COMPLEX  Oligomeric file of type   DIMERIC
1fa7 ASU-COMPLEX  Oligomeric file of type   DIMERIC
1fa8 ASU-COMPLEX  Oligomeric file of type   DIMERIC
1fa9 SYMMETRY-COMPLEX  Oligomeric file of type   DIMERIC
1faa SKIP WATER
1fac SKIP-NOT-XRAY EXPDTA NMR
1fad SKIP-NOT-XRAY EXPDTA NMR
1fae SKIP WATER
1faf SKIP-NOT-XRAY EXPDTA NMR
1fag SPLIT-ASU into   4 Oligomeric files of type   COMPLEX
1fah SPLIT-ASU into   2 Oligomeric files of type   COMPLEX
1fai ASU-COMPLEX  Oligomeric file of type   DIMERIC
1faj SYMMETRY-COMPLEX  Oligomeric file of type   HEXAMERIC
1fak SYMMETRY-COMPLEX  Oligomeric file of type   OCTAMERIC
1fan SKIP WATER
1fao SKIP WATER
1fap ASU-COMPLEX  Oligomeric file of type   COMPLEX
1faq SKIP-NOT-XRAY EXPDTA NMR
1far SKIP-NOT-XRAY EXPDTA NMR
1fas SKIP WATER
1fat ASU-COMPLEX  Oligomeric file of type   TETRAMERIC
1fau SKIP-NOT-XRAY EXPDTA THEORETICAL MODEL
1fav SYMMETRY-COMPLEX  Oligomeric file of type   HEXAMERIC
1faw ASU-COMPLEX  Oligomeric file of type TETRAMERIC
1fax ASU-COMPLEX  Oligomeric file of type DIMERIC
1fay SYMMETRY-COMPLEX  Oligomeric file of type HEXADECAMERIC
1faz ASU-COMPLEX  Oligomeric file of type MONOMERIC
1fb0 SYMMETRY-COMPLEX  Oligomeric file of type   TETRAMERIC
1fb1 SYMMETRY-COMPLEX  Oligomeric file of type   DECAMERIC
1fb2 SPLIT-ASU into   2 Oligomeric files of type MONOMERIC
1fb3 SPLIT-ASU into   2 Oligomeric files of type MONOMERIC
1fb5 SYMMETRY-COMPLEX  Oligomeric file of type TRIMERIC
1fb6 SPLIT-ASU into   2 Oligomeric files of type   COMPLEX
1fb7 SYMMETRY-COMPLEX  Oligomeric file of type   DIMERIC
1fb8 SYMMETRY-COMPLEX  Oligomeric file of type   TETRAMERIC
1fb9 SKIP-NOT-XRAY EXPDTA NMR
1fba ASU-COMPLEX  Oligomeric file of type   TETRAMERIC
1fbb SYMMETRY-COMPLEX  Oligomeric file of type   TRIMERIC
1fbc SYMMETRY-COMPLEX  Oligomeric file of type   TETRAMERIC
1fbd SYMMETRY-COMPLEX  Oligomeric file of type   TETRAMERIC
1fbe SYMMETRY-COMPLEX  Oligomeric file of type   TETRAMERIC
1fbf SYMMETRY-COMPLEX  Oligomeric file of type   TETRAMERIC
1fbg SYMMETRY-COMPLEX  Oligomeric file of type   TETRAMERIC
1fbh SYMMETRY-COMPLEX  Oligomeric file of type   TETRAMERIC
1fbi SPLIT-ASU into   2 Oligomeric files of type   TRIMERIC
1fbk SYMMETRY-COMPLEX  Oligomeric file of type   TRIMERIC
1fbl SYMMETRY-COMPLEX  Oligomeric file of type   DIMERIC
1fbm ASU-COMPLEX  Oligomeric file of type   PENTAMERIC
1fbn SYMMETRY-COMPLEX  Oligomeric file of type DIMERIC
1fbo SKIP WATER
1fbp SYMMETRY-COMPLEX  Oligomeric file of type   TETRAMERIC
1fbq SPLIT-ASU into   2 Oligomeric files of type   DIMERIC
1fbr SKIP-NOT-XRAY EXPDTA NMR
1fbs SPLIT-ASU into   2 Oligomeric files of type   DIMERIC
1fbt ASU-COMPLEX  Oligomeric file of type   DIMERIC
1fbu SPLIT-ASU into   2 Oligomeric files of type   DIMERIC
1fbv SYMMETRY-COMPLEX  Oligomeric file of type HEXAMERIC
1fbw SKIP WATER
1fbx SPLIT-SYMMETRY into   2 Oligomeric files of type DECAMERIC
1fby ASU-COMPLEX  Oligomeric file of type   DIMERIC
1fbz SPLIT-ASU into   2 Oligomeric files of type MONOMERIC
1fc0 ASU-COMPLEX  Oligomeric file of type   DIMERIC
1fc1 ASU-COMPLEX  Oligomeric file of type   DIMERIC
1fc2 ASU-COMPLEX  Oligomeric file of type   DIMERIC
1fc3 SPLIT-ASU into   3 Oligomeric files of type MONOMERIC
1fc4 ASU-COMPLEX  Oligomeric file of type DIMERIC
1fc5 ASU-COMPLEX  Oligomeric file of type DIMERIC
1fc6 SKIP WATER
1fc7 SYMMETRY-COMPLEX  Oligomeric file of type   DIMERIC
1fc8 SKIP-NOT-XRAY EXPDTA NMR
1fc9 SKIP WATER
1fca SKIP WATER
1fcb SYMMETRY-COMPLEX  Oligomeric file of type TETRAMERIC
1fcc SYMMETRY-COMPLEX  Oligomeric file of type OCTAMERIC
1fcd SPLIT-ASU into   2 Oligomeric files of type   DIMERIC
1fce ASU-COMPLEX  Oligomeric file of type MONOMERIC
1fcf SYMMETRY-COMPLEX  Oligomeric file of type   DIMERIC
1fcg SYMMETRY-COMPLEX  Oligomeric file of type   DIMERIC
1fch SYMMETRY-COMPLEX  Oligomeric file of type OCTAMERIC
1fcj SPLIT-ASU into   2 Oligomeric files of type   DIMERIC
1fck SKIP WATER
1fcl SKIP-NOT-XRAY EXPDTA NMR
1fcm ASU-COMPLEX  Oligomeric file of type   DIMERIC
1fcn SPLIT-ASU into   2 Oligomeric files of type   COMPLEX
1fco SPLIT-ASU into   2 Oligomeric files of type   COMPLEX
1fcp SKIP WATER
1fcq ASU-COMPLEX  Oligomeric file of type MONOMERIC
1fcs SYMMETRY-COMPLEX  Oligomeric file of type   HEXAMERIC
1fct SKIP-NOT-XRAY EXPDTA NMR
1fcu ASU-COMPLEX  Oligomeric file of type MONOMERIC
1fcv ASU-COMPLEX  Oligomeric file of type MONOMERIC
1fcw ASU-COMPLEX  Oligomeric file of type   PENTAMERIC
1fcx SKIP WATER
1fcy SKIP WATER
1fcz ASU-COMPLEX  Oligomeric file of type MONOMERIC
1fd0 ASU-COMPLEX  Oligomeric file of type MONOMERIC
1fd2 SKIP WATER
1fd3 SYMMETRY-COMPLEX  Oligomeric file of type   OCTAMERIC
1fd4 SPLIT-ASU into   2 Oligomeric files of type   OCTAMERIC
1fd5 SYMMETRY-COMPLEX  Oligomeric file of type   TETRAMERIC
1fd6 SKIP-NOT-XRAY EXPDTA NMR
1fd7 SPLIT-ASU into   2 Oligomeric files of type PENTAMERIC
1fd8 SKIP-NOT-XRAY EXPDTA NMR
1fd9 SYMMETRY-COMPLEX  Oligomeric file of type DIMERIC
1fda SKIP WATER
1fdb SKIP WATER
1fdc SKIP WATER
1fdd SKIP WATER
1fdf SKIP-NOT-XRAY EXPDTA NMR
1fdg SYMMETRY-COMPLEX  Oligomeric file of type   TETRAMERIC
1fdh ASU-COMPLEX  Oligomeric file of type TETRAMERIC
1fdi ASU-COMPLEX  Oligomeric file of type MONOMERIC
1fdj SPLIT-SYMMETRY into   2 Oligomeric files of type TETRAMERIC
1fdk SYMMETRY-COMPLEX  Oligomeric file of type   DIMERIC
1fdl ASU-COMPLEX  Oligomeric file of type   TRIMERIC
1fdm SKIP-NOT-XRAY EXPDTA NMR
1fdn SKIP WATER
1fdo ASU-COMPLEX  Oligomeric file of type MONOMERIC
1fdp SPLIT-ASU into   4 Oligomeric files of type   COMPLEX
1fdq SPLIT-ASU into   2 Oligomeric files of type MONOMERIC
1fdr ASU-COMPLEX  Oligomeric file of type MONOMERIC
1fds SYMMETRY-COMPLEX  Oligomeric file of type   DIMERIC
1fdt SYMMETRY-COMPLEX  Oligomeric file of type   DIMERIC
1fdu SPLIT-ASU into   2 Oligomeric files of type   DIMERIC
1fdv SPLIT-ASU into   2 Oligomeric files of type   DIMERIC
1fdw SYMMETRY-COMPLEX  Oligomeric file of type   DIMERIC
1fdy ASU-COMPLEX  Oligomeric file of type   TETRAMERIC
1fdz ASU-COMPLEX  Oligomeric file of type   TETRAMERIC
1fe0 ASU-COMPLEX  Oligomeric file of type   DIMERIC
1fe1 ASU-COMPLEX  Oligomeric file of type OCTADECAMERIC
1fe2 SYMMETRY-COMPLEX  Oligomeric file of type DIMERIC
1fe3 ASU-COMPLEX  Oligomeric file of type MONOMERIC
1fe4 ASU-COMPLEX  Oligomeric file of type   DIMERIC
1fe5 SYMMETRY-COMPLEX  Oligomeric file of type TRIMERIC
1fe6 SYMMETRY-COMPLEX  Oligomeric file of type OCTAMERIC
1fe7 SPLIT-ASU into   2 Oligomeric files of type MONOMERIC
1fe8 SPLIT-SYMMETRY into   2 Oligomeric files of type   HEXAMERIC
1fea SPLIT-ASU into   2 Oligomeric files of type   DIMERIC
1feb ASU-COMPLEX  Oligomeric file of type   DIMERIC
1fec ASU-COMPLEX  Oligomeric file of type   DIMERIC
1fee ASU-COMPLEX  Oligomeric file of type   DIMERIC
1feh SYMMETRY-COMPLEX  Oligomeric file of type   DIMERIC
1fej ASU-COMPLEX  Oligomeric file of type TRIMERIC
1fel SKIP WATER
1fem SKIP WATER
1fen SKIP WATER
1feo SKIP-NOT-XRAY EXPDTA NMR
1fep SKIP WATER
1feq SKIP-NOT-XRAY EXPDTA NMR
1fer SKIP WATER
1fes SKIP-NOT-XRAY EXPDTA NMR
1feu SYMMETRY-COMPLEX  Oligomeric file of type DODECAMERIC
1fev ASU-COMPLEX  Oligomeric file of type   DIMERIC
1few SYMMETRY-COMPLEX  Oligomeric file of type   DIMERIC
1fex SKIP-NOT-XRAY EXPDTA NMR
1fez SPLIT-ASU into   2 Oligomeric files of type   DIMERIC
1ff0 ASU-COMPLEX  Oligomeric file of type TRIMERIC
1ff1 SKIP-NOT-XRAY EXPDTA NMR
1ff2 SKIP WATER
1ff3 SYMMETRY-COMPLEX  Oligomeric file of type HEXAMERIC
1ff4 SYMMETRY-COMPLEX  Oligomeric file of type DIMERIC
1ff5 ASU-COMPLEX  Oligomeric file of type   DIMERIC
1ff7 SKIP-NOT-XRAY EXPDTA NMR
1ff9 SYMMETRY-COMPLEX  Oligomeric file of type   DIMERIC
1ffa SKIP WATER
1ffb SKIP WATER
1ffc SKIP WATER
1ffd SKIP WATER
1ffe SKIP WATER
1fff ASU-COMPLEX  Oligomeric file of type TRIMERIC
1ffg SPLIT-ASU into   2 Oligomeric files of type   DIMERIC
1ffh SYMMETRY-COMPLEX  Oligomeric file of type DIMERIC
1ffi ASU-COMPLEX  Oligomeric file of type TRIMERIC
1ffj SKIP-NOT-XRAY EXPDTA NMR
1ffk ASU-COMPLEX  Oligomeric file of type 29MERIC
1ffl SYMMETRY-COMPLEX  Oligomeric file of type   DIMERIC
1ffm SKIP-NOT-XRAY EXPDTA NMR
1ffn SPLIT-ASU into   2 Oligomeric files of type TRIMERIC
1ffo SPLIT-ASU into   2 Oligomeric files of type TRIMERIC
1ffp SPLIT-ASU into   2 Oligomeric files of type TRIMERIC
1ffq SYMMETRY-COMPLEX  Oligomeric file of type DIMERIC
1ffr SYMMETRY-COMPLEX  Oligomeric file of type DIMERIC
1ffs SPLIT-ASU into   2 Oligomeric files of type   DIMERIC
1fft SPLIT-ASU into   2 Oligomeric files of type TETRAMERIC
1ffu ASU-COMPLEX  Oligomeric file of type   HEXAMERIC
1ffv ASU-COMPLEX  Oligomeric file of type   HEXAMERIC
1ffw SPLIT-ASU into   2 Oligomeric files of type   DIMERIC
1ffx ASU-COMPLEX  Oligomeric file of type PENTAMERIC
1ffy ASU-COMPLEX  Oligomeric file of type DIMERIC
1ffz ASU-COMPLEX  Oligomeric file of type   DIMERIC
1fg0 ASU-COMPLEX  Oligomeric file of type   DIMERIC
1fg1 SKIP-NOT-XRAY EXPDTA THEORETICAL MODEL
1fg2 SPLIT-ASU into   4 Oligomeric files of type TRIMERIC
1fg3 SYMMETRY-COMPLEX  Oligomeric file of type DIMERIC
1fg4 SYMMETRY-COMPLEX  Oligomeric file of type TETRAMERIC
1fg5 SYMMETRY-COMPLEX  Oligomeric file of type DIMERIC
1fg6 ASU-COMPLEX  Oligomeric file of type TRIMERIC
1fg7 SYMMETRY-COMPLEX  Oligomeric file of type DIMERIC
1fg8 ASU-COMPLEX  Oligomeric file of type TRIMERIC
1fg9 ASU-COMPLEX  Oligomeric file of type   PENTAMERIC
1fga SKIP WATER
1fgb ASU-COMPLEX  Oligomeric file of type   PENTAMERIC
1fgc ASU-COMPLEX  Oligomeric file of type TRIMERIC
1fgd SKIP-NOT-XRAY EXPDTA NMR
1fge SKIP-NOT-XRAY EXPDTA NMR
1fgg ASU-COMPLEX  Oligomeric file of type   DIMERIC
1fgh SKIP WATER
1fgi SPLIT-ASU into   2 Oligomeric files of type   COMPLEX
1fgj SPLIT-SYMMETRY into   2 Oligomeric files of type   TRIMERIC
1fgk ASU-COMPLEX  Oligomeric file of type   DIMERIC
1fgl ASU-COMPLEX  Oligomeric file of type   DIMERIC
1fgm ASU-COMPLEX  Oligomeric file of type MONOMERIC
1fgn ASU-COMPLEX  Oligomeric file of type   DIMERIC
1fgo ASU-COMPLEX  Oligomeric file of type MONOMERIC
1fgp SKIP-NOT-XRAY EXPDTA NMR
1fgq ASU-COMPLEX  Oligomeric file of type MONOMERIC
1fgr ASU-COMPLEX  Oligomeric file of type MONOMERIC
1fgs SKIP WATER
1fgt ASU-COMPLEX  Oligomeric file of type MONOMERIC
1fgu SPLIT-ASU into   2 Oligomeric files of type   COMPLEX
1fgv ASU-COMPLEX  Oligomeric file of type   DIMERIC
1fgx SYMMETRY-COMPLEX  Oligomeric file of type TETRAMERIC
1fgy SKIP WATER
1fgz SKIP WATER
1fh0 SPLIT-ASU into   2 Oligomeric files of type DIMERIC
1fh1 SKIP-NOT-XRAY EXPDTA NMR
1fh2 SYMMETRY-COMPLEX  Oligomeric file of type TETRAMERIC
1fh3 SKIP-NOT-XRAY EXPDTA NMR
1fh4 SKIP-NOT-XRAY EXPDTA THEORETICAL MODEL
1fh5 ASU-COMPLEX  Oligomeric file of type DIMERIC
1fh6 VIRUS-COMPLEX
1fh7 SYMMETRY-COMPLEX  Oligomeric file of type   DIMERIC
1fh8 SYMMETRY-COMPLEX  Oligomeric file of type   DIMERIC
1fh9 SYMMETRY-COMPLEX  Oligomeric file of type   DIMERIC
1fha SYMMETRY-COMPLEX  Oligomeric file of type   24MERIC
1fhb SKIP-NOT-XRAY EXPDTA NMR
1fhc SKIP-NOT-XRAY EXPDTA THEORETICAL MODEL
1fhd SYMMETRY-COMPLEX  Oligomeric file of type   DIMERIC
1fhe SYMMETRY-COMPLEX  Oligomeric file of type   DIMERIC
1fhf SPLIT-ASU into   3 Oligomeric files of type   COMPLEX
1fhg SYMMETRY-COMPLEX  Oligomeric file of type   DIMERIC
1fhh SKIP WATER
1fhi SYMMETRY-COMPLEX  Oligomeric file of type   DIMERIC
1fhj ASU-COMPLEX  Oligomeric file of type TETRAMERIC
1fhk SKIP-NOT-XRAY EXPDTA NMR
1fhl ASU-COMPLEX  Oligomeric file of type MONOMERIC
1fhm SKIP WATER
1fhn SYMMETRY-COMPLEX  Oligomeric file of type TETRAMERIC
1fho SKIP-NOT-XRAY EXPDTA NMR
1fhp ICOSAHEDRAL-VIRUS
1fhq SKIP-NOT-XRAY EXPDTA NMR
1fhr SKIP-NOT-XRAY EXPDTA NMR
1fhs SKIP-NOT-XRAY EXPDTA NMR
1fht SKIP-NOT-XRAY EXPDTA NMR
1fhu SKIP WATER
1fhv SKIP WATER
1fhw ASU-COMPLEX  Oligomeric file of type DIMERIC
1fhx ASU-COMPLEX  Oligomeric file of type DIMERIC
1fhy SYMMETRY-COMPLEX  Oligomeric file of type TETRAMERIC
1fhz SYMMETRY-COMPLEX  Oligomeric file of type TETRAMERIC
1fi0 SKIP-NOT-XRAY EXPDTA NMR
1fi1 ASU-COMPLEX  Oligomeric file of type MONOMERIC
1fi2 SYMMETRY-COMPLEX  Oligomeric file of type HEXAMERIC
1fi3 SKIP-NOT-XRAY EXPDTA NMR
1fi4 SYMMETRY-COMPLEX  Oligomeric file of type DIMERIC
1fi5 SKIP-NOT-XRAY EXPDTA NMR
1fi6 SKIP-NOT-XRAY EXPDTA NMR
1fi7 SKIP-NOT-XRAY EXPDTA NMR
1fi8 ASU-COMPLEX  Oligomeric file of type   HEXAMERIC
1fi9 SKIP-NOT-XRAY EXPDTA NMR
1fia ASU-COMPLEX  Oligomeric file of type   DIMERIC
1fib SKIP WATER
1fic ASU-COMPLEX  Oligomeric file of type   DIMERIC
1fid SKIP WATER
1fie ASU-COMPLEX  Oligomeric file of type   DIMERIC
1fif ASU-COMPLEX  Oligomeric file of type   TRIMERIC
1fig ASU-COMPLEX  Oligomeric file of type   DIMERIC
1fih ASU-COMPLEX  Oligomeric file of type   TRIMERIC
1fik SYMMETRY-COMPLEX  Oligomeric file of type   DIMERIC
1fil SKIP WATER
1fim SYMMETRY-COMPLEX  Oligomeric file of type   TRIMERIC
1fin SPLIT-ASU into   2 Oligomeric files of type   DIMERIC
1fio SKIP WATER
1fip ASU-COMPLEX  Oligomeric file of type   DIMERIC-COMPLEX
1fiq SYMMETRY-COMPLEX  Oligomeric file of type   HEXAMERIC
1fir SYMMETRY-COMPLEX  Oligomeric file of type   DIMERIC
1fit SYMMETRY-COMPLEX  Oligomeric file of type   DIMERIC
1fiu SYMMETRY-COMPLEX  Oligomeric file of type   DODECAMERIC
1fiv SYMMETRY-COMPLEX  Oligomeric file of type TETRAMERIC
1fiw ASU-COMPLEX  Oligomeric file of type   DIMERIC
1fix ASU-COMPLEX  Oligomeric file of type DIMERIC
1fiy ASU-COMPLEX  Oligomeric file of type MONOMERIC
1fiz ASU-COMPLEX  Oligomeric file of type DIMERIC
1fj0 SPLIT-ASU into   4 Oligomeric files of type MONOMERIC
1fj1 SPLIT-ASU into   2 Oligomeric files of type   TRIMERIC
1fj2 ASU-COMPLEX  Oligomeric file of type DIMERIC
1fj3 SYMMETRY-COMPLEX  Oligomeric file of type DIMERIC
1fj4 SPLIT-ASU into   2 Oligomeric files of type   DIMERIC
1fj5 SKIP-NOT-XRAY EXPDTA NMR
1fj6 SYMMETRY-COMPLEX  Oligomeric file of type TETRAMERIC
1fj7 SKIP-NOT-XRAY EXPDTA NMR
1fj8 SPLIT-ASU into   2 Oligomeric files of type   DIMERIC
1fj9 SYMMETRY-COMPLEX  Oligomeric file of type TETRAMERIC
1fja SKIP-NOT-XRAY EXPDTA NMR
1fjb SKIP-NOT-XRAY EXPDTA NMR
1fjc SKIP-NOT-XRAY EXPDTA NMR
1fjd SKIP-NOT-XRAY EXPDTA NMR
1fje SKIP-NOT-XRAY EXPDTA NMR
1fjf ASU-COMPLEX  Oligomeric file of type 22MERIC
1fjg ASU-COMPLEX  Oligomeric file of type 22MERIC
1fjh ASU-COMPLEX  Oligomeric file of type   DIMERIC
1fji SKIP-NOT-XRAY EXPDTA THEORETICAL MODEL
1fjj SYMMETRY-COMPLEX  Oligomeric file of type DIMERIC
1fjk SKIP-NOT-XRAY EXPDTA NMR
1fjl SPLIT-ASU into   2 Oligomeric files of type DIMERIC-COMPLEX
1fjm SPLIT-ASU into   2 Oligomeric files of type   MONOMERIC-COMPLEX
1fjn SKIP-NOT-XRAY EXPDTA NMR
1fjo SYMMETRY-COMPLEX  Oligomeric file of type DIMERIC
1fjp SKIP-NOT-XRAY EXPDTA NMR
1fjq SYMMETRY-COMPLEX  Oligomeric file of type DIMERIC
1fjr ASU-COMPLEX  Oligomeric file of type DIMERIC
1fjs ASU-COMPLEX  Oligomeric file of type   DIMERIC
1fjt ASU-COMPLEX  Oligomeric file of type MONOMERIC
1fju SYMMETRY-COMPLEX  Oligomeric file of type DIMERIC
1fjv SYMMETRY-COMPLEX  Oligomeric file of type DIMERIC
1fjw SYMMETRY-COMPLEX  Oligomeric file of type DIMERIC
1fjx SYMMETRY-COMPLEX  Oligomeric file of type NONAMERIC
1fk0 ASU-COMPLEX  Oligomeric file of type MONOMERIC
1fk1 ASU-COMPLEX  Oligomeric file of type MONOMERIC
1fk2 ASU-COMPLEX  Oligomeric file of type MONOMERIC
1fk3 ASU-COMPLEX  Oligomeric file of type MONOMERIC
1fk4 ASU-COMPLEX  Oligomeric file of type MONOMERIC
1fk5 ASU-COMPLEX  Oligomeric file of type MONOMERIC
1fk6 ASU-COMPLEX  Oligomeric file of type MONOMERIC
1fk7 ASU-COMPLEX  Oligomeric file of type MONOMERIC
1fk8 ASU-COMPLEX  Oligomeric file of type   DIMERIC
1fk9 ASU-COMPLEX  Oligomeric file of type DIMERIC
1fka ASU-COMPLEX  Oligomeric file of type   20MERIC
1fkb SKIP WATER
1fkc SKIP-NOT-XRAY EXPDTA NMR
1fkd SYMMETRY-COMPLEX  Oligomeric file of type   DIMERIC
1fkf SYMMETRY-COMPLEX  Oligomeric file of type   DIMERIC
1fkg SKIP WATER
1fkh SKIP WATER
1fki ASU-COMPLEX  Oligomeric file of type   DIMERIC
1fkj SYMMETRY-COMPLEX  Oligomeric file of type   DIMERIC
1fkk SYMMETRY-COMPLEX  Oligomeric file of type   DIMERIC
1fkl SKIP WATER
1fkm SYMMETRY-COMPLEX  Oligomeric file of type   DIMERIC
1fkn SPLIT-ASU into   2 Oligomeric files of type DIMERIC
1fko ASU-COMPLEX  Oligomeric file of type DIMERIC
1fkp ASU-COMPLEX  Oligomeric file of type DIMERIC
1fkq ASU-COMPLEX  Oligomeric file of type MONOMERIC
1fkr SKIP-NOT-XRAY EXPDTA NMR
1fks SKIP-NOT-XRAY EXPDTA NMR
1fkt SKIP-NOT-XRAY EXPDTA NMR
1fku SKIP-NOT-XRAY EXPDTA NMR
1fkv SYMMETRY-COMPLEX  Oligomeric file of type DIMERIC
1fkw SKIP WATER
1fkx SKIP WATER
1fky SKIP-NOT-XRAY EXPDTA NMR
1fkz SKIP-NOT-XRAY EXPDTA NMR
1fl0 SKIP WATER
1fl1 SYMMETRY-COMPLEX  Oligomeric file of type   TETRAMERIC
1fl2 ASU-COMPLEX  Oligomeric file of type   MONOMERIC
1fl3 SPLIT-ASU into   2 Oligomeric files of type   DIMERIC
1fl4 SKIP-NOT-XRAY EXPDTA THEORETICAL MODEL
1fl5 SPLIT-ASU into   2 Oligomeric files of type DIMERIC
1fl6 SPLIT-ASU into   2 Oligomeric files of type DIMERIC
1fl7 ASU-COMPLEX  Oligomeric file of type   TETRAMERIC
1fl8 SKIP-NOT-XRAY EXPDTA NMR
1fl9 SPLIT-ASU into   3 Oligomeric files of type MONOMERIC
1fla SKIP WATER
1flc ASU-COMPLEX  Oligomeric file of type   HEXAMERIC
1fld SKIP WATER
1fle ASU-COMPLEX  Oligomeric file of type   DIMERIC
1flf SKIP-NOT-XRAY EXPDTA THEORETICAL MODEL
1flg ASU-COMPLEX  Oligomeric file of type   DIMERIC
1flh ASU-COMPLEX  Oligomeric file of type MONOMERIC
1fli SKIP-NOT-XRAY EXPDTA NMR
1flj ASU-COMPLEX  Oligomeric file of type MONOMERIC
1flk SPLIT-SYMMETRY into   2 Oligomeric files of type   TRIMERIC
1fll SPLIT-SYMMETRY into   2 Oligomeric files of type   TETRAMERIC
1flm ASU-COMPLEX  Oligomeric file of type   DIMERIC
1fln SKIP WATER
1flo ASU-COMPLEX  Oligomeric file of type DODECAMERIC
1flp SKIP WATER
1flq SYMMETRY-COMPLEX  Oligomeric file of type DIMERIC
1flr ASU-COMPLEX  Oligomeric file of type   DIMERIC
1fls SKIP-NOT-XRAY EXPDTA NMR
1flt ASU-COMPLEX  Oligomeric file of type TETRAMERIC
1flu SYMMETRY-COMPLEX  Oligomeric file of type DIMERIC
1flv SKIP WATER
1flw SYMMETRY-COMPLEX  Oligomeric file of type DIMERIC
1flx SKIP-NOT-XRAY EXPDTA THEORETICAL MODEL
1fly SYMMETRY-COMPLEX  Oligomeric file of type DIMERIC
1flz ASU-COMPLEX  Oligomeric file of type   MONOMERIC
1fm0 SYMMETRY-COMPLEX  Oligomeric file of type   TETRAMERIC
1fm1 SKIP-NOT-XRAY EXPDTA NMR
1fm2 ASU-COMPLEX  Oligomeric file of type DIMERIC
1fm4 ASU-COMPLEX  Oligomeric file of type MONOMERIC
1fm5 SYMMETRY-COMPLEX  Oligomeric file of type   DIMERIC
1fm6 SPLIT-ASU into   2 Oligomeric files of type TETRAMERIC
1fm7 SYMMETRY-COMPLEX  Oligomeric file of type TETRAMERIC
1fm8 SYMMETRY-COMPLEX  Oligomeric file of type TETRAMERIC
1fm9 ASU-COMPLEX  Oligomeric file of type TETRAMERIC
1fma SYMMETRY-COMPLEX  Oligomeric file of type   TETRAMERIC
1fmb SYMMETRY-COMPLEX  Oligomeric file of type   DIMERIC
1fmc SYMMETRY-COMPLEX  Oligomeric file of type   TETRAMERIC
1fmd ICOSAHEDRAL-VIRUS
1fme SKIP-NOT-XRAY EXPDTA NMR
1fmf SKIP-NOT-XRAY EXPDTA NMR
1fmg ASU-COMPLEX  Oligomeric file of type MONOMERIC
1fmh SKIP-NOT-XRAY EXPDTA NMR
1fmi SYMMETRY-COMPLEX  Oligomeric file of type   DIMERIC
1fmj SPLIT-ASU into   2 Oligomeric files of type   MONOMERIC
1fmk ASU-COMPLEX  Oligomeric file of type MONOMERIC
1fml SPLIT-ASU into   2 Oligomeric files of type   MONOMERIC
1fmm SKIP-NOT-XRAY EXPDTA NMR
1fmn SKIP-NOT-XRAY EXPDTA NMR
1fmo ASU-COMPLEX  Oligomeric file of type   DIMERIC
1fmp ASU-COMPLEX  Oligomeric file of type MONOMERIC
1fmq ASU-COMPLEX  Oligomeric file of type DIMERIC
1fms ASU-COMPLEX  Oligomeric file of type DIMERIC
1fmt SPLIT-SYMMETRY into   2 Oligomeric files of type   DIMERIC
1fmu SYMMETRY-COMPLEX  Oligomeric file of type DIMERIC
1fmv SKIP WATER
1fmw ASU-COMPLEX  Oligomeric file of type MONOMERIC
1fmx SPLIT-ASU into   2 Oligomeric files of type MONOMERIC
1fmy SKIP-NOT-XRAY EXPDTA NMR
1fmz SYMMETRY-COMPLEX  Oligomeric file of type DIMERIC
1fn0 SYMMETRY-COMPLEX  Oligomeric file of type DIMERIC
1fn1 SYMMETRY-COMPLEX  Oligomeric file of type   TETRAMERIC
1fn2 SYMMETRY-COMPLEX  Oligomeric file of type   TETRAMERIC
1fn3 ASU-COMPLEX  Oligomeric file of type TETRAMERIC
1fn4 SPLIT-ASU into   2 Oligomeric files of type DIMERIC
1fn5 SYMMETRY-COMPLEX  Oligomeric file of type DIMERIC
1fn6 ASU-COMPLEX  Oligomeric file of type MONOMERIC
1fn7 ASU-COMPLEX  Oligomeric file of type TRIMERIC
1fn8 ASU-COMPLEX  Oligomeric file of type   DIMERIC
1fn9 ASU-COMPLEX  Oligomeric file of type   DIMERIC
1fna ASU-COMPLEX  Oligomeric file of type MONOMERIC
1fnb SKIP WATER
1fnc SKIP WATER
1fnd SKIP WATER
1fne SYMMETRY-COMPLEX  Oligomeric file of type OCTAMERIC
1fnf SKIP WATER
1fng SYMMETRY-COMPLEX  Oligomeric file of type OCTAMERIC
1fnh SYMMETRY-COMPLEX  Oligomeric file of type   TETRAMERIC
1fni ASU-COMPLEX  Oligomeric file of type MONOMERIC
1fnj SYMMETRY-COMPLEX  Oligomeric file of type TRIMERIC
1fnk SYMMETRY-COMPLEX  Oligomeric file of type TRIMERIC
1fnl SKIP WATER
1fnm SKIP WATER
1fnn ASU-COMPLEX  Oligomeric file of type   DIMERIC
1fno SYMMETRY-COMPLEX  Oligomeric file of type DIMERIC
1fnp ASU-COMPLEX  Oligomeric file of type TRIMERIC
1fnq ASU-COMPLEX  Oligomeric file of type TRIMERIC
1fns SYMMETRY-COMPLEX  Oligomeric file of type   HEXAMERIC
1fnt ASU-COMPLEX  Oligomeric file of type 42MERIC
1fnu ASU-COMPLEX  Oligomeric file of type   TETRAMERIC
1fnv ASU-COMPLEX  Oligomeric file of type   DIMERIC
1fnw SYMMETRY-COMPLEX  Oligomeric file of type   HEXADECAMERIC
1fnx SKIP-NOT-XRAY EXPDTA NMR
1fny SYMMETRY-COMPLEX  Oligomeric file of type TETRAMERIC
1fnz SYMMETRY-COMPLEX  Oligomeric file of type TETRAMERIC
1fo0 ASU-COMPLEX  Oligomeric file of type PENTAMERIC
1fo1 SPLIT-ASU into   2 Oligomeric files of type   COMPLEX
1fo2 SYMMETRY-COMPLEX  Oligomeric file of type DIMERIC
1fo3 SYMMETRY-COMPLEX  Oligomeric file of type DIMERIC
1fo4 ASU-COMPLEX  Oligomeric file of type   DIMERIC
1fo5 SKIP-NOT-XRAY EXPDTA NMR
1fo6 ASU-COMPLEX  Oligomeric file of type TETRAMERIC
1fo7 SKIP-NOT-XRAY EXPDTA NMR
1fo8 ASU-COMPLEX  Oligomeric file of type MONOMERIC
1fo9 ASU-COMPLEX  Oligomeric file of type MONOMERIC
1foa ASU-COMPLEX  Oligomeric file of type MONOMERIC
1fob ASU-COMPLEX  Oligomeric file of type MONOMERIC
1foc SYMMETRY-COMPLEX  Oligomeric file of type TETRAMERIC
1fod ICOSAHEDRAL-VIRUS
1foe SPLIT-ASU into   4 Oligomeric files of type   DIMERIC
1fof ASU-COMPLEX  Oligomeric file of type   DIMERIC
1fog SKIP-NOT-XRAY EXPDTA THEORETICAL MODEL
1foh SPLIT-ASU into   2 Oligomeric files of type   DIMERIC
1foi ASU-COMPLEX  Oligomeric file of type DIMERIC
1foj ASU-COMPLEX  Oligomeric file of type DIMERIC
1fok ASU-COMPLEX  Oligomeric file of type   TRIMERIC
1fol ASU-COMPLEX  Oligomeric file of type DIMERIC
1fon ASU-COMPLEX  Oligomeric file of type   DIMERIC
1foo ASU-COMPLEX  Oligomeric file of type DIMERIC
1fop ASU-COMPLEX  Oligomeric file of type DIMERIC
1foq ASU-COMPLEX  Oligomeric file of type   PENTAMERIC
1for ASU-COMPLEX  Oligomeric file of type   DIMERIC
1fos SPLIT-ASU into   2 Oligomeric files of type   DIMERIC-COMPLEX
1fot SYMMETRY-COMPLEX  Oligomeric file of type DIMERIC
1fou ASU-COMPLEX  Oligomeric file of type   DODECAMERIC
1fov SKIP-NOT-XRAY EXPDTA NMR
1fow SKIP-NOT-XRAY EXPDTA NMR
1fox SKIP-NOT-XRAY EXPDTA NMR
1foy SKIP-NOT-XRAY EXPDTA NMR
1foz SKIP-NOT-XRAY EXPDTA NMR
1fp0 SKIP-NOT-XRAY EXPDTA NMR
1fp1 SYMMETRY-COMPLEX  Oligomeric file of type DIMERIC
1fp2 SYMMETRY-COMPLEX  Oligomeric file of type DIMERIC
1fp3 SPLIT-ASU into   2 Oligomeric files of type DIMERIC
1fp4 ASU-COMPLEX  Oligomeric file of type TETRAMERIC
1fp5 SYMMETRY-COMPLEX  Oligomeric file of type DIMERIC
1fp6 ASU-COMPLEX  Oligomeric file of type TETRAMERIC
1fp7 SYMMETRY-COMPLEX  Oligomeric file of type TETRAMERIC
1fp8 ASU-COMPLEX  Oligomeric file of type MONOMERIC
1fp9 ASU-COMPLEX  Oligomeric file of type MONOMERIC
1fpb SYMMETRY-COMPLEX  Oligomeric file of type   TETRAMERIC
1fpc ASU-COMPLEX  Oligomeric file of type TETRAMERIC
1fpd SYMMETRY-COMPLEX  Oligomeric file of type   TETRAMERIC
1fpe SYMMETRY-COMPLEX  Oligomeric file of type   TETRAMERIC
1fpf SYMMETRY-COMPLEX  Oligomeric file of type   TETRAMERIC
1fpg SYMMETRY-COMPLEX  Oligomeric file of type   TETRAMERIC
1fph ASU-COMPLEX  Oligomeric file of type TETRAMERIC
1fpi SYMMETRY-COMPLEX  Oligomeric file of type   TETRAMERIC
1fpj SYMMETRY-COMPLEX  Oligomeric file of type   TETRAMERIC
1fpk SYMMETRY-COMPLEX  Oligomeric file of type   TETRAMERIC
1fpl SYMMETRY-COMPLEX  Oligomeric file of type   TETRAMERIC
1fpm SYMMETRY-COMPLEX  Oligomeric file of type TETRAMERIC
1fpn VIRUS-COMPLEX
1fpo SYMMETRY-COMPLEX  Oligomeric file of type   HEXAMERIC
1fpp ASU-COMPLEX  Oligomeric file of type   DIMERIC
1fpq SYMMETRY-COMPLEX  Oligomeric file of type   DIMERIC
1fpr SYMMETRY-COMPLEX  Oligomeric file of type TETRAMERIC
1fps SYMMETRY-COMPLEX  Oligomeric file of type   DIMERIC
1fpt SYMMETRY-COMPLEX  Oligomeric file of type NONAMERIC
1fpu SPLIT-ASU into   2 Oligomeric files of type MONOMERIC
1fpv ICOSAHEDRAL-VIRUS
1fpw SKIP-NOT-XRAY EXPDTA NMR
1fpx SYMMETRY-COMPLEX  Oligomeric file of type DIMERIC
1fpy ASU-COMPLEX  Oligomeric file of type DODECAMERIC
1fpz SPLIT-ASU into   6 Oligomeric files of type   MONOMERIC
1fq0 ASU-COMPLEX  Oligomeric file of type TRIMERIC
1fq1 ASU-COMPLEX  Oligomeric file of type DIMERIC
1fq2 ASU-COMPLEX  Oligomeric file of type DIMERIC
1fq3 ASU-COMPLEX  Oligomeric file of type   DIMERIC
1fq4 SKIP WATER
1fq5 SKIP WATER
1fq6 SKIP WATER
1fq7 SKIP WATER
1fq8 SKIP WATER
1fq9 SYMMETRY-COMPLEX  Oligomeric file of type   OCTAMERIC
1fqa SKIP WATER
1fqb SKIP WATER
1fqc SKIP WATER
1fqd SKIP WATER
1fqe ASU-COMPLEX  Oligomeric file of type MONOMERIC
1fqf ASU-COMPLEX  Oligomeric file of type MONOMERIC
1fqg SKIP WATER
1fqh SKIP WATER
1fqi SYMMETRY-COMPLEX  Oligomeric file of type   DIMERIC
1fqj ASU-COMPLEX  Oligomeric file of type   PENTAMERIC
1fqk ASU-COMPLEX  Oligomeric file of type   TETRAMERIC
1fql SKIP WATER
1fqm SKIP WATER
1fqn SKIP WATER
1fqo SYMMETRY-COMPLEX  Oligomeric file of type HEXAMERIC
1fqp SKIP-NOT-XRAY EXPDTA NMR
1fqq SKIP-NOT-XRAY EXPDTA NMR
1fqr SKIP WATER
1fqt SPLIT-ASU into   2 Oligomeric files of type   COMPLEX
1fqu SKIP-NOT-XRAY EXPDTA THEORETICAL MODEL
1fqv SPLIT-ASU into   2 Oligomeric files of type OCTAMERIC
1fqw ASU-COMPLEX  Oligomeric file of type DIMERIC
1fqx ASU-COMPLEX  Oligomeric file of type TRIMERIC
1fqy SYMMETRY-COMPLEX  Oligomeric file of type   TETRAMERIC
1fqz SKIP-NOT-XRAY EXPDTA NMR
1fr0 SKIP-NOT-XRAY EXPDTA NMR
1fr1 ASU-COMPLEX  Oligomeric file of type   DIMERIC
1fr2 ASU-COMPLEX  Oligomeric file of type DIMERIC
1fr3 SPLIT-ASU into   2 Oligomeric files of type   HEXAMERIC
1fr4 SKIP WATER
1fr5 VIRUS-COMPLEX
1fr6 ASU-COMPLEX  Oligomeric file of type   DIMERIC
1fr7 SPLIT-ASU into   2 Oligomeric files of type   COMPLEX
1fr8 SYMMETRY-COMPLEX  Oligomeric file of type   TETRAMERIC
1fr9 SYMMETRY-COMPLEX  Oligomeric file of type   OCTAMERIC
1fra SKIP-NOT-XRAY EXPDTA NMR
1frb SKIP WATER
1frc SKIP-NOT-XRAY EXPDTA NMR
1frd SKIP WATER
1fre SKIP-NOT-XRAY EXPDTA NMR
1frf ASU-COMPLEX  Oligomeric file of type DIMERIC
1frg ASU-COMPLEX  Oligomeric file of type TRIMERIC
1frh SKIP WATER
1fri SKIP WATER
1frj SKIP WATER
1frk SKIP WATER
1frl SKIP WATER
1frm SKIP WATER
1frn SKIP WATER
1fro SPLIT-ASU into   2 Oligomeric files of type   DIMERIC
1frp SYMMETRY-COMPLEX  Oligomeric file of type   TETRAMERIC
1frq SYMMETRY-COMPLEX  Oligomeric file of type DIMERIC
1frr SPLIT-ASU into   2 Oligomeric files of type   COMPLEX
1frs VIRUS-COMPLEX
1frt SPLIT-SYMMETRY into   3 Oligomeric files of type   TETRAMERIC
1fru SPLIT-ASU into   4 Oligomeric files of type   DIMERIC
1frv SPLIT-ASU into   2 Oligomeric files of type   DIMERIC
1frw SYMMETRY-COMPLEX  Oligomeric file of type   OCTAMERIC
1frx SKIP WATER
1fry SKIP-NOT-XRAY EXPDTA NMR
1frz SYMMETRY-COMPLEX  Oligomeric file of type HEXAMERIC
1fs0 SYMMETRY-COMPLEX  Oligomeric file of type TETRAMERIC
1fs1 ASU-COMPLEX  Oligomeric file of type   TETRAMERIC
1fs2 ASU-COMPLEX  Oligomeric file of type   TETRAMERIC
1fs3 SYMMETRY-COMPLEX  Oligomeric file of type DIMERIC
1fs4 SYMMETRY-COMPLEX  Oligomeric file of type   DIMERIC
1fs5 SYMMETRY-COMPLEX  Oligomeric file of type HEXAMERIC
1fs6 SYMMETRY-COMPLEX  Oligomeric file of type HEXAMERIC
1fs7 SYMMETRY-COMPLEX  Oligomeric file of type   DIMERIC
1fs8 SYMMETRY-COMPLEX  Oligomeric file of type   DIMERIC
1fs9 SYMMETRY-COMPLEX  Oligomeric file of type   DIMERIC
1fsa SYMMETRY-COMPLEX  Oligomeric file of type   TETRAMERIC
1fsb SKIP-NOT-XRAY EXPDTA NMR
1fsc SYMMETRY-COMPLEX  Oligomeric file of type   DIMERIC
1fsd SKIP-NOT-XRAY EXPDTA NMR
1fse SPLIT-ASU into   3 Oligomeric files of type   DIMERIC
1fsf SYMMETRY-COMPLEX  Oligomeric file of type HEXAMERIC
1fsg SYMMETRY-COMPLEX  Oligomeric file of type TETRAMERIC
1fsh SKIP-NOT-XRAY EXPDTA NMR
1fsi SYMMETRY-COMPLEX  Oligomeric file of type   HEXAMERIC
1fsj SPLIT-ASU into   4 Oligomeric files of type MONOMERIC
1fsk SPLIT-ASU into   4 Oligomeric files of type   TRIMERIC
1fsl SPLIT-ASU into   2 Oligomeric files of type   COMPLEX
1fsm SKIP-NOT-XRAY EXPDTA THEORETICAL MODEL
1fsn SPLIT-ASU into   2 Oligomeric files of type   COMPLEX
1fso SYMMETRY-COMPLEX  Oligomeric file of type DIMERIC
1fsp SKIP-NOT-XRAY EXPDTA NMR
1fsq SPLIT-ASU into   2 Oligomeric files of type   COMPLEX
1fsr SPLIT-ASU into   2 Oligomeric files of type   COMPLEX
1fss ASU-COMPLEX  Oligomeric file of type   DIMERIC
1fst SYMMETRY-COMPLEX  Oligomeric file of type HEXAMERIC
1fsu ASU-COMPLEX  Oligomeric file of type MONOMERIC
1fsv SKIP-NOT-XRAY EXPDTA NMR
1fsw ASU-COMPLEX  Oligomeric file of type DIMERIC
1fsx ASU-COMPLEX  Oligomeric file of type TETRAMERIC
1fsy ASU-COMPLEX  Oligomeric file of type   DIMERIC
1fsz SYMMETRY-COMPLEX  Oligomeric file of type TRIMERIC
1ft0 ASU-COMPLEX  Oligomeric file of type DIMERIC
1ft1 ASU-COMPLEX  Oligomeric file of type   DIMERIC
1ft2 ASU-COMPLEX  Oligomeric file of type   DIMERIC
1ft3 SYMMETRY-COMPLEX  Oligomeric file of type HEXAMERIC
1ft4 ASU-COMPLEX  Oligomeric file of type DIMERIC
1ft5 ASU-COMPLEX  Oligomeric file of type MONOMERIC
1ft6 ASU-COMPLEX  Oligomeric file of type MONOMERIC
1ft7 SYMMETRY-COMPLEX  Oligomeric file of type   DIMERIC
1ft8 SYMMETRY-COMPLEX  Oligomeric file of type   DECAMERIC
1ft9 ASU-COMPLEX  Oligomeric file of type   DIMERIC
1fta ASU-COMPLEX  Oligomeric file of type   TETRAMERIC
1ftc SPLIT-ASU into   2 Oligomeric files of type   COMPLEX
1ftd ASU-COMPLEX  Oligomeric file of type DIMERIC
1fte ASU-COMPLEX  Oligomeric file of type TRIMERIC
1ftf ASU-COMPLEX  Oligomeric file of type TRIMERIC
1ftg SKIP WATER
1fth SYMMETRY-COMPLEX  Oligomeric file of type HEXAMERIC
1fti SKIP-NOT-XRAY EXPDTA THEORETICAL MODEL
1ftj SPLIT-ASU into   3 Oligomeric files of type   MONOMERIC
1ftk SKIP WATER
1ftl ASU-COMPLEX  Oligomeric file of type   DIMERIC
1ftm SPLIT-ASU into   2 Oligomeric files of type DIMERIC
1ftn SKIP WATER
1fto ASU-COMPLEX  Oligomeric file of type   DIMERIC
1ftp ASU-COMPLEX  Oligomeric file of type   DIMERIC
1ftq SYMMETRY-COMPLEX  Oligomeric file of type   DIMERIC
1ftr ASU-COMPLEX  Oligomeric file of type   TETRAMERIC
1fts ASU-COMPLEX  Oligomeric file of type MONOMERIC
1ftt SKIP-NOT-XRAY EXPDTA NMR
1ftv SKIP-NOT-XRAY EXPDTA THEORETICAL MODEL
1ftw SYMMETRY-COMPLEX  Oligomeric file of type   DIMERIC
1ftx ASU-COMPLEX  Oligomeric file of type DIMERIC
1fty SYMMETRY-COMPLEX  Oligomeric file of type   DIMERIC
1ftz SKIP-NOT-XRAY EXPDTA NMR
1fu0 SPLIT-ASU into   2 Oligomeric files of type   COMPLEX
1fu1 SYMMETRY-COMPLEX  Oligomeric file of type   TETRAMERIC
1fu2 SPLIT-SYMMETRY into   2 Oligomeric files of type   DODECAMERIC
1fu3 SKIP-NOT-XRAY EXPDTA NMR
1fu4 SYMMETRY-COMPLEX  Oligomeric file of type   DIMERIC
1fu5 SKIP-NOT-XRAY EXPDTA NMR
1fu6 SKIP-NOT-XRAY EXPDTA NMR
1fu7 SYMMETRY-COMPLEX  Oligomeric file of type   DIMERIC
1fu8 SYMMETRY-COMPLEX  Oligomeric file of type   DIMERIC
1fu9 SKIP-NOT-XRAY EXPDTA NMR
1fua SYMMETRY-COMPLEX  Oligomeric file of type   TETRAMERIC
1fub SYMMETRY-COMPLEX  Oligomeric file of type   DODECAMERIC
1fue ASU-COMPLEX  Oligomeric file of type MONOMERIC
1fuf SYMMETRY-COMPLEX  Oligomeric file of type TETRAMERIC
1fug SYMMETRY-COMPLEX  Oligomeric file of type   TETRAMERIC
1fui SPLIT-ASU into   2 Oligomeric files of type   TRIMERIC
1fuj ASU-COMPLEX  Oligomeric file of type   TETRAMERIC
1fuk SKIP WATER
1ful SKIP-NOT-XRAY EXPDTA NMR
1fum ASU-COMPLEX  Oligomeric file of type   OCTAMERIC
1fun SPLIT-ASU into   3 Oligomeric files of type   HEXAMERIC
1fuo SYMMETRY-COMPLEX  Oligomeric file of type   TETRAMERIC
1fup SYMMETRY-COMPLEX  Oligomeric file of type   TETRAMERIC
1fuq SYMMETRY-COMPLEX  Oligomeric file of type   TETRAMERIC
1fur SYMMETRY-COMPLEX  Oligomeric file of type   TETRAMERIC
1fus SKIP WATER
1fut SKIP WATER
1fuu SPLIT-ASU into   2 Oligomeric files of type   COMPLEX
1fuv SKIP-NOT-XRAY EXPDTA NMR
1fuw SKIP-NOT-XRAY EXPDTA NMR
1fux ASU-COMPLEX  Oligomeric file of type DIMERIC
1fuy SYMMETRY-COMPLEX  Oligomeric file of type   TETRAMERIC
1fv0 SPLIT-ASU into   3 Oligomeric files of type MONOMERIC
1fv1 SPLIT-ASU into   2 Oligomeric files of type   TRIMERIC
1fv2 ASU-COMPLEX  Oligomeric file of type MONOMERIC
1fv3 SPLIT-ASU into   2 Oligomeric files of type MONOMERIC
1fv4 SKIP-NOT-XRAY EXPDTA THEORETICAL MODEL
1fv5 SKIP-NOT-XRAY EXPDTA NMR
1fv7 SKIP-NOT-XRAY EXPDTA NMR
1fv8 SKIP-NOT-XRAY EXPDTA NMR
1fv9 ASU-COMPLEX  Oligomeric file of type MONOMERIC
1fva SPLIT-ASU into   2 Oligomeric files of type   COMPLEX
1fvb SKIP-NOT-XRAY EXPDTA THEORETICAL MODEL
1fvc SPLIT-ASU into   2 Oligomeric files of type   HETERO-DIMERIC
1fvd SPLIT-ASU into   2 Oligomeric files of type   HETERO-DIMERIC
1fve SPLIT-ASU into   2 Oligomeric files of type HETERO-DIMERIC
1fvf SPLIT-ASU into   2 Oligomeric files of type   COMPLEX
1fvg SYMMETRY-COMPLEX  Oligomeric file of type   DIMERIC
1fvh SKIP WATER
1fvi SKIP WATER
1fvj SPLIT-ASU into   2 Oligomeric files of type   COMPLEX
1fvk ASU-COMPLEX  Oligomeric file of type   DIMERIC
1fvl SKIP-NOT-XRAY EXPDTA NMR
1fvm SPLIT-ASU into   6 Oligomeric files of type DIMERIC
1fvn SKIP-NOT-XRAY EXPDTA NMR
1fvo SPLIT-SYMMETRY into   2 Oligomeric files of type   TRIMERIC
1fvp ASU-COMPLEX  Oligomeric file of type   DIMERIC
1fvq SKIP-NOT-XRAY EXPDTA NMR
1fvr SPLIT-ASU into   2 Oligomeric files of type MONOMERIC
1fvs SKIP-NOT-XRAY EXPDTA NMR
1fvt SKIP WATER
1fvu SPLIT-ASU into   2 Oligomeric files of type   DIMERIC
1fvv SPLIT-ASU into   2 Oligomeric files of type DIMERIC
1fvw SKIP-NOT-XRAY EXPDTA THEORETICAL MODEL
1fvx SKIP WATER
1fvy SKIP-NOT-XRAY EXPDTA NMR
1fvz ASU-COMPLEX  Oligomeric file of type MONOMERIC
1fw0 SYMMETRY-COMPLEX  Oligomeric file of type   DIMERIC
1fw1 SYMMETRY-COMPLEX  Oligomeric file of type DIMERIC
1fw2 ASU-COMPLEX  Oligomeric file of type MONOMERIC
1fw3 ASU-COMPLEX  Oligomeric file of type DIMERIC
1fw4 SYMMETRY-COMPLEX  Oligomeric file of type DIMERIC
1fw5 SKIP-NOT-XRAY EXPDTA NMR
1fw6 ASU-COMPLEX  Oligomeric file of type TETRAMERIC
1fw7 SKIP-NOT-XRAY EXPDTA NMR
1fw8 ASU-COMPLEX  Oligomeric file of type MONOMERIC
1fw9 ASU-COMPLEX  Oligomeric file of type MONOMERIC
1fwa SYMMETRY-COMPLEX  Oligomeric file of type   NONAMERIC
1fwb SYMMETRY-COMPLEX  Oligomeric file of type   NONAMERIC
1fwc SYMMETRY-COMPLEX  Oligomeric file of type   NONAMERIC
1fwd SYMMETRY-COMPLEX  Oligomeric file of type   NONAMERIC
1fwe SYMMETRY-COMPLEX  Oligomeric file of type NONAMERIC
1fwf SYMMETRY-COMPLEX  Oligomeric file of type   NONAMERIC
1fwg SYMMETRY-COMPLEX  Oligomeric file of type   NONAMERIC
1fwh SYMMETRY-COMPLEX  Oligomeric file of type   NONAMERIC
1fwi SYMMETRY-COMPLEX  Oligomeric file of type   NONAMERIC
1fwj SYMMETRY-COMPLEX  Oligomeric file of type   NONAMERIC
1fwk SPLIT-ASU into   3 Oligomeric files of type   DIMERIC
1fwl SPLIT-ASU into   3 Oligomeric files of type   DIMERIC
1fwm ASU-COMPLEX  Oligomeric file of type DIMERIC
1fwn SYMMETRY-COMPLEX  Oligomeric file of type TETRAMERIC
1fwo SKIP-NOT-XRAY EXPDTA NMR
1fwp SKIP-NOT-XRAY EXPDTA NMR
1fwq SKIP-NOT-XRAY EXPDTA NMR
1fwr ASU-COMPLEX  Oligomeric file of type TRIMERIC
1fws SYMMETRY-COMPLEX  Oligomeric file of type TETRAMERIC
1fwt SYMMETRY-COMPLEX  Oligomeric file of type TETRAMERIC
1fwu SKIP WATER
1fwv SKIP WATER
1fww SYMMETRY-COMPLEX  Oligomeric file of type TETRAMERIC
1fwx SPLIT-ASU into   2 Oligomeric files of type DIMERIC
1fwy SPLIT-SYMMETRY into   2 Oligomeric files of type   TRIMERIC
1fwz SYMMETRY-COMPLEX  Oligomeric file of type DIMERIC
1fx0 SYMMETRY-COMPLEX  Oligomeric file of type HEXAMERIC
1fx1 ASU-COMPLEX  Oligomeric file of type MONOMERIC
1fx2 SKIP WATER
1fx3 SPLIT-ASU into   2 Oligomeric files of type TETRAMERIC
1fx4 SKIP WATER
1fx5 SYMMETRY-COMPLEX  Oligomeric file of type TETRAMERIC
1fx6 SYMMETRY-COMPLEX  Oligomeric file of type TETRAMERIC
1fx7 SPLIT-ASU into   2 Oligomeric files of type DIMERIC
1fx8 SYMMETRY-COMPLEX  Oligomeric file of type TETRAMERIC
1fx9 ASU-COMPLEX  Oligomeric file of type DIMERIC
1fxa SPLIT-ASU into   2 Oligomeric files of type COMPLEX
1fxd SYMMETRY-COMPLEX  Oligomeric file of type DIMERIC
1fxf ASU-COMPLEX  Oligomeric file of type DIMERIC
1fxh ASU-COMPLEX  Oligomeric file of type DIMERIC
1fxi SPLIT-ASU into   4 Oligomeric files of type MONOMERIC
1fxj SPLIT-SYMMETRY into   2 Oligomeric files of type TRIMERIC
1fxk SYMMETRY-COMPLEX  Oligomeric file of type HEXAMERIC
1fxl ASU-COMPLEX  Oligomeric file of type DIMERIC
1fxm SKIP WATER
1fxo SPLIT-ASU into   2 Oligomeric files of type TETRAMERIC
1fxp SYMMETRY-COMPLEX  Oligomeric file of type TETRAMERIC
1fxq SYMMETRY-COMPLEX  Oligomeric file of type TETRAMERIC
1fxr ASU-COMPLEX  Oligomeric file of type DIMERIC
1fxs SYMMETRY-COMPLEX  Oligomeric file of type DIMERIC
1fxt SKIP-NOT-XRAY EXPDTA NMR
1fxu SYMMETRY-COMPLEX  Oligomeric file of type TRIMERIC
1fxv ASU-COMPLEX  Oligomeric file of type DIMERIC
1fxw ASU-COMPLEX  Oligomeric file of type DIMERIC
1fxx SYMMETRY-COMPLEX  Oligomeric file of type DIMERIC
1fxy SYMMETRY-COMPLEX  Oligomeric file of type TETRAMERIC
1fxz ASU-COMPLEX  Oligomeric file of type TRIMERIC
1fy1 ASU-COMPLEX  Oligomeric file of type MONOMERIC
1fy2 SYMMETRY-COMPLEX  Oligomeric file of type   DIMERIC
1fy3 ASU-COMPLEX  Oligomeric file of type MONOMERIC
1fy4 ASU-COMPLEX  Oligomeric file of type   DIMERIC
1fy5 ASU-COMPLEX  Oligomeric file of type DIMERIC
1fy6 SYMMETRY-COMPLEX  Oligomeric file of type TETRAMERIC
1fy7 SYMMETRY-COMPLEX  Oligomeric file of type   HEXAMERIC
1fy8 SYMMETRY-COMPLEX  Oligomeric file of type TETRAMERIC
1fy9 ASU-COMPLEX  Oligomeric file of type MONOMERIC
1fya ASU-COMPLEX  Oligomeric file of type MONOMERIC
1fyb SKIP-NOT-XRAY EXPDTA NMR
1fyc SKIP-NOT-XRAY EXPDTA NMR
1fyd ASU-COMPLEX  Oligomeric file of type DIMERIC
1fye SYMMETRY-COMPLEX  Oligomeric file of type   DIMERIC
1fyf ASU-COMPLEX  Oligomeric file of type   DIMERIC
1fyg SKIP-NOT-XRAY EXPDTA NMR
1fyh SPLIT-ASU into   2 Oligomeric files of type   DIMERIC
1fyi SKIP-NOT-XRAY EXPDTA NMR
1fyj SKIP-NOT-XRAY EXPDTA NMR
1fyk ASU-COMPLEX  Oligomeric file of type DIMERIC
1fyl SPLIT-SYMMETRY into   2 Oligomeric files of type TETRAMERIC
1fym SPLIT-SYMMETRY into   2 Oligomeric files of type DIMERIC
1fyn ASU-COMPLEX  Oligomeric file of type   DIMERIC
1fyo SKIP-NOT-XRAY EXPDTA NMR
1fyp SKIP-NOT-XRAY EXPDTA NMR
1fyr SPLIT-ASU into   2 Oligomeric files of type OCTAMERIC
1fys SKIP WATER
1fyt ASU-COMPLEX  Oligomeric file of type PENTAMERIC
1fyu ASU-COMPLEX  Oligomeric file of type DIMERIC
1fyv SYMMETRY-COMPLEX  Oligomeric file of type   TETRAMERIC
1fyw SYMMETRY-COMPLEX  Oligomeric file of type DIMERIC
1fyx SYMMETRY-COMPLEX  Oligomeric file of type DIMERIC
1fyy SKIP-NOT-XRAY EXPDTA NMR
1fyz ASU-COMPLEX  Oligomeric file of type HEXAMERIC
1fz0 ASU-COMPLEX  Oligomeric file of type HEXAMERIC
1fz1 ASU-COMPLEX  Oligomeric file of type HEXAMERIC
1fz2 ASU-COMPLEX  Oligomeric file of type HEXAMERIC
1fz3 ASU-COMPLEX  Oligomeric file of type HEXAMERIC
1fz4 ASU-COMPLEX  Oligomeric file of type HEXAMERIC
1fz5 ASU-COMPLEX  Oligomeric file of type HEXAMERIC
1fz6 ASU-COMPLEX  Oligomeric file of type HEXAMERIC
1fz7 ASU-COMPLEX  Oligomeric file of type HEXAMERIC
1fz8 ASU-COMPLEX  Oligomeric file of type HEXAMERIC
1fz9 ASU-COMPLEX  Oligomeric file of type HEXAMERIC
1fza SPLIT-ASU into   2 Oligomeric files of type   TRIMERIC
1fzb SPLIT-ASU into   2 Oligomeric files of type TETRAMERIC
1fzc SPLIT-ASU into   2 Oligomeric files of type PENTAMERIC
1fzd SPLIT-SYMMETRY into   2 Oligomeric files of type OCTAMERIC
1fze SPLIT-ASU into   2 Oligomeric files of type   TRIMERIC
1fzf SPLIT-ASU into   2 Oligomeric files of type PENTAMERIC
1fzg SPLIT-ASU into   2 Oligomeric files of type PENTAMERIC
1fzh ASU-COMPLEX  Oligomeric file of type HEXAMERIC
1fzi ASU-COMPLEX  Oligomeric file of type HEXAMERIC
1fzj ASU-COMPLEX  Oligomeric file of type TETRAMERIC
1fzk ASU-COMPLEX  Oligomeric file of type TETRAMERIC
1fzl SKIP-NOT-XRAY EXPDTA NMR
1fzm ASU-COMPLEX  Oligomeric file of type TETRAMERIC
1fzn SYMMETRY-COMPLEX  Oligomeric file of type   DIMERIC
1fzo ASU-COMPLEX  Oligomeric file of type TETRAMERIC
1fzp ASU-COMPLEX  Oligomeric file of type TETRAMERIC
1fzq SYMMETRY-COMPLEX  Oligomeric file of type   DIMERIC
1fzr SPLIT-ASU into   2 Oligomeric files of type DIMERIC
1fzs SKIP-NOT-XRAY EXPDTA NMR
1fzt SKIP-NOT-XRAY EXPDTA NMR
1fzu SKIP WATER
1fzv ASU-COMPLEX  Oligomeric file of type DIMERIC
1fzw SPLIT-ASU into   2 Oligomeric files of type   TETRAMERIC
1fzx SKIP-NOT-XRAY EXPDTA NMR
1fzy SPLIT-ASU into   2 Oligomeric files of type MONOMERIC
1fzz ASU-COMPLEX  Oligomeric file of type MONOMERIC
1g00 SPLIT-ASU into   3 Oligomeric files of type   DIMERIC
1g01 ASU-COMPLEX  Oligomeric file of type MONOMERIC
1g02 SKIP WATER
1g03 SKIP-NOT-XRAY EXPDTA NMR
1g04 SKIP-NOT-XRAY EXPDTA NMR
1g05 SPLIT-ASU into   3 Oligomeric files of type MONOMERIC
1g06 SYMMETRY-COMPLEX  Oligomeric file of type DIMERIC
1g07 SYMMETRY-COMPLEX  Oligomeric file of type DIMERIC
1g08 ASU-COMPLEX  Oligomeric file of type   TETRAMERIC
1g09 ASU-COMPLEX  Oligomeric file of type   TETRAMERIC
1g0a ASU-COMPLEX  Oligomeric file of type   TETRAMERIC
1g0b SYMMETRY-COMPLEX  Oligomeric file of type   TETRAMERIC
1g0c ASU-COMPLEX  Oligomeric file of type MONOMERIC
1g0d SYMMETRY-COMPLEX  Oligomeric file of type DIMERIC
1g0e ASU-COMPLEX  Oligomeric file of type MONOMERIC
1g0f ASU-COMPLEX  Oligomeric file of type MONOMERIC
1g0g SYMMETRY-COMPLEX  Oligomeric file of type DIMERIC
1g0h ASU-COMPLEX  Oligomeric file of type   DIMERIC
1g0i ASU-COMPLEX  Oligomeric file of type   DIMERIC
1g0j SYMMETRY-COMPLEX  Oligomeric file of type DIMERIC
1g0k SYMMETRY-COMPLEX  Oligomeric file of type DIMERIC
1g0l SYMMETRY-COMPLEX  Oligomeric file of type DIMERIC
1g0m SYMMETRY-COMPLEX  Oligomeric file of type DIMERIC
1g0n SYMMETRY-COMPLEX  Oligomeric file of type TETRAMERIC
1g0o ASU-COMPLEX  Oligomeric file of type TETRAMERIC
1g0p SYMMETRY-COMPLEX  Oligomeric file of type DIMERIC
1g0q SYMMETRY-COMPLEX  Oligomeric file of type DIMERIC
1g0r SPLIT-ASU into   2 Oligomeric files of type   TETRAMERIC
1g0s ASU-COMPLEX  Oligomeric file of type DIMERIC
1g0t ASU-COMPLEX  Oligomeric file of type DIMERIC
1g0u ASU-COMPLEX  Oligomeric file of type 28MERIC
1g0v SYMMETRY-COMPLEX  Oligomeric file of type TETRAMERIC
1g0w SYMMETRY-COMPLEX  Oligomeric file of type   DIMERIC
1g0x SYMMETRY-COMPLEX  Oligomeric file of type DIMERIC
1g0y ASU-COMPLEX  Oligomeric file of type   DIMERIC
1g0z SPLIT-ASU into   2 Oligomeric files of type MONOMERIC
1g10 SKIP-NOT-XRAY EXPDTA NMR
1g11 SKIP-NOT-XRAY EXPDTA NMR
1g12 ASU-COMPLEX  Oligomeric file of type MONOMERIC
1g13 SPLIT-ASU into   3 Oligomeric files of type   MONOMERIC
1g14 SKIP-NOT-XRAY EXPDTA NMR
1g15 SYMMETRY-COMPLEX  Oligomeric file of type   TRIMERIC
1g16 ASU-COMPLEX  Oligomeric file of type TETRAMERIC
1g17 SPLIT-ASU into   2 Oligomeric files of type COMPLEX
1g18 ASU-COMPLEX  Oligomeric file of type MONOMERIC
1g19 SKIP WATER
1g1a SPLIT-ASU into   2 Oligomeric files of type   DIMERIC
1g1b ASU-COMPLEX  Oligomeric file of type DIMERIC
1g1c ASU-COMPLEX  Oligomeric file of type DIMERIC
1g1d ASU-COMPLEX  Oligomeric file of type MONOMERIC
1g1e SKIP-NOT-XRAY EXPDTA NMR
1g1f ASU-COMPLEX  Oligomeric file of type DIMERIC
1g1g ASU-COMPLEX  Oligomeric file of type DIMERIC
1g1h ASU-COMPLEX  Oligomeric file of type DIMERIC
1g1i SYMMETRY-COMPLEX  Oligomeric file of type TETRAMERIC
1g1j SYMMETRY-COMPLEX  Oligomeric file of type TETRAMERIC
1g1k ASU-COMPLEX  Oligomeric file of type   DIMERIC
1g1l SPLIT-ASU into   2 Oligomeric files of type   TETRAMERIC
1g1m ASU-COMPLEX  Oligomeric file of type   DIMERIC
1g1n SKIP-NOT-XRAY EXPDTA NMR
1g1o ASU-COMPLEX  Oligomeric file of type TETRAMERIC
1g1p SKIP-NOT-XRAY EXPDTA NMR
1g1q SPLIT-ASU into   2 Oligomeric files of type DIMERIC
1g1r ASU-COMPLEX  Oligomeric file of type HEPTAMERIC
1g1s ASU-COMPLEX  Oligomeric file of type TETRAMERIC
1g1t ASU-COMPLEX  Oligomeric file of type MONOMERIC
1g1u ASU-COMPLEX  Oligomeric file of type TETRAMERIC
1g1v SYMMETRY-COMPLEX  Oligomeric file of type DIMERIC
1g1w SYMMETRY-COMPLEX  Oligomeric file of type DIMERIC
1g1x SPLIT-ASU into   2 Oligomeric files of type PENTAMERIC
1g1y ASU-COMPLEX  Oligomeric file of type   DIMERIC
1g1z SKIP-NOT-XRAY EXPDTA NMR
1g20 ASU-COMPLEX  Oligomeric file of type OCTAMERIC
1g21 ASU-COMPLEX  Oligomeric file of type   OCTAMERIC
1g22 SKIP-NOT-XRAY EXPDTA NMR
1g23 SPLIT-ASU into   2 Oligomeric files of type   TETRAMERIC
1g24 SPLIT-ASU into   4 Oligomeric files of type   COMPLEX
1g25 SKIP-NOT-XRAY EXPDTA NMR
1g26 SKIP-NOT-XRAY EXPDTA NMR
1g27 SPLIT-ASU into   3 Oligomeric files of type MONOMERIC
1g28 SPLIT-ASU into   2 Oligomeric files of type   DIMERIC
1g29 ASU-COMPLEX  Oligomeric file of type   DIMERIC
1g2a SPLIT-ASU into   3 Oligomeric files of type MONOMERIC
1g2b SKIP WATER
1g2c SPLIT-ASU into   4 Oligomeric files of type   HEXAMERIC
1g2d SPLIT-ASU into   2 Oligomeric files of type TRIMERIC
1g2e ASU-COMPLEX  Oligomeric file of type   DIMERIC
1g2f SPLIT-ASU into   2 Oligomeric files of type TRIMERIC
1g2g SKIP-NOT-XRAY EXPDTA NMR
1g2h SKIP-NOT-XRAY EXPDTA NMR
1g2i SYMMETRY-COMPLEX  Oligomeric file of type HEXAMERIC
1g2j SYMMETRY-COMPLEX  Oligomeric file of type   DIMERIC
1g2k ASU-COMPLEX  Oligomeric file of type DIMERIC
1g2l ASU-COMPLEX  Oligomeric file of type DIMERIC
1g2m ASU-COMPLEX  Oligomeric file of type DIMERIC
1g2n SYMMETRY-COMPLEX  Oligomeric file of type DIMERIC
1g2o ASU-COMPLEX  Oligomeric file of type TRIMERIC
1g2p SYMMETRY-COMPLEX  Oligomeric file of type DIMERIC
1g2q ASU-COMPLEX  Oligomeric file of type DIMERIC
1g2r ASU-COMPLEX  Oligomeric file of type MONOMERIC
1g2s SKIP-NOT-XRAY EXPDTA NMR
1g2t SKIP-NOT-XRAY EXPDTA NMR
1g2u SYMMETRY-COMPLEX  Oligomeric file of type DIMERIC
1g2v SPLIT-ASU into   2 Oligomeric files of type   TETRAMERIC
1g2w ASU-COMPLEX  Oligomeric file of type   DIMERIC
1g2x ASU-COMPLEX  Oligomeric file of type TRIMERIC
1g2y ASU-COMPLEX  Oligomeric file of type   TETRAMERIC
1g2z SYMMETRY-COMPLEX  Oligomeric file of type   TETRAMERIC
1g30 ASU-COMPLEX  Oligomeric file of type TRIMERIC
1g31 SYMMETRY-COMPLEX  Oligomeric file of type   TETRADECAMERIC
1g32 ASU-COMPLEX  Oligomeric file of type TRIMERIC
1g33 ASU-COMPLEX  Oligomeric file of type MONOMERIC
1g34 ASU-COMPLEX  Oligomeric file of type MONOMERIC
1g35 ASU-COMPLEX  Oligomeric file of type DIMERIC
1g36 ASU-COMPLEX  Oligomeric file of type MONOMERIC
1g37 ASU-COMPLEX  Oligomeric file of type DIMERIC
1g38 SPLIT-ASU into   2 Oligomeric files of type   TRIMERIC
1g39 ASU-COMPLEX  Oligomeric file of type   TETRAMERIC
1g3a SKIP-NOT-XRAY EXPDTA NMR
1g3b SKIP WATER
1g3c SKIP WATER
1g3d SKIP WATER
1g3e SKIP WATER
1g3f SKIP-NOT-XRAY EXPDTA NMR
1g3g SKIP-NOT-XRAY EXPDTA NMR
1g3i ASU-COMPLEX  Oligomeric file of type 24MERIC
1g3j SPLIT-ASU into   2 Oligomeric files of type   DIMERIC
1g3k SYMMETRY-COMPLEX  Oligomeric file of type   DODECAMERIC
1g3l ASU-COMPLEX  Oligomeric file of type   TETRAMERIC
1g3m SPLIT-ASU into   2 Oligomeric files of type MONOMERIC
1g3n ASU-COMPLEX  Oligomeric file of type   HEXAMERIC
1g3o SKIP WATER
1g3p SKIP WATER
1g3q SYMMETRY-COMPLEX  Oligomeric file of type TRIMERIC
1g3r SYMMETRY-COMPLEX  Oligomeric file of type TRIMERIC
1g3s ASU-COMPLEX  Oligomeric file of type MONOMERIC
1g3t ASU-COMPLEX  Oligomeric file of type DIMERIC
1g3u SYMMETRY-COMPLEX  Oligomeric file of type DIMERIC
1g3v SPLIT-ASU into   2 Oligomeric files of type DIMERIC
1g3w SYMMETRY-COMPLEX  Oligomeric file of type DIMERIC
1g3x SPLIT-ASU into   6 Oligomeric files of type DIMERIC
1g3y SYMMETRY-COMPLEX  Oligomeric file of type DIMERIC
1g3z ASU-COMPLEX  Oligomeric file of type MONOMERIC
1g40 SPLIT-ASU into   2 Oligomeric files of type   COMPLEX
1g41 SYMMETRY-COMPLEX  Oligomeric file of type HEXAMERIC
1g42 ASU-COMPLEX  Oligomeric file of type MONOMERIC
1g43 SYMMETRY-COMPLEX  Oligomeric file of type   DIMERIC
1g44 SPLIT-ASU into   3 Oligomeric files of type   COMPLEX
1g45 ASU-COMPLEX  Oligomeric file of type MONOMERIC
1g46 ASU-COMPLEX  Oligomeric file of type MONOMERIC
1g47 SKIP-NOT-XRAY EXPDTA NMR
1g48 ASU-COMPLEX  Oligomeric file of type MONOMERIC
1g49 SPLIT-ASU into   2 Oligomeric files of type MONOMERIC
1g4a SPLIT-SYMMETRY into   2 Oligomeric files of type   HEXAMERIC
1g4b SYMMETRY-COMPLEX  Oligomeric file of type 24MERIC 
1g4c SPLIT-ASU into   2 Oligomeric files of type MONOMERIC
1g4d SKIP-NOT-XRAY EXPDTA NMR
1g4e ASU-COMPLEX  Oligomeric file of type DIMERIC
1g4f SKIP-NOT-XRAY EXPDTA NMR
1g4g SKIP-NOT-XRAY EXPDTA NMR
1g4h ASU-COMPLEX  Oligomeric file of type MONOMERIC
1g4i ASU-COMPLEX  Oligomeric file of type MONOMERIC
1g4j ASU-COMPLEX  Oligomeric file of type MONOMERIC
1g4k SPLIT-ASU into   3 Oligomeric files of type   MONOMERIC
1g4m SPLIT-ASU into   2 Oligomeric files of type MONOMERIC
1g4o ASU-COMPLEX  Oligomeric file of type MONOMERIC
1g4p ASU-COMPLEX  Oligomeric file of type DIMERIC
1g4q ASU-COMPLEX  Oligomeric file of type DIMERIC
1g4r ASU-COMPLEX  Oligomeric file of type MONOMERIC
1g4s SYMMETRY-COMPLEX  Oligomeric file of type TETRAMERIC
1g4t SYMMETRY-COMPLEX  Oligomeric file of type TETRAMERIC
1g4u ASU-COMPLEX  Oligomeric file of type   DIMERIC
1g4v SYMMETRY-COMPLEX  Oligomeric file of type   DIMERIC
1g4w ASU-COMPLEX  Oligomeric file of type MONOMERIC
1g4x SYMMETRY-COMPLEX  Oligomeric file of type DIMERIC
1g4y SYMMETRY-COMPLEX  Oligomeric file of type TETRAMERIC
1g50 SPLIT-SYMMETRY into   2 Oligomeric files of type DIMERIC
1g51 ASU-COMPLEX  Oligomeric file of type   DIMERIC
1g52 ASU-COMPLEX  Oligomeric file of type MONOMERIC
1g53 ASU-COMPLEX  Oligomeric file of type MONOMERIC
1g54 ASU-COMPLEX  Oligomeric file of type MONOMERIC
1g55 SKIP WATER
1g56 SKIP WATER
1g57 ASU-COMPLEX  Oligomeric file of type DIMERIC
1g58 ASU-COMPLEX  Oligomeric file of type DIMERIC
1g59 SPLIT-ASU into   3 Oligomeric files of type DIMERIC
1g5a ASU-COMPLEX  Oligomeric file of type MONOMERIC
1g5b SPLIT-ASU into   3 Oligomeric files of type   MONOMERIC
1g5c SPLIT-ASU into   3 Oligomeric files of type   DIMERIC
1g5d SKIP-NOT-XRAY EXPDTA NMR
1g5e SKIP-NOT-XRAY EXPDTA NMR
1g5f ASU-COMPLEX  Oligomeric file of type MONOMERIC
1g5g SPLIT-ASU into   2 Oligomeric files of type TRIMERIC
1g5h SPLIT-ASU into   2 Oligomeric files of type   DIMERIC
1g5i SPLIT-ASU into   4 Oligomeric files of type   DIMERIC
1g5j SKIP-NOT-XRAY EXPDTA NMR
1g5k SKIP-NOT-XRAY EXPDTA NMR
1g5l SKIP-NOT-XRAY EXPDTA NMR
1g5m SKIP-NOT-XRAY EXPDTA NMR
1g5n SYMMETRY-COMPLEX  Oligomeric file of type TRIMERIC
1g5o SKIP-NOT-XRAY EXPDTA NMR
1g5p ASU-COMPLEX  Oligomeric file of type   DIMERIC
1g5q SYMMETRY-COMPLEX  Oligomeric file of type 24MERIC
1g5r SYMMETRY-COMPLEX  Oligomeric file of type DIMERIC
1g5s ASU-COMPLEX  Oligomeric file of type MONOMERIC
1g5t SYMMETRY-COMPLEX  Oligomeric file of type DIMERIC
1g5u ASU-COMPLEX  Oligomeric file of type   DIMERIC
1g5v SKIP-NOT-XRAY EXPDTA NMR
1g5w SKIP-NOT-XRAY EXPDTA NMR
1g5x SPLIT-ASU into   2 Oligomeric files of type DIMERIC
1g5y ASU-COMPLEX  Oligomeric file of type TETRAMERIC
1g5z SYMMETRY-COMPLEX  Oligomeric file of type DIMERIC
1g60 ASU-COMPLEX  Oligomeric file of type DIMERIC
1g61 SPLIT-ASU into   2 Oligomeric files of type MONOMERIC
1g62 SYMMETRY-COMPLEX  Oligomeric file of type DIMERIC
1g63 ASU-COMPLEX  Oligomeric file of type DODECAMERIC
1g64 ASU-COMPLEX  Oligomeric file of type DIMERIC
1g65 ASU-COMPLEX  Oligomeric file of type 28MERIC
1g66 ASU-COMPLEX  Oligomeric file of type MONOMERIC
1g67 ASU-COMPLEX  Oligomeric file of type DIMERIC
1g68 SKIP WATER
1g69 SYMMETRY-COMPLEX  Oligomeric file of type TETRAMERIC
1g6a SYMMETRY-COMPLEX  Oligomeric file of type   DIMERIC
1g6b SKIP WATER
1g6c SYMMETRY-COMPLEX  Oligomeric file of type TETRAMERIC
1g6d SYMMETRY-COMPLEX  Oligomeric file of type DIMERIC
1g6e SKIP-NOT-XRAY EXPDTA NMR
1g6g SPLIT-ASU into   2 Oligomeric files of type TETRAMERIC
1g6h SYMMETRY-COMPLEX  Oligomeric file of type DIMERIC
1g6i ASU-COMPLEX  Oligomeric file of type MONOMERIC
1g6j SKIP-NOT-XRAY EXPDTA NMR
1g6k SPLIT-SYMMETRY into   2 Oligomeric files of type TETRAMERIC
1g6l SKIP WATER
1g6m SKIP-NOT-XRAY EXPDTA NMR
1g6n ASU-COMPLEX  Oligomeric file of type   DIMERIC
1g6o SYMMETRY-COMPLEX  Oligomeric file of type HEXAMERIC
1g6p SKIP-NOT-XRAY EXPDTA NMR
1g6q ASU-COMPLEX  Oligomeric file of type   HEXAMERIC
1g6r SPLIT-ASU into   2 Oligomeric files of type PENTAMERIC
1g6s SKIP WATER
1g6t SKIP WATER
1g6u SYMMETRY-COMPLEX  Oligomeric file of type   HEXAMERIC
1g6v SYMMETRY-COMPLEX  Oligomeric file of type TETRAMERIC
1g6w SPLIT-ASU into   2 Oligomeric files of type DIMERIC
1g6x ASU-COMPLEX  Oligomeric file of type MONOMERIC
1g6y ASU-COMPLEX  Oligomeric file of type DIMERIC
1g6z SKIP-NOT-XRAY EXPDTA NMR
1g70 SKIP-NOT-XRAY EXPDTA NMR
1g71 SPLIT-ASU into   2 Oligomeric files of type   COMPLEX
1g72 ASU-COMPLEX  Oligomeric file of type   TETRAMERIC
1g73 ASU-COMPLEX  Oligomeric file of type   TETRAMERIC
1g74 ASU-COMPLEX  Oligomeric file of type MONOMERIC
1g75 ASU-COMPLEX  Oligomeric file of type   DIMERIC
1g76 SYMMETRY-COMPLEX  Oligomeric file of type DIMERIC
1g77 SYMMETRY-COMPLEX  Oligomeric file of type DIMERIC
1g78 SYMMETRY-COMPLEX  Oligomeric file of type DIMERIC
1g79 SYMMETRY-COMPLEX  Oligomeric file of type DIMERIC
1g7a SPLIT-SYMMETRY into   2 Oligomeric files of type DODECAMERIC
1g7b SPLIT-SYMMETRY into   2 Oligomeric files of type DODECAMERIC
1g7c ASU-COMPLEX  Oligomeric file of type DIMERIC
1g7d SKIP-NOT-XRAY EXPDTA NMR
1g7e SKIP-NOT-XRAY EXPDTA NMR
1g7f ASU-COMPLEX  Oligomeric file of type MONOMERIC
1g7g ASU-COMPLEX  Oligomeric file of type MONOMERIC
1g7h ASU-COMPLEX  Oligomeric file of type   TRIMERIC
1g7i ASU-COMPLEX  Oligomeric file of type   TRIMERIC
1g7j ASU-COMPLEX  Oligomeric file of type   TRIMERIC
1g7k ASU-COMPLEX  Oligomeric file of type TETRAMERIC
1g7l ASU-COMPLEX  Oligomeric file of type   TRIMERIC
1g7m ASU-COMPLEX  Oligomeric file of type   TRIMERIC
1g7n ASU-COMPLEX  Oligomeric file of type MONOMERIC
1g7o SKIP-NOT-XRAY EXPDTA NMR
1g7p ASU-COMPLEX  Oligomeric file of type TRIMERIC
1g7q ASU-COMPLEX  Oligomeric file of type TRIMERIC
1g7r SKIP WATER
1g7s SKIP WATER
1g7t SKIP WATER
1g7u SYMMETRY-COMPLEX  Oligomeric file of type TETRAMERIC
1g7v SYMMETRY-COMPLEX  Oligomeric file of type TETRAMERIC
1g7w SYMMETRY-COMPLEX  Oligomeric file of type   DIMERIC
1g7x SYMMETRY-COMPLEX  Oligomeric file of type DIMERIC
1g7y SPLIT-ASU into   3 Oligomeric files of type DIMERIC
1g7z SKIP-NOT-XRAY EXPDTA NMR
1g80 SKIP-NOT-XRAY EXPDTA NMR
1g81 ASU-COMPLEX  Oligomeric file of type MONOMERIC
1g82 SPLIT-SYMMETRY into   2 Oligomeric files of type   TETRAMERIC
1g83 SPLIT-ASU into   2 Oligomeric files of type MONOMERIC
1g84 SKIP-NOT-XRAY EXPDTA NMR
1g85 ASU-COMPLEX  Oligomeric file of type DIMERIC
1g86 SYMMETRY-COMPLEX  Oligomeric file of type DIMERIC
1g87 SPLIT-ASU into   2 Oligomeric files of type MONOMERIC
1g88 ASU-COMPLEX  Oligomeric file of type   TRIMERIC
1g89 SKIP-NOT-XRAY EXPDTA NMR
1g8a ASU-COMPLEX  Oligomeric file of type MONOMERIC
1g8c SKIP-NOT-XRAY EXPDTA NMR
1g8e ASU-COMPLEX  Oligomeric file of type   DIMERIC
1g8f SYMMETRY-COMPLEX  Oligomeric file of type HEXAMERIC
1g8g SYMMETRY-COMPLEX  Oligomeric file of type HEXAMERIC
1g8h SYMMETRY-COMPLEX  Oligomeric file of type HEXAMERIC
1g8i SPLIT-ASU into   2 Oligomeric files of type   MONOMERIC
1g8j SPLIT-ASU into   2 Oligomeric files of type   DIMERIC
1g8k SPLIT-ASU into   4 Oligomeric files of type   DIMERIC
1g8l ASU-COMPLEX  Oligomeric file of type DIMERIC
1g8m ASU-COMPLEX  Oligomeric file of type DIMERIC
1g8n ASU-COMPLEX  Oligomeric file of type   DIMERIC
1g8o SYMMETRY-COMPLEX  Oligomeric file of type DIMERIC
1g8p ASU-COMPLEX  Oligomeric file of type MONOMERIC
1g8q ASU-COMPLEX  Oligomeric file of type   DIMERIC
1g8r ASU-COMPLEX  Oligomeric file of type DIMERIC
1g8s SYMMETRY-COMPLEX  Oligomeric file of type DIMERIC
1g8t ASU-COMPLEX  Oligomeric file of type   DIMERIC
1g8u ASU-COMPLEX  Oligomeric file of type   DIMERIC
1g8v ASU-COMPLEX  Oligomeric file of type   DIMERIC
1g8w ASU-COMPLEX  Oligomeric file of type TETRAMERIC
1g8x SPLIT-ASU into   2 Oligomeric files of type COMPLEX
1g8y SPLIT-ASU into   2 Oligomeric files of type   HEXAMERIC
1g8z ASU-COMPLEX  Oligomeric file of type PENTAMERIC
1g90 SKIP-NOT-XRAY EXPDTA NMR
1g91 SKIP-NOT-XRAY EXPDTA NMR
1g92 SKIP-NOT-XRAY EXPDTA NMR
1g93 SYMMETRY-COMPLEX  Oligomeric file of type DIMERIC
1g94 ASU-COMPLEX  Oligomeric file of type MONOMERIC
1g95 SYMMETRY-COMPLEX  Oligomeric file of type TRIMERIC
1g96 SYMMETRY-COMPLEX  Oligomeric file of type OCTAMERIC
1g97 SYMMETRY-COMPLEX  Oligomeric file of type TRIMERIC
1g98 ASU-COMPLEX  Oligomeric file of type DIMERIC
1g99 ASU-COMPLEX  Oligomeric file of type   DIMERIC
1g9a ASU-COMPLEX  Oligomeric file of type MONOMERIC
1g9b ASU-COMPLEX  Oligomeric file of type MONOMERIC
1g9c ASU-COMPLEX  Oligomeric file of type MONOMERIC
1g9d ASU-COMPLEX  Oligomeric file of type MONOMERIC
1g9e SKIP-NOT-XRAY EXPDTA NMR
1g9f SYMMETRY-COMPLEX  Oligomeric file of type TETRAMERIC
1g9g ASU-COMPLEX  Oligomeric file of type MONOMERIC
1g9h ASU-COMPLEX  Oligomeric file of type MONOMERIC
1g9i ASU-COMPLEX  Oligomeric file of type DIMERIC
1g9j ASU-COMPLEX  Oligomeric file of type MONOMERIC
1g9k SYMMETRY-COMPLEX  Oligomeric file of type TRIMERIC
1g9l SKIP-NOT-XRAY EXPDTA NMR
1g9m ASU-COMPLEX  Oligomeric file of type   TETRAMERIC
1g9n ASU-COMPLEX  Oligomeric file of type   TETRAMERIC
1g9o SYMMETRY-COMPLEX  Oligomeric file of type DIMERIC
1g9p SKIP-NOT-XRAY EXPDTA NMR
1g9q ASU-COMPLEX  Oligomeric file of type DIMERIC
1g9r SKIP WATER
1g9s SYMMETRY-COMPLEX  Oligomeric file of type TETRAMERIC
1g9t SYMMETRY-COMPLEX  Oligomeric file of type TETRAMERIC
1g9u SYMMETRY-COMPLEX  Oligomeric file of type TETRAMERIC
1g9v ASU-COMPLEX  Oligomeric file of type TETRAMERIC
1g9w ASU-COMPLEX  Oligomeric file of type TRIMERIC
1g9x SPLIT-ASU into   3 Oligomeric files of type MONOMERIC
1g9y ASU-COMPLEX  Oligomeric file of type TETRAMERIC
1g9z ASU-COMPLEX  Oligomeric file of type HEXAMERIC
1ga0 SYMMETRY-COMPLEX  Oligomeric file of type DIMERIC
1ga1 SYMMETRY-COMPLEX  Oligomeric file of type TETRAMERIC
1ga2 SPLIT-ASU into   2 Oligomeric files of type MONOMERIC
1ga3 SKIP-NOT-XRAY EXPDTA NMR
1ga4 SYMMETRY-COMPLEX  Oligomeric file of type TETRAMERIC
1ga5 SPLIT-ASU into   2 Oligomeric files of type TETRAMERIC
1ga6 SYMMETRY-COMPLEX  Oligomeric file of type TETRAMERIC
1ga7 ASU-COMPLEX  Oligomeric file of type DIMERIC
1ga8 SKIP WATER
1ga9 SPLIT-ASU into   2 Oligomeric files of type MONOMERIC
1gab SKIP-NOT-XRAY EXPDTA NMR
1gac SKIP-NOT-XRAY EXPDTA NMR
1gad SYMMETRY-COMPLEX  Oligomeric file of type   TETRAMERIC
1gae SYMMETRY-COMPLEX  Oligomeric file of type   TETRAMERIC
1gaf ASU-COMPLEX  Oligomeric file of type   DIMERIC
1gag ASU-COMPLEX  Oligomeric file of type   DIMERIC
1gah SKIP WATER
1gai SKIP WATER
1gaj SYMMETRY-COMPLEX  Oligomeric file of type 24MERIC
1gak ASU-COMPLEX  Oligomeric file of type MONOMERIC
1gal SKIP WATER
1gam SPLIT-SYMMETRY into   2 Oligomeric files of type   DIMERIC
1gan ASU-COMPLEX  Oligomeric file of type   DIMERIC
1gao SPLIT-ASU into   4 Oligomeric files of type MONOMERIC
1gaq SPLIT-ASU into   2 Oligomeric files of type DIMERIC
1gar ASU-COMPLEX  Oligomeric file of type   DIMERIC
1gat SKIP-NOT-XRAY EXPDTA NMR
1gau SKIP-NOT-XRAY EXPDTA NMR
1gav VIRUS-COMPLEX
1gaw SYMMETRY-COMPLEX  Oligomeric file of type   TETRAMERIC
1gax SPLIT-ASU into   2 Oligomeric files of type DIMERIC
1gay SKIP WATER
1gaz SKIP WATER
1gb0 SKIP WATER
1gb1 SKIP-NOT-XRAY EXPDTA NMR
1gb2 SKIP WATER
1gb3 SKIP WATER
1gb4 SKIP-NOT-XRAY EXPDTA NMR
1gb5 SKIP WATER
1gb6 SKIP WATER
1gb7 SKIP WATER
1gb8 SKIP WATER
1gb9 SKIP WATER
1gba SKIP WATER
1gbb SKIP WATER
1gbc SKIP WATER
1gbd SKIP WATER
1gbe SKIP WATER
1gbf SKIP WATER
1gbg SKIP WATER
1gbh SKIP WATER
1gbi SKIP WATER
1gbj SKIP WATER
1gbk SKIP WATER
1gbl SKIP WATER
1gbm SKIP WATER
1gbn SYMMETRY-COMPLEX  Oligomeric file of type   TETRAMERIC
1gbo SKIP WATER
1gbq SKIP-NOT-XRAY EXPDTA NMR
1gbr SKIP-NOT-XRAY EXPDTA NMR
1gbs SKIP WATER
1gbt SKIP WATER
1gbu ASU-COMPLEX  Oligomeric file of type   TETRAMERIC
1gbv ASU-COMPLEX  Oligomeric file of type TETRAMERIC
1gbw SKIP WATER
1gbx SKIP WATER
1gby SKIP WATER
1gbz SKIP WATER
1gc0 ASU-COMPLEX  Oligomeric file of type TETRAMERIC
1gc1 SPLIT-ASU into   2 Oligomeric files of type DIMERIC
1gc2 ASU-COMPLEX  Oligomeric file of type TETRAMERIC
1gc3 SPLIT-ASU into   4 Oligomeric files of type DIMERIC
1gc4 SPLIT-ASU into   2 Oligomeric files of type DIMERIC
1gc5 ASU-COMPLEX  Oligomeric file of type MONOMERIC
1gc6 SYMMETRY-COMPLEX  Oligomeric file of type DIMERIC
1gc7 SYMMETRY-COMPLEX  Oligomeric file of type DIMERIC
1gc8 ASU-COMPLEX  Oligomeric file of type DIMERIC
1gc9 SYMMETRY-COMPLEX  Oligomeric file of type DIMERIC
1gca SKIP WATER
1gcb SYMMETRY-COMPLEX  Oligomeric file of type   HEXAMERIC
1gcc SKIP-NOT-XRAY EXPDTA NMR
1gcd SYMMETRY-COMPLEX  Oligomeric file of type   DIMERIC
1gce SKIP WATER
1gcf SKIP-NOT-XRAY EXPDTA NMR
1gcg SKIP WATER
1gci SKIP WATER
1gcj ASU-COMPLEX  Oligomeric file of type DIMERIC
1gck ASU-COMPLEX  Oligomeric file of type DIMERIC
1gcl ASU-COMPLEX  Oligomeric file of type   TETRAMERIC
1gcm ASU-COMPLEX  Oligomeric file of type   TRIMERIC
1gcn ASU-COMPLEX  Oligomeric file of type MONOMERIC
1gco SPLIT-SYMMETRY into   2 Oligomeric files of type TETRAMERIC
1gcp SPLIT-ASU into   4 Oligomeric files of type MONOMERIC
1gcq ASU-COMPLEX  Oligomeric file of type TRIMERIC
1gcs SKIP WATER
1gct SYMMETRY-COMPLEX  Oligomeric file of type TETRAMERIC
1gcu SKIP WATER
1gcv ASU-COMPLEX  Oligomeric file of type TETRAMERIC
1gcw ASU-COMPLEX  Oligomeric file of type TETRAMERIC
1gcx ASU-COMPLEX  Oligomeric file of type MONOMERIC
1gcy ASU-COMPLEX  Oligomeric file of type MONOMERIC
1gcz ASU-COMPLEX  Oligomeric file of type TRIMERIC
1gd0 ASU-COMPLEX  Oligomeric file of type TRIMERIC
1gd1 ASU-COMPLEX  Oligomeric file of type   TETRAMERIC
1gd2 SPLIT-ASU into   3 Oligomeric files of type   TETRAMERIC
1gd3 SKIP-NOT-XRAY EXPDTA NMR
1gd4 SKIP-NOT-XRAY EXPDTA NMR
1gd5 SKIP-NOT-XRAY EXPDTA NMR
1gd6 ASU-COMPLEX  Oligomeric file of type MONOMERIC
1gd7 SPLIT-ASU into   2 Oligomeric files of type DIMERIC
1gd8 SPLIT-ASU into   9 Oligomeric files of type MONOMERIC
1gd9 ASU-COMPLEX  Oligomeric file of type DIMERIC
1gdc SKIP-NOT-XRAY EXPDTA NMR
1gdd SKIP WATER
1gde ASU-COMPLEX  Oligomeric file of type DIMERIC
1gdf SKIP-NOT-XRAY EXPDTA NMR
1gdg SYMMETRY-COMPLEX  Oligomeric file of type OCTAMERIC
1gdh ASU-COMPLEX  Oligomeric file of type   DIMERIC
1gdi SKIP WATER
1gdj SKIP WATER
1gdk SKIP WATER
1gdl SKIP WATER
1gdn ASU-COMPLEX  Oligomeric file of type   DIMERIC
1gdo SPLIT-ASU into   4 Oligomeric files of type DIMERIC
1gdq ASU-COMPLEX  Oligomeric file of type   DIMERIC
1gdr ASU-COMPLEX  Oligomeric file of type MONOMERIC
1gds SKIP-NOT-XRAY EXPDTA NMR
1gdt ASU-COMPLEX  Oligomeric file of type HEXAMERIC
1gdu ASU-COMPLEX  Oligomeric file of type DIMERIC
1gdv SYMMETRY-COMPLEX  Oligomeric file of type DIMERIC
1gdw SKIP WATER
1gdx ASU-COMPLEX  Oligomeric file of type MONOMERIC
1gdy SKIP-NOT-XRAY EXPDTA NMR
1gdz SKIP-NOT-XRAY EXPDTA NMR
1ge0 SKIP WATER
1ge1 SKIP WATER
1ge2 SKIP WATER
1ge3 SKIP WATER
1ge4 SKIP WATER
1ge5 SKIP WATER
1ge6 SKIP WATER
1ge7 SPLIT-ASU into   2 Oligomeric files of type COMPLEX
1ge8 SYMMETRY-COMPLEX  Oligomeric file of type TRIMERIC
1ge9 SKIP-NOT-XRAY EXPDTA NMR
1gea SKIP-NOT-XRAY EXPDTA NMR
1geb SKIP WATER
1gec ASU-COMPLEX  Oligomeric file of type DIMERIC
1ged SKIP WATER
1gee SPLIT-SYMMETRY into   2 Oligomeric files of type TETRAMERIC
1gef SPLIT-ASU into   2 Oligomeric files of type DIMERIC
1geg SPLIT-ASU into   2 Oligomeric files of type TETRAMERIC
1geh SYMMETRY-COMPLEX  Oligomeric file of type DECAMERIC
1gei ASU-COMPLEX  Oligomeric file of type MONOMERIC
1gej ASU-COMPLEX  Oligomeric file of type MONOMERIC
1gek ASU-COMPLEX  Oligomeric file of type MONOMERIC
1gem ASU-COMPLEX  Oligomeric file of type MONOMERIC
1gen SKIP WATER
1geq ASU-COMPLEX  Oligomeric file of type DIMERIC
1ger ASU-COMPLEX  Oligomeric file of type   DIMERIC
1ges ASU-COMPLEX  Oligomeric file of type   DIMERIC
1get ASU-COMPLEX  Oligomeric file of type   DIMERIC
1geu ASU-COMPLEX  Oligomeric file of type   DIMERIC
1gev ASU-COMPLEX  Oligomeric file of type MONOMERIC
1gew SYMMETRY-COMPLEX  Oligomeric file of type DIMERIC
1gex SYMMETRY-COMPLEX  Oligomeric file of type DIMERIC
1gey SYMMETRY-COMPLEX  Oligomeric file of type DIMERIC
1gez ASU-COMPLEX  Oligomeric file of type MONOMERIC
1gf0 ASU-COMPLEX  Oligomeric file of type MONOMERIC
1gf1 SKIP-NOT-XRAY EXPDTA THEORETICAL MODEL
1gf2 SKIP-NOT-XRAY EXPDTA THEORETICAL MODEL
1gf3 ASU-COMPLEX  Oligomeric file of type MONOMERIC
1gf4 ASU-COMPLEX  Oligomeric file of type MONOMERIC
1gf5 ASU-COMPLEX  Oligomeric file of type MONOMERIC
1gf6 ASU-COMPLEX  Oligomeric file of type MONOMERIC
1gf7 ASU-COMPLEX  Oligomeric file of type MONOMERIC
1gf8 SKIP WATER
1gf9 SKIP WATER
1gfa SKIP WATER
1gfc SKIP-NOT-XRAY EXPDTA NMR
1gfd SKIP-NOT-XRAY EXPDTA NMR
1gfe SKIP WATER
1gff ICOSAHEDRAL-VIRUS
1gfg SKIP WATER
1gfh SKIP WATER
1gfi SKIP WATER
1gfj SKIP WATER
1gfk SKIP WATER
1gfl ASU-COMPLEX  Oligomeric file of type DIMERIC
1gfm SYMMETRY-COMPLEX  Oligomeric file of type   TRIMERIC
1gfn SYMMETRY-COMPLEX  Oligomeric file of type   TRIMERIC
1gfo SYMMETRY-COMPLEX  Oligomeric file of type   TRIMERIC
1gfp SYMMETRY-COMPLEX  Oligomeric file of type   TRIMERIC
1gfq SYMMETRY-COMPLEX  Oligomeric file of type   TRIMERIC
1gfr SKIP WATER
1gfs SYMMETRY-COMPLEX  Oligomeric file of type   DIMERIC
1gft SKIP WATER
1gfu SKIP WATER
1gfv SKIP WATER
1gfw SYMMETRY-COMPLEX  Oligomeric file of type   OCTAMERIC
1gfx SKIP-NOT-XRAY EXPDTA THEORETICAL MODEL
1gfy SKIP WATER
1gfz SYMMETRY-COMPLEX  Oligomeric file of type DIMERIC
1gg0 SYMMETRY-COMPLEX  Oligomeric file of type   TETRAMERIC
1gg1 SPLIT-SYMMETRY into   2 Oligomeric files of type DIMERIC
1gg2 ASU-COMPLEX  Oligomeric file of type   TRIMERIC
1gg3 SPLIT-ASU into   3 Oligomeric files of type   COMPLEX
1gg4 SPLIT-ASU into   2 Oligomeric files of type   COMPLEX
1gg5 SPLIT-ASU into   2 Oligomeric files of type DIMERIC
1gg6 ASU-COMPLEX  Oligomeric file of type TRIMERIC
1gg8 SYMMETRY-COMPLEX  Oligomeric file of type   DIMERIC
1gg9 ASU-COMPLEX  Oligomeric file of type TETRAMERIC
1gga SPLIT-ASU into   2 Oligomeric files of type   TETRAMERIC
1ggb ASU-COMPLEX  Oligomeric file of type   DIMERIC
1ggc ASU-COMPLEX  Oligomeric file of type   DIMERIC
1ggd ASU-COMPLEX  Oligomeric file of type TRIMERIC
1gge ASU-COMPLEX  Oligomeric file of type TETRAMERIC
1ggf ASU-COMPLEX  Oligomeric file of type TETRAMERIC
1ggg ASU-COMPLEX  Oligomeric file of type   DIMERIC
1ggh ASU-COMPLEX  Oligomeric file of type TETRAMERIC
1ggi SPLIT-ASU into   2 Oligomeric files of type DIMERIC-COMPLEX
1ggj ASU-COMPLEX  Oligomeric file of type TETRAMERIC
1ggk ASU-COMPLEX  Oligomeric file of type TETRAMERIC
1ggl SPLIT-ASU into   2 Oligomeric files of type   MONOMERIC
1ggm ASU-COMPLEX  Oligomeric file of type   DIMERIC
1ggn SYMMETRY-COMPLEX  Oligomeric file of type DIMERIC
1ggo SYMMETRY-COMPLEX  Oligomeric file of type   DIMERIC
1ggp ASU-COMPLEX  Oligomeric file of type DIMERIC
1ggq SPLIT-ASU into   2 Oligomeric files of type   DIMERIC
1ggr SKIP-NOT-XRAY EXPDTA NMR
1ggs SKIP-NOT-XRAY EXPDTA NMR
1ggt SPLIT-SYMMETRY into   2 Oligomeric files of type   DIMERIC
1ggu ASU-COMPLEX  Oligomeric file of type   DIMERIC
1ggv ASU-COMPLEX  Oligomeric file of type MONOMERIC
1ggw SKIP-NOT-XRAY EXPDTA NMR
1ggx ASU-COMPLEX  Oligomeric file of type TETRAMERIC
1ggy ASU-COMPLEX  Oligomeric file of type   DIMERIC
1ggz ASU-COMPLEX  Oligomeric file of type MONOMERIC
1gh0 SPLIT-ASU into   2 Oligomeric files of type DODECAMERIC
1gh1 SKIP-NOT-XRAY EXPDTA NMR
1gh2 ASU-COMPLEX  Oligomeric file of type MONOMERIC
1gh4 SYMMETRY-COMPLEX  Oligomeric file of type DIMERIC
1gh5 SKIP-NOT-XRAY EXPDTA NMR
1gh6 ASU-COMPLEX  Oligomeric file of type DIMERIC
1gh7 ASU-COMPLEX  Oligomeric file of type DIMERIC
1gh8 SKIP-NOT-XRAY EXPDTA NMR
1gh9 SKIP-NOT-XRAY EXPDTA NMR
1gha SYMMETRY-COMPLEX  Oligomeric file of type OCTAMERIC
1ghb ASU-COMPLEX  Oligomeric file of type TETRAMERIC
1ghc SKIP-NOT-XRAY EXPDTA NMR
1ghd ASU-COMPLEX  Oligomeric file of type DIMERIC
1ghe SPLIT-ASU into   3 Oligomeric files of type MONOMERIC
1ghf ASU-COMPLEX  Oligomeric file of type   DIMERIC
1ghg ASU-COMPLEX  Oligomeric file of type MONOMERIC
1ghh SKIP-NOT-XRAY EXPDTA NMR
1ghi ASU-COMPLEX  Oligomeric file of type MONOMERIC
1ghj SKIP-NOT-XRAY EXPDTA NMR
1ghk SKIP-NOT-XRAY EXPDTA NMR
1ghl SPLIT-ASU into   2 Oligomeric files of type   COMPLEX
1ghm ASU-COMPLEX  Oligomeric file of type MONOMERIC
1gho SPLIT-ASU into   2 Oligomeric files of type   TETRAMERIC
1ghp ASU-COMPLEX  Oligomeric file of type MONOMERIC
1ghq SYMMETRY-COMPLEX  Oligomeric file of type HEXAMERIC
1ghr SKIP WATER
1ghs SPLIT-ASU into   2 Oligomeric files of type   COMPLEX
1ght SKIP-NOT-XRAY EXPDTA NMR
1ghu SKIP-NOT-XRAY EXPDTA NMR
1ghv ASU-COMPLEX  Oligomeric file of type TRIMERIC
1ghw ASU-COMPLEX  Oligomeric file of type TETRAMERIC
1ghx ASU-COMPLEX  Oligomeric file of type TRIMERIC
1ghy ASU-COMPLEX  Oligomeric file of type TRIMERIC
1ghz ASU-COMPLEX  Oligomeric file of type MONOMERIC
1gi0 ASU-COMPLEX  Oligomeric file of type MONOMERIC
1gi1 ASU-COMPLEX  Oligomeric file of type MONOMERIC
1gi2 ASU-COMPLEX  Oligomeric file of type MONOMERIC
1gi3 ASU-COMPLEX  Oligomeric file of type MONOMERIC
1gi4 ASU-COMPLEX  Oligomeric file of type MONOMERIC
1gi5 ASU-COMPLEX  Oligomeric file of type MONOMERIC
1gi6 ASU-COMPLEX  Oligomeric file of type MONOMERIC
1gi7 ASU-COMPLEX  Oligomeric file of type DIMERIC
1gi8 ASU-COMPLEX  Oligomeric file of type DIMERIC
1gi9 ASU-COMPLEX  Oligomeric file of type DIMERIC
1gia SKIP WATER
1gib SKIP-NOT-XRAY EXPDTA NMR
1gic SYMMETRY-COMPLEX  Oligomeric file of type   TETRAMERIC
1gid ASU-COMPLEX  Oligomeric file of type   DIMERIC
1gie SKIP-NOT-XRAY EXPDTA THEORETICAL MODEL
1gif ASU-COMPLEX  Oligomeric file of type   TRIMERIC
1gig ASU-COMPLEX  Oligomeric file of type   DIMERIC
1gih ASU-COMPLEX  Oligomeric file of type MONOMERIC
1gii ASU-COMPLEX  Oligomeric file of type MONOMERIC
1gij ASU-COMPLEX  Oligomeric file of type MONOMERIC
1gik ASU-COMPLEX  Oligomeric file of type MONOMERIC
1gil SKIP WATER
1gim SYMMETRY-COMPLEX  Oligomeric file of type   DIMERIC
1gin SYMMETRY-COMPLEX  Oligomeric file of type   DIMERIC
1gio SKIP-NOT-XRAY EXPDTA NMR
1gip SKIP-NOT-XRAY EXPDTA NMR
1giq SPLIT-ASU into   2 Oligomeric files of type MONOMERIC
1gir ASU-COMPLEX  Oligomeric file of type MONOMERIC
1gis ASU-COMPLEX  Oligomeric file of type MONOMERIC
1git SKIP WATER
1giu ASU-COMPLEX  Oligomeric file of type MONOMERIC
1giw SKIP-NOT-XRAY EXPDTA NMR
1gix ASU-COMPLEX  Oligomeric file of type 25MERIC
1giy ASU-COMPLEX  Oligomeric file of type 49MERIC
1giz SKIP-NOT-XRAY EXPDTA NMR
1gj0 SKIP-NOT-XRAY EXPDTA NMR
1gj1 SKIP-NOT-XRAY EXPDTA NMR
1gj2 SKIP-NOT-XRAY EXPDTA NMR
1gj4 ASU-COMPLEX  Oligomeric file of type TRIMERIC
1gj5 ASU-COMPLEX  Oligomeric file of type TRIMERIC
1gj6 ASU-COMPLEX  Oligomeric file of type MONOMERIC
1gj7 ASU-COMPLEX  Oligomeric file of type DIMERIC
1gj8 ASU-COMPLEX  Oligomeric file of type DIMERIC
1gj9 ASU-COMPLEX  Oligomeric file of type DIMERIC
1gja ASU-COMPLEX  Oligomeric file of type DIMERIC
1gjb ASU-COMPLEX  Oligomeric file of type DIMERIC
1gjc ASU-COMPLEX  Oligomeric file of type DIMERIC
1gjd ASU-COMPLEX  Oligomeric file of type DIMERIC
1gje SKIP-NOT-XRAY EXPDTA NMR
1gjf SKIP-NOT-XRAY EXPDTA NMR
1gjg SKIP-NOT-XRAY EXPDTA NMR
1gjh SKIP-NOT-XRAY EXPDTA NMR
1gji SYMMETRY-COMPLEX  Oligomeric file of type OCTAMERIC
1gjj SKIP-NOT-XRAY EXPDTA NMR
1gjm SYMMETRY-COMPLEX  Oligomeric file of type DIMERIC
1gjn ASU-COMPLEX  Oligomeric file of type MONOMERIC
1gjo SYMMETRY-COMPLEX  Oligomeric file of type TETRAMERIC
1gjp SYMMETRY-COMPLEX  Oligomeric file of type OCTAMERIC
1gjq ASU-COMPLEX  Oligomeric file of type DIMERIC
1gjr ASU-COMPLEX  Oligomeric file of type MONOMERIC
1gjs SKIP-NOT-XRAY EXPDTA NMR
1gjt SKIP-NOT-XRAY EXPDTA NMR
1gju ASU-COMPLEX  Oligomeric file of type MONOMERIC
1gjv SYMMETRY-COMPLEX  Oligomeric file of type TETRAMERIC
1gjw SYMMETRY-COMPLEX  Oligomeric file of type DIMERIC
1gjx SKIP-NOT-XRAY EXPDTA NMR
1gjy SPLIT-ASU into   3 Oligomeric files of type DIMERIC
1gjz SKIP-NOT-XRAY EXPDTA NMR
1gk0 SPLIT-SYMMETRY into   2 Oligomeric files of type TETRAMERIC
1gk1 SPLIT-SYMMETRY into   2 Oligomeric files of type TETRAMERIC
1gk2 ASU-COMPLEX  Oligomeric file of type TETRAMERIC
1gk3 SYMMETRY-COMPLEX  Oligomeric file of type TETRAMERIC
1gk4 SPLIT-ASU into   3 Oligomeric files of type DIMERIC   
1gk5 SKIP-NOT-XRAY EXPDTA NMR
1gk6 SYMMETRY-COMPLEX  Oligomeric file of type TETRAMERIC
1gk7 SYMMETRY-COMPLEX  Oligomeric file of type DIMERIC
1gk8 SYMMETRY-COMPLEX  Oligomeric file of type HEXADECAMERIC
1gk9 ASU-COMPLEX  Oligomeric file of type DIMERIC
1gka SYMMETRY-COMPLEX  Oligomeric file of type HEXAMERIC
1gkb SYMMETRY-COMPLEX  Oligomeric file of type TETRAMERIC
1gkc SYMMETRY-COMPLEX  Oligomeric file of type TETRAMERIC
1gkd ASU-COMPLEX  Oligomeric file of type DIMERIC
1gke ASU-COMPLEX  Oligomeric file of type TETRAMERIC
1gkf ASU-COMPLEX  Oligomeric file of type DIMERIC
1gkg SKIP-NOT-XRAY EXPDTA NMR
1gkh SYMMETRY-COMPLEX  Oligomeric file of type   DIMERIC
1gki ASU-COMPLEX  Oligomeric file of type HEXAMERIC
1gkj SYMMETRY-COMPLEX  Oligomeric file of type TETRAMERIC
1gkk ASU-COMPLEX  Oligomeric file of type DIMERIC
1gkl ASU-COMPLEX  Oligomeric file of type DIMERIC
1gkm SYMMETRY-COMPLEX  Oligomeric file of type TETRAMERIC
1gkn SKIP-NOT-XRAY EXPDTA NMR
1gko ASU-COMPLEX  Oligomeric file of type TETRAMERIC
1gkp SPLIT-ASU into   3 Oligomeric files of type DIMERIC
1gkq SPLIT-ASU into   2 Oligomeric files of type DIMERIC
1gkr SPLIT-ASU into   4 Oligomeric files of type MONOMERIC
1gks SKIP-NOT-XRAY EXPDTA NMR
1gkt ASU-COMPLEX  Oligomeric file of type DIMERIC
1gku ASU-COMPLEX  Oligomeric file of type MONOMERIC
1gkv VIRUS-COMPLEX
1gkw VIRUS-COMPLEX
1gkx SYMMETRY-COMPLEX  Oligomeric file of type TETRAMERIC
1gky SYMMETRY-COMPLEX  Oligomeric file of type   DIMERIC
1gkz SYMMETRY-COMPLEX  Oligomeric file of type TETRAMERIC
1gl0 SYMMETRY-COMPLEX  Oligomeric file of type TETRAMERIC
1gl1 SPLIT-ASU into   3 Oligomeric files of type DIMERIC
1gl2 ASU-COMPLEX  Oligomeric file of type TETRAMERIC
1gl3 ASU-COMPLEX  Oligomeric file of type DIMERIC
1gl4 ASU-COMPLEX  Oligomeric file of type DIMERIC
1gl5 SKIP-NOT-XRAY EXPDTA NMR
1gl6 ASU-COMPLEX  Oligomeric file of type HEXAMERIC
1gl7 ASU-COMPLEX  Oligomeric file of type HEXAMERIC
1gl8 SKIP-NOT-XRAY EXPDTA NMR
1gl9 SPLIT-ASU into   2 Oligomeric files of type MONOMERIC
1gla SYMMETRY-COMPLEX  Oligomeric file of type   OCTAMERIC
1glb SYMMETRY-COMPLEX  Oligomeric file of type   TETRAMERIC
1glc SYMMETRY-COMPLEX  Oligomeric file of type OCTAMERIC
1gld SYMMETRY-COMPLEX  Oligomeric file of type   OCTAMERIC
1gle SYMMETRY-COMPLEX  Oligomeric file of type OCTAMERIC
1glf SPLIT-ASU into   2 Oligomeric files of type   DIMERIC
1glg SKIP WATER
1glh SKIP WATER
1gli ASU-COMPLEX  Oligomeric file of type   TETRAMERIC
1glj ASU-COMPLEX  Oligomeric file of type   DIMERIC
1glk SKIP-NOT-XRAY EXPDTA THEORETICAL MODEL
1gll ASU-COMPLEX  Oligomeric file of type   DIMERIC
1glm SKIP WATER
1gln SKIP WATER
1glo SYMMETRY-COMPLEX  Oligomeric file of type DIMERIC
1glp ASU-COMPLEX  Oligomeric file of type   DIMERIC
1glq ASU-COMPLEX  Oligomeric file of type   DIMERIC
1glu ASU-COMPLEX  Oligomeric file of type TETRAMERIC
1glv SYMMETRY-COMPLEX  Oligomeric file of type   DIMERIC
1gm0 SKIP-NOT-XRAY EXPDTA NMR
1gm1 SKIP-NOT-XRAY EXPDTA NMR
1gm2 SKIP-NOT-XRAY EXPDTA NMR
1gm3 ASU-COMPLEX  Oligomeric file of type DIMERIC
1gm4 ASU-COMPLEX  Oligomeric file of type MONOMERIC
1gm5 ASU-COMPLEX  Oligomeric file of type TETRAMERIC
1gm6 ASU-COMPLEX  Oligomeric file of type MONOMERIC
1gm7 ASU-COMPLEX  Oligomeric file of type DIMERIC
1gm8 ASU-COMPLEX  Oligomeric file of type DIMERIC
1gm9 ASU-COMPLEX  Oligomeric file of type DIMERIC
1gmb ASU-COMPLEX  Oligomeric file of type MONOMERIC
1gmc SYMMETRY-COMPLEX  Oligomeric file of type OCTAMERIC
1gmd ASU-COMPLEX  Oligomeric file of type TETRAMERIC
1gme SPLIT-SYMMETRY into   2 Oligomeric files of type DODECAMERIC
1gmg SPLIT-SYMMETRY into   2 Oligomeric files of type DIMERIC
1gmh ASU-COMPLEX  Oligomeric file of type TRIMERIC
1gmi ASU-COMPLEX  Oligomeric file of type MONOMERIC
1gmj SPLIT-ASU into   2 Oligomeric files of type TETRAMERIC
1gmk SPLIT-ASU into   2 Oligomeric files of type DIMERIC
1gml SPLIT-ASU into   2 Oligomeric files of type DIMERIC
1gmm SYMMETRY-COMPLEX  Oligomeric file of type DIMERIC
1gmn ASU-COMPLEX  Oligomeric file of type DIMERIC
1gmo SPLIT-ASU into   4 Oligomeric files of type DIMERIC
1gmp ASU-COMPLEX  Oligomeric file of type   DIMERIC
1gmq SPLIT-ASU into   2 Oligomeric files of type   COMPLEX
1gmr ASU-COMPLEX  Oligomeric file of type   DIMERIC
1gms SPLIT-ASU into   3 Oligomeric files of type   DIMERIC
1gmu SPLIT-ASU into   4 Oligomeric files of type MONOMERIC
1gmv ASU-COMPLEX  Oligomeric file of type DIMERIC
1gmw ASU-COMPLEX  Oligomeric file of type TETRAMERIC
1gmx ASU-COMPLEX  Oligomeric file of type MONOMERIC
1gmy SPLIT-ASU into   3 Oligomeric files of type MONOMERIC
1gmz SPLIT-SYMMETRY into   2 Oligomeric files of type DIMERIC
1gn0 ASU-COMPLEX  Oligomeric file of type MONOMERIC
1gn1 SPLIT-ASU into   4 Oligomeric files of type DIMERIC
1gn2 SPLIT-ASU into   2 Oligomeric files of type TETRAMERIC
1gn3 SYMMETRY-COMPLEX  Oligomeric file of type TETRAMERIC
1gn4 ASU-COMPLEX  Oligomeric file of type TETRAMERIC
1gn6 ASU-COMPLEX  Oligomeric file of type TETRAMERIC
1gn7 SKIP-NOT-XRAY EXPDTA NMR
1gn8 SYMMETRY-COMPLEX  Oligomeric file of type HEXAMERIC
1gn9 SPLIT-ASU into   2 Oligomeric files of type MONOMERIC
1gna SKIP-NOT-XRAY EXPDTA NMR
1gnb SKIP-NOT-XRAY EXPDTA NMR
1gnc SKIP-NOT-XRAY EXPDTA NMR
1gnd SKIP WATER
1gne SYMMETRY-COMPLEX  Oligomeric file of type   DIMERIC
1gnf SKIP-NOT-XRAY EXPDTA NMR
1gng SPLIT-ASU into   2 Oligomeric files of type DIMERIC
1gnh SPLIT-ASU into   2 Oligomeric files of type   PENTAMERIC
1gni ASU-COMPLEX  Oligomeric file of type MONOMERIC
1gnj ASU-COMPLEX  Oligomeric file of type MONOMERIC
1gnk SPLIT-SYMMETRY into   2 Oligomeric files of type   TRIMERIC
1gnl SPLIT-ASU into   2 Oligomeric files of type MONOMERIC
1gnm ASU-COMPLEX  Oligomeric file of type   DIMERIC
1gnn ASU-COMPLEX  Oligomeric file of type   DIMERIC
1gno ASU-COMPLEX  Oligomeric file of type   DIMERIC
1gnp SYMMETRY-COMPLEX  Oligomeric file of type   DIMERIC
1gnq SYMMETRY-COMPLEX  Oligomeric file of type   DIMERIC
1gnr SYMMETRY-COMPLEX  Oligomeric file of type   DIMERIC
1gns ASU-COMPLEX  Oligomeric file of type MONOMERIC
1gnt ASU-COMPLEX  Oligomeric file of type MONOMERIC
1gnu ASU-COMPLEX  Oligomeric file of type MONOMERIC
1gnv ASU-COMPLEX  Oligomeric file of type MONOMERIC
1gnw SYMMETRY-COMPLEX  Oligomeric file of type   HEXAMERIC
1gnx SPLIT-ASU into   2 Oligomeric files of type MONOMERIC
1gny ASU-COMPLEX  Oligomeric file of type MONOMERIC
1gnz SYMMETRY-COMPLEX  Oligomeric file of type DIMERIC
1go0 SKIP-NOT-XRAY EXPDTA NMR
1go1 SKIP-NOT-XRAY EXPDTA NMR
1go2 ASU-COMPLEX  Oligomeric file of type MONOMERIC
1go3 SPLIT-ASU into   2 Oligomeric files of type DIMERIC
1go4 ASU-COMPLEX  Oligomeric file of type OCTAMERIC
1go5 SKIP-NOT-XRAY EXPDTA NMR
1go6 SPLIT-ASU into   8 Oligomeric files of type DIMERIC
1go7 SYMMETRY-COMPLEX  Oligomeric file of type DIMERIC
1go8 SYMMETRY-COMPLEX  Oligomeric file of type DIMERIC
1go9 SKIP-NOT-XRAY EXPDTA NMR
1goa SKIP WATER
1gob SKIP WATER
1goc SKIP WATER
1god SKIP WATER
1goe SKIP-NOT-XRAY EXPDTA NMR
1gof SKIP WATER
1gog SKIP WATER
1goh SKIP WATER
1goi ASU-COMPLEX  Oligomeric file of type DIMERIC
1goj ASU-COMPLEX  Oligomeric file of type MONOMERIC
1gok ASU-COMPLEX  Oligomeric file of type MONOMERIC
1gol SKIP WATER
1gom ASU-COMPLEX  Oligomeric file of type MONOMERIC
1gon SPLIT-ASU into   2 Oligomeric files of type MONOMERIC
1goo ASU-COMPLEX  Oligomeric file of type MONOMERIC
1gop SKIP-NOT-XRAY EXPDTA THEORETICAL MODEL
1goq ASU-COMPLEX  Oligomeric file of type MONOMERIC
1gor ASU-COMPLEX  Oligomeric file of type MONOMERIC
1gos ASU-COMPLEX  Oligomeric file of type DIMERIC
1got SYMMETRY-COMPLEX  Oligomeric file of type   HEXAMERIC
1gou SYMMETRY-COMPLEX  Oligomeric file of type TETRAMERIC
1gov SPLIT-ASU into   2 Oligomeric files of type MONOMERIC
1gow SYMMETRY-COMPLEX  Oligomeric file of type   TETRAMERIC
1gox SYMMETRY-COMPLEX  Oligomeric file of type TETRAMERIC
1goy SPLIT-ASU into   2 Oligomeric files of type MONOMERIC
1goz SPLIT-ASU into   2 Oligomeric files of type MONOMERIC
1gp0 SYMMETRY-COMPLEX  Oligomeric file of type DIMERIC
1gp1 SYMMETRY-COMPLEX  Oligomeric file of type   TETRAMERIC
1gp2 ASU-COMPLEX  Oligomeric file of type   TRIMERIC
1gp3 ASU-COMPLEX  Oligomeric file of type MONOMERIC
1gp4 ASU-COMPLEX  Oligomeric file of type MONOMERIC
1gp5 ASU-COMPLEX  Oligomeric file of type MONOMERIC
1gp6 ASU-COMPLEX  Oligomeric file of type MONOMERIC
1gp7 SYMMETRY-COMPLEX  Oligomeric file of type HEXAMERIC
1gp8 SKIP-NOT-XRAY EXPDTA NMR
1gp9 SPLIT-ASU into   2 Oligomeric files of type DIMERIC
1gpa ASU-COMPLEX  Oligomeric file of type   TETRAMERIC
1gpb SYMMETRY-COMPLEX  Oligomeric file of type   DIMERIC
1gpc SYMMETRY-COMPLEX  Oligomeric file of type   DIMERIC
1gpd ASU-COMPLEX  Oligomeric file of type TETRAMERIC
1gpe ASU-COMPLEX  Oligomeric file of type   DIMERIC
1gpf ASU-COMPLEX  Oligomeric file of type DIMERIC
1gph ASU-COMPLEX  Oligomeric file of type   TETRAMERIC
1gpi SYMMETRY-COMPLEX  Oligomeric file of type DIMERIC
1gpj SYMMETRY-COMPLEX  Oligomeric file of type DIMERIC
1gpk ASU-COMPLEX  Oligomeric file of type MONOMERIC
1gpl SKIP WATER
1gpm ASU-COMPLEX  Oligomeric file of type TETRAMERIC
1gpn ASU-COMPLEX  Oligomeric file of type MONOMERIC
1gpo SPLIT-ASU into   2 Oligomeric files of type   DIMERIC
1gpp SYMMETRY-COMPLEX  Oligomeric file of type DIMERIC
1gpq ASU-COMPLEX  Oligomeric file of type TETRAMERIC
1gpr SYMMETRY-COMPLEX  Oligomeric file of type   DIMERIC
1gps SKIP-NOT-XRAY EXPDTA NMR
1gpt SKIP-NOT-XRAY EXPDTA NMR
1gpu ASU-COMPLEX  Oligomeric file of type DIMERIC
1gpv SKIP-NOT-XRAY EXPDTA THEORETICAL MODEL
1gpw SPLIT-ASU into   3 Oligomeric files of type DIMERIC
1gpx SKIP-NOT-XRAY EXPDTA NMR
1gpy SYMMETRY-COMPLEX  Oligomeric file of type   DIMERIC
1gpz ASU-COMPLEX  Oligomeric file of type DIMERIC
1gq0 SKIP-NOT-XRAY EXPDTA NMR
1gq1 ASU-COMPLEX  Oligomeric file of type DIMERIC
1gq2 SPLIT-ASU into   4 Oligomeric files of type TETRAMERIC
1gq3 ASU-COMPLEX  Oligomeric file of type TRIMERIC
1gq4 ASU-COMPLEX  Oligomeric file of type MONOMERIC
1gq5 ASU-COMPLEX  Oligomeric file of type MONOMERIC
1gq6 SYMMETRY-COMPLEX  Oligomeric file of type HEXAMERIC
1gq7 ASU-COMPLEX  Oligomeric file of type HEXAMERIC
1gq8 ASU-COMPLEX  Oligomeric file of type MONOMERIC
1gq9 ASU-COMPLEX  Oligomeric file of type DIMERIC
1gqa ASU-COMPLEX  Oligomeric file of type DIMERIC
1gqb SPLIT-ASU into   2 Oligomeric files of type MONOMERIC
1gqc ASU-COMPLEX  Oligomeric file of type DIMERIC
1gqe ASU-COMPLEX  Oligomeric file of type MONOMERIC
1gqf ASU-COMPLEX  Oligomeric file of type DIMERIC
1gqg SPLIT-ASU into   2 Oligomeric files of type DIMERIC
1gqh SPLIT-ASU into   2 Oligomeric files of type DIMERIC
1gqi ASU-COMPLEX  Oligomeric file of type DIMERIC
1gqj ASU-COMPLEX  Oligomeric file of type DIMERIC
1gqk ASU-COMPLEX  Oligomeric file of type DIMERIC
1gql SPLIT-ASU into   2 Oligomeric files of type MONOMERIC
1gqm SPLIT-ASU into   2 Oligomeric files of type HEXAMERIC
1gqn SYMMETRY-COMPLEX  Oligomeric file of type DIMERIC
1gqo SPLIT-ASU into   2 Oligomeric files of type DODECAMERIC
1gqp ASU-COMPLEX  Oligomeric file of type DIMERIC
1gqq ASU-COMPLEX  Oligomeric file of type DIMERIC
1gqr ASU-COMPLEX  Oligomeric file of type MONOMERIC
1gqs ASU-COMPLEX  Oligomeric file of type MONOMERIC
1gqt SPLIT-ASU into   2 Oligomeric files of type DIMERIC
1gqu SPLIT-ASU into   2 Oligomeric files of type DIMERIC
1gqv ASU-COMPLEX  Oligomeric file of type MONOMERIC
1gqw SPLIT-SYMMETRY into   2 Oligomeric files of type TETRAMERIC
1gqx SKIP-NOT-XRAY EXPDTA THEORETICAL MODEL
1gqy ASU-COMPLEX  Oligomeric file of type DIMERIC
1gqz ASU-COMPLEX  Oligomeric file of type MONOMERIC
1gr0 SYMMETRY-COMPLEX  Oligomeric file of type TETRAMERIC
1gr1 ASU-COMPLEX  Oligomeric file of type MONOMERIC
1gr2 SKIP WATER
1gr3 SYMMETRY-COMPLEX  Oligomeric file of type TRIMERIC
1gr4 SKIP-NOT-XRAY EXPDTA NMR
1gr5 ASU-COMPLEX  Oligomeric file of type TETRADECAMERIC
1gr6 ASU-COMPLEX  Oligomeric file of type TETRADECAMERIC
1gr7 ASU-COMPLEX  Oligomeric file of type TETRAMERIC
1gr8 ASU-COMPLEX  Oligomeric file of type DIMERIC
1gr9 ASU-COMPLEX  Oligomeric file of type DIMERIC
1gra SYMMETRY-COMPLEX  Oligomeric file of type   DIMERIC
1grb SYMMETRY-COMPLEX  Oligomeric file of type DIMERIC
1grc ASU-COMPLEX  Oligomeric file of type   DIMERIC
1gre SYMMETRY-COMPLEX  Oligomeric file of type   DIMERIC
1grf SYMMETRY-COMPLEX  Oligomeric file of type   DIMERIC
1grg SYMMETRY-COMPLEX  Oligomeric file of type   DIMERIC
1gri ASU-COMPLEX  Oligomeric file of type   DIMERIC
1grj SKIP WATER
1grk ASU-COMPLEX  Oligomeric file of type DIMERIC
1grl SYMMETRY-COMPLEX  Oligomeric file of type TETRADECAMERIC
1grm SKIP-NOT-XRAY EXPDTA NMR
1grn ASU-COMPLEX  Oligomeric file of type   DIMERIC
1gro SYMMETRY-COMPLEX  Oligomeric file of type   DIMERIC
1grp SYMMETRY-COMPLEX  Oligomeric file of type   DIMERIC
1grq SYMMETRY-COMPLEX  Oligomeric file of type TETRAMERIC
1grr SYMMETRY-COMPLEX  Oligomeric file of type TETRAMERIC
1grt SYMMETRY-COMPLEX  Oligomeric file of type   DIMERIC
1gru ASU-COMPLEX  Oligomeric file of type TETRADECAMERIC
1grv SYMMETRY-COMPLEX  Oligomeric file of type TETRAMERIC
1grw SPLIT-ASU into   3 Oligomeric files of type MONOMERIC
1grx SKIP-NOT-XRAY EXPDTA NMR
1gry SYMMETRY-COMPLEX  Oligomeric file of type HEXAMERIC
1grz SPLIT-ASU into   2 Oligomeric files of type   MONOMERIC
1gs0 SPLIT-ASU into   2 Oligomeric files of type MONOMERIC
1gs2 SKIP-NOT-XRAY EXPDTA THEORETICAL MODEL
1gs3 SYMMETRY-COMPLEX  Oligomeric file of type DIMERIC
1gs4 ASU-COMPLEX  Oligomeric file of type MONOMERIC
1gs5 SYMMETRY-COMPLEX  Oligomeric file of type DIMERIC
1gs6 SYMMETRY-COMPLEX  Oligomeric file of type TRIMERIC
1gs7 SYMMETRY-COMPLEX  Oligomeric file of type TRIMERIC
1gs8 SYMMETRY-COMPLEX  Oligomeric file of type TRIMERIC
1gs9 ASU-COMPLEX  Oligomeric file of type MONOMERIC
1gsa SYMMETRY-COMPLEX  Oligomeric file of type   TETRAMERIC
1gsb SPLIT-ASU into   2 Oligomeric files of type   DIMERIC
1gsc SPLIT-ASU into   2 Oligomeric files of type   DIMERIC
1gsd SPLIT-ASU into   2 Oligomeric files of type DIMERIC
1gse ASU-COMPLEX  Oligomeric file of type   DIMERIC
1gsf SPLIT-ASU into   2 Oligomeric files of type DIMERIC
1gsg ASU-COMPLEX  Oligomeric file of type DIMERIC
1gsh SYMMETRY-COMPLEX  Oligomeric file of type   TETRAMERIC
1gsi SYMMETRY-COMPLEX  Oligomeric file of type DIMERIC
1gsj SYMMETRY-COMPLEX  Oligomeric file of type DIMERIC
1gsk ASU-COMPLEX  Oligomeric file of type MONOMERIC
1gsl SYMMETRY-COMPLEX  Oligomeric file of type   TETRAMERIC
1gsm SYMMETRY-COMPLEX  Oligomeric file of type DIMERIC
1gsn SYMMETRY-COMPLEX  Oligomeric file of type   DIMERIC
1gso SKIP WATER
1gsp SKIP WATER
1gsq SYMMETRY-COMPLEX  Oligomeric file of type   DIMERIC
1gss ASU-COMPLEX  Oligomeric file of type   DIMERIC-COMPLEX
1gsu ASU-COMPLEX  Oligomeric file of type   DIMERIC
1gsv ASU-COMPLEX  Oligomeric file of type MONOMERIC
1gsw ASU-COMPLEX  Oligomeric file of type MONOMERIC
1gsx ASU-COMPLEX  Oligomeric file of type MONOMERIC
1gsy ASU-COMPLEX  Oligomeric file of type   DIMERIC
1gsz SPLIT-SYMMETRY into   3 Oligomeric files of type DIMERIC
1gt0 ASU-COMPLEX  Oligomeric file of type TETRAMERIC
1gt1 ASU-COMPLEX  Oligomeric file of type DIMERIC
1gt2 SYMMETRY-COMPLEX  Oligomeric file of type TETRAMERIC
1gt3 ASU-COMPLEX  Oligomeric file of type DIMERIC
1gt4 ASU-COMPLEX  Oligomeric file of type DIMERIC
1gt5 ASU-COMPLEX  Oligomeric file of type DIMERIC
1gt6 SPLIT-ASU into   2 Oligomeric files of type MONOMERIC
1gt7 SPLIT-SYMMETRY into   5 Oligomeric files of type OCTAMERIC
1gt8 SPLIT-ASU into   2 Oligomeric files of type DIMERIC
1gt9 ASU-COMPLEX  Oligomeric file of type DIMERIC
1gta SYMMETRY-COMPLEX  Oligomeric file of type   DIMERIC
1gtb SYMMETRY-COMPLEX  Oligomeric file of type   DIMERIC
1gtc SKIP-NOT-XRAY EXPDTA NMR
1gtd SYMMETRY-COMPLEX  Oligomeric file of type TETRAMERIC
1gte SPLIT-ASU into   2 Oligomeric files of type DIMERIC
1gtf SPLIT-ASU into   2 Oligomeric files of type UNDECAMERIC
1gtg ASU-COMPLEX  Oligomeric file of type MONOMERIC
1gth SPLIT-ASU into   2 Oligomeric files of type DIMERIC
1gti SPLIT-ASU into   3 Oligomeric files of type   DIMERIC
1gtj SPLIT-ASU into   2 Oligomeric files of type DIMERIC
1gtk SYMMETRY-COMPLEX  Oligomeric file of type DIMERIC
1gtl SPLIT-ASU into   2 Oligomeric files of type DIMERIC
1gtm SYMMETRY-COMPLEX  Oligomeric file of type   HEXAMERIC
1gtn SPLIT-ASU into   2 Oligomeric files of type DODECAMERIC
1gto SYMMETRY-COMPLEX  Oligomeric file of type 24MERIC
1gtp SPLIT-ASU into   2 Oligomeric files of type DECAMERIC
1gtq SPLIT-SYMMETRY into   2 Oligomeric files of type   TRIMERIC
1gtr SKIP WATER
1gts SKIP WATER
1gtt SPLIT-ASU into   4 Oligomeric files of type MONOMERIC
1gtu SPLIT-ASU into   2 Oligomeric files of type DIMERIC
1gtv SPLIT-SYMMETRY into   2 Oligomeric files of type DIMERIC
1gtw SYMMETRY-COMPLEX  Oligomeric file of type OCTAMERIC
1gtx SPLIT-ASU into   2 Oligomeric files of type DIMERIC
1gty SKIP-NOT-XRAY EXPDTA THEORETICAL MODEL
1gtz ASU-COMPLEX  Oligomeric file of type DODECAMERIC
1gu0 ASU-COMPLEX  Oligomeric file of type DODECAMERIC
1gu1 ASU-COMPLEX  Oligomeric file of type DODECAMERIC
1gu2 SPLIT-ASU into   2 Oligomeric files of type MONOMERIC
1gu3 SYMMETRY-COMPLEX  Oligomeric file of type DIMERIC
1gu4 SYMMETRY-COMPLEX  Oligomeric file of type OCTAMERIC
1gu5 SYMMETRY-COMPLEX  Oligomeric file of type OCTAMERIC
1gu6 SPLIT-ASU into   2 Oligomeric files of type DIMERIC
1gu7 ASU-COMPLEX  Oligomeric file of type DIMERIC
1gu8 ASU-COMPLEX  Oligomeric file of type DIMERIC
1gu9 SPLIT-ASU into   4 Oligomeric files of type TRIMERIC
1gua ASU-COMPLEX  Oligomeric file of type   DIMERIC
1gub ASU-COMPLEX  Oligomeric file of type MONOMERIC
1guc SKIP-NOT-XRAY EXPDTA NMR
1gud SPLIT-ASU into   2 Oligomeric files of type MONOMERIC
1gue ASU-COMPLEX  Oligomeric file of type MONOMERIC
1guf ASU-COMPLEX  Oligomeric file of type DIMERIC
1gug SYMMETRY-COMPLEX  Oligomeric file of type HEXAMERIC
1guh SPLIT-ASU into   2 Oligomeric files of type DIMERIC
1gui SYMMETRY-COMPLEX  Oligomeric file of type DIMERIC
1guj ASU-COMPLEX  Oligomeric file of type TETRAMERIC
1guk SYMMETRY-COMPLEX  Oligomeric file of type   TETRAMERIC
1gul SPLIT-ASU into   4 Oligomeric files of type TETRAMERIC
1gum SPLIT-ASU into   4 Oligomeric files of type DIMERIC
1gun SYMMETRY-COMPLEX  Oligomeric file of type DODECAMERIC
1guo SYMMETRY-COMPLEX  Oligomeric file of type DODECAMERIC
1gup SPLIT-ASU into   2 Oligomeric files of type   DIMERIC
1guq SPLIT-ASU into   2 Oligomeric files of type   DIMERIC
1gur SKIP-NOT-XRAY EXPDTA NMR
1gus ASU-COMPLEX  Oligomeric file of type HEXAMERIC
1gut SYMMETRY-COMPLEX  Oligomeric file of type DODECAMERIC
1guu ASU-COMPLEX  Oligomeric file of type MONOMERIC
1guv ASU-COMPLEX  Oligomeric file of type MONOMERIC
1guw SKIP-NOT-XRAY EXPDTA NMR
1gux ASU-COMPLEX  Oligomeric file of type TRIMERIC
1guy SYMMETRY-COMPLEX  Oligomeric file of type TETRAMERIC
1guz ASU-COMPLEX  Oligomeric file of type TETRAMERIC
1gv0 SYMMETRY-COMPLEX  Oligomeric file of type TETRAMERIC
1gv1 ASU-COMPLEX  Oligomeric file of type TETRAMERIC
1gv2 ASU-COMPLEX  Oligomeric file of type MONOMERIC
1gv3 ASU-COMPLEX  Oligomeric file of type DIMERIC
1gv4 SPLIT-ASU into   2 Oligomeric files of type MONOMERIC
1gv5 ASU-COMPLEX  Oligomeric file of type MONOMERIC
1gv6 SKIP-NOT-XRAY EXPDTA NMR
1gv7 ASU-COMPLEX  Oligomeric file of type MONOMERIC
1gv8 ASU-COMPLEX  Oligomeric file of type MONOMERIC
1gv9 ASU-COMPLEX  Oligomeric file of type MONOMERIC
1gvc ASU-COMPLEX  Oligomeric file of type MONOMERIC
1gvd ASU-COMPLEX  Oligomeric file of type MONOMERIC
1gve ASU-COMPLEX  Oligomeric file of type DIMERIC
1gvf SYMMETRY-COMPLEX  Oligomeric file of type TETRAMERIC
1gvg ASU-COMPLEX  Oligomeric file of type MONOMERIC
1gvh SYMMETRY-COMPLEX  Oligomeric file of type DODECAMERIC
1gvi ASU-COMPLEX  Oligomeric file of type DIMERIC
1gvj ASU-COMPLEX  Oligomeric file of type DIMERIC
1gvk ASU-COMPLEX  Oligomeric file of type DIMERIC
1gvl ASU-COMPLEX  Oligomeric file of type MONOMERIC
1gvm SPLIT-ASU into   4 Oligomeric files of type DIMERIC
1gvn ASU-COMPLEX  Oligomeric file of type TETRAMERIC
1gvo ASU-COMPLEX  Oligomeric file of type MONOMERIC
1gvp SYMMETRY-COMPLEX  Oligomeric file of type   DIMERIC
1gvq ASU-COMPLEX  Oligomeric file of type MONOMERIC
1gvr ASU-COMPLEX  Oligomeric file of type MONOMERIC
1gvs ASU-COMPLEX  Oligomeric file of type MONOMERIC
1gvt ASU-COMPLEX  Oligomeric file of type DIMERIC
1gvu ASU-COMPLEX  Oligomeric file of type DIMERIC
1gvv ASU-COMPLEX  Oligomeric file of type DIMERIC
1gvw ASU-COMPLEX  Oligomeric file of type DIMERIC
1gvx ASU-COMPLEX  Oligomeric file of type DIMERIC
1gvy ASU-COMPLEX  Oligomeric file of type MONOMERIC
1gvz SYMMETRY-COMPLEX  Oligomeric file of type DIMERIC
1gw0 SPLIT-ASU into   2 Oligomeric files of type MONOMERIC
1gw1 ASU-COMPLEX  Oligomeric file of type MONOMERIC
1gw2 ASU-COMPLEX  Oligomeric file of type MONOMERIC
1gw3 SKIP-NOT-XRAY EXPDTA NMR
1gw4 SKIP-NOT-XRAY EXPDTA NMR
1gw5 SPLIT-ASU into   2 Oligomeric files of type TETRAMERIC
1gw6 ASU-COMPLEX  Oligomeric file of type MONOMERIC
1gw7 VIRUS-COMPLEX
1gw8 VIRUS-COMPLEX
1gw9 SYMMETRY-COMPLEX  Oligomeric file of type TETRAMERIC
1gwa ASU-COMPLEX  Oligomeric file of type MONOMERIC
1gwb SYMMETRY-COMPLEX  Oligomeric file of type TETRAMERIC
1gwc SPLIT-SYMMETRY into   2 Oligomeric files of type DIMERIC
1gwd SYMMETRY-COMPLEX  Oligomeric file of type DIMERIC
1gwe SYMMETRY-COMPLEX  Oligomeric file of type TETRAMERIC
1gwf SYMMETRY-COMPLEX  Oligomeric file of type TETRAMERIC
1gwg SYMMETRY-COMPLEX  Oligomeric file of type 24MERIC
1gwh SYMMETRY-COMPLEX  Oligomeric file of type TETRAMERIC
1gwi SPLIT-ASU into   2 Oligomeric files of type MONOMERIC
1gwj SYMMETRY-COMPLEX  Oligomeric file of type DIMERIC
1gwk SPLIT-ASU into   2 Oligomeric files of type MONOMERIC
1gwl SYMMETRY-COMPLEX  Oligomeric file of type DIMERIC
1gwm ASU-COMPLEX  Oligomeric file of type MONOMERIC
1gwn ASU-COMPLEX  Oligomeric file of type DIMERIC
1gwo ASU-COMPLEX  Oligomeric file of type MONOMERIC
1gwp SKIP-NOT-XRAY EXPDTA NMR
1gwq ASU-COMPLEX  Oligomeric file of type TETRAMERIC
1gwr SPLIT-ASU into   2 Oligomeric files of type DIMERIC
1gws ASU-COMPLEX  Oligomeric file of type MONOMERIC
1gwt ASU-COMPLEX  Oligomeric file of type MONOMERIC
1gwu ASU-COMPLEX  Oligomeric file of type MONOMERIC
1gwv SPLIT-ASU into   2 Oligomeric files of type MONOMERIC
1gww SPLIT-ASU into   2 Oligomeric files of type MONOMERIC
1gwx ASU-COMPLEX  Oligomeric file of type DIMERIC
1gwy SPLIT-ASU into   2 Oligomeric files of type MONOMERIC
1gwz ASU-COMPLEX  Oligomeric file of type MONOMERIC
1gx0 SPLIT-ASU into   2 Oligomeric files of type MONOMERIC
1gx1 ASU-COMPLEX  Oligomeric file of type TRIMERIC
1gx2 SPLIT-ASU into   2 Oligomeric files of type MONOMERIC
1gx3 SPLIT-ASU into   4 Oligomeric files of type MONOMERIC
1gx4 SPLIT-ASU into   2 Oligomeric files of type MONOMERIC
1gx5 SYMMETRY-COMPLEX  Oligomeric file of type DIMERIC
1gx6 SYMMETRY-COMPLEX  Oligomeric file of type DIMERIC
1gx7 SKIP-NOT-XRAY EXPDTA NMR
1gx8 SYMMETRY-COMPLEX  Oligomeric file of type DIMERIC
1gx9 SYMMETRY-COMPLEX  Oligomeric file of type DIMERIC
1gxa SYMMETRY-COMPLEX  Oligomeric file of type DIMERIC
1gxb SPLIT-ASU into   4 Oligomeric files of type MONOMERIC
1gxc SPLIT-ASU into   4 Oligomeric files of type DIMERIC
1gxd SPLIT-ASU into   2 Oligomeric files of type DIMERIC
1gxe SKIP-NOT-XRAY EXPDTA NMR
1gxf ASU-COMPLEX  Oligomeric file of type DIMERIC
1gxg SKIP-NOT-XRAY EXPDTA NMR
1gxh SKIP-NOT-XRAY EXPDTA NMR
1gxi SKIP-NOT-XRAY EXPDTA NMR
1gxj ASU-COMPLEX  Oligomeric file of type DIMERIC
1gxk SPLIT-ASU into   2 Oligomeric files of type DIMERIC
1gxl ASU-COMPLEX  Oligomeric file of type TETRAMERIC
1gxm SPLIT-ASU into   2 Oligomeric files of type MONOMERIC
1gxn SYMMETRY-COMPLEX  Oligomeric file of type DIMERIC
1gxo SYMMETRY-COMPLEX  Oligomeric file of type DIMERIC
1gxp SPLIT-ASU into   2 Oligomeric files of type TETRAMERIC
1gxq SYMMETRY-COMPLEX  Oligomeric file of type DIMERIC
1gxr ASU-COMPLEX  Oligomeric file of type DIMERIC
1gxs ASU-COMPLEX  Oligomeric file of type TETRAMERIC
1gxt SYMMETRY-COMPLEX  Oligomeric file of type HEXAMERIC
1gxu SYMMETRY-COMPLEX  Oligomeric file of type HEXAMERIC
1gxv SKIP-NOT-XRAY EXPDTA NMR
1gxw SYMMETRY-COMPLEX  Oligomeric file of type DIMERIC
1gxx SKIP-NOT-XRAY EXPDTA NMR
1gxy SPLIT-ASU into   2 Oligomeric files of type MONOMERIC
1gxz SPLIT-ASU into   2 Oligomeric files of type MONOMERIC
1gy0 SYMMETRY-COMPLEX  Oligomeric file of type DIMERIC
1gy1 SPLIT-ASU into   2 Oligomeric files of type MONOMERIC
1gy2 SPLIT-ASU into   3 Oligomeric files of type MONOMERIC
1gy3 ASU-COMPLEX  Oligomeric file of type HEXAMERIC
1gy5 ASU-COMPLEX  Oligomeric file of type DIMERIC
1gy6 ASU-COMPLEX  Oligomeric file of type DIMERIC
1gy7 SPLIT-ASU into   2 Oligomeric files of type DIMERIC
1gy8 SPLIT-ASU into   2 Oligomeric files of type DIMERIC
1gy9 SPLIT-SYMMETRY into   2 Oligomeric files of type TETRAMERIC
1gya SKIP-NOT-XRAY EXPDTA NMR
1gyb SPLIT-ASU into   2 Oligomeric files of type TETRAMERIC
1gyc ASU-COMPLEX  Oligomeric file of type MONOMERIC
1gyd SYMMETRY-COMPLEX  Oligomeric file of type DIMERIC
1gye SYMMETRY-COMPLEX  Oligomeric file of type DIMERIC
1gyf SKIP-NOT-XRAY EXPDTA NMR
1gyg SYMMETRY-COMPLEX  Oligomeric file of type HEXAMERIC
1gyh SPLIT-ASU into   6 Oligomeric files of type MONOMERIC
1gyj ASU-COMPLEX  Oligomeric file of type DIMERIC
1gyk ASU-COMPLEX  Oligomeric file of type PENTAMERIC
1gyl SYMMETRY-COMPLEX  Oligomeric file of type   OCTAMERIC
1gym SKIP WATER
1gyn SYMMETRY-COMPLEX  Oligomeric file of type DIMERIC
1gyo ASU-COMPLEX  Oligomeric file of type DIMERIC
1gyp ASU-COMPLEX  Oligomeric file of type   TETRAMERIC
1gyq ASU-COMPLEX  Oligomeric file of type   TETRAMERIC
1gyr SPLIT-ASU into   3 Oligomeric files of type MONOMERIC
1gys SKIP-NOT-XRAY EXPDTA THEORETICAL MODEL
1gyt SPLIT-ASU into   2 Oligomeric files of type HEXAMERIC
1gyu ASU-COMPLEX  Oligomeric file of type MONOMERIC
1gyv ASU-COMPLEX  Oligomeric file of type MONOMERIC
1gyw SYMMETRY-COMPLEX  Oligomeric file of type TETRAMERIC
1gyx ASU-COMPLEX  Oligomeric file of type DIMERIC
1gyy ASU-COMPLEX  Oligomeric file of type DIMERIC
1gyz SKIP-NOT-XRAY EXPDTA NMR
1gz0 SPLIT-ASU into   4 Oligomeric files of type DIMERIC
1gz1 ASU-COMPLEX  Oligomeric file of type MONOMERIC
1gz2 ASU-COMPLEX  Oligomeric file of type MONOMERIC
1gz3 ASU-COMPLEX  Oligomeric file of type TETRAMERIC
1gz4 ASU-COMPLEX  Oligomeric file of type TETRAMERIC
1gz5 SPLIT-ASU into   2 Oligomeric files of type DIMERIC
1gz6 SPLIT-ASU into   2 Oligomeric files of type DIMERIC
1gz7 SPLIT-ASU into   4 Oligomeric files of type MONOMERIC
1gz8 ASU-COMPLEX  Oligomeric file of type MONOMERIC
1gz9 SYMMETRY-COMPLEX  Oligomeric file of type DIMERIC
1gza SKIP WATER
1gzb SKIP WATER
1gzc SYMMETRY-COMPLEX  Oligomeric file of type DIMERIC
1gzd SYMMETRY-COMPLEX  Oligomeric file of type DIMERIC
1gze SPLIT-ASU into   4 Oligomeric files of type MONOMERIC
1gzf SPLIT-ASU into   4 Oligomeric files of type MONOMERIC
1gzg SYMMETRY-COMPLEX  Oligomeric file of type OCTAMERIC
1gzh SPLIT-ASU into   2 Oligomeric files of type DIMERIC
1gzi SKIP WATER
1gzj SPLIT-ASU into   2 Oligomeric files of type MONOMERIC
1gzk ASU-COMPLEX  Oligomeric file of type MONOMERIC
1gzl SPLIT-SYMMETRY into   2 Oligomeric files of type HEXAMERIC
1gzm ASU-COMPLEX  Oligomeric file of type DIMERIC
1gzn ASU-COMPLEX  Oligomeric file of type MONOMERIC
1gzo ASU-COMPLEX  Oligomeric file of type MONOMERIC
1gzp SYMMETRY-COMPLEX  Oligomeric file of type TETRAMERIC
1gzq SYMMETRY-COMPLEX  Oligomeric file of type TETRAMERIC
1gzr SYMMETRY-COMPLEX  Oligomeric file of type DIMERIC
1gzs SPLIT-ASU into   2 Oligomeric files of type DIMERIC
1gzt ASU-COMPLEX  Oligomeric file of type TETRAMERIC
1gzu SYMMETRY-COMPLEX  Oligomeric file of type HEXAMERIC
1gzv SYMMETRY-COMPLEX  Oligomeric file of type DIMERIC
1gzw ASU-COMPLEX  Oligomeric file of type DIMERIC
1gzx ASU-COMPLEX  Oligomeric file of type TETRAMERIC
1gzy SYMMETRY-COMPLEX  Oligomeric file of type DIMERIC
1gzz SYMMETRY-COMPLEX  Oligomeric file of type DIMERIC
[truncated: 1,345,452 more chars]
