# Supplementary material for: SitesIdentify: a protein functional site prediction tool
Source: BMC Bioinformatics. 2009 Nov 18;10:379. doi: 10.1186/1471-2105-10-379 (PMC2783165; doi:10.1186/1471-2105-10-379)
Supplement: Additional file 1 — SitesIdentify source code. Compressed file containing the source code for SitesIdentify. [file 1471-2105-10-379-S1.gz › SI_export/progdata/BIOLIST_mons_2feb06.ids]

155c
16pk
16vp
171l
180l
1a3s
1a4c
1a58
1a6c
1a7l
1a7z
1a8v
1aa5
1aa6
1ab1
1abn
1acx
1ae4
1aep
1af3
1ain
1aiv
1akn
1akq
1aku
1akv
1akz
1al1
1an0
1ank
1aov
1aqi
1aqj
1att
1atu
1aue
1axk
1axq
1aye
1ayr
1az2
1azu
1b04
1b0v
1b12
1b2r
1b2x
1b54
1b56
1b5m
1b5z
1b68
1b6b
1b6v
1b79
1b7u
1b85
1b89
1b8l
1b8s
1ban
1bbs
1bdj
1bg3
1bge
1bgt
1bgu
1biy
1bj5
1bjj
1bk7
1bkc
1bke
1bl4
1bn6
1bni
1bnj
1bns
1bol
1boo
1box
1bp4
1bpd
1bpe
1bq7
1bqe
1bqi
1bqk
1bqr
1bqu
1br2
1br8
1bre
1brg
1bru
1bsa
1bsb
1bsc
1bt3
1bt5
1bu1
1bu2
1bu8
1bue
1bvw
1bvx
1bx4
1by8
1c0b
1c0c
1c0q
1c0r
1c1n
1c21
1c2b
1c2o
1c2w
1c2x
1c3d
1c3l
1c3p
1c3s
1c43
1c45
1c46
1c47
1c4r
1c4w
1c52
1c53
1c58
1c5g
1c7e
1c7f
1c7k
1c81
1c82
1c8j
1c8q
1c8t
1c8z
1c9j
1cbn
1cbr
1cc3
1cde
1cea
1cef
1cew
1cex
1cfm
1cgf
1chg
1ci8
1ci9
1cij
1cja
1cjl
1ck4
1cke
1ckg
1cko
1cle
1clp
1cmw
1cne
1cnf
1cnr
1col
1cq2
1cqm
1cqq
1cqv
1crc
1crn
1cry
1cs7
1csk
1csq
1ct5
1ctr
1cud
1cuw
1cv2
1cv7
1cwd
1cwn
1cyc
1cza
1d07
1d0d
1d0k
1d2o
1d3l
1d3w
1d4z
1d5r
1d6m
1d7p
1d8t
1d9u
1d9z
1dbh
1dbx
1dd5
1ddg
1deg
1dfv
1dg9
1dgk
1di8
1di9
1dk7
1dla
1dms
1dmy
1dn8
1dnp
1dnv
1dos
1dp4
1dpi
1dqg
1dr9
1ds3
1dt1
1dt6
1dtz
1dua
1due
1dvk
1dw0
1dw1
1dw2
1dw3
1dwr
1dwu
1dyp
1dyq
1dzl
1e0v
1e0w
1e0x
1e18
1e1a
1e1d
1e1v
1e1x
1e21
1e25
1e26
1e29
1e2v
1e2w
1e2z
1e34
1e35
1e36
1e37
1e38
1e3g
1e3k
1e3q
1e3x
1e3z
1e40
1e42
1e43
1e4f
1e4g
1e58
1e5k
1e5p
1e62
1e63
1e64
1e66
1e69
1e6e
1e6f
1e6g
1e6h
1e78
1e7b
1e7o
1e81
1e82
1e8c
1e8s
1e8w
1e8x
1e90
1e9l
1e9m
1e9n
1e9v
1e9w
1e9x
1ea0
1ea1
1ea3
1ea6
1ea7
1ea8
1eao
1eaq
1eax
1eb2
1eb6
1ebc
1ebe
1ebv
1ee3
1eea
1ef9
1efm
1egn
1eh4
1ejf
1ejg
1ell
1elm
1elo
1em9
1emr
1eos
1eou
1ep6
1ep7
1ep8
1eps
1eqj
1eqm
1eqn
1eqv
1erk
1esf
1esw
1et6
1etl
1etm
1etn
1etu
1eu1
1eue
1eug
1eul
1eut
1euu
1ew6
1ewh
1ewl
1ewm
1ewo
1ex7
1ex8
1eyl
1ez9
1f00
1f0i
1f0l
1f0n
1f0p
1f1c
1f1f
1f1o
1f1s
1f20
1f24
1f25
1f26
1f2m
1f2o
1f2p
1f2y
1f2z
1f35
1f42
1f4l
1f4p
1f56
1f5b
1f5c
1f5k
1f5l
1f5s
1f6s
1f76
1f8n
1f92
1f9g
1f9h
1f9j
1f9t
1f9u
1f9v
1f9w
1f9y
1faz
1fb2
1fb3
1fbz
1fc3
1fce
1fcq
1fcu
1fcv
1fcz
1fd0
1fdi
1fdo
1fdq
1fdr
1fe3
1fe7
1fgm
1fgo
1fgq
1fgr
1fgt
1fhl
1fi1
1fiy
1fj0
1fjm
1fjt
1fk0
1fk1
1fk2
1fk3
1fk4
1fk5
1fk6
1fk7
1fkq
1fl2
1fl9
1flh
1flj
1flz
1fm4
1fmg
1fmj
1fmk
1fml
1fmp
1fmw
1fmx
1fn6
1fna
1fni
1fo8
1fo9
1foa
1fob
1fp8
1fp9
1fpu
1fpz
1fqe
1fqf
1fsj
1fsu
1ft5
1ft6
1ftj
1fts
1fue
1fv0
1fv2
1fv3
1fv9
1fvr
1fvz
1fw2
1fw8
1fw9
1fx1
1fxi
1fy1
1fy3
1fy9
1fya
1fzy
1fzz
1g01
1g05
1g0c
1g0e
1g0f
1g0z
1g12
1g13
1g18
1g1d
1g1t
1g27
1g2a
1g2r
1g33
1g34
1g36
1g3m
1g3s
1g3z
1g42
1g45
1g46
1g48
1g49
1g4c
1g4h
1g4i
1g4j
1g4k
1g4m
1g4o
1g4r
1g4w
1g52
1g53
1g54
1g5a
1g5b
1g5f
1g5s
1g61
1g66
1g6i
1g6x
1g74
1g7f
1g7g
1g7n
1g81
1g83
1g87
1g8a
1g8i
1g8p
1g94
1g9a
1g9b
1g9c
1g9d
1g9g
1g9h
1g9j
1g9x
1ga2
1ga9
1gak
1gao
1gc5
1gcn
1gcp
1gcx
1gcy
1gd6
1gd8
1gdr
1gdx
1gei
1gej
1gek
1gem
1gev
1gez
1gf0
1gf3
1gf4
1gf5
1gf6
1gf7
1ggl
1ggv
1ggz
1gh2
1ghe
1ghg
1ghi
1ghm
1ghp
1ghz
1gi0
1gi1
1gi2
1gi3
1gi4
1gi5
1gi6
1gih
1gii
1gij
1gik
1giq
1gir
1gis
1giu
1gj6
1gjn
1gjr
1gju
1gkr
1gku
1gl9
1gm4
1gm6
1gmb
1gmi
1gmu
1gmx
1gmy
1gn0
1gn9
1gni
1gnj
1gnl
1gns
1gnt
1gnu
1gnv
1gnx
1gny
1go2
1goj
1gok
1gom
1gon
1goo
1goq
1gor
1gov
1goy
1goz
1gp3
1gp4
1gp5
1gp6
1gpk
1gpn
1gq4
1gq5
1gq8
1gqb
1gqe
1gql
1gqr
1gqs
1gqv
1gqz
1gr1
1grw
1grz
1gs0
1gs4
1gs9
1gsk
1gsv
1gsw
1gsx
1gt6
1gtg
1gtt
1gu2
1gub
1gud
1gue
1guu
1guv
1gv2
1gv4
1gv5
1gv7
1gv8
1gv9
1gvc
1gvd
1gvg
1gvl
1gvo
1gvq
1gvr
1gvs
1gvy
1gw0
1gw1
1gw2
1gw6
1gwa
1gwi
1gwk
1gwm
1gwo
1gws
1gwt
1gwu
1gwv
1gww
1gwy
1gwz
1gx0
1gx2
1gx3
1gx4
1gxb
1gxm
1gxy
1gxz
1gy1
1gy2
1gyc
1gyh
1gyr
1gyu
1gyv
1gz1
1gz2
1gz7
1gz8
1gze
1gzf
1gzj
1gzk
1gzn
1gzo
1h00
1h01
1h03
1h04
1h06
1h07
1h08
1h09
1h0a
1h0b
1h0e
1h0f
1h0j
1h0p
1h0u
1h0v
1h0w
1h10
1h11
1h12
1h13
1h14
1h19
1h1a
1h1d
1h1g
1h1h
1h1n
1h1o
1h22
1h23
1h29
1h2j
1h2p
1h2q
1h2w
1h2x
1h2y
1h2z
1h3g
1h3j
1h3l
1h3n
1h42
1h44
1h45
1h46
1h49
1h4a
1h4c
1h4d
1h4e
1h4h
1h4k
1h4m
1h4o
1h4p
1h4u
1h4w
1h4x
1h4y
1h50
1h51
1h53
1h55
1h57
1h58
1h5a
1h5c
1h5d
1h5e
1h5f
1h5g
1h5h
1h5i
1h5j
1h5k
1h5l
1h5m
1h5n
1h5v
1h5y
1h5z
1h60
1h61
1h62
1h63
1h68
1h6g
1h6h
1h6j
1h6l
1h6r
1h6t
1h6y
1h71
1h75
1h76
1h7c
1h7i
1h7m
1h7s
1h7u
1h80
1h85
1h8k
1h8l
1h8n
1h8o
1h8s
1h8u
1h8v
1h97
1h98
1h9z
1ha2
1hav
1hay
1hb0
1hb1
1hb2
1hb3
1hb4
1hb6
1hb8
1hbj
1hbk
1hc0
1hch
1hcu
1hd3
1hd5
1hd7
1hd8
1hdh
1hdk
1hdq
1hdu
1he9
1hee
1hf4
1hf5
1hf6
1hf7
1hfu
1hfv
1hg8
1hgw
1hgy
1hh5
1hh8
1hhs
1hhu
1hhz
1hi1
1hi2
1hi3
1hi4
1hi5
1hi8
1hiz
1hj9
1hje
1hjj
1hjl
1hjq
1hjs
1hju
1hjw
1hjz
1hk0
1hk1
1hk2
1hk3
1hk4
1hk5
1hk7
1hkg
1hki
1hkj
1hkk
1hkm
1hkn
1hkp
1hkz
1hl0
1hl1
1hlk
1hlq
1hlr
1hm2
1hm3
1hmc
1hmu
1hmw
1hmy
1hn0
1hn4
1hnn
1ho5
1ho8
1hp1
1hpl
1hq0
1hq2
1hqd
1hqt
1hqv
1hqz
1hrb
1hs6
1hst
1ht6
1htj
1htw
1hty
1htz
1hu9
1huq
1huy
1hv0
1hv1
1hv7
1hvg
1hvx
1hw6
1hww
1hx0
1hx9
1hxa
1hxc
1hxg
1hxi
1hxk
1hxr
1hy3
1hy5
1hyf
1hz6
1hz9
1hza
1hzb
1hzc
1hzf
1hzg
1i19
1i1e
1i1i
1i1j
1i1n
1i1o
1i1w
1i1x
1i1z
1i20
1i22
1i2a
1i2t
1i37
1i38
1i39
1i3p
1i3s
1i3v
1i44
1i4g
1i4h
1i4n
1i4p
1i4q
1i4r
1i4w
1i4x
1i53
1i54
1i55
1i58
1i5d
1i5f
1i5g
1i5n
1i5p
1i5q
1i5r
1i5s
1i6b
1i6i
1i6q
1i6w
1i70
1i71
1i75
1i76
1i77
1i78
1i7e
1i7g
1i7h
1i7i
1i7k
1i7o
1i7p
1i82
1i8a
1i8o
1i8p
1i8q
1i8u
1i8z
1i90
1i91
1i92
1i9l
1i9m
1i9n
1i9o
1i9p
1i9q
1i9v
1i9w
1i9y
1i9z
1ia2
1ia3
1ia4
1ia5
1ia6
1ia7
1ia8
1ian
1iap
1iaq
1iav
1iaz
1ib0
1ibq
1icc
1icp
1icq
1ics
1icx
1id0
1id2
1idr
1ie8
1ie9
1iee
1iei
1iej
1iel
1iem
1ieq
1iev
1iew
1iex
1if4
1if5
1if6
1if7
1if8
1if9
1ifa
1ifg
1ifq
1ifr
1ig1
1ig5
1ig8
1igo
1igr
1igv
1ih7
1ihg
1ihn
1ihu
1ihz
1ii2
1ii3
1iic
1iir
1iiu
1ij7
1ijb
1ijh
1ijj
1ijq
1ijt
1iju
1ijv
1ik3
1ikg
1iki
1ikp
1ikq
1ikt
1il3
1il4
1il5
1il9
1ild
1ilt
1ilw
1ilz
1im0
1im5
1im6
1imj
1in4
1in5
1in6
1in7
1in8
1io1
1io2
1io3
1io8
1io9
1ioa
1ioo
1ip1
1ip2
1ip3
1ip4
1ip5
1ip6
1ip7
1ipb
1ipc
1iq0
1iq4
1iq7
1iq9
1iqq
1iqz
1ir0
1irm
1irx
1is9
1ise
1isp
1iss
1ist
1it3
1itc
1itv
1itw
1itx
1iu4
1iu5
1iu6
1iu9
1iua
1iub
1iuc
1iud
1iue
1iuh
1iuk
1iul
1iuq
1iuz
1iv8
1iv9
1ivn
1iw0
1iw1
1iw2
1iwd
1iwi
1iwj
1iwk
1iwm
1iwo
1iwt
1iwu
1iwv
1iww
1iwx
1iwy
1iwz
1ix0
1ix1
1ix3
1ix4
1ix8
1ixg
1ixh
1ixk
1ixv
1ixz
1iy0
1iy1
1iy7
1iyn
1iyo
1iyp
1iyq
1iys
1iyw
1iz2
1iz4
1iz6
1iz7
1iz8
1izd
1izj
1izk
1izp
1izq
1izr
1izy
1izz
1j00
1j01
1j02
1j06
1j07
1j08
1j0m
1j0n
1j0o
1j0p
1j0w
1j0y
1j0z
1j10
1j11
1j12
1j18
1j1f
1j1g
1j1l
1j1m
1j1n
1j1w
1j2a
1j2c
1j2f
1j2h
1j2i
1j2l
1j36
1j37
1j38
1j39
1j3a
1j3b
1j3f
1j3h
1j48
1j4g
1j4h
1j4i
1j4j
1j51
1j53
1j54
1j5r
1j6o
1j6r
1j6z
1j74
1j7a
1j7b
1j7c
1j7j
1j7k
1j7n
1j7x
1j83
1j84
1j86
1j89
1j8a
1j8e
1j8m
1j8q
1j8s
1j8t
1j8u
1j8v
1j8y
1j91
1j96
1j97
1j99
1j9m
1j9w
1j9y
1j9z
1ja0
1ja1
1jal
1jb9
1jbb
1jbe
1jbk
1jbv
1jbw
1jby
1jbz
1jc0
1jc1
1jce
1jcf
1jcg
1jci
1jcl
1jd3
1jd4
1jd7
1jd9
1jdl
1jdr
1je5
1jej
1jf0
1jf3
1jf4
1jf7
1jf8
1jfb
1jfc
1jfm
1jfu
1jfv
1jfx
1jg1
1jg2
1jg4
1jg6
1jg7
1jg9
1jgi
1jgj
1jh1
1jhn
1jhs
1ji1
1ji3
1jia
1jih
1jin
1jio
1jip
1jir
1jiu
1jiv
1jix
1jiz
1jj1
1jj3
1jj9
1jjb
1jje
1jjf
1jji
1jjt
1jjv
1jk7
1jkk
1jkl
1jks
1jl1
1jl2
1jl3
1jl6
1jl7
1jln
1jm1
1jme
1jmm
1jms
1jmw
1jmy
1jn4
1jnd
1jne
1jnf
1jnq
1jnu
1jny
1jo8
1jod
1joi
1jos
1jov
1jp4
1jp6
1jp8
1jp9
1jpa
1jpb
1jpj
1jpz
1jqd
1jqe
1jqf
1jqg
1jqn
1jqq
1jqs
1jqt
1jqu
1jr4
1jrg
1jrl
1jrx
1jry
1jrz
1js4
1jsk
1jss
1jsv
1jsy
1jsz
1jt1
1jt2
1jt7
1jta
1jtc
1jte
1jti
1jtn
1ju2
1ju3
1ju4
1juv
1jv0
1jv4
1jv6
1jv7
1jvj
1jvn
1jvp
1jvv
1jvw
1jvx
1jvy
1jw1
1jw4
1jw5
1jw6
1jwf
1jwh
1jwp
1jwq
1jwr
1jwt
1jwv
1jwz
1jx1
1jx6
1jxb
1jxe
1jxg
1jxj
1jxk
1jxo
1jxt
1jxu
1jxw
1jxx
1jxy
1jy0
1jy1
1jyd
1jyh
1jyj
1jyk
1jza
1jzi
1jzq
1jzs
1k02
1k07
1k0e
1k0m
1k0n
1k0o
1k0r
1k1a
1k1b
1k1i
1k1j
1k1l
1k1m
1k1n
1k1o
1k1p
1k1q
1k24
1k25
1k2a
1k2o
1k2y
1k30
1k35
1k3c
1k3d
1k3i
1k4j
1k4k
1k4n
1k4y
1k52
1k53
1k58
1k59
1k5c
1k5p
1k5u
1k63
1k68
1k6a
1k6e
1k6j
1k6k
1k72
1k7c
1k7j
1k7y
1k8q
1k98
1k9a
1k9d
1k9e
1k9f
1k9j
1k9y
1k9z
1ka0
1ka1
1kaf
1kak
1kan
1kav
1kb0
1kb3
1kbb
1kbc
1kbk
1kbr
1kcc
1kcd
1kck
1kcl
1kct
1kcw
1kdg
1kdo
1kdp
1kdr
1kds
1kdt
1kdw
1ke0
1ke3
1ke4
1ke5
1ke6
1ke7
1ke8
1ke9
1keb
1keh
1kej
1kex
1kf0
1kf2
1kf3
1kf4
1kf5
1kf7
1kf8
1kfd
1kfg
1kfi
1kfq
1kfr
1kgs
1kgu
1kgw
1kgx
1kh0
1kh6
1kh8
1khb
1khe
1khf
1khg
1khv
1khw
1khy
1ki0
1kjl
1kjr
1kjt
1kju
1kjw
1kjz
1kk0
1kk1
1kk2
1kk3
1kk9
1kkh
1kkt
1kl7
1klk
1km8
1km9
1kme
1kmo
1kmp
1kmq
1kms
1kmt
1kmv
1kn3
1kn9
1kng
1knl
1knm
1knn
1knr
1ko9
1kok
1kon
1koo
1kou
1kp4
1kp5
1kp9
1kpg
1kph
1kpm
1kq0
1kq9
1kqu
1kqw
1kqx
1kqy
1kqz
1kr0
1kr1
1kr3
1kr5
1kr7
1kre
1krf
1krh
1krj
1krm
1ks3
1ks4
1ks7
1ksf
1ksk
1ksl
1kss
1ksu
1ksv
1ksw
1kt3
1kt4
1kt5
1kt6
1kt7
1ktg
1kth
1ktv
1ktw
1ku0
1ku1
1kuv
1kux
1kuy
1kv0
1kv1
1kv2
1kv7
1kv9
1kvl
1kvm
1kw0
1kw2
1kw4
1kw5
1kw7
1kwf
1kwh
1kwm
1kwq
1kwr
1kx8
1kx9
1kxa
1kxb
1kxc
1kxd
1kxe
1kxh
1kxj
1kxm
1kxn
1kxo
1kxr
1ky0
1ky1
1ky2
1ky3
1kya
1kyb
1kyn
1kyp
1kyr
1kys
1kzf
1kzl
1kzm
1kzn
1kzy
1l0b
1l0c
1l0d
1l0e
1l0f
1l0g
1l0h
1l0i
1l0j
1l0k
1l0p
1l0q
1l0x
1l0y
1l0z
1l1d
1l1e
1l1g
1l1l
1l1n
1l2e
1l2f
1l2h
1l2j
1l2k
1l2l
1l2p
1l2s
1l2x
1l3f
1l3k
1l5j
1l5p
1l5t
1l60
1l6j
1l6m
1l6z
1l7m
1l7n
1l7o
1l7p
1l7r
1l7u
1l8f
1l8g
1l8k
1l8l
1l8n
1l8r
1l8w
1l9c
1l9d
1l9e
1l9f
1l9g
1l9k
1l9l
1l9m
1l9n
1l9y
1la1
1lag
1lah
1lb4
1lbb
1lbf
1lbl
1lbt
1lc0
1lc3
1lcs
1ld3
1le2
1le6
1le7
1lf1
1lf6
1lf7
1lf9
1lff
1lfj
1lfk
1lfm
1lfp
1lfw
1lg1
1lg2
1lg5
1lg9
1lga
1lgd
1lgf
1lh6
1lh7
1lhy
1li0
1li5
1li9
1lii
1lij
1lik
1lio
1lj1
1lj3
1lj4
1lj5
1lje
1ljf
1ljg
1ljh
1lji
1ljj
1ljk
1ljl
1ljn
1ljp
1lju
1ljy
1lk0
1lk6
1lka
1lkb
1lke
1lkx
1ll4
1ll5
1ll6
1ll9
1llb
1llf
1lln
1lls
1llw
1llz
1lm1
1lm4
1lm6
1lme
1ln0
1ln8
1lni
1lnl
1lnm
1lns
1lnz
1lo6
1loh
1lov
1low
1loy
1lp8
1lpc
1lpd
1lpg
1lpk
1lpz
1lq0
1lq2
1lqd
1lqe
1lqf
1lqj
1lqy
1lr4
1lr7
1lr8
1lr9
1lrm
1lru
1lry
1lrz
1ls2
1ls6
1ls9
1lsg
1lsl
1ltk
1lto
1ltu
1ltv
1ltz
1lu3
1lu4
1lue
1lug
1lur
1luz
1lv0
1lv1
1lv2
1lva
1lvf
1lvg
1lvh
1lw3
1lw9
1lwb
1lwg
1lwk
1lwl
1lxk
1lxm
1ly2
1ly3
1ly4
1ly8
1ly9
1lyc
1lyk
1lyq
1lyv
1lz1
1lz2
1lzv
1m08
1m0z
1m16
1m1g
1m1h
1m1p
1m1q
1m1r
1m1s
1m1u
1m21
1m22
1m24
1m2g
1m2h
1m2i
1m2j
1m2k
1m2m
1m2n
1m2p
1m2q
1m2r
1m2v
1m2w
1m2x
1m33
1m3j
1m40
1m47
1m4a
1m4c
1m4j
1m4k
1m4l
1m4w
1m51
1m52
1m53
1m59
1m5t
1m5u
1m5y
1m61
1m64
1m6b
1m6d
1m6i
1m6u
1m6z
1m70
1m78
1m79
1m7a
1m7j
1m7q
1m7r
1m7u
1m7x
1m80
1m8a
1m8n
1m8r
1m8s
1m8t
1m8u
1m9h
1m9i
1m9s
1m9u
1m9z
1mar
1mav
1mb0
1mb3
1mb8
1mbm
1mbn
1mbq
1mc9
1mcx
1md6
1md7
1md8
1md9
1mdb
1mdf
1mdp
1mdt
1mdw
1me3
1me4
1me6
1mf7
1mfu
1mfv
1mfw
1mg4
1mg7
1mg9
1mgr
1mgy
1mh2
1mh3
1mh4
1mh7
1mh8
1mhn
1mhs
1mi0
1mi1
1mi4
1mi6
1mid
1mih
1mij
1miv
1miw
1mix
1miy
1mj0
1mj4
1mj5
1mjn
1mjs
1mk0
1mk8
1mkj
1mkp
1mkq
1mkr
1mky
1ml2
1ml9
1mlw
1mmj
1mmk
1mmp
1mmt
1mn4
1mn8
1mo3
1mo4
1mo5
1mo6
1mol
1moo
1mop
1moz
1mp8
1mpb
1mpc
1mpd
1mpl
1mpw
1mq4
1mq9
1mqa
1mqb
1mqg
1mqh
1mqi
1mqj
1mqo
1mqp
1mqq
1mqr
1mqv
1mr3
1mr5
1mrq
1mrv
1mry
1mrz
1ms0
1ms1
1ms3
1ms4
1ms5
1ms6
1ms8
1ms9
1msy
1mt0
1mt3
1mt6
1mts
1mtz
1mu0
1mu7
1mu9
1muk
1muo
1mve
1mvo
1mvr
1mvs
1mvt
1mvy
1mw0
1mw1
1mw2
1mw3
1mw9
1mwh
1mwm
1mwo
1mwr
1mws
1mwt
1mwu
1mwx
1mx2
1mx4
1mx6
1mxd
1mxg
1mxo
1mxt
1my8
1mz0
1mz4
1mz5
1mz6
1mza
1mzd
1mzg
1mzr
1mzu
1n00
1n03
1n04
1n06
1n07
1n08
1n0i
1n0r
1n0s
1n0u
1n0v
1n0y
1n11
1n1f
1n1i
1n1p
1n1s
1n1t
1n1v
1n1x
1n1y
1n28
1n29
1n2b
1n2e
1n2g
1n2h
1n2i
1n2j
1n2k
1n2l
1n2z
1n3w
1n3x
1n3y
1n3z
1n4a
1n4d
1n4f
1n4k
1n4u
1n4v
1n4w
1n5m
1n5n
1n5r
1n5u
1n5x
1n67
1n68
1n6a
1n6b
1n6c
1n6h
1n6i
1n6k
1n6l
1n6n
1n6o
1n6p
1n6r
1n6w
1n6x
1n6y
1n75
1n76
1n7d
1n7i
1n7j
1n7n
1n7o
1n7p
1n7q
1n7r
1n7u
1n7v
1n7w
1n7x
1n82
1n83
1n84
1n8e
1n8i
1n8q
1n8s
1n8u
1n8v
1n8w
1n8y
1n97
1n9b
1n9f
1n9h
1n9i
1n9x
1n9z
1na0
1na3
1na5
1na7
1naa
1nae
1naf
1nav
1nax
1nb0
1nb4
1nb6
1nb8
1nb9
1nbb
1nbg
1nbh
1nbi
1nbp
1nbq
1nbs
1nc6
1ncj
1ncn
1nd1
1nd7
1ndb
1ndf
1ndi
1ndq
1ndu
1ndv
1ndw
1ndy
1ndz
1ne2
1ne9
1neg
1nep
1nf1
1nf2
1ng6
1ngn
1nh1
1nh6
1nh9
1nhu
1nhv
1nhx
1ni3
1nij
1nio
1nj4
1njg
1njn
1nkg
1nko
1nkx
1nl1
1nl2
1nl5
1nl6
1nl9
1nli
1nlj
1nlm
1nm2
1nm8
1nm9
1nmk
1nml
1nmn
1nn6
1nnd
1nnf
1nnl
1nnm
1nnn
1nnx
1nny
1no0
1no1
1no3
1no5
1no6
1no7
1nof
1np2
1np7
1np8
1npf
1npg
1nph
1npi
1npp
1npu
1npy
1nq0
1nq1
1nq2
1nq6
1nq9
1nqc
1nqe
1nqf
1nqg
1nqh
1nqy
1nqz
1nr0
1nr2
1nr6
1nr8
1nrc
1nrf
1nrk
1nrv
1nrw
1nrz
1nst
1nsw
1nt0
1nt4
1nte
1ntf
1ntg
1ntj
1ntp
1nty
1nu0
1nuc
1nud
1nuf
1nug
1nuk
1nv8
1nv9
1nvk
1nw3
1nw5
1nw6
1nw7
1nw8
1nwa
1nwe
1nwk
1nwl
1nwm
1nwr
1nws
1nwt
1nwu
1nwz
1nxc
1nxd
1nxy
1ny0
1ny1
1nyc
1nyk
1nyl
1nym
1nyy
1nz0
1nz2
1nz3
1nz4
1nz5
1nz6
1nz7
1nzd
1nze
1nzf
1nzh
1nzj
1nzk
1nzl
1nzn
1nzo
1nzu
1nzv
1o03
1o06
1o07
1o08
1o0o
1o0r
1o0u
1o0x
1o13
1o14
1o16
1o1z
1o20
1o2d
1o2e
1o2h
1o2i
1o2j
1o2k
1o2l
1o2m
1o2n
1o2o
1o2p
1o2q
1o2r
1o2s
1o2t
1o2u
1o2v
1o2w
1o2x
1o2y
1o2z
1o30
1o31
1o32
1o33
1o34
1o35
1o36
1o37
1o38
1o39
1o3a
1o3b
1o3c
1o3d
1o3e
1o3f
1o3g
1o3h
1o3i
1o3j
1o3k
1o3l
1o3m
1o3n
1o3o
1o3w
1o3x
1o3y
1o41
1o42
1o43
1o44
1o45
1o46
1o47
1o48
1o49
1o4a
1o4b
1o4c
1o4d
1o4e
1o4f
1o4g
1o4h
1o4i
1o4j
1o4k
1o4l
1o4m
1o4n
1o4o
1o4p
1o4q
1o4r
1o4y
1o4z
1o5r
1o5u
1o5z
1o65
1o67
1o6d
1o6f
1o6g
1o6u
1o70
1o71
1o72
1o73
1o76
1o77
1o7e
1o7f
1o7i
1o7o
1o7q
1o7r
1o7s
1o7t
1o7u
1o7v
1o82
1o83
1o85
1o86
1o87
1o88
1o8a
1o8d
1o8e
1o8f
1o8g
1o8h
1o8i
1o8j
1o8k
1o8l
1o8m
1o8s
1o8v
1o8w
1o8x
1o98
1o99
1o9b
1o9g
1o9h
1o9v
1o9w
1o9x
1o9z
1oa0
1oa1
1oa2
1oa3
1oa4
1oa7
1oa9
1oae
1oaf
1oag
1oam
1oan
1oap
1ob0
1ob3
1ob4
1ob6
1ob7
1ob8
1obc
1obd
1obg
1obh
1obn
1obo
1obv
1oc1
1oc3
1oc5
1oc6
1oc7
1oc8
1ocb
1ocj
1ocn
1ocq
1ocs
1ocu
1od0
1od3
1od7
1od8
1od9
1oda
1odc
1odf
1odm
1odn
1odo
1odv
1odz
1oee
1oej
1oek
1oem
1oeo
1oes
1oet
1oeu
1oev
1oew
1of0
1of3
1of4
1ofc
1ofd
1ofe
1off
1ofl
1ofm
1ofz
1og1
1og2
1og3
1og4
1og5
1ogi
1ogj
1ogm
1ogo
1ogq
1ogr
1ogs
1ogw
1oh3
1oh4
1ohc
1ohd
1oht
1ohu
1oi0
1oi1
1oi7
1oi8
1oia
1oid
1oie
1oif
1oii
1oij
1oio
1oip
1oiq
1oir
1oit
1oiw
1oix
1oiz
1oj1
1oj4
1oj6
1oji
1ojj
1ojk
1ojm
1ojn
1ojo
1ojp
1ojq
1ojz
1ok0
1okb
1okc
1okq
1oks
1oky
1okz
1ol0
1ol6
1ol7
1oll
1olm
1olp
1olr
1olt
1om0
1om1
1omy
1ong
1onh
1onl
1ons
1ony
1onz
1oo8
1ooc
1oof
1oog
1ooh
1ooi
1ooj
1oot
1oow
1op0
1op2
1op8
1opb
1opd
1opj
1opk
1opl
1opm
1oq1
1oq5
1oqg
1oqh
1oqr
1oqv
1oqz
1org
1ori
1os0
1os1
1os2
1os5
1os8
1os9
1osd
1osf
1osh
1oss
1ot1
1ot2
1ot6
1ot8
1ot9
1ota
1otb
1otd
1ote
1oti
1otk
1otm
1otn
1oto
1ou5
1ou9
1ouk
1oul
1ouo
1ouy
1ov4
1ov8
1ove
1ovl
1ovw
1ow1
1ow4
1owd
1owe
1owh
1owi
1owj
1owk
1owl
1owm
1own
1owo
1owp
1owq
1ows
1owy
1owz
1ox4
1ox5
1ox6
1oxd
1oxe
1oxf
1oxl
1oxr
1oxs
1oxt
1oxu
1oxv
1oxw
1oxx
1oxz
1oyf
1oyg
1oyh
1oyk
1oyl
1oym
1oyo
1oyq
1oyu
1oyw
1oyx
1oyy
1oyz
1oz1
1oz2
1oz3
1oz6
1oz9
1oze
1ozl
1ozn
1ozp
1ozr
1ozw
1ozy
1p0h
1p0i
1p0m
1p0p
1p0q
1p0v
1p0w
1p0x
1p0z
1p14
1p15
1p28
1p2a
1p2e
1p2f
1p2h
1p2l
1p2r
1p2s
1p2t
1p2u
1p2v
1p2x
1p2y
1p31
1p36
1p37
1p3d
1p3j
1p3n
1p3r
1p3t
1p3u
1p3v
1p42
1p46
1p49
1p4d
1p4f
1p4m
1p4o
1p4p
1p4t
1p4x
1p50
1p52
1p56
1p5c
1p5d
1p5f
1p5g
1p5j
1p5q
1p5s
1p63
1p64
1p6f
1p6w
1p6y
1p74
1p77
1p7i
1p7j
1p7p
1p7r
1p7s
1p7t
1p8l
1p8t
1p8x
1p90
1p99
1p9a
1p9g
1p9i
1p9q
1p9r
1p9s
1p9w
1p9x
1pa1
1pa7
1pa9
1paf
1pag
1paq
1pb7
1pb8
1pb9
1pbg
1pbh
1pbk
1pbq
1pbt
1pc3
1pc4
1pc5
1pc9
1pcj
1pcm
1pcv
1pd8
1pd9
1pdb
1pdm
1pds
1pdu
1pe5
1pe7
1pe8
1pe9
1peb
1pee
1pem
1peo
1peq
1pev
1pey
1pez
1pf0
1pf3
1pf8
1pfu
1pfv
1pfw
1pfy
1pg0
1pg2
1pg3
1pg4
1pgi
1pgu
1pgv
1ph0
1pi1
1pi4
1pi5
1pi6
1pie
1pj5
1pj6
1pj7
1pj9
1pja
1pjk
1pjx
1pk3
1pk5
1pkf
1pkg
1pkn
1pko
1pl3
1plu
1pm1
1pm4
1pmd
1pmh
1pmj
1pmk
1pmn
1pmp
1pmq
1pmu
1pmv
1pn1
1pn6
1pn7
1pn8
1pnc
1pnd
1pne
1pnf
1png
1pno
1pnq
1pnt
1pnv
1pnz
1po0
1po3
1po8
1poj
1pos
1pp3
1pp4
1ppz
1pq0
1pq2
1pq3
1pq4
1pq5
1pq7
1pq8
1pqa
1pqd
1pqi
1pqj
1pqk
1pqm
1pqo
1pr8
1prw
1pry
1prz
1ps3
1ps5
1ps9
1psi
1psu
1psw
1pt2
1pt6
1pt9
1ptw
1pu5
1pu6
1pu7
1pu8
1pub
1pui
1puj
1puo
1puy
1pv5
1pv6
1pv7
1pva
1pvj
1pvs
1pvx
1pw1
1pw2
1pw3
1pw4
1pw5
1pw6
1pw8
1pwc
1pwd
1pwg
1pwh
1pwl
1pwm
1pwo
1pwp
1pwq
1pwu
1px5
1pxh
1pxi
1pxj
1pxk
1pxl
1pxm
1pxn
1pxo
1pxp
1pxr
1pxs
1pxu
1pxw
1pxz
1py0
1py2
1py4
1py5
1py6
1pye
1pyf
1pyl
1pyn
1pyy
1pyz
1pz0
1pz1
1pz3
1pz4
1pz7
1pz8
1pz9
1pzd
1pzo
1pzp
1pzt
1pzv
1pzx
1pzz
1q03
1q04
1q0b
1q0n
1q0r
1q0s
1q0u
1q0z
1q13
1q1b
1q1c
1q1e
1q1h
1q1m
1q1p
1q1q
1q1r
1q1u
1q1y
1q1z
1q20
1q22
1q25
1q2b
1q2e
1q2l
1q2p
1q2q
1q2u
1q2w
1q2y
1q31
1q32
1q34
1q35
1q36
1q3d
1q3w
1q3x
1q42
1q45
1q46
1q4a
1q4b
1q4c
1q4d
1q4e
1q4f
1q4l
1q4m
1q4n
1q4o
1q4x
1q5d
1q5e
1q5i
1q5j
1q5m
1q5p
1q5x
1q5z
1q6c
1q6d
1q6e
1q6f
1q6g
1q6j
1q6k
1q6m
1q6n
1q6p
1q6s
1q6t
1q6v
1q6x
1q73
1q74
1q78
1q79
1q7a
1q7h
1q7m
1q7q
1q7r
1q7t
1q7z
1q83
1q84
1q87
1q88
1q8b
1q8c
1q8d
1q8h
1q8y
1q8z
1q93
1q96
1q97
1q99
1q9a
1q9b
1q9e
1q9h
1q9i
1q9j
1q9s
1qao
1qaq
1qb4
1qcq
1qcy
1qd2
1qd8
1qf9
1qfi
1qfj
1qfo
1qgy
1qgz
1qh0
1qhu
1qhw
1qhz
1qi0
1qia
1qic
1qiv
1qjm
1qjv
1qkw
1ql3
1ql4
1qlp
1qmn
1qmp
1qmy
1qn2
1qo2
1qo4
1qpv
1qqe
1qqm
1qqn
1qqo
1qqt
1qsa
1qsw
1qtf
1qth
1qus
1qut
1qv0
1qv1
1qvr
1qvs
1qvv
1qvy
1qw0
1qwd
1qwn
1qwo
1qwr
1qwu
1qwx
1qwy
1qwz
1qx1
1qx2
1qx4
1qx6
1qxa
1qxk
1qxl
1qxm
1qxp
1qxt
1qxw
1qxy
1qxz
1qy0
1qy1
1qy2
1qy3
1qy5
1qy6
1qy8
1qye
1qyf
1qyh
1qyi
1qym
1qyo
1qyq
1qyr
1qyu
1qyy
1qyz
1qz1
1qz3
1qz4
1qz5
1qz6
1qza
1qzb
1qzc
1qzd
1qzm
1qzn
1qzo
1qzq
1qzy
1qzz
1r0f
1r0g
1r0h
1r0i
1r0j
1r0p
1r0q
1r10
1r18
1r19
1r1c
1r1g
1r1h
1r1i
1r1j
1r1n
1r1w
1r1z
1r26
1r2d
1r2e
1r2g
1r2h
1r2i
1r2j
1r2m
1r2q
1r2v
1r2w
1r2x
1r33
1r34
1r39
1r3c
1r3f
1r3m
1r3q
1r3r
1r3s
1r3t
1r3v
1r3w
1r3y
1r4b
1r4x
1r4z
1r50
1r54
1r55
1r58
1r59
1r5b
1r5g
1r5h
1r5l
1r5m
1r5n
1r5o
1r5r
1r5z
1r6a
1r6b
1r6c
1r6f
1r6j
1r6k
1r6n
1r6v
1r6w
1r6x
1r70
1r76
1r78
1r7l
1r7o
1r7s
1r85
1r86
1r87
1r88
1r8l
1r8m
1r8n
1r8w
1r94
1r95
1r9d
1r9e
1r9g
1r9h
1r9l
1r9q
1r9w
1ra4
1ra6
1ra7
1raj
1rao
1rat
1rb0
1rbm
1rbq
1rby
1rbz
1rc1
1rc9
1rcj
1rcp
1rd4
1rd6
1rdh
1re8
1re9
1rea
1rej
1rek
1rf4
1rf5
1rf6
1rf9
1rfj
1rfk
1rfq
1rg8
1rgs
1rgv
1rgy
1rgz
1rh1
1rh9
1rhd
1rhf
1ri1
1ri2
1ri3
1ri4
1ri5
1ri6
1rid
1rif
1riq
1rj1
1rj2
1rj5
1rj6
1rjb
1rjd
1rje
1rjf
1rjg
1rjp
1rjq
1rjr
1rju
1rk5
1rk6
1rkb
1rki
1rkm
1rkp
1rkq
1rkr
1rl0
1rl2
1rl9
1rle
1rli
1rlj
1rll
1rlm
1rlo
1rlr
1rlt
1rm8
1rm9
1rmi
1rmm
1rmo
1rmp
1rmz
1rn1
1rn7
1rni
1ro0
1ro2
1roa
1roc
1rov
1row
1rp4
1rp5
1rp8
1rp9
1rpk
1rq0
1rq1
1rq5
1rqc
1rqj
1rqw
1rrf
1rrh
1rrk
1rrl
1rru
1rrv
1rrx
1rs0
1rt8
1rtb
1rte
1rtk
1rtx
1rtz
1ru1
1ru2
1ru3
1ru4
1ruw
1rv9
1rw1
1rw3
1rw4
1rw7
1rw8
1rw9
1rwa
1rwc
1rwf
1rwg
1rwh
1rwj
1rwl
1rwy
1rxe
1rxi
1rxp
1rxt
1ry0
1ry2
1ry6
1ry8
1ryb
1ryl
1rym
1ryn
1ryo
1ryq
1ryx
1rz2
1rz3
1rz4
1rz5
1rz6
1rzu
1rzv
1s0b
1s0c
1s0d
1s0e
1s0f
1s0g
1s0i
1s0j
1s0k
1s0l
1s0p
1s0q
1s0r
1s0u
1s0x
1s0z
1s13
1s17
1s18
1s19
1s1d
1s1e
1s1f
1s1j
1s1p
1s1r
1s1s
1s1y
1s1z
1s21
1s22
1s29
1s2a
1s2c
1s2e
1s2j
1s2m
1s2n
1s2o
1s2x
1s35
1s36
1s3c
1s3d
1s3g
1s3i
1s3l
1s3p
1s3u
1s3v
1s3w
1s3x
1s3y
1s46
1s4b
1s4e
1s4i
1s4q
1s4r
1s4s
1s4u
1s50
1s51
1s52
1s53
1s54
1s56
1s5j
1s5o
1s5s
1s5t
1s5v
1s5w
1s61
1s68
1s69
1s6a
1s6f
1s6h
1s6r
1s6t
1s6z
1s73
1s7d
1s7j
1s7z
1s81
1s82
1s83
1s84
1s85
1s8e
1s8g
1s8h
1s8i
1s8j
1s8l
1s8n
1s9j
1s9t
1s9u
1sau
1sb7
1sbc
1sbm
1sbq
1sbx
1sc0
1sc8
1sc9
1sch
1sci
1sck
1scq
1scw
1sd0
1sd3
1sd5
1sd8
1sd9
1sde
1sdi
1sdj
1sdm
1sdn
1sdq
1sdw
1sdx
1se1
1se2
1se6
1sen
1sez
1sf3
1sf4
1sf5
1sf6
1sf7
1sfb
1sfd
1sfg
1sfh
1sfr
1sfs
1sg6
1sgl
1sgw
1sgx
1sgz
1sh0
1sh2
1sh3
1sh5
1sh6
1sh7
1she
1shg
1shu
1shx
1si0
1si1
1si6
1si7
1sif
1sij
1siu
1sj7
1sjp
1sjx
1sjz
1sk0
1sk1
1sk2
1sk3
1sk4
1sk8
1sk9
1ska
1skb
1skf
1skq
1skx
1sl4
1sl5
1sl7
1sl9
1sli
1sly
1sm2
1sm4
1smi
1smj
1smm
1smo
1smu
1smw
1sn7
1sng
1snk
1snt
1snu
1snx
1snz
1so0
1so7
1sog
1sp3
1sp9
1spj
1sq9
1sqa
1sqf
1sqg
1sqj
1sqm
1sqn
1sqo
1sqt
1sqw
1sqy
1sr0
1sr7
1sr8
1ss9
1ssw
1ssx
1ssy
1st6
1st8
1st9
1stq
1su0
1su3
1su4
1su9
1sug
1suj
1sul
1suo
1suu
1sv3
1sv4
1sv8
1sv9
1svi
1svk
1svs
1svw
1sw1
1sw4
1sw5
1swv
1sww
1swx
1swy
1swz
1sx2
1sx7
1sxk
1sxr
1sxu
1sxw
1sxx
1sxy
1sy0
1sy1
1sy2
1sy3
1syk
1syo
1syt
1syy
1sz0
1sz7
1sz8
1sz9
1sza
1szh
1szm
1szn
1szw
1t00
1t0o
1t0z
1t16
1t18
1t19
1t1a
1t1b
1t1c
1t1f
1t1g
1t1i
1t1j
1t1l
1t1m
1t1o
1t1u
1t1v
1t27
1t2b
1t2h
1t2i
1t2l
1t2o
1t2p
1t2u
1t2w
1t2x
1t31
1t32
1t3b
1t3c
1t3h
1t3p
1t3s
1t3t
1t3x
1t3y
1t40
1t41
1t45
1t46
1t48
1t49
1t4e
1t4g
1t4j
1t4o
1t4q
1t4w
1t5c
1t5d
1t5h
1t5i
1t5j
1t5k
1t5l
1t5p
1t5s
1t5t
1t5y
1t64
1t67
1t68
1t69
1t6c
1t6d
1t6e
1t6h
1t6l
1t6m
1t6n
1t6t
1t6x
1t6y
1t77
1t7a
1t7b
1t7d
1t7e
1t7l
1t7n
1t7o
1t7q
1t7t
1t7v
1t7w
1t7x
1t7y
1t7z
1t80
1t85
1t86
1t87
1t88
1t8a
1t8b
1t8h
1t8k
1t91
1t93
1t94
1t95
1t97
1t9h
1t9n
1t9o
1t9p
1t9q
1t9s
1t9z
1ta0
1ta8
1tad
1tae
1tah
1tax
1tb0
1tbf
1tbm
1tbt
1tc8
1td7
1tdg
1tdh
1tdk
1tdl
1tdn
1tdo
1tdv
1tdw
1te2
1te3
1te8
1te9
1teb
1tef
1teg
1teq
1teu
1tev
1tf1
1tf2
1tf5
1tf8
1tf9
1tff
1tfj
1tfr
1tfv
1tg0
1tg2
1tg3
1tg7
1tg9
1tgl
1tgm
1tgn
1tgr
1tgx
1th0
1th6
1th9
1thi
1thk
1thu
1ti0
1ti7
1tia
1tic
1tiw
1tj0
1tj1
1tj2
1tj3
1tj4
1tj5
1tj6
1tjb
1tjc
1tje
1tjl
1tjm
1tjr
1tjt
1tjx
1tjy
1tke
1tkf
1tkg
1tkh
1tkj
1tky
1tll
1tlo
1tlw
1tly
1tlz
1tm0
1tm2
1tmj
1tmm
1tn0
1tn5
1tnd
1to3
1too
1tou
1tov
1tow
1tp0
1tp2
1tp6
1tp7
1tp9
1tpk
1tpt
1tpy
1tpz
1tq2
1tq3
1tq4
1tq5
1tq6
1tqd
1tqf
1tqh
1tqi
1tql
1tqm
1tqo
1tqp
1tqs
1tqt
1tqu
1tqv
1tqw
1tqx
1tr2
1tr5
1tr7
1tr9
1trj
1trm
1ts4
1ts9
1tsf
1tt1
1tt2
1tt8
1tt9
1ttm
1tto
1ttz
1tu4
1tua
1tuh
1tuk
1tuo
1tuv
1tvf
1tvg
1tvk
1tvo
1tvp
1tvq
1tvy
1tvz
1tw0
1tw1
1tw4
1tw5
1twe
1twm
1tx7
1tx8
1txd
1txf
1txi
1txj
1txl
1txo
1txq
1txr
1txu
1txz
1ty8
1tyj
1tyy
1tz7
1tza
1tzd
1tzp
1tzq
1tzt
1tzu
1tzv
1tzw
1u02
1u04
1u05
1u06
1u09
1u0a
1u0j
1u0q
1u0x
1u0y
1u0z
1u13
1u17
1u18
1u1b
1u1h
1u1j
1u1u
1u22
1u24
1u25
1u26
1u27
1u29
1u2b
1u2c
1u2j
1u2k
1u2l
1u2o
1u2p
1u2q
1u2r
1u2s
1u2t
1u2x
1u2y
1u2z
1u30
1u31
1u32
1u33
1u36
1u3f
1u3g
1u46
1u4c
1u4d
1u4g
1u4h
1u53
1u54
1u59
1u5g
1u5r
1u61
1u65
1u6d
1u6m
1u6q
1u6t
1u70
1u71
1u72
1u73
1u79
1u7o
1u7r
1u7s
1u7u
1u7w
1u7z
1u80
1u84
1u8a
1u8d
1u8u
1u8y
1u8z
1u90
1u94
1u98
1u99
1u9c
1u9k
1u9m
1u9p
1u9q
1u9r
1u9s
1u9t
1u9v
1u9w
1u9x
1ua2
1ua3
1ua4
1ua7
1ua8
1uah
1uai
1uar
1uas
1uat
1uax
1uaz
1ubb
1ubc
1ube
1ubf
1ubg
1ubz
1uc0
1uca
1ucc
1ucd
1ucg
1uci
1ucj
1uck
1ucl
1ucr
1ucs
1ucu
1ud2
1ud3
1ud4
1ud5
1ud6
1ud8
1ud9
1udt
1udu
1udx
1ue8
1ueb
1ued
1ueg
1uek
1uet
1ueu
1uev
1uf6
1uf9
1ufj
1ufk
1ufp
1ufu
1ug3
1ug4
1ug6
1ug9
1ugm
1ugn
1ugu
1uh2
1uh3
1uh4
1uh7
1uh8
1uh9
1uha
1uhh
1uhi
1uhj
1uhk
1uhn
1uhq
1ui0
1ui1
1ui9
1uiu
1uj0
1uj8
1ujb
1ujc
1ujm
1ujp
1uk0
1uk1
1ukc
1ukf
1uko
1ukp
1ukq
1ukr
1uks
1ukt
1ulm
1uln
1ulr
1ulv
1ulw
1ulx
1um8
1umh
1umi
1umk
1uml
1umm
1umz
1un1
1un2
1un3
1un4
1un5
1un7
1unf
1unp
1unq
1unr
1uns
1uo6
1uoc
1uoh
1uol
1uor
1uot
1uov
1uow
1uoy
1uoz
1up0
1up2
1up3
1up5
1up9
1upd
1upl
1upq
1upr
1ups
1upv
1upw
1upx
1uqw
1uqy
1uqz
1ur0
1ur1
1ur2
1ur4
1urd
1urg
1urh
1urj
1urm
1urr
1urs
1uru
1urv
1urw
1urx
1ury
1us0
1us2
1us3
1us4
1us5
1usj
1usk
1usw
1ut0
1ut5
1ut6
1ut8
1ut9
1ute
1utj
1utk
1utl
1utm
1utn
1uto
1utp
1utq
1utw
1uu3
1uu4
1uu5
1uu6
1uu7
1uu8
1uu9
1uue
1uuh
1uum
1uuo
1uuq
1uur
1uv0
1uv4
1uvo
1uvp
1uvr
1uvw
1uvx
1uvy
1uw5
1uwc
1uwf
1uwm
1uwn
1uwv
1uwy
1ux6
1ux7
1ux8
1ux9
1uxo
1uxx
1uxz
1uy0
1uy1
1uy2
1uy3
1uy4
1uy6
1uy7
1uy8
1uy9
1uyc
1uyd
1uye
1uyf
1uyg
1uyh
1uyi
1uyk
1uyl
1uym
1uyn
1uyo
1uyp
1uyu
1uyx
1uyy
1uyz
1uz0
1uz1
1uz4
1uz5
1uza
1uze
1uzf
1uzi
1uzj
1uzp
1uzq
1uzw
1v04
1v07
1v0a
1v0b
1v0h
1v0k
1v0l
1v0m
1v0n
1v0o
1v0p
1v0r
1v0s
1v0t
1v0u
1v0v
1v0w
1v0y
1v10
1v1f
1v1g
1v1k
1v2b
1v2j
1v2k
1v2l
1v2m
1v2n
1v2o
1v2p
1v2q
1v2r
1v2s
1v2t
1v2u
1v2v
1v2w
1v2z
1v33
1v34
1v37
1v3b
1v3c
1v3d
1v3e
1v3h
1v3i
1v3j
1v3k
1v3l
1v3m
1v3y
1v4g
1v4p
1v4s
1v4t
1v4y
1v51
1v5c
1v5d
1v5h
1v6c
1v6s
1v6y
1v73
1v76
1v77
1v78
1v79
1v7a
1v7l
1v7o
1v7q
1v7r
1v7s
1v7t
1v7y
1v8e
1v8h
1v8j
1v8k
1v8q
1v8x
1v98
1v9e
1v9f
1v9h
1v9i
1v9m
1v9p
1v9q
1v9t
1va5
1va6
1va7
1vah
1vai
1vaj
1vau
1vav
1vb3
1vbj
1vbl
1vbr
1vbu
1vbw
1vc4
1vc9
1vca
1vcd
1vcl
1vcp
1vcu
1vcx
1vcz
1vd1
1vd3
1vdp
1vdq
1vds
1vdt
1vdu
1vdx
1vdz
1ve3
1ve4
1ve7
1vec
1ved
1vem
1ven
1veo
1vep
1vf8
1vff
1vfl
1vfp
1vfq
1vfv
1vfw
1vfx
1vfz
1vg1
1vg8
1vgj
1vgn
1vh3
1vh7
1vhl
1vhn
1vho
1vhs
1vht
1vhu
1vhx
1vi5
1viq
1vis
1viz
1vj1
1vj3
1vj7
1vj9
1vja
1vjc
1vjd
1vjf
1vjh
1vji
1vjj
1vjk
1vjm
1vjr
1vjt
1vju
1vjv
1vjx
1vjy
1vjz
1vk1
1vk2
1vk3
1vk4
1vk6
1vka
1vkb
1vkc
1vkg
1vkh
1vkk
1vku
1vkw
1vky
1vkz
1vl5
1vl9
1vlb
1vli
1vlm
1vlo
1vlp
1vlw
1vly
1vm1
1vm8
1vm9
1vma
1vmb
1vmo
1vp5
1vp6
1vpr
1vpy
1vqq
1vqz
1vr3
1vr5
1vr8
1vrm
1vrx
1vrz
1vsr
1vyd
1vyf
1vyg
1vyi
1vyk
1vyp
1vyr
1vys
1vyu
1vyv
1vyz
1vz2
1vz3
1vzm
1vzo
1vzt
1vzu
1vzw
1vzx
1w03
1w04
1w05
1w06
1w08
1w0e
1w0f
1w0g
1w0h
1w0n
1w0o
1w0p
1w0r
1w0s
1w0x
1w16
1w17
1w18
1w1a
1w1b
1w1d
1w1g
1w1h
1w1o
1w1p
1w1q
1w1r
1w1s
1w22
1w24
1w26
1w28
1w2a
1w2c
1w2d
1w2f
1w2l
1w2n
1w2o
1w2p
1w2t
1w2u
1w2v
1w32
1w34
1w35
1w3h
1w3j
1w3k
1w3l
1w3s
1w3u
1w3v
1w3w
1w3x
1w3y
1w40
1w41
1w42
1w45
1w4o
1w4p
1w4q
1w4s
1w4t
1w4w
1w4x
1w4y
1w50
1w51
1w59
1w5a
1w5b
1w5d
1w5e
1w5s
1w5t
1w5x
1w66
1w6j
1w6k
1w6l
1w6r
1w6w
1w6x
1w6z
1w74
1w78
1w79
1w7b
1w7h
1w7k
1w7o
1w81
1w82
1w83
1w84
1w87
1w89
1w8a
1w8e
1w8j
1w8k
1w8l
1w8m
1w8n
1w8o
1w8q
1w8t
1w8u
1w8v
1w8w
1w8y
1w8z
1w90
1w93
1w94
1w96
1w97
1w9b
1w9d
1w9f
1w9g
1w9h
1w9m
1w9p
1w9s
1w9t
1w9u
1w9v
1w9w
1w9x
1wac
1waf
1wao
1war
1was
1waw
1wax
1wb0
1wb1
1wb2
1wb3
1wbe
1wbn
1wbo
1wbs
1wbt
1wbv
1wbw
1wcc
1wcg
1wch
1wcq
1wcs
1wcu
1wcw
1wcx
1wcz
1wd3
1wd4
1wd5
1wd7
1wdh
1wdi
1wdp
1wdq
1wdr
1wds
1wdt
1wdu
1wdy
1we1
1we2
1we4
1wef
1weg
1wei
1wf3
1wfb
1wg0
1wg3
1wg8
1wg9
1whp
1whz
1wiy
1wj9
1wjg
1wjx
1wk8
1wka
1wkb
1wko
1wkp
1wkx
1wky
1wl7
1wl8
1wlf
1wlg
1wlj
1wlz
1wm1
1wm2
1wm5
1wma
1wmd
1wme
1wmf
1wmk
1wmm
1wmr
1wmx
1wn7
1wn9
1wna
1wni
1wno
1wns
1wnu
1wnv
1wnw
1wnx
1wny
1wo2
1woj
1woo
1wop
1woq
1wor
1wos
1wou
1woy
1wp5
1wp6
1wpa
1wpc
1wpe
1wpg
1wpr
1wq2
1wq3
1wq4
1wq5
1wqa
1wqf
1wqg
1wqh
1wr2
1wr5
1wra
1wrb
1wri
1wrj
1wrm
1ws0
1ws1
1ws7
1ws8
1wsb
1wsd
1wse
1wsf
1wsg
1wsh
1wsi
1wsj
1wsr
1wsv
1wtc
1wtf
1wtm
1wtn
1wu3
1wu4
1wu5
1wu6
1wub
1wuc
1wuo
1wup
1wuu
1wv3
1wvh
1wvn
1wvp
1wvr
1wwl
1wxj
1wxo
1wxr
1wxy
1wxz
1wy3
1wy4
1wy6
1wy7
1wyg
1wyx
1wz9
1wzv
1wzw
1wzy
1x0p
1x0t
1x1h
1x1i
1x1j
1x1l
1x1p
1x1r
1x1s
1x23
1x24
1x2g
1x2h
1x38
1x39
1x3k
1x3s
1x42
1x6l
1x6n
1x6o
1x6p
1x6q
1x6r
1x6x
1x6y
1x6z
1x71
1x88
1x89
1x8b
1x8g
1x8h
1x8i
1x8j
1x8k
1x8l
1x8n
1x8o
1x8p
1x8q
1x8r
1x8t
1x8u
1x8v
1x8x
1x91
1x96
1x97
1x98
1x9d
1x9q
1x9y
1x9z
1xa1
1xa6
1xa7
1xaf
1xak
1xap
1xar
1xas
1xau
1xb3
1xb8
1xba
1xbb
1xbc
1xbi
1xbn
1xbo
1xbs
1xbu
1xc1
1xc4
1xc6
1xcd
1xcf
1xcj
1xcl
1xcm
1xcr
1xcw
1xcx
1xd0
1xd1
1xd4
1xdd
1xdf
1xdg
1xdj
1xdn
1xdq
1xdv
1xdw
1xdy
1xdz
1xe1
1xe4
1xeb
1xeg
1xem
1xen
1xeo
1xep
1xeu
1xev
1xez
1xf0
1xf8
1xfa
1xff
1xfg
1xfi
1xfj
1xg6
1xg8
1xgd
1xgi
1xgj
1xgk
1xgo
1xgw
1xgz
1xh0
1xh1
1xh2
1xhb
1xhc
1xhg
1xhk
1xhx
1xi3
1xio
1xip
1xix
1xiy
1xiz
1xj0
1xj2
1xj3
1xj9
1xjd
1xjg
1xji
1xjj
1xjk
1xjl
1xjm
1xjr
1xjt
1xju
1xjz
1xk0
1xk1
1xk5
1xk9
1xkf
1xkg
1xkh
1xkk
1xkn
1xkr
1xks
1xku
1xkv
1xkw
1xkz
1xl7
1xl8
1xlp
1xlq
1xlr
1xlu
1xlv
1xlw
1xlx
1xm7
1xm8
1xm9
1xma
1xmb
1xmc
1xmd
1xmj
1xmk
1xms
1xmt
1xmv
1xn0
1xn3
1xni
1xnk
1xnn
1xnz
1xo5
1xo7
1xod
1xon
1xov
1xp0
1xp2
1xp3
1xp4
1xp5
1xp8
1xpg
1xph
1xpz
1xq0
1xq3
1xq6
1xq7
1xqa
1xqd
1xqg
1xqi
1xqo
1xqr
1xqv
1xqw
1xqx
1xqz
1xr1
1xr2
1xr5
1xr6
1xr7
1xrf
1xrl
1xrm
1xrn
1xro
1xrq
1xrr
1xrt
1xrv
1xry
1xs5
1xs7
1xsv
1xsz
1xt0
1xt3
1xt6
1xta
1xtd
1xtf
1xti
1xtj
1xtk
1xtl
1xtm
1xtn
1xtp
1xtq
1xtr
1xts
1xu4
1xu8
1xuj
1xuo
1xv1
1xv5
1xv8
1xvi
1xvj
1xvl
1xvo
1xvw
1xvy
1xw2
1xw3
1xw4
1xw9
1xwa
1xwb
1xwc
1xwi
1xwq
1xws
1xwt
1xwv
1xww
1xwy
1xx2
1xxl
1xxn
1xxs
1xxu
1xy1
1xys
1xyv
1xyy
1xyz
1y02
1y08
1y0o
1y0p
1y0s
1y1a
1y1e
1y1f
1y1g
1y1h
1y1i
1y1j
1y1n
1y1p
1y1u
1y1z
1y20
1y21
1y26
1y27
1y2f
1y2g
1y38
1y3g
1y3n
1y3p
1y3q
1y3u
1y3v
1y3w
1y3x
1y3y
1y4c
1y4k
1y4s
1y4w
1y54
1y56
1y57
1y59
1y5a
1y5b
1y5u
1y63
1y64
1y65
1y6a
1y6b
1y6i
1y6l
1y6o
1y6p
1y6w
1y6z
1y7i
1y7m
1y7v
1y7w
1y80
1y81
1y88
1y89
1y8a
1y8c
1y8e
1y8j
1y8y
1y91
1y93
1y9g
1y9k
1y9l
1y9m
1y9q
1y9r
1y9t
1y9u
1ya3
1ya9
1yb0
1ybe
1ybi
1ybm
1ybt
1ybw
1yby
1yc1
1yc2
1yc3
1yc4
1yc7
1yc8
1yca
1ycb
1ycc
1ycd
1yck
1ycz
1yd0
1yd1
1yd2
1yd3
1yd4
1yd5
1yd6
1yd7
1yd9
1ydl
1ydx
1ye8
1yf5
1yf9
1yfo
1yfp
1yfq
1yfr
1yft
1yga
1ygb
1yh2
1yh3
1yh6
1yh8
1yhc
1yhf
1yhg
1yhh
1yhi
1yhs
1yht
1yhv
1yi3
1yi4
1yi9
1yii
1yik
1yil
1yio
1yip
1yiq
1yir
1yiv
1yiw
1yix
1yj0
1yj1
1yj2
1yj3
1yj5
1yj7
1yjf
1yjh
1yjk
1yjl
1yjo
1yjp
1yk3
1yk4
1yk5
1yk7
1yk8
1yk9
1ykr
1yks
1ykx
1yky
1ykz
1yl0
1yl1
1yle
1ylf
1ylj
1ylp
1ylt
1ylw
1yly
1ylz
1ym1
1ym2
1ym4
1ym7
1ym9
1ymd
1ymf
1ymi
1ymk
1yml
1ymn
1ymr
1yms
1ymw
1ymx
1yn3
1yn4
1yn5
1yn9
1ynd
1ynm
1ynp
1ynq
1yns
1ynu
1ynv
1yny
1yo0
1yo1
1yo2
1yo7
1yo8
1yob
1yoj
1yol
1yom
1yoz
1yp5
1yp6
1yp7
1yp9
1ypa
1ypb
1ypc
1ypw
1ypx
1yqb
1yqe
1yqj
1yqo
1yqp
1yqt
1yqy
1yr2
1yrc
1yrd
1yrf
1yri
1yrk
1yrl
1yrs
1yrz
1ys0
1ys1
1ys2
1ys3
1ysp
1ysq
1ysz
1yt0
1yt1
1yt2
1yt3
1yt4
1yt7
1yt8
1ytl
1ytm
1yto
1yu5
1yu7
1yu8
1yu9
1yue
1yul
1yum
1yun
1yuo
1yuw
1yuy
1yv2
1yv3
1yv4
1yv6
1yv7
1yvd
1yvf
1yvi
1yvj
1yvm
1yvr
1yvu
1yvx
1yvy
1yvz
1yw2
1yw4
1yw5
1ywa
1ywb
1ywc
1ywd
1ywf
1ywn
1ywp
1ywr
1ywv
1yx2
1yx9
1yxa
1yxh
1yxj
1yxl
1yxq
1yxs
1yxt
1yxu
1yxv
1yxx
1yyd
1yyg
1yyh
1yyn
1yz4
1yz6
1yze
1yzf
1yzg
1yzh
1yzl
1yzm
1yzn
1yzp
1yzq
1yzr
1yzt
1yzy
1yzz
1z06
1z07
1z08
1z0b
1z0c
1z0d
1z0f
1z0h
1z0i
1z0w
1z10
1z11
1z12
1z13
1z15
1z16
1z17
1z18
1z1a
1z1l
1z1p
1z1q
1z1s
1z1w
1z1x
1z1y
1z21
1z22
1z24
1z25
1z26
1z27
1z2a
1z2m
1z2n
1z2o
1z2p
1z2u
1z2z
1z32
1z3c
1z3d
1z3h
1z3q
1z3s
1z3u
1z3x
1z3y
1z40
1z43
1z45
1z47
1z4b
1z4c
1z4d
1z4n
1z4o
1z4r
1z4u
1z53
1z55
1z57
1z59
1z5m
1z5v
1z5w
1z5z
1z67
1z6a
1z6d
1z6f
1z6g
1z6i
1z6s
1z6t
1z6x
1z6y
1z70
1z78
1z7l
1z81
1z83
1z8f
1z8o
1z8p
1z8q
1z90
1z92
1z93
1z95
1z96
1z97
1z9g
1z9l
1z9t
1za0
1za4
1zao
1zar
1zau
1zb1
1zb5
1zb6
1zbm
1zbs
1zbt
1zby
1zbz
1zc0
1zc8
1zca
1zcb
1zce
1zcl
1zcm
1zcw
1zcx
1zd1
1zd7
1zd8
1zd9
1zde
1zdp
1zdr
1zdw
1zdy
1ze1
1ze8
1zep
1zeq
1zg4
1zg6
1zg8
1zg9
1zgd
1zgk
1zgt
1zh2
1zh4
1zhe
1zhm
1zhp
1zhr
1zi0
1zi6
1zi8
1zi9
1zic
1zie
1zin
1zip
1ziq
1zir
1ziu
1ziv
1ziw
1zix
1ziy
1zj4
1zj5
1zj6
1zj8
1zj9
1zjc
1zjk
1zjl
1zkb
1zkc
1zkl
1zko
1zl1
1zlq
1zlx
1zly
1zm8
1zma
1zmf
1zmg
1zn0
1zn1
1zn2
1zn6
1znw
1znx
1zny
1znz
1zoe
1zog
1zoh
1zol
1zox
1zp5
1zp9
1zpu
1zq0
1zq4
1zq9
1zr5
1zr6
1zr8
1zrh
1zrl
1zro
1zrz
1zs7
1zs9
1zsh
1zsq
1zsw
1zt5
1ztf
1zth
1ztp
1zu6
1zu7
1zu8
1zu9
1zuc
1zuo
1zux
1zvd
1zvo
1zvr
1zvu
1zvw
1zwp
1zwx
1zx0
1zx5
1zxc
1zxj
1zxu
1zxv
1zy7
1zy9
1zyj
1zym
1zyp
1zyx
1zz2
1zze
1zzk
1zzl
1zzo
1zzy
21bi
262l
2a09
2a0c
2a0j
2a0n
2a0o
2a0z
2a1a
2a1i
2a1l
2a1m
2a1n
2a1o
2a1v
2a22
2a2c
2a2d
2a2e
2a2f
2a2k
2a2n
2a3a
2a3b
2a3c
2a3e
2a3k
2a3r
2a3u
2a43
2a49
2a4o
2a4z
2a5a
2a5i
2a5j
2a5k
2a5s
2a5u
2a5w
2a5x
2a64
2a6r
2a6s
2a6u
2a6v
2a6w
2a6x
2a6y
2a6z
2a70
2a71
2a75
2a7b
2a7c
2a7d
2a7f
2a7g
2a7h
2a7i
2a7j
2a7m
2a7t
2a89
2a8a
2a8b
2a8e
2a8f
2a8k
2a8z
2a90
2a91
2a97
2a9v
2aa2
2aa5
2aa7
2aak
2aam
2aax
2ab1
2ab5
2abe
2abs
2ac2
2ac4
2acv
2acw
2ad1
2ado
2adu
2ae0
2ae7
2aea
2aec
2aed
2aeg
2aeh
2aes
2aew
2af0
2af9
2aft
2afy
2ag2
2ag4
2ag9
2agc
2agd
2ags
2agt
2agv
2ah2
2ah5
2ah9
2ahc
2ahd
2ahe
2ahs
2ahx
2ai7
2ai8
2ai9
2aia
2aib
2aie
2aif
2aii
2aip
2aiq
2aj2
2aj4
2aj6
2aja
2ajg
2ajh
2aji
2ak3
2akj
2al6
2al7
2ala
2alf
2alg
2alr
2alt
2alu
2am1
2am2
2amh
2amq
2amx
2amy
2ane
2anf
2anp
2ao0
2ao8
2aok
2aot
2aou
2aov
2aow
2aox
2ap3
2apj
2apl
2apq
2aq5
2ar0
2ar1
2arm
2ars
2art
2aru
2ary
2as8
2as9
2atf
2au3
2aub
2auj
2auk
2av4
2av5
2avp
2awd
2awg
2awz
2ax0
2ax1
2ax2
2ax6
2ax7
2ax8
2ax9
2axa
2axp
2axr
2ayn
2ays
2ayv
2ayw
2az4
2aza
2azr
2azw
2b07
2b0c
2b0m
2b0p
2b0t
2b13
2b17
2b1e
2b20
2b29
2b2l
2b2n
2b2p
2b2z
2b30
2b31
2b3h
2b3k
2b3l
2b3o
2b3p
2b3r
2b3t
2b3x
2b3y
2b40
2b41
2b43
2b44
2b49
2b4e
2b4v
2b4w
2b51
2b56
2b5e
2b5s
2b65
2b6c
2b6d
2b6t
2b6w
2b6x
2b6y
2b6z
2b70
2b72
2b73
2b74
2b75
2b7a
2b7m
2b8e
2b8l
2b8n
2b8v
2b9e
2b9f
2b9l
2b9w
2b9x
2b9y
2ba9
2bab
2bac
2baj
2bak
2bal
2baq
2bax
2bb7
2bbd
2bbo
2bbs
2bbt
2bbw
2bcd
2bco
2bct
2bdu
2bdv
2bdx
2be4
2bel
2bem
2ben
2bep
2ber
2bf0
2bf1
2bf2
2bf3
2bf4
2bf5
2bfi
2bfk
2bfl
2bfq
2bfr
2bfw
2bfz
2bg1
2bg2
2bg3
2bg4
2bg6
2bg7
2bg8
2bga
2bgd
2bge
2bgh
2bgi
2bgj
2bgv
2bgy
2bgz
2bh4
2bh5
2bhe
2bhf
2bhg
2bhh
2bhi
2bhr
2bhu
2bhy
2bhz
2bi7
2bi8
2bib
2bij
2bik
2bim
2bin
2bio
2bip
2biq
2bis
2bit
2biu
2biv
2biw
2bix
2biy
2bjd
2bje
2bjh
2bjj
2bjq
2bjr
2bju
2bjv
2bjw
2bk0
2bk1
2bk2
2bk9
2bke
2bkf
2bkl
2bkv
2bkx
2bl1
2bl7
2bl8
2bl9
2bla
2blb
2blc
2blh
2bli
2blj
2blm
2bln
2blo
2blp
2blq
2blr
2bls
2blt
2blu
2blv
2blw
2blx
2bly
2blz
2bm0
2bm1
2bm3
2bmb
2bmd
2bme
2bmf
2bmh
2bmj
2bmm
2bn4
2bnj
2boa
2boo
2boq
2bp2
2bpg
2bps
2bq4
2bq8
2bq9
2br1
2br6
2bra
2brb
2brc
2bre
2brf
2brg
2brh
2brk
2brl
2brm
2brn
2bro
2brs
2bry
2bs8
2bsa
2bsg
2bsw
2bsy
2bsz
2bt1
2bt2
2bt6
2btl
2btn
2btr
2bts
2bu4
2bu9
2buj
2bv1
2bv2
2bv3
2bv5
2bv7
2bv9
2bva
2bvd
2bvf
2bvg
2bvh
2bvl
2bvm
2bvn
2bvt
2bvy
2bvz
2bw0
2bw6
2bw8
2bwa
2bwb
2bwc
2bwf
2bwh
2bwk
2bwl
2bwm
2bwq
2bwr
2bx6
2bx8
2bxa
2bxb
2bxc
2bxd
2bxe
2bxf
2bxg
2bxh
2bxi
2bxj
2bxk
2bxl
2bxm
2bxn
2bxo
2bxp
2bxq
2bxr
2bxs
2bxw
2bxx
2byc
2byd
2byg
2byh
2byi
2bz5
2bzd
2bzg
2bzh
2bzi
2bzj
2bzl
2bzp
2bzz
2c01
2c02
2c05
2c0c
2c0k
2c0p
2c0q
2c1c
2c1g
2c1i
2c1x
2c1z
2c24
2c25
2c27
2c2h
2c2n
2c2p
2c2q
2c36
2c3e
2c3g
2c3h
2c3j
2c3k
2c3l
2c3v
2c3w
2c3x
2c3z
2c43
2c47
2c4b
2c4c
2c4d
2c4k
2c4x
2c53
2c56
2c5u
2c60
2c68
2c69
2c6d
2c6e
2c6i
2c6j
2c6k
2c6l
2c6m
2c6o
2c71
2c79
2c7f
2c7i
2c7s
2c8m
2c8n
2c8s
2c9a
2c9y
2c9z
2ca6
2cab
2cal
2cb3
2cc1
2ccm
2cds
2chy
2coq
2cpu
2csb
2csd
2csg
2ctc
2cu6
2cul
2cvb
2cvf
2cvh
2cvk
2cwc
2cws
2cwy
2cx0
2cx1
2cx5
2cx6
2cx7
2cxa
2cxc
2cxd
2cxf
2cxh
2cxl
2cxv
2cxx
2cy1
2cy2
2cy4
2cy5
2cy7
2cyg
2cyj
2czl
2czs
2d05
2d06
2d09
2d0e
2d0t
2d0u
2d1e
2d1i
2d2d
2d2e
2d2f
2d2s
2d3i
2d42
2d4r
2d6b
2d80
2d81
2dc6
2dc7
2dc8
2dc9
2dca
2dcb
2dcc
2dcd
2dhb
2dpm
2eql
2erf
2ery
2es7
2es9
2esc
2esk
2eso
2esp
2esq
2etd
2etf
2etg
2etj
2etx
2eu9
2eug
2eve
2evt
2ew0
2ew1
2ewe
2ewr
2ex4
2exe
2exm
2exr
2f08
2f1s
2f1t
2f1v
2f20
2f2g
2f4j
2f4q
2f4w
2f4z
2f51
2f57
2f5x
2f5y
2f60
2f61
2f6f
2f6s
2f6t
2f6v
2f6w
2f6y
2f6z
2f70
2f71
2f73
2fa7
2fcf
2fch
2fcj
2fcm
2fcn
2fcq
2fcs
2fdp
2fdr
2fe5
2fef
2fem
2feo
2fez
2ffl
2fg5
2fh7
2fhr
2fj8
2fjm
2fjn
2fjy
2fk7
2fk8
2fk9
2fls
2fn4
2fne
2fol
2fpk
2fpl
2fpm
2had
2hmy
2hnp
2hnq
2ila
2irt
2lzh
2man
2mb5
2mhr
2msi
2nap
2pbg
2pbh
2pec
2pgk
2ptk
2rat
2rdv
2ren
2rig
2rkm
2sbl
2sli
2sns
2tir
2tld
2ucz
2yhx
31bi
3app
3bif
3bta
3cbh
3cpa
3cpu
3cyt
3dpa
3eug
3hip
3hsc
3icb
3man
3mba
3ovo
3pal
3paz
3pcy
3pep
3phm
3pmg
3prg
3psg
3ptb
3pte
3ptn
3rab
3rap
3rat
3rn3
3rnt
3sli
3tf4
3tgl
3tmy
41bi
451c
456c
480d
483d
4ape
4atj
4ca2
4cac
4ccp
4ccx
4cln
4cms
4cp4
4cpp
4fgf
4fx2
4fxc
4i1b
4icb
4mba
4np1
4pad
4pal
4paz
4pcy
4pep
4pti
4q21
4rat
4rnt
4rxn
4sli
4tf4
4tmy
4tna
4tnc
4tss
4vhb
4znb
5abp
5acn
5ca2
5cac
5ccp
5chy
5cpa
5cpp
5cyt
5dfr
5ebx
5eug
5fd1
5fx2
5i1b
5ktq
5mba
5pal
5paz
5pcy
5pep
5pti
5ptp
5rat
5rsa
5rxn
5tss
6abp
6acn
6ca2
6ccp
6cpa
6cpp
6dfr
6est
6msi
6paz
6pcy
6rat
6rnt
6rsa
6rxn
6taa
7abp
7ca2
7ccp
7cpa
7cpp
7gsp
7lyz
7pti
7rat
7rnt
7rsa
7rxn
7taa
8abp
8ca2
8cpa
8cpp
8dfr
8est
8i1b
8rat
8rnt
8rxn
9abp
9ca2
9est
9lyz
9msi
9pai
9pap
9pti
9rat
9rnt
