# Supplementary material for: SitesIdentify: a protein functional site prediction tool
Source: BMC Bioinformatics. 2009 Nov 18;10:379. doi: 10.1186/1471-2105-10-379 (PMC2783165; doi:10.1186/1471-2105-10-379)
Supplement: Additional file 1 — SitesIdentify source code. Compressed file containing the source code for SitesIdentify. [file 1471-2105-10-379-S1.gz › SI_export/progdata/atoms_es_quanta.dat]

-----------------------------------------------------------------------------
 Header: The atoms data file for POLH_GEN, ESCALC, FDCALC; JW, Reading,Oct.90
-----------------------------------------------------------------------------
SECTION 1  for all integer atom types (cf GROMOS), contains VdW radii columns
-----------------------------------------------------------------------------
38, 3
-----------------------------------------------------------------------------
integer atom    what                  VdW 1 VdW 2 VdW 3
  1     O1      carbonyl oxygen        1.40  1.60  1.60
  2     O1O2H   carboxyl oxygen        1.50  1.60  1.60
  3     O2H     hydroxyl oxygen        1.60  1.70  1.60
  4     O2HH    water oxygen           1.40  1.40  1.60
  5     N3H     peptide nitrogen       1.70  1.65  1.65
  6     N3HH    terminal nitrogen      1.80  1.70  1.65
  7     N4HHH   terminal nitrogen      2.00  1.75  1.65
  8     N3      aromatic nitrogen      1.50  1.65  1.65
  9     N3H     aromatic nitrogen      1.70  1.65  1.65
 10     N3??    porphyrin nitrogen     1.50  1.65  1.65
 11     C3      bare carbon            1.70  1.80  1.90
 12     C4H     aliphatic CH           2.00  1.85  1.90
 13     C4HH    aliphatic CH2          2.00  1.90  1.90
 14     C4HHH   aliphatic CH3          2.00  1.95  1.90
 15     C3H     aromatic CH 5 ring     1.85  1.90  1.90
 16     C3H     aromatic CH 6 ring     1.85  1.90  1.90
 17     C3      bare carbon 5/6 rng    1.70  1.80  1.90
 18     HN      hydrogn on nitrogen    0.99  0.99  1.00 ??
 19     HO      hydroxyl hydrogen      0.99  0.99  1.00 ??
 20     HW      water hydrogen         0.99  0.99  1.00 ??
 21     HS      hyd bonded to sulph    0.99  0.99  1.00 ??
 22     S       sulphur                1.85  1.90  1.90
 23     FE      iron                   1.70  0.99  0.99 ??
 24     ZN      zinc                   1.74  0.99  0.99 ??
 25     N3HH    arginine NH2           1.80  1.70  1.65
 26     N3H     arginine NH            1.70  1.65  1.65
 27     P4      phosphorus             1.50  1.50  1.50
 28     O2      sugar/ester oxygen     1.50  1.50  1.60
 29     C4H     sugar CH group         2.00  1.85  1.90
 30     N2      aromatic N (6 ring)    1.50  1.65  1.65
 31     N3      aromatic N (6 ring)    1.70  1.65  1.65
 32     C4HH    sugar CH2 group        2.00  1.90  1.90
 33     SI      silicon                0.99  0.99  0.99 ??
 34     NA      sodium                 0.97  0.97  0.97
 35     CL      chloride               1.81  1.81  1.81
 36     CA      calcium                0.99  0.99  0.99 ??
 37     MG      magnesium              0.99  0.99  0.99 ??
 38     TEST    test atom              4.50  4.50  4.50
-----------------------------------------------------------------------------
SECTION 2  residue by residue listings of atoms
-----------------------------------------------------------------------------
39, 4
-----------------------------------------------------------------------------
ALA   1  6  1
N     5  T  F              0.000   0.000  -0.400  -0.400
hgen    1 N    C    CA    0-1 0 1.000   0.0
H    18  T  F              0.000   0.000   0.250   0.250
C    11  T  F              0.000   0.000   0.600   0.600
O     1  T  F              0.000   0.000  -0.550  -0.550
CA   12  T  F              0.000   0.000   0.100   0.100
CB   14  F
-----------------------------------------------------------------------------
ARG   2 17  4
N     5  T  F              0.000   0.000  -0.400  -0.400
hgen    1 N    C    CA    0-1 0 1.000   0.0
H    18  T  F              0.000   0.000   0.250   0.250
C    11  T  F              0.000   0.000   0.600   0.600
O     1  T  F              0.000   0.000  -0.550  -0.550
CA   12  T  F              0.000   0.000   0.100   0.100
CB   13  F
CG   13  F
CD   13  T  F              0.000   0.000   0.000   0.090
NE   26  T  F              0.000   0.000   0.000  -0.110
hgen    1 NE   CD   CZ    0 0 0 1.000   0.0
HE   18  T  F              0.000   0.000   0.000   0.240
CZ   11  T  T 12.00        1.000   0.000   0.000   0.340
NH1  25  T  T 12.00 NH2    0.000   0.500   0.500  -0.260
hgen    3 NH1  CZ   NE    0 0 0 1.000 120.0
HH11 18  T  F              0.000   0.000   0.000   0.240
HH12 18  T  F              0.000   0.000   0.000   0.240
NH2  25  T  T 12.00 NH1    0.000   0.500   0.500  -0.260
hgen    3 NH2  CZ   NE    0 0 0 1.000 120.0
HH21 18  T  F              0.000   0.000   0.000   0.240
HH22 18  T  F              0.000   0.000   0.000   0.240
-----------------------------------------------------------------------------
ASN   3 11  2
N     5  T  F             00.000  00.000  -0.400  -0.400
hgen    1 N    C    CA    0-1 0 1.000   0.0
H    18  T  F             00.000  00.000   0.250   0.250
C    11  T  F             00.000  00.000   0.600   0.600
O     1  T  F             00.000  00.000  -0.550  -0.550
CA   12  T  F              0.000   0.000   0.100   0.100
CB   13  F
CG   11  T  F              0.000   0.000   0.550   0.550
OD1   1  T  F              0.000   0.000  -0.550  -0.550
ND2   6  T  F              0.000   0.000  -0.600  -0.600
hgen    3 ND2  CG   CB    0 0 0 1.000 120.0
HD21 18  T  F              0.000   0.000   0.300   0.300
HD22 18  T  F              0.000   0.000   0.300   0.300
-----------------------------------------------------------------------------
ASP   4  9  1
N     5  T  F             00.000  00.000  -0.400  -0.400
hgen    1 N    C    CA    0-1 0 1.000   0.0
H    18  T  F             00.000  00.000   0.250   0.250
C    11  T  F             00.000  00.000   0.600   0.600
O     1  T  F             00.000  00.000  -0.550  -0.550
CA   12  T  F              0.000   0.000   0.100   0.100
CB   13  F
CG   11  T  T  4.50       -1.000   0.000   0.000   0.270
OD1   2  T  T  4.50 OD2    0.000  -0.500  -0.500  -0.635
OD2   2  T  T  4.50 OD1    0.000  -0.500  -0.500  -0.635
-----------------------------------------------------------------------------
CYS   5  8  2
N     5  T  F             00.000  00.000  -0.400  -0.400
hgen    1 N    C    CA    0-1 0 1.000   0.0
H    18  T  F             00.000  00.000   0.250   0.250
C    11  T  F             00.000  00.000   0.600   0.600
O     1  T  F             00.000  00.000  -0.550  -0.550
CA   12  T  F              0.000   0.000   0.100   0.100
CB   13  F
SG   22  T  T  9.10       -1.000  -1.000  -1.000  -0.064
hgen    2 SG   CB   CA    0 0 0 1.330  96.0
HG   21  T  F              0.000   0.000   0.000   0.064
-----------------------------------------------------------------------------
GLN   6 12  2
N     5  T  F             00.000  00.000  -0.400  -0.400
hgen    1 N    C    CA    0-1 0 1.000   0.0
H    18  T  F             00.000  00.000   0.250   0.250
C    11  T  F             00.000  00.000   0.600   0.600
O     1  T  F             00.000  00.000  -0.550  -0.550
CA   12  T  F              0.000   0.000   0.100   0.100
CB   13  F
CG   13  F
CD   11  T  F              0.000   0.000   0.550   0.550
OE1   1  T  F              0.000   0.000  -0.550  -0.550
NE2   6  T  F              0.000   0.000  -0.600  -0.600
hgen    3 NE2  CD   CG    0 0 0 1.000 120.0
HE21 18  T  F              0.000   0.000   0.300   0.300
HE22 18  T  F              0.000   0.000   0.300   0.300
-----------------------------------------------------------------------------
GLU   7 10  1
N     5  T  F              0.000   0.000  -0.400  -0.400
hgen    1 N    C    CA    0-1 0 1.000   0.0
H    18  T  F              0.000   0.000   0.250   0.250
C    11  T  F              0.000   0.000   0.600   0.600
O     1  T  F              0.000   0.000  -0.550  -0.550
CA   12  T  F              0.000   0.000   0.100   0.100
CB   13  F
CG   13  F
CD   11  T  T  4.50       -1.000   0.000   0.000   0.270
OE1   2  T  T  4.50 OE2    0.000  -0.500  -0.500  -0.635
OE2   2  T  T  4.50 OE1    0.000  -0.500  -0.500  -0.635
-----------------------------------------------------------------------------
GLY   8  5  1
N     5  T  F              0.000   0.000  -0.400  -0.400
hgen    1 N    C    CA    0-1 0 1.000   0.0
H    18  T  F              0.000   0.000   0.250   0.250
C    11  T  F              0.000   0.000   0.600   0.600
O     1  T  F              0.000   0.000  -0.550  -0.550
CA   13  T  F              0.000   0.000   0.100   0.100
-----------------------------------------------------------------------------
HIS   9 13  3
N     5  T  F              0.000   0.000  -0.400  -0.400
hgen    1 N    C    CA    0-1 0 1.000   0.0
H    18  T  F              0.000   0.000   0.250   0.250
C    11  T  F              0.000   0.000   0.600   0.600
O     1  T  F              0.000   0.000  -0.550  -0.550
CA   12  T  F              0.000   0.000   0.100   0.100
CB   13  F
CG   17  T  F              0.000   0.000   0.000  -0.050
ND1   9  T  T  6.50 NE2    0.000   0.500   0.500   0.380
hgen    1 ND1  CG   CE1   0 0 0 1.000   0.0
HD1  18  T  F              0.000   0.000   0.000   0.300
CD2  15  F
CE1  15  T  T  6.50        1.000   0.000   0.000  -0.240
NE2   9  T  T  6.50 ND1    0.000   0.500   0.500   0.310
hgen    1 NE2  CD2  CE1   0 0 0 1.000   0.0
HE2  18  T  F              0.000   0.000   0.000   0.300
-----------------------------------------------------------------------------
ILE  10  9  1
N     5  T  F              0.000   0.000  -0.400  -0.400
hgen    1 N    C    CA    0-1 0 1.000   0.0
H    18  T  F              0.000   0.000   0.250   0.250
C    11  T  F              0.000   0.000   0.600   0.600
O     1  T  F              0.000   0.000  -0.550  -0.550
CA   12  T  F              0.000   0.000   0.100   0.100
CB   12  F
CG1  13  F
CG2  14  F
CD1  14  F
-----------------------------------------------------------------------------
LEU  11  9  1
N     5  T  F              0.000   0.000  -0.400  -0.400
hgen    1 N    C    CA    0-1 0 1.000   0.0
H    18  T  F              0.000   0.000   0.250   0.250
C    11  T  F              0.000   0.000   0.600   0.600
O     1  T  F              0.000   0.000  -0.550  -0.550
CA   12  T  F              0.000   0.000   0.100   0.100
CB   13  F
CG   12  F
CD1  14  F
CD2  14  F
-----------------------------------------------------------------------------
LYS  12 13  2
N     5  T  F              0.000   0.000  -0.400  -0.400
hgen    1 N    C    CA    0-1 0 1.000   0.0
H    18  T  F              0.000   0.000   0.250   0.250
C    11  T  F              0.000   0.000   0.600   0.600
O     1  T  F              0.000   0.000  -0.550  -0.550
CA   12  T  F              0.000   0.000   0.100   0.100
CB   13  F
CG   13  F
CD   13  F
CE   13  T  F              0.000   0.000   0.000   0.127
NZ    7  T  T 10.10        1.000   1.000   1.000   0.129
hgen    4 NZ   CE   CD    0 0 0 1.000 109.5
HZ1  18  T  F              0.000   0.000   0.000   0.248
HZ2  18  T  F              0.000   0.000   0.000   0.248
HZ3  18  T  F              0.000   0.000   0.000   0.248
-----------------------------------------------------------------------------
MET  13  9  1
N     5  T  F              0.000   0.000  -0.400  -0.400
hgen    1 N    C    CA    0-1 0 1.000   0.0
H    18  T  F              0.000   0.000   0.250   0.250
C    11  T  F              0.000   0.000   0.600   0.600
O     1  T  F              0.000   0.000  -0.550  -0.550
CA   12  T  F              0.000   0.000   0.100   0.100
CB   13  F
CG   13  F
SD   22  F
CE   14  F
-----------------------------------------------------------------------------
PHE  14 12  1
N     5  T  F              0.000   0.000  -0.400  -0.400
hgen    1 N    C    CA    0-1 0 1.000   0.0
H    18  T  F              0.000   0.000   0.250   0.250
C    11  T  F              0.000   0.000   0.600   0.600
O     1  T  F              0.000   0.000  -0.550  -0.550
CA   12  T  F              0.000   0.000   0.100   0.100
CB   13  F
CG   17  F
CD1  16  F
CD2  16  F
CE1  16  F
CE2  16  F
CZ   16  F
-----------------------------------------------------------------------------
PRO  15  7  0
N     5  T  F              0.000   0.000  -0.250  -0.250
C    11  T  F              0.000   0.000   0.600   0.600
O     1  T  F              0.000   0.000  -0.550  -0.550
CA   12  T  F              0.000   0.000   0.100   0.100
CB   13  F
CG   13  F
CD   13  T  F              0.000   0.000   0.100   0.100
-----------------------------------------------------------------------------
SER  16  8  2
N     5  T  F              0.000   0.000  -0.400  -0.400
hgen    1 N    C    CA    0-1 0 1.000   0.0
H    18  T  F              0.000   0.000   0.250   0.250
C    11  T  F              0.000   0.000   0.600   0.600
O     1  T  F              0.000   0.000  -0.550  -0.550
CA   12  T  F              0.000   0.000   0.100   0.100
CB   13  T  F              0.000   0.000   0.250   0.250
OG    3  T  F              0.000   0.000  -0.650  -0.650
hgen    2 OG   CB   CA    0 0 0 1.000 109.5
HG   19  T  F              0.000   0.000   0.400   0.400
-----------------------------------------------------------------------------
THR  17  9  2
N     5  T  F              0.000   0.000  -0.400  -0.400
hgen    1 N    C    CA    0-1 0 1.000   0.0
H    18  T  F              0.000   0.000   0.250   0.250
C    11  T  F              0.000   0.000   0.600   0.600
O     1  T  F              0.000   0.000  -0.550  -0.550
CA   12  T  F              0.000   0.000   0.100   0.100
CB   12  T  F              0.000   0.000   0.250   0.250
OG1   3  T  F              0.000   0.000  -0.650  -0.650
hgen    2 OG1  CB   CA    0 0 0 1.000 109.5
HG1  19  T  F              0.000   0.000   0.400   0.400
CG2  14  F
-----------------------------------------------------------------------------
TRP  18 16  2
N     5  T  F              0.000   0.000  -0.400  -0.400
hgen    1 N    C    CA    0-1 0 1.000   0.0
H    18  T  F              0.000   0.000   0.250   0.250
C    11  T  F              0.000   0.000   0.600   0.600
O     1  T  F              0.000   0.000  -0.550  -0.550
CA   12  T  F              0.000   0.000   0.100   0.100
CB   13  F
CG   17  T  F              0.000   0.000  -0.030  -0.030
CD1  15  T  F              0.000   0.000   0.060   0.060
CD2  17  T  F              0.000   0.000   0.100   0.100
NE1   9  T  F              0.000   0.000  -0.360  -0.360
hgen    1 NE1  CD1  CE2   0 0 0 1.000   0.0
HE1  18  T  F              0.000   0.000   0.300   0.300
CE2  17  T  F              0.000   0.000  -0.040  -0.040
CE3  16  T  F              0.000   0.000  -0.030  -0.030
CZ2  16  F
CZ3  16  F
CH2  16  F
-----------------------------------------------------------------------------
TYR  19 14  2
N     5  T  F              0.000   0.000  -0.400  -0.400
hgen    1 N    C    CA    0-1 0 1.000   0.0
H    18  T  F              0.000   0.000   0.250   0.250
C    11  T  F              0.000   0.000   0.600   0.600
O     1  T  F              0.000   0.000  -0.550  -0.550
CA   12  T  F              0.000   0.000   0.100   0.100
CB   13  F
CG   17  F
CD1  16  F
CD2  16  F
CE1  16  F
CE2  16  F
CZ   17  T  F              0.000   0.000   0.250   0.250
OH    3  T  F              0.000   0.000  -0.650  -0.650
hgen    2 OH   CZ   CE1   0 0 0 1.000 109.5
HH   19  T  F              0.000   0.000   0.400   0.400
-----------------------------------------------------------------------------
VAL  20  8  1
N     5  T  F              0.000   0.000  -0.400  -0.400
hgen    1 N    C    CA    0-1 0 1.000   0.0
H    18  T  F              0.000   0.000   0.250   0.250
C    11  T  F              0.000   0.000   0.600   0.600
O     1  T  F              0.000   0.000  -0.550  -0.550
CA   12  T  F              0.000   0.000   0.100   0.100
CB   12  F
CG1  14  F
CG2  14  F
-----------------------------------------------------------------------------
ANY  21  4  1
NT    7  T  T  9.50        1.000   1.000   1.000   0.256
hgen    4 NT   CA   C     0 0 0 1.000 109.5
HT1  18  T  F              0.000   0.000   0.000   0.248
HT2  18  T  F              0.000   0.000   0.000   0.248
HT3  18  T  F              0.000   0.000   0.000   0.248
-----------------------------------------------------------------------------
ANY  22  3  0
CT   11  T  T  3.50       -1.000   0.000   0.000   0.270
OT1   2  T  T  3.50 OT2    0.000  -0.500  -0.500  -0.635
OT2   2  T  T  3.50 OT1    0.000  -0.500  -0.500  -0.635
-----------------------------------------------------------------------------
CA   23  1  0
CA   36  T  F              2.000   2.000   2.000   2.000
-----------------------------------------------------------------------------
A    24 23  1
O3P  28  T  F              0.000   0.000  -0.360  -0.360
P    27  T  F             -1.000   0.000   0.990   0.990
OI    2  T  F              0.000  -0.500  -0.635  -0.635
OII   2  T  F              0.000  -0.500  -0.635  -0.635
O5P  28  T  F              0.000   0.000  -0.360  -0.360
C5P  32  F
C4P  29  T  F              0.000   0.000   0.160   0.160
O1P  28  T  F              0.000   0.000  -0.360  -0.360
C3P  29  F
C2P  32  F
C1P  29  T  F              0.000   0.000   0.200   0.200
N9    9  T  F              0.000   0.000  -0.200  -0.200
C8   15  T  F              0.000   0.000   0.360   0.360
N7    8  T  F              0.000   0.000  -0.360  -0.360
C5   17  F
C6   17  T  F              0.000   0.000   0.360   0.360
N6    6  T  F              0.000   0.000  -0.830  -0.830
hgen    3 N6   C6   C5    0 0 0 1.000 120.0
H61  18  T  F              0.000   0.000   0.415   0.415
H62  18  T  F              0.000   0.000   0.415   0.415
N1   30  T  F              0.000   0.000  -0.360  -0.360
C2   16  T  F              0.000   0.000   0.360   0.360
N3   30  T  F              0.000   0.000  -0.360  -0.360
C4   17  T  F              0.000   0.000   0.200   0.200
-----------------------------------------------------------------------------
T    25 21  1
O3P  28  T  F              0.000   0.000  -0.360  -0.360
P    27  T  F             -1.000   0.000   0.990   0.990
OI    2  T  F              0.000  -0.500  -0.635  -0.635
OII   2  T  F              0.000  -0.500  -0.635  -0.635
O5P  28  T  F              0.000   0.000  -0.360  -0.360
C5P  32  F
C4P  29  T  F              0.000   0.000   0.160   0.160
O1P  28  T  F              0.000   0.000  -0.360  -0.360
C3P  29  F
C2P  32  F
C1P  29  T  F              0.000   0.000   0.200   0.200
N1   31  T  F              0.000   0.000  -0.200  -0.200
C2   17  T  F              0.000   0.000   0.380   0.380
O2    1  T  F              0.000   0.000  -0.380  -0.380
N3   31  T  F              0.000   0.000  -0.280  -0.280
hgen    1 N3   C4   C2    0 0 0 1.000   0.0
H3   18  T  F              0.000   0.000   0.280   0.280
C4   17  T  F              0.000   0.000   0.380   0.380
O4    1  T  F              0.000   0.000  -0.380  -0.380
C5   17  F
C5M  14  F
C6   16  T  F              0.000   0.000   0.200   0.200
-----------------------------------------------------------------------------
HEM  26 43  0
FE   23  T  F              0.400   0.400   0.400   0.400
NA   10  T  F             -0.100  -0.100  -0.100  -0.100
NB   10  T  F             -0.100  -0.100  -0.100  -0.100
NC   10  T  F             -0.100  -0.100  -0.100  -0.100
ND   10  T  F             -0.100  -0.100  -0.100  -0.100
CHA  16  F
C1A  17  F
C2A  17  F
C3A  17  F
C4A  17  F
CMA  14  F
CAA  13  F
CBA  13  F
CGA  11  T  T  4.50       -1.000   0.000   0.000   0.270
O1A   2  T  T  4.50 O2A    0.000  -0.500  -0.500  -0.635
O2A   2  T  T  4.50 O1A    0.000  -0.500  -0.500  -0.635
CHB  16  F
C1B  17  F
C2B  17  F
C3B  17  F
C4B  17  F
CMB  14  F
CAB  16  F
CBB  13  F
CHC  16  F
C1C  17  F
C2C  17  F
C3C  17  F
C4C  17  F
CMC  14  F
CAC  16  F
CBC  13  F
CHD  16  F
C1D  17  F
C2D  17  F
C3D  17  F
C4D  17  F
CMD  14  F
CAD  13  F
CBD  13  F
CGD  11  T  T  4.50       -1.000   0.000   0.000   0.270
O1D   2  T  T  4.50 O2D    0.000  -0.500  -0.500  -0.635
O2D   2  T  T  4.50 O1D    0.000  -0.500  -0.500  -0.635
-----------------------------------------------------------------------------
ACE  27  3  0
C    11  T  F              0.000   0.000   0.380   0.380
O     1  T  F              0.000   0.000  -0.380  -0.380
CH3  14  F
-----------------------------------------------------------------------------
WAT1 28  1  0
O     4  F
-----------------------------------------------------------------------------
TEST 29  1  0
TS   38  F
-----------------------------------------------------------------------------
COA  30 55  6
C8   15  T  F              0.000   0.000   0.360   0.360
N9    9  T  F              0.000   0.000  -0.200  -0.200
C4   17  T  F              0.000   0.000   0.200   0.200
C5   17  F
N7    8  T  F              0.000   0.000  -0.360  -0.360
N3   30  T  F              0.000   0.000  -0.360  -0.360
C2   16  T  F              0.000   0.000   0.360   0.360
N1   30  T  F              0.000   0.000  -0.360  -0.360
C6   17  T  F              0.000   0.000   0.360   0.360
N6    6  T  F              0.000   0.000  -0.830  -0.830
hgen    3 N6   C6   C5    0 0 0 1.000 120.0
H61  18  T  F              0.000   0.000   0.415   0.415
H62  18  T  F              0.000   0.000   0.415   0.415
C1P  29  T  F              0.000   0.000   0.200   0.200
C2P  29  T  F              0.000   0.000   0.150   0.150
O2P   3  T  F              0.000   0.000  -0.548  -0.548
hgen    2 O2P  C2P  C3P   0 0 0 1.000 109.5
H2P  19  T  F              0.000   0.000   0.398   0.398
C3P  29  F
O3P  28  F
C4P  29  T  F              0.000   0.000   0.160   0.160
O4P  28  T  F              0.000   0.000  -0.360  -0.360
C5P  32  F
O5P  28  T  F              0.000   0.000  -0.360  -0.360
P1   27  T  F             -1.000   0.000   0.810   0.810
O11   2  T  F              0.000  -0.500  -0.635  -0.635
O12   2  T  F              0.000  -0.500  -0.635  -0.635
O6   28  T  F              0.000   0.000  -0.360  -0.360
P2   27  T  F             -1.000   0.000   0.810   0.810
O21   2  T  F              0.000  -0.500  -0.635  -0.635
O22   2  T  F              0.000  -0.500  -0.635  -0.635
O7   28  T  F              0.000   0.000  -0.360  -0.360
CPB  13  F
CPA  11  F
CP7  12  T  F              0.000   0.000   0.150   0.150
CP9  14  F
CP8  14  F
OP3   3  T  F              0.000   0.000  -0.548  -0.548
hgen    2 OP3  CP7  CPA   0 0 0 1.000 109.5
HP3  19  T  F              0.000   0.000   0.398   0.398
CP6  11  T  F              0.000   0.000   0.380   0.380
OP2   1  T  F              0.000   0.000  -0.380  -0.380
NP2   5  T  F              0.000   0.000  -0.280  -0.280
hgen    1 NP2  CP6  CP5   0 0 0 1.000   0.0
HP2  18  T  F              0.000   0.000   0.280   0.280
CP5  13  F
CP4  13  F
CP3  11  T  F              0.000   0.000   0.380   0.380
OP1   1  T  F              0.000   0.000  -0.380  -0.380
NP1   5  T  F              0.000   0.000  -0.280  -0.280
hgen    1 NP1  CP3  CP2   0 0 0 1.000   0.0
HP1  18  T  F              0.000   0.000   0.280   0.280
CP2  13  F
CP1  13  F
S    22  T  T  9.10       -1.000  -1.000  -1.000  -0.064
hgen    2 S    CP1  CP2   0 0 0 1.330  96.0
HS   21  T  F              0.000   0.000   0.000   0.064
P3   27  T  F             -2.000   0.000   0.400   0.400
O31   2  T  F              0.000  -0.666  -0.800  -0.800
O32   2  T  F              0.000  -0.667  -0.800  -0.800
O33   2  T  F              0.000  -0.667  -0.800  -0.800
-----------------------------------------------------------------------------
ADP  31 31  3
C8   15  T  F              0.000   0.000   0.360   0.360
N9    9  T  F              0.000   0.000  -0.200  -0.200
C4   17  T  F              0.000   0.000   0.200   0.200
C5   17  F
N7    8  T  F              0.000   0.000  -0.360  -0.360
N3   30  T  F              0.000   0.000  -0.360  -0.360
C2   16  T  F              0.000   0.000   0.360   0.360
N1   30  T  F              0.000   0.000  -0.360  -0.360
C6   17  T  F              0.000   0.000   0.360   0.360
N6    6  T  F              0.000   0.000  -0.830  -0.830
hgen    3 N6   C6   C5    0 0 0 1.000 120.0
H61  18  T  F              0.000   0.000   0.415   0.415
H62  18  T  F              0.000   0.000   0.415   0.415
C1P  29  T  F              0.000   0.000   0.200   0.200
C2P  29  T  F              0.000   0.000   0.150   0.150
O2P   3  T  F              0.000   0.000  -0.548  -0.548
hgen    2 O2P  C2P  C3P   0 0 0 1.000 109.5
H2P  19  T  F              0.000   0.000   0.398   0.398
C3P  29  T  F              0.000   0.000   0.150   0.150
O3P   3  T  F              0.000   0.000  -0.548  -0.548
hgen    2 O3P  C3P  C4P   0 0 0 1.000 109.5
H3P  19  T  F              0.000   0.000   0.398   0.398
C4P  29  T  F              0.000   0.000   0.160   0.160
O4P  28  T  F              0.000   0.000  -0.360  -0.360
C5P  32  F
O5P  28  T  F              0.000   0.000  -0.360  -0.360
P1   27  T  F             -1.000   0.000   0.810   0.810
O11   2  T  F              0.000  -0.500  -0.635  -0.635
O12   2  T  F              0.000  -0.500  -0.635  -0.635
O6   28  T  F              0.000   0.000  -0.180  -0.180
P2   27  T  F             -2.000   0.000   0.400   0.400
O21   2  T  F              0.000  -0.666  -0.800  -0.800
O22   2  T  F              0.000  -0.667  -0.800  -0.800
O23   2  T  F              0.000  -0.667  -0.800  -0.800
-----------------------------------------------------------------------------
CLM  32 20  0
C1   11  F
CL1A  1  F
CL1B  1  F
C2   12  F
O2    3  F
N2    5  F
C3   12  F
C4   13  F
O4    3  F
C5   12  F
O5    3  F
C6   16  F
C7   16  F
C8   16  F
C9   16  F
N9    9  F
O9A   3  F
O9B   3  F
C10  16  F
C11  16  F
-----------------------------------------------------------------------------
PHO  33  4  0
P    27  T  F             -2.000   0.000   0.400   0.400
O1P   2  T  F              0.000  -0.666  -0.800  -0.800
O2P   2  T  F              0.000  -0.667  -0.800  -0.800
O3P   2  T  F              0.000  -0.667  -0.800  -0.800
-----------------------------------------------------------------------------
ASPH 34 10  2
N     5  T  F             00.000  00.000  -0.280  -0.280
hgen    1 N    C    CA    0-1 0 1.000   0.0
H    18  T  F             00.000  00.000   0.280   0.280
C    11  T  F             00.000  00.000   0.380   0.380
O     1  T  F             00.000  00.000  -0.380  -0.380
CA   12  F
CB   13  F
CG   11  T  F              0.000   0.000   0.530   0.530
OD1   2  T  F              0.000   0.000  -0.548  -0.548
hgen    2 OD1  CG   CB    0 0 0 1.000 109.5
HD1  19  T  F              0.000   0.000   0.398   0.398
OD2   2  T  F              0.000   0.000  -0.380  -0.380
-----------------------------------------------------------------------------
GLUH 35 11  2
N     5  T  F              0.000   0.000  -0.280  -0.280
hgen    1 N    C    CA    0-1 0 1.000   0.0
H    18  T  F              0.000   0.000   0.280   0.280
C    11  T  F              0.000   0.000   0.380   0.380
O     1  T  F              0.000   0.000  -0.380  -0.380
CA   12  F
CB   13  F
CG   13  F
CD   11  T  F              0.000   0.000   0.530   0.530
OE1   2  T  F              0.000   0.000  -0.548  -0.548
hgen    2 OE1  CD   CG    0 0 0 1.000 109.5
HE1  19  T  F              0.000   0.000   0.398   0.398
OE2   2  T  F              0.000   0.000  -0.380  -0.380
-----------------------------------------------------------------------------
DHG  36 28  0
C1   11  F
C2   13  F
C3   13  F
C4   13  F
C5   13  F
C6   13  F
C7   13  F
C8   13  F
C9   13  F
C10  13  F
C11  13  F
C12  14  F
O1    1  F
N     5  F
CH1  13  F
CH2  12  F
CH3  13  F
CH4  13  F
CH5  13  F
CH6  14  F
OP1   2  F
OP2   2  F
OP3  28  F
P    27  F
OG1  28  F
CG1  13  F
CG2  13  F
OG2   3  F
-----------------------------------------------------------------------------
NACL 37  2  0
NA   34  T  F              1.000   1.000   1.000   1.000
CL   35  T  F             -1.000  -1.000  -1.000  -1.000
-----------------------------------------------------------------------------
CPA  38 42  0
CAC  16  F
CB1  16  F
CB2  16  F
CG1  16  F
CG2  16  F
CDC  17  F
CEC  13  F
OEC  28  F
CC   11  F
OC    1  F
NP    5  F
CAP  12  F
CBP  13  F
CGP  17  F
CD1  16  F
CD2  16  F
CE1  16  F
CE2  16  F
CZP  16  F
CP   11  F
OP    1  F
NA    5  F
CAA  12  F
CBA  13  F
CGA  13  F
CDA  13  F
NEA  26  F
CZA  11  F
NH1  25  T  T 12.00 NH2    0.000   0.500   0.500   0.500
NH2  25  T  T 12.00 NH1    0.000   0.500   0.500   0.500
CA   11  F
OA    1  F
NN    5  F
CAN  17  F
CB1  16  F
CB2  16  F
CG1  16  F
CG2  16  F
CDN  17  F
NAN   6  F
ON1   1  F
ON2   1  F
-----------------------------------------------------------------------------
FAD  39 53  0
AP   27  F
AO1   2  T  F              0.000  -0.500  -0.500  -0.500
AO2   2  T  F              0.000  -0.500  -0.500  -0.500
AO5P 28  F
AC5P 13  F
AC4P 12  F
AO4P 28  F
AC3P 12  F
AO3P  3  F
AC2P 13  F
AO2P  3  F
AC1P 12  F
AN9   8  F
AC8  15  F
AN7   9  F
AC5  17  F
AC6  17  F
AN6   6  F
AN1  30  F
AC2  16  F
AN3  30  F
AC4  17  F
O3   28  F
N1   30  F
C2   17  F
O2    3  F
N3   30  F
C4   17  F
O4    3  F
C4A  17  F
N5   30  F
C5A  17  F
C6   16  F
C7   17  F
C7M  14  F
C8   17  F
C8M  14  F
C9   16  F
C9A  17  F
N10  31  F
C10  17  F
C1P  13  F
C2P  12  F
O2P   3  F
C3P  12  F
O3P   3  F
C4P  12  F
O4P   3  F
C5P  13  F
O5P  28  F
P    27  F
OP1   2  T  F              0.000  -0.500  -0.500  -0.500
OP2   2  T  F              0.000  -0.500  -0.500  -0.500
-----------------------------------------------------------------------------

-----------------------------------------------------------------------------
Comments ... (nucleic acids) ...

1. All we have in at the moment are A, T (de-oxy NA).
   We need G, C and (A,T,G,C - RNA).  We also need terminal groups for 5,3 end.

2. The polar hydrogen generation should be checked (graphics) sometime

3. The i_qset = 3,4 values are both with full partial charge sets.
    - we don't have nucleic acids set to ionise currently
-----------------------------------------------------------------------------

-----------------------------------------------------------------------------
Comments ... (amino acids etc.) ...

1. Make sure that a std PDB coord set with VdW set 1 gives eps grid as before

2. Make sure that CT gp is labelled (CT,OT1,OT2) NOT (C,O,OXT)

3. Ionisable residues - we are including only the neutral pH state at the
   moment in terms of hydrogen atom generation
i.e.
ARG, HIS, LYS, NT - we have protonated H configuration - otherwise need to
                    choose which hydrogen to loose.
ASP, GLU, CT - we have unprotonated groups - otherwise need to
                      choose which O or N to put proton on to.

*** TYR *** we have only one ionisable or not flag for an atom - therefore
*** TYR *** we cannot mix ionisable/partial charge, and TYR suffers
*** TYR *** for now we have only the partial charge form - we could use
*** TYR *** override to put in ionisable tyrosines

CYS - with hydrogen partial charge only i_qset = 4

Note that we exect to use partial charges on groups OTHER than ionisable
groups, so that these unaccounted degeneracies may not be a problem -
POLH_GEN will give us a choice to not generate Hs on ionisable groups

4. We cannot have ionisable (charge adjustable) things happening when we
   have ionisable groups split into partial charges - check in ESCALC
   - currently charge set 4 cannot be charge adjustable

5. COA notes
  - ring charges taken from ATP - should be ok
  - diP charges taken from ATP, with Ps adjusted to give net -2
  - terminal P is a fudge with all 3 term oxygens treated same, and net -2
  - the pantothenate bit should be ok, and the end bit is cys lookalike (?)

6. ADP is a bit of a fudge too I am afraid - net charge is -3 of course

7. Our DHG currently has no charge or polar hydrogens on it

8. The CPA ppo/papain substrate from Sean currently has no polar hydrogens
   on it, and charge only on the arginine nh1/nh2.

9. Similarly the FAD cofactor currently has no polar hydrogens/partial
   charges on it.
-----------------------------------------------------------------------------
