# Supplementary material for: SitesIdentify: a protein functional site prediction tool
Source: BMC Bioinformatics. 2009 Nov 18;10:379. doi: 10.1186/1471-2105-10-379 (PMC2783165; doi:10.1186/1471-2105-10-379)
Supplement: Additional file 1 — SitesIdentify source code. Compressed file containing the source code for SitesIdentify. [file 1471-2105-10-379-S1.gz › SI_export/progdata/BIOLIST_mons_2feb06.txt]

155c ASU-COMPLEX  Oligomeric file of type MONOMERIC
16pk ASU-COMPLEX  Oligomeric file of type MONOMERIC
16vp ASU-COMPLEX  Oligomeric file of type MONOMERIC
171l ASU-COMPLEX  Oligomeric file of type MONOMERIC
180l SPLIT-ASU into   2 Oligomeric files of type MONOMERIC
1a3s ASU-COMPLEX  Oligomeric file of type MONOMERIC
1a4c SPLIT-ASU into   4 Oligomeric files of type MONOMERIC
1a58 ASU-COMPLEX  Oligomeric file of type MONOMERIC
1a6c ASU-COMPLEX  Oligomeric file of type MONOMERIC
1a7l SPLIT-ASU into   3 Oligomeric files of type MONOMERIC
1a7z SPLIT-ASU into   2 Oligomeric files of type MONOMERIC
1a8v SPLIT-ASU into   2 Oligomeric files of type   MONOMERIC
1aa5 SPLIT-ASU into   2 Oligomeric files of type MONOMERIC
1aa6 ASU-COMPLEX  Oligomeric file of type MONOMERIC
1ab1 ASU-COMPLEX  Oligomeric file of type MONOMERIC
1abn ASU-COMPLEX  Oligomeric file of type MONOMERIC
1acx ASU-COMPLEX  Oligomeric file of type MONOMERIC
1ae4 ASU-COMPLEX  Oligomeric file of type MONOMERIC
1aep ASU-COMPLEX  Oligomeric file of type MONOMERIC
1af3 ASU-COMPLEX  Oligomeric file of type MONOMERIC
1ain ASU-COMPLEX  Oligomeric file of type MONOMERIC
1aiv ASU-COMPLEX  Oligomeric file of type MONOMERIC
1akn ASU-COMPLEX  Oligomeric file of type MONOMERIC
1akq ASU-COMPLEX  Oligomeric file of type MONOMERIC
1aku ASU-COMPLEX  Oligomeric file of type MONOMERIC
1akv ASU-COMPLEX  Oligomeric file of type MONOMERIC
1akz ASU-COMPLEX  Oligomeric file of type MONOMERIC
1al1 ASU-COMPLEX  Oligomeric file of type MONOMERIC
1an0 SPLIT-ASU into   3 Oligomeric files of type MONOMERIC
1ank SPLIT-ASU into   2 Oligomeric files of type MONOMERIC
1aov ASU-COMPLEX  Oligomeric file of type MONOMERIC
1aqi SPLIT-ASU into   2 Oligomeric files of type   MONOMERIC
1aqj SPLIT-ASU into   2 Oligomeric files of type   MONOMERIC
1att SPLIT-ASU into   2 Oligomeric files of type   MONOMERIC
1atu ASU-COMPLEX  Oligomeric file of type MONOMERIC
1aue SPLIT-ASU into   2 Oligomeric files of type   MONOMERIC
1axk SPLIT-ASU into   2 Oligomeric files of type MONOMERIC
1axq ASU-COMPLEX  Oligomeric file of type MONOMERIC
1aye ASU-COMPLEX  Oligomeric file of type MONOMERIC
1ayr SPLIT-ASU into   4 Oligomeric files of type MONOMERIC
1az2 ASU-COMPLEX  Oligomeric file of type MONOMERIC
1azu ASU-COMPLEX  Oligomeric file of type MONOMERIC
1b04 SPLIT-ASU into   2 Oligomeric files of type   MONOMERIC
1b0v SPLIT-ASU into   4 Oligomeric files of type   MONOMERIC
1b12 SPLIT-ASU into   4 Oligomeric files of type MONOMERIC
1b2r ASU-COMPLEX  Oligomeric file of type MONOMERIC
1b2x SPLIT-ASU into   3 Oligomeric files of type MONOMERIC
1b54 ASU-COMPLEX  Oligomeric file of type MONOMERIC
1b56 ASU-COMPLEX  Oligomeric file of type MONOMERIC
1b5m ASU-COMPLEX  Oligomeric file of type MONOMERIC
1b5z SPLIT-ASU into   2 Oligomeric files of type   MONOMERIC
1b68 ASU-COMPLEX  Oligomeric file of type MONOMERIC
1b6b SPLIT-ASU into   2 Oligomeric files of type   MONOMERIC
1b6v SPLIT-ASU into   2 Oligomeric files of type   MONOMERIC
1b79 SPLIT-ASU into   4 Oligomeric files of type   MONOMERIC
1b7u ASU-COMPLEX  Oligomeric file of type MONOMERIC
1b85 SPLIT-ASU into   2 Oligomeric files of type MONOMERIC
1b89 ASU-COMPLEX  Oligomeric file of type MONOMERIC
1b8l ASU-COMPLEX  Oligomeric file of type MONOMERIC
1b8s ASU-COMPLEX  Oligomeric file of type MONOMERIC
1ban SPLIT-ASU into   3 Oligomeric files of type   MONOMERIC
1bbs SPLIT-ASU into   2 Oligomeric files of type MONOMERIC
1bdj SPLIT-ASU into   2 Oligomeric files of type   MONOMERIC
1bg3 SPLIT-ASU into   2 Oligomeric files of type MONOMERIC
1bge SPLIT-ASU into   2 Oligomeric files of type   MONOMERIC
1bgt ASU-COMPLEX  Oligomeric file of type MONOMERIC
1bgu ASU-COMPLEX  Oligomeric file of type MONOMERIC
1biy ASU-COMPLEX  Oligomeric file of type MONOMERIC
1bj5 ASU-COMPLEX  Oligomeric file of type MONOMERIC
1bjj SPLIT-ASU into   6 Oligomeric files of type   MONOMERIC
1bk7 ASU-COMPLEX  Oligomeric file of type MONOMERIC
1bkc SPLIT-ASU into   4 Oligomeric files of type MONOMERIC
1bke ASU-COMPLEX  Oligomeric file of type MONOMERIC
1bl4 SPLIT-ASU into   2 Oligomeric files of type   MONOMERIC
1bn6 ASU-COMPLEX  Oligomeric file of type MONOMERIC
1bni SPLIT-ASU into   3 Oligomeric files of type   MONOMERIC
1bnj SPLIT-ASU into   3 Oligomeric files of type   MONOMERIC
1bns SPLIT-ASU into   3 Oligomeric files of type   MONOMERIC
1bol ASU-COMPLEX  Oligomeric file of type MONOMERIC
1boo ASU-COMPLEX  Oligomeric file of type MONOMERIC
1box ASU-COMPLEX  Oligomeric file of type MONOMERIC
1bp4 ASU-COMPLEX  Oligomeric file of type MONOMERIC
1bpd ASU-COMPLEX  Oligomeric file of type MONOMERIC
1bpe ASU-COMPLEX  Oligomeric file of type MONOMERIC
1bq7 SPLIT-ASU into   6 Oligomeric files of type   MONOMERIC
1bqe ASU-COMPLEX  Oligomeric file of type MONOMERIC
1bqi ASU-COMPLEX  Oligomeric file of type MONOMERIC
1bqk ASU-COMPLEX  Oligomeric file of type MONOMERIC
1bqr ASU-COMPLEX  Oligomeric file of type MONOMERIC
1bqu SPLIT-ASU into   2 Oligomeric files of type MONOMERIC
1br2 SPLIT-ASU into   6 Oligomeric files of type   MONOMERIC
1br8 SPLIT-ASU into   2 Oligomeric files of type   MONOMERIC
1bre SPLIT-ASU into   7 Oligomeric files of type MONOMERIC
1brg SPLIT-ASU into   3 Oligomeric files of type   MONOMERIC
1bru ASU-COMPLEX  Oligomeric file of type MONOMERIC
1bsa SPLIT-ASU into   3 Oligomeric files of type   MONOMERIC
1bsb SPLIT-ASU into   3 Oligomeric files of type   MONOMERIC
1bsc SPLIT-ASU into   3 Oligomeric files of type   MONOMERIC
1bt3 ASU-COMPLEX  Oligomeric file of type MONOMERIC
1bt5 ASU-COMPLEX  Oligomeric file of type MONOMERIC
1bu1 SPLIT-ASU into   6 Oligomeric files of type   MONOMERIC
1bu2 ASU-COMPLEX  Oligomeric file of type MONOMERIC
1bu8 ASU-COMPLEX  Oligomeric file of type MONOMERIC
1bue ASU-COMPLEX  Oligomeric file of type MONOMERIC
1bvw ASU-COMPLEX  Oligomeric file of type MONOMERIC
1bvx ASU-COMPLEX  Oligomeric file of type MONOMERIC
1bx4 ASU-COMPLEX  Oligomeric file of type MONOMERIC
1by8 ASU-COMPLEX  Oligomeric file of type MONOMERIC
1c0b ASU-COMPLEX  Oligomeric file of type MONOMERIC
1c0c ASU-COMPLEX  Oligomeric file of type MONOMERIC
1c0q SPLIT-ASU into   2 Oligomeric files of type MONOMERIC
1c0r SPLIT-ASU into   2 Oligomeric files of type MONOMERIC
1c1n ASU-COMPLEX  Oligomeric file of type MONOMERIC
1c21 ASU-COMPLEX  Oligomeric file of type   MONOMERIC
1c2b ASU-COMPLEX  Oligomeric file of type MONOMERIC
1c2o SPLIT-ASU into   4 Oligomeric files of type MONOMERIC
1c2w ASU-COMPLEX  Oligomeric file of type MONOMERIC
1c2x ASU-COMPLEX  Oligomeric file of type MONOMERIC
1c3d ASU-COMPLEX  Oligomeric file of type MONOMERIC
1c3l ASU-COMPLEX  Oligomeric file of type MONOMERIC
1c3p ASU-COMPLEX  Oligomeric file of type MONOMERIC
1c3s ASU-COMPLEX  Oligomeric file of type MONOMERIC
1c43 ASU-COMPLEX  Oligomeric file of type MONOMERIC
1c45 ASU-COMPLEX  Oligomeric file of type MONOMERIC
1c46 ASU-COMPLEX  Oligomeric file of type MONOMERIC
1c47 SPLIT-ASU into   2 Oligomeric files of type MONOMERIC
1c4r SPLIT-ASU into   8 Oligomeric files of type   MONOMERIC
1c4w ASU-COMPLEX  Oligomeric file of type MONOMERIC
1c52 ASU-COMPLEX  Oligomeric file of type MONOMERIC
1c53 ASU-COMPLEX  Oligomeric file of type MONOMERIC
1c58 SPLIT-ASU into   2 Oligomeric files of type MONOMERIC
1c5g ASU-COMPLEX  Oligomeric file of type MONOMERIC
1c7e SPLIT-ASU into   2 Oligomeric files of type MONOMERIC
1c7f SPLIT-ASU into   2 Oligomeric files of type MONOMERIC
1c7k ASU-COMPLEX  Oligomeric file of type MONOMERIC
1c81 ASU-COMPLEX  Oligomeric file of type MONOMERIC
1c82 ASU-COMPLEX  Oligomeric file of type MONOMERIC
1c8j SPLIT-ASU into   2 Oligomeric files of type   MONOMERIC
1c8q ASU-COMPLEX  Oligomeric file of type MONOMERIC
1c8t SPLIT-ASU into   3 Oligomeric files of type   MONOMERIC
1c8z ASU-COMPLEX  Oligomeric file of type MONOMERIC
1c9j ASU-COMPLEX  Oligomeric file of type MONOMERIC
1cbn ASU-COMPLEX  Oligomeric file of type MONOMERIC
1cbr SPLIT-ASU into   2 Oligomeric files of type   MONOMERIC
1cc3 SPLIT-ASU into   2 Oligomeric files of type MONOMERIC
1cde SPLIT-ASU into   4 Oligomeric files of type MONOMERIC
1cea SPLIT-ASU into   2 Oligomeric files of type   MONOMERIC
1cef ASU-COMPLEX  Oligomeric file of type MONOMERIC
1cew ASU-COMPLEX  Oligomeric file of type MONOMERIC
1cex ASU-COMPLEX  Oligomeric file of type MONOMERIC
1cfm SPLIT-ASU into   3 Oligomeric files of type MONOMERIC
1cgf SPLIT-ASU into   2 Oligomeric files of type   MONOMERIC
1chg ASU-COMPLEX  Oligomeric file of type MONOMERIC
1ci8 SPLIT-ASU into   2 Oligomeric files of type MONOMERIC
1ci9 SPLIT-ASU into   2 Oligomeric files of type MONOMERIC
1cij ASU-COMPLEX  Oligomeric file of type MONOMERIC
1cja SPLIT-ASU into   2 Oligomeric files of type MONOMERIC
1cjl ASU-COMPLEX  Oligomeric file of type MONOMERIC
1ck4 SPLIT-ASU into   2 Oligomeric files of type   MONOMERIC
1cke ASU-COMPLEX  Oligomeric file of type MONOMERIC
1ckg SPLIT-ASU into   2 Oligomeric files of type   MONOMERIC
1cko ASU-COMPLEX  Oligomeric file of type MONOMERIC
1cle SPLIT-ASU into   2 Oligomeric files of type   MONOMERIC
1clp SPLIT-ASU into   2 Oligomeric files of type   MONOMERIC
1cmw ASU-COMPLEX  Oligomeric file of type MONOMERIC
1cne ASU-COMPLEX  Oligomeric file of type MONOMERIC
1cnf ASU-COMPLEX  Oligomeric file of type MONOMERIC
1cnr ASU-COMPLEX  Oligomeric file of type MONOMERIC
1col SPLIT-ASU into   2 Oligomeric files of type MONOMERIC
1cq2 ASU-COMPLEX  Oligomeric file of type MONOMERIC
1cqm SPLIT-ASU into   2 Oligomeric files of type   MONOMERIC
1cqq ASU-COMPLEX  Oligomeric file of type MONOMERIC
1cqv ASU-COMPLEX  Oligomeric file of type MONOMERIC
1crc SPLIT-ASU into   2 Oligomeric files of type   MONOMERIC
1crn ASU-COMPLEX  Oligomeric file of type MONOMERIC
1cry ASU-COMPLEX  Oligomeric file of type MONOMERIC
1cs7 SPLIT-ASU into   4 Oligomeric files of type MONOMERIC
1csk SPLIT-ASU into   4 Oligomeric files of type   MONOMERIC
1csq ASU-COMPLEX  Oligomeric file of type MONOMERIC
1ct5 ASU-COMPLEX  Oligomeric file of type MONOMERIC
1ctr ASU-COMPLEX  Oligomeric file of type MONOMERIC
1cud SPLIT-ASU into   3 Oligomeric files of type   MONOMERIC
1cuw SPLIT-ASU into   2 Oligomeric files of type   MONOMERIC
1cv2 ASU-COMPLEX  Oligomeric file of type MONOMERIC
1cv7 ASU-COMPLEX  Oligomeric file of type MONOMERIC
1cwd ASU-COMPLEX  Oligomeric file of type   MONOMERIC-COMPLEX
1cwn ASU-COMPLEX  Oligomeric file of type MONOMERIC
1cyc SPLIT-ASU into   2 Oligomeric files of type MONOMERIC
1cza ASU-COMPLEX  Oligomeric file of type MONOMERIC
1d07 ASU-COMPLEX  Oligomeric file of type MONOMERIC
1d0d SPLIT-ASU into   2 Oligomeric files of type   MONOMERIC
1d0k ASU-COMPLEX  Oligomeric file of type MONOMERIC
1d2o SPLIT-ASU into   2 Oligomeric files of type   MONOMERIC
1d3l ASU-COMPLEX  Oligomeric file of type MONOMERIC
1d3w ASU-COMPLEX  Oligomeric file of type MONOMERIC
1d4z ASU-COMPLEX  Oligomeric file of type MONOMERIC
1d5r ASU-COMPLEX  Oligomeric file of type MONOMERIC
1d6m ASU-COMPLEX  Oligomeric file of type MONOMERIC
1d7p ASU-COMPLEX  Oligomeric file of type   MONOMERIC
1d8t SPLIT-ASU into   2 Oligomeric files of type   MONOMERIC
1d9u SPLIT-ASU into   3 Oligomeric files of type MONOMERIC
1d9z ASU-COMPLEX  Oligomeric file of type MONOMERIC
1dbh ASU-COMPLEX  Oligomeric file of type MONOMERIC
1dbx SPLIT-ASU into   2 Oligomeric files of type MONOMERIC
1dd5 ASU-COMPLEX  Oligomeric file of type MONOMERIC
1ddg SPLIT-ASU into   2 Oligomeric files of type MONOMERIC
1deg ASU-COMPLEX  Oligomeric file of type MONOMERIC
1dfv SPLIT-ASU into   2 Oligomeric files of type MONOMERIC
1dg9 ASU-COMPLEX  Oligomeric file of type MONOMERIC
1dgk ASU-COMPLEX  Oligomeric file of type MONOMERIC
1di8 ASU-COMPLEX  Oligomeric file of type MONOMERIC
1di9 ASU-COMPLEX  Oligomeric file of type MONOMERIC
1dk7 SPLIT-ASU into   2 Oligomeric files of type   MONOMERIC
1dla SPLIT-ASU into   4 Oligomeric files of type   MONOMERIC
1dms ASU-COMPLEX  Oligomeric file of type MONOMERIC
1dmy SPLIT-ASU into   2 Oligomeric files of type   MONOMERIC
1dn8 SPLIT-ASU into   2 Oligomeric files of type MONOMERIC
1dnp SPLIT-ASU into   2 Oligomeric files of type   MONOMERIC
1dnv ASU-COMPLEX  Oligomeric file of type MONOMERIC
1dos SPLIT-ASU into   2 Oligomeric files of type MONOMERIC
1dp4 SPLIT-ASU into   2 Oligomeric files of type MONOMERIC
1dpi ASU-COMPLEX  Oligomeric file of type MONOMERIC
1dqg ASU-COMPLEX  Oligomeric file of type MONOMERIC
1dr9 ASU-COMPLEX  Oligomeric file of type MONOMERIC
1ds3 ASU-COMPLEX  Oligomeric file of type MONOMERIC
1dt1 ASU-COMPLEX  Oligomeric file of type MONOMERIC
1dt6 ASU-COMPLEX  Oligomeric file of type MONOMERIC
1dtz ASU-COMPLEX  Oligomeric file of type MONOMERIC
1dua ASU-COMPLEX  Oligomeric file of type MONOMERIC
1due ASU-COMPLEX  Oligomeric file of type MONOMERIC
1dvk SPLIT-ASU into   2 Oligomeric files of type   MONOMERIC
1dw0 SPLIT-ASU into   3 Oligomeric files of type MONOMERIC
1dw1 SPLIT-ASU into   3 Oligomeric files of type MONOMERIC
1dw2 SPLIT-ASU into   3 Oligomeric files of type   MONOMERIC
1dw3 SPLIT-ASU into   3 Oligomeric files of type   MONOMERIC
1dwr ASU-COMPLEX  Oligomeric file of type MONOMERIC
1dwu SPLIT-ASU into   2 Oligomeric files of type MONOMERIC
1dyp ASU-COMPLEX  Oligomeric file of type MONOMERIC
1dyq ASU-COMPLEX  Oligomeric file of type MONOMERIC
1dzl ASU-COMPLEX  Oligomeric file of type MONOMERIC
1e0v ASU-COMPLEX  Oligomeric file of type MONOMERIC
1e0w ASU-COMPLEX  Oligomeric file of type MONOMERIC
1e0x SPLIT-ASU into   2 Oligomeric files of type MONOMERIC
1e18 ASU-COMPLEX  Oligomeric file of type MONOMERIC
1e1a ASU-COMPLEX  Oligomeric file of type MONOMERIC
1e1d ASU-COMPLEX  Oligomeric file of type MONOMERIC
1e1v ASU-COMPLEX  Oligomeric file of type MONOMERIC
1e1x ASU-COMPLEX  Oligomeric file of type MONOMERIC
1e21 ASU-COMPLEX  Oligomeric file of type MONOMERIC
1e25 ASU-COMPLEX  Oligomeric file of type MONOMERIC
1e26 ASU-COMPLEX  Oligomeric file of type MONOMERIC
1e29 ASU-COMPLEX  Oligomeric file of type MONOMERIC
1e2v SPLIT-ASU into   3 Oligomeric files of type   MONOMERIC
1e2w SPLIT-ASU into   2 Oligomeric files of type   MONOMERIC
1e2z SPLIT-ASU into   3 Oligomeric files of type   MONOMERIC
1e34 ASU-COMPLEX  Oligomeric file of type MONOMERIC
1e35 ASU-COMPLEX  Oligomeric file of type MONOMERIC
1e36 ASU-COMPLEX  Oligomeric file of type MONOMERIC
1e37 ASU-COMPLEX  Oligomeric file of type MONOMERIC
1e38 ASU-COMPLEX  Oligomeric file of type MONOMERIC
1e3g ASU-COMPLEX  Oligomeric file of type MONOMERIC
1e3k SPLIT-ASU into   2 Oligomeric files of type MONOMERIC
1e3q ASU-COMPLEX  Oligomeric file of type MONOMERIC
1e3x ASU-COMPLEX  Oligomeric file of type MONOMERIC
1e3z ASU-COMPLEX  Oligomeric file of type MONOMERIC
1e40 ASU-COMPLEX  Oligomeric file of type MONOMERIC
1e42 SPLIT-ASU into   2 Oligomeric files of type   MONOMERIC
1e43 ASU-COMPLEX  Oligomeric file of type MONOMERIC
1e4f ASU-COMPLEX  Oligomeric file of type MONOMERIC
1e4g ASU-COMPLEX  Oligomeric file of type MONOMERIC
1e58 ASU-COMPLEX  Oligomeric file of type MONOMERIC
1e5k ASU-COMPLEX  Oligomeric file of type MONOMERIC
1e5p SPLIT-ASU into   4 Oligomeric files of type MONOMERIC
1e62 ASU-COMPLEX  Oligomeric file of type MONOMERIC
1e63 ASU-COMPLEX  Oligomeric file of type MONOMERIC
1e64 ASU-COMPLEX  Oligomeric file of type MONOMERIC
1e66 ASU-COMPLEX  Oligomeric file of type MONOMERIC
1e69 SPLIT-ASU into   6 Oligomeric files of type MONOMERIC
1e6e SPLIT-ASU into   4 Oligomeric files of type MONOMERIC
1e6f SPLIT-ASU into   2 Oligomeric files of type MONOMERIC
1e6g ASU-COMPLEX  Oligomeric file of type MONOMERIC
1e6h ASU-COMPLEX  Oligomeric file of type MONOMERIC
1e78 SPLIT-ASU into   2 Oligomeric files of type   MONOMERIC
1e7b SPLIT-ASU into   2 Oligomeric files of type   MONOMERIC
1e7o ASU-COMPLEX  Oligomeric file of type MONOMERIC
1e81 ASU-COMPLEX  Oligomeric file of type MONOMERIC
1e82 ASU-COMPLEX  Oligomeric file of type MONOMERIC
1e8c SPLIT-ASU into   2 Oligomeric files of type MONOMERIC
1e8s SPLIT-ASU into   3 Oligomeric files of type MONOMERIC
1e8w ASU-COMPLEX  Oligomeric file of type MONOMERIC
1e8x ASU-COMPLEX  Oligomeric file of type MONOMERIC
1e90 ASU-COMPLEX  Oligomeric file of type MONOMERIC
1e9l ASU-COMPLEX  Oligomeric file of type MONOMERIC
1e9m ASU-COMPLEX  Oligomeric file of type MONOMERIC
1e9n SPLIT-ASU into   2 Oligomeric files of type   MONOMERIC
1e9v ASU-COMPLEX  Oligomeric file of type MONOMERIC
1e9w ASU-COMPLEX  Oligomeric file of type MONOMERIC
1e9x ASU-COMPLEX  Oligomeric file of type MONOMERIC
1ea0 SPLIT-ASU into   2 Oligomeric files of type MONOMERIC
1ea1 ASU-COMPLEX  Oligomeric file of type MONOMERIC
1ea3 SPLIT-ASU into   2 Oligomeric files of type   MONOMERIC
1ea6 SPLIT-ASU into   2 Oligomeric files of type MONOMERIC
1ea7 ASU-COMPLEX  Oligomeric file of type MONOMERIC
1ea8 ASU-COMPLEX  Oligomeric file of type MONOMERIC
1eao SPLIT-ASU into   2 Oligomeric files of type MONOMERIC
1eaq SPLIT-ASU into   3 Oligomeric files of type MONOMERIC
1eax ASU-COMPLEX  Oligomeric file of type MONOMERIC
1eb2 ASU-COMPLEX  Oligomeric file of type MONOMERIC
1eb6 ASU-COMPLEX  Oligomeric file of type MONOMERIC
1ebc ASU-COMPLEX  Oligomeric file of type MONOMERIC
1ebe ASU-COMPLEX  Oligomeric file of type MONOMERIC
1ebv ASU-COMPLEX  Oligomeric file of type MONOMERIC
1ee3 ASU-COMPLEX  Oligomeric file of type MONOMERIC
1eea ASU-COMPLEX  Oligomeric file of type MONOMERIC
1ef9 ASU-COMPLEX  Oligomeric file of type MONOMERIC
1efm ASU-COMPLEX  Oligomeric file of type MONOMERIC
1egn ASU-COMPLEX  Oligomeric file of type MONOMERIC
1eh4 SPLIT-ASU into   2 Oligomeric files of type MONOMERIC
1ejf SPLIT-ASU into   2 Oligomeric files of type MONOMERIC   
1ejg ASU-COMPLEX  Oligomeric file of type MONOMERIC
1ell ASU-COMPLEX  Oligomeric file of type MONOMERIC
1elm ASU-COMPLEX  Oligomeric file of type MONOMERIC
1elo ASU-COMPLEX  Oligomeric file of type MONOMERIC
1em9 SPLIT-ASU into   2 Oligomeric files of type   MONOMERIC
1emr ASU-COMPLEX  Oligomeric file of type   MONOMERIC
1eos SPLIT-ASU into   2 Oligomeric files of type   MONOMERIC
1eou ASU-COMPLEX  Oligomeric file of type MONOMERIC
1ep6 SPLIT-ASU into   3 Oligomeric files of type MONOMERIC
1ep7 SPLIT-ASU into   2 Oligomeric files of type MONOMERIC
1ep8 SPLIT-ASU into   2 Oligomeric files of type MONOMERIC
1eps ASU-COMPLEX  Oligomeric file of type MONOMERIC
1eqj ASU-COMPLEX  Oligomeric file of type MONOMERIC
1eqm ASU-COMPLEX  Oligomeric file of type MONOMERIC
1eqn SPLIT-ASU into   6 Oligomeric files of type   MONOMERIC
1eqv ASU-COMPLEX  Oligomeric file of type MONOMERIC
1erk ASU-COMPLEX  Oligomeric file of type MONOMERIC
1esf SPLIT-ASU into   2 Oligomeric files of type   MONOMERIC
1esw ASU-COMPLEX  Oligomeric file of type MONOMERIC
1et6 SPLIT-ASU into   2 Oligomeric files of type   MONOMERIC
1etl ASU-COMPLEX  Oligomeric file of type MONOMERIC
1etm ASU-COMPLEX  Oligomeric file of type MONOMERIC
1etn ASU-COMPLEX  Oligomeric file of type MONOMERIC
1etu ASU-COMPLEX  Oligomeric file of type MONOMERIC
1eu1 ASU-COMPLEX  Oligomeric file of type MONOMERIC
1eue SPLIT-ASU into   2 Oligomeric files of type   MONOMERIC
1eug ASU-COMPLEX  Oligomeric file of type MONOMERIC
1eul ASU-COMPLEX  Oligomeric file of type MONOMERIC
1eut ASU-COMPLEX  Oligomeric file of type MONOMERIC
1euu ASU-COMPLEX  Oligomeric file of type MONOMERIC
1ew6 SPLIT-ASU into   2 Oligomeric files of type   MONOMERIC
1ewh SPLIT-ASU into   3 Oligomeric files of type   MONOMERIC
1ewl ASU-COMPLEX  Oligomeric file of type MONOMERIC
1ewm ASU-COMPLEX  Oligomeric file of type MONOMERIC
1ewo ASU-COMPLEX  Oligomeric file of type MONOMERIC
1ex7 ASU-COMPLEX  Oligomeric file of type MONOMERIC
1ex8 ASU-COMPLEX  Oligomeric file of type MONOMERIC
1eyl ASU-COMPLEX  Oligomeric file of type MONOMERIC
1ez9 SPLIT-ASU into   2 Oligomeric files of type MONOMERIC
1f00 ASU-COMPLEX  Oligomeric file of type MONOMERIC
1f0i ASU-COMPLEX  Oligomeric file of type MONOMERIC
1f0l SPLIT-ASU into   2 Oligomeric files of type MONOMERIC
1f0n ASU-COMPLEX  Oligomeric file of type MONOMERIC
1f0p ASU-COMPLEX  Oligomeric file of type MONOMERIC
1f1c SPLIT-ASU into   2 Oligomeric files of type MONOMERIC
1f1f ASU-COMPLEX  Oligomeric file of type MONOMERIC
1f1o ASU-COMPLEX  Oligomeric file of type MONOMERIC
1f1s ASU-COMPLEX  Oligomeric file of type MONOMERIC
1f20 ASU-COMPLEX  Oligomeric file of type MONOMERIC
1f24 ASU-COMPLEX  Oligomeric file of type MONOMERIC
1f25 ASU-COMPLEX  Oligomeric file of type MONOMERIC
1f26 ASU-COMPLEX  Oligomeric file of type MONOMERIC
1f2m ASU-COMPLEX  Oligomeric file of type MONOMERIC
1f2o ASU-COMPLEX  Oligomeric file of type MONOMERIC
1f2p ASU-COMPLEX  Oligomeric file of type MONOMERIC
1f2y ASU-COMPLEX  Oligomeric file of type MONOMERIC
1f2z ASU-COMPLEX  Oligomeric file of type MONOMERIC
1f35 SPLIT-ASU into   3 Oligomeric files of type MONOMERIC
1f42 ASU-COMPLEX  Oligomeric file of type MONOMERIC
1f4l ASU-COMPLEX  Oligomeric file of type MONOMERIC
1f4p ASU-COMPLEX  Oligomeric file of type MONOMERIC
1f56 SPLIT-ASU into   3 Oligomeric files of type   MONOMERIC
1f5b ASU-COMPLEX  Oligomeric file of type MONOMERIC
1f5c ASU-COMPLEX  Oligomeric file of type MONOMERIC
1f5k ASU-COMPLEX  Oligomeric file of type MONOMERIC
1f5l ASU-COMPLEX  Oligomeric file of type MONOMERIC
1f5s SPLIT-ASU into   2 Oligomeric files of type MONOMERIC
1f6s SPLIT-ASU into   6 Oligomeric files of type   MONOMERIC
1f76 SPLIT-ASU into   4 Oligomeric files of type MONOMERIC
1f8n ASU-COMPLEX  Oligomeric file of type MONOMERIC
1f92 ASU-COMPLEX  Oligomeric file of type MONOMERIC
1f9g ASU-COMPLEX  Oligomeric file of type MONOMERIC
1f9h ASU-COMPLEX  Oligomeric file of type MONOMERIC
1f9j SPLIT-ASU into   2 Oligomeric files of type MONOMERIC
1f9t ASU-COMPLEX  Oligomeric file of type MONOMERIC
1f9u ASU-COMPLEX  Oligomeric file of type MONOMERIC
1f9v ASU-COMPLEX  Oligomeric file of type MONOMERIC
1f9w SPLIT-ASU into   2 Oligomeric files of type MONOMERIC
1f9y ASU-COMPLEX  Oligomeric file of type MONOMERIC
1faz ASU-COMPLEX  Oligomeric file of type MONOMERIC
1fb2 SPLIT-ASU into   2 Oligomeric files of type MONOMERIC
1fb3 SPLIT-ASU into   2 Oligomeric files of type MONOMERIC
1fbz SPLIT-ASU into   2 Oligomeric files of type MONOMERIC
1fc3 SPLIT-ASU into   3 Oligomeric files of type MONOMERIC
1fce ASU-COMPLEX  Oligomeric file of type MONOMERIC
1fcq ASU-COMPLEX  Oligomeric file of type MONOMERIC
1fcu ASU-COMPLEX  Oligomeric file of type MONOMERIC
1fcv ASU-COMPLEX  Oligomeric file of type MONOMERIC
1fcz ASU-COMPLEX  Oligomeric file of type MONOMERIC
1fd0 ASU-COMPLEX  Oligomeric file of type MONOMERIC
1fdi ASU-COMPLEX  Oligomeric file of type MONOMERIC
1fdo ASU-COMPLEX  Oligomeric file of type MONOMERIC
1fdq SPLIT-ASU into   2 Oligomeric files of type MONOMERIC
1fdr ASU-COMPLEX  Oligomeric file of type MONOMERIC
1fe3 ASU-COMPLEX  Oligomeric file of type MONOMERIC
1fe7 SPLIT-ASU into   2 Oligomeric files of type MONOMERIC
1fgm ASU-COMPLEX  Oligomeric file of type MONOMERIC
1fgo ASU-COMPLEX  Oligomeric file of type MONOMERIC
1fgq ASU-COMPLEX  Oligomeric file of type MONOMERIC
1fgr ASU-COMPLEX  Oligomeric file of type MONOMERIC
1fgt ASU-COMPLEX  Oligomeric file of type MONOMERIC
1fhl ASU-COMPLEX  Oligomeric file of type MONOMERIC
1fi1 ASU-COMPLEX  Oligomeric file of type MONOMERIC
1fiy ASU-COMPLEX  Oligomeric file of type MONOMERIC
1fj0 SPLIT-ASU into   4 Oligomeric files of type MONOMERIC
1fjm SPLIT-ASU into   2 Oligomeric files of type   MONOMERIC-COMPLEX
1fjt ASU-COMPLEX  Oligomeric file of type MONOMERIC
1fk0 ASU-COMPLEX  Oligomeric file of type MONOMERIC
1fk1 ASU-COMPLEX  Oligomeric file of type MONOMERIC
1fk2 ASU-COMPLEX  Oligomeric file of type MONOMERIC
1fk3 ASU-COMPLEX  Oligomeric file of type MONOMERIC
1fk4 ASU-COMPLEX  Oligomeric file of type MONOMERIC
1fk5 ASU-COMPLEX  Oligomeric file of type MONOMERIC
1fk6 ASU-COMPLEX  Oligomeric file of type MONOMERIC
1fk7 ASU-COMPLEX  Oligomeric file of type MONOMERIC
1fkq ASU-COMPLEX  Oligomeric file of type MONOMERIC
1fl2 ASU-COMPLEX  Oligomeric file of type   MONOMERIC
1fl9 SPLIT-ASU into   3 Oligomeric files of type MONOMERIC
1flh ASU-COMPLEX  Oligomeric file of type MONOMERIC
1flj ASU-COMPLEX  Oligomeric file of type MONOMERIC
1flz ASU-COMPLEX  Oligomeric file of type   MONOMERIC
1fm4 ASU-COMPLEX  Oligomeric file of type MONOMERIC
1fmg ASU-COMPLEX  Oligomeric file of type MONOMERIC
1fmj SPLIT-ASU into   2 Oligomeric files of type   MONOMERIC
1fmk ASU-COMPLEX  Oligomeric file of type MONOMERIC
1fml SPLIT-ASU into   2 Oligomeric files of type   MONOMERIC
1fmp ASU-COMPLEX  Oligomeric file of type MONOMERIC
1fmw ASU-COMPLEX  Oligomeric file of type MONOMERIC
1fmx SPLIT-ASU into   2 Oligomeric files of type MONOMERIC
1fn6 ASU-COMPLEX  Oligomeric file of type MONOMERIC
1fna ASU-COMPLEX  Oligomeric file of type MONOMERIC
1fni ASU-COMPLEX  Oligomeric file of type MONOMERIC
1fo8 ASU-COMPLEX  Oligomeric file of type MONOMERIC
1fo9 ASU-COMPLEX  Oligomeric file of type MONOMERIC
1foa ASU-COMPLEX  Oligomeric file of type MONOMERIC
1fob ASU-COMPLEX  Oligomeric file of type MONOMERIC
1fp8 ASU-COMPLEX  Oligomeric file of type MONOMERIC
1fp9 ASU-COMPLEX  Oligomeric file of type MONOMERIC
1fpu SPLIT-ASU into   2 Oligomeric files of type MONOMERIC
1fpz SPLIT-ASU into   6 Oligomeric files of type   MONOMERIC
1fqe ASU-COMPLEX  Oligomeric file of type MONOMERIC
1fqf ASU-COMPLEX  Oligomeric file of type MONOMERIC
1fsj SPLIT-ASU into   4 Oligomeric files of type MONOMERIC
1fsu ASU-COMPLEX  Oligomeric file of type MONOMERIC
1ft5 ASU-COMPLEX  Oligomeric file of type MONOMERIC
1ft6 ASU-COMPLEX  Oligomeric file of type MONOMERIC
1ftj SPLIT-ASU into   3 Oligomeric files of type   MONOMERIC
1fts ASU-COMPLEX  Oligomeric file of type MONOMERIC
1fue ASU-COMPLEX  Oligomeric file of type MONOMERIC
1fv0 SPLIT-ASU into   3 Oligomeric files of type MONOMERIC
1fv2 ASU-COMPLEX  Oligomeric file of type MONOMERIC
1fv3 SPLIT-ASU into   2 Oligomeric files of type MONOMERIC
1fv9 ASU-COMPLEX  Oligomeric file of type MONOMERIC
1fvr SPLIT-ASU into   2 Oligomeric files of type MONOMERIC
1fvz ASU-COMPLEX  Oligomeric file of type MONOMERIC
1fw2 ASU-COMPLEX  Oligomeric file of type MONOMERIC
1fw8 ASU-COMPLEX  Oligomeric file of type MONOMERIC
1fw9 ASU-COMPLEX  Oligomeric file of type MONOMERIC
1fx1 ASU-COMPLEX  Oligomeric file of type MONOMERIC
1fxi SPLIT-ASU into   4 Oligomeric files of type MONOMERIC
1fy1 ASU-COMPLEX  Oligomeric file of type MONOMERIC
1fy3 ASU-COMPLEX  Oligomeric file of type MONOMERIC
1fy9 ASU-COMPLEX  Oligomeric file of type MONOMERIC
1fya ASU-COMPLEX  Oligomeric file of type MONOMERIC
1fzy SPLIT-ASU into   2 Oligomeric files of type MONOMERIC
1fzz ASU-COMPLEX  Oligomeric file of type MONOMERIC
1g01 ASU-COMPLEX  Oligomeric file of type MONOMERIC
1g05 SPLIT-ASU into   3 Oligomeric files of type MONOMERIC
1g0c ASU-COMPLEX  Oligomeric file of type MONOMERIC
1g0e ASU-COMPLEX  Oligomeric file of type MONOMERIC
1g0f ASU-COMPLEX  Oligomeric file of type MONOMERIC
1g0z SPLIT-ASU into   2 Oligomeric files of type MONOMERIC
1g12 ASU-COMPLEX  Oligomeric file of type MONOMERIC
1g13 SPLIT-ASU into   3 Oligomeric files of type   MONOMERIC
1g18 ASU-COMPLEX  Oligomeric file of type MONOMERIC
1g1d ASU-COMPLEX  Oligomeric file of type MONOMERIC
1g1t ASU-COMPLEX  Oligomeric file of type MONOMERIC
1g27 SPLIT-ASU into   3 Oligomeric files of type MONOMERIC
1g2a SPLIT-ASU into   3 Oligomeric files of type MONOMERIC
1g2r ASU-COMPLEX  Oligomeric file of type MONOMERIC
1g33 ASU-COMPLEX  Oligomeric file of type MONOMERIC
1g34 ASU-COMPLEX  Oligomeric file of type MONOMERIC
1g36 ASU-COMPLEX  Oligomeric file of type MONOMERIC
1g3m SPLIT-ASU into   2 Oligomeric files of type MONOMERIC
1g3s ASU-COMPLEX  Oligomeric file of type MONOMERIC
1g3z ASU-COMPLEX  Oligomeric file of type MONOMERIC
1g42 ASU-COMPLEX  Oligomeric file of type MONOMERIC
1g45 ASU-COMPLEX  Oligomeric file of type MONOMERIC
1g46 ASU-COMPLEX  Oligomeric file of type MONOMERIC
1g48 ASU-COMPLEX  Oligomeric file of type MONOMERIC
1g49 SPLIT-ASU into   2 Oligomeric files of type MONOMERIC
1g4c SPLIT-ASU into   2 Oligomeric files of type MONOMERIC
1g4h ASU-COMPLEX  Oligomeric file of type MONOMERIC
1g4i ASU-COMPLEX  Oligomeric file of type MONOMERIC
1g4j ASU-COMPLEX  Oligomeric file of type MONOMERIC
1g4k SPLIT-ASU into   3 Oligomeric files of type   MONOMERIC
1g4m SPLIT-ASU into   2 Oligomeric files of type MONOMERIC
1g4o ASU-COMPLEX  Oligomeric file of type MONOMERIC
1g4r ASU-COMPLEX  Oligomeric file of type MONOMERIC
1g4w ASU-COMPLEX  Oligomeric file of type MONOMERIC
1g52 ASU-COMPLEX  Oligomeric file of type MONOMERIC
1g53 ASU-COMPLEX  Oligomeric file of type MONOMERIC
1g54 ASU-COMPLEX  Oligomeric file of type MONOMERIC
1g5a ASU-COMPLEX  Oligomeric file of type MONOMERIC
1g5b SPLIT-ASU into   3 Oligomeric files of type   MONOMERIC
1g5f ASU-COMPLEX  Oligomeric file of type MONOMERIC
1g5s ASU-COMPLEX  Oligomeric file of type MONOMERIC
1g61 SPLIT-ASU into   2 Oligomeric files of type MONOMERIC
1g66 ASU-COMPLEX  Oligomeric file of type MONOMERIC
1g6i ASU-COMPLEX  Oligomeric file of type MONOMERIC
1g6x ASU-COMPLEX  Oligomeric file of type MONOMERIC
1g74 ASU-COMPLEX  Oligomeric file of type MONOMERIC
1g7f ASU-COMPLEX  Oligomeric file of type MONOMERIC
1g7g ASU-COMPLEX  Oligomeric file of type MONOMERIC
1g7n ASU-COMPLEX  Oligomeric file of type MONOMERIC
1g81 ASU-COMPLEX  Oligomeric file of type MONOMERIC
1g83 SPLIT-ASU into   2 Oligomeric files of type MONOMERIC
1g87 SPLIT-ASU into   2 Oligomeric files of type MONOMERIC
1g8a ASU-COMPLEX  Oligomeric file of type MONOMERIC
1g8i SPLIT-ASU into   2 Oligomeric files of type   MONOMERIC
1g8p ASU-COMPLEX  Oligomeric file of type MONOMERIC
1g94 ASU-COMPLEX  Oligomeric file of type MONOMERIC
1g9a ASU-COMPLEX  Oligomeric file of type MONOMERIC
1g9b ASU-COMPLEX  Oligomeric file of type MONOMERIC
1g9c ASU-COMPLEX  Oligomeric file of type MONOMERIC
1g9d ASU-COMPLEX  Oligomeric file of type MONOMERIC
1g9g ASU-COMPLEX  Oligomeric file of type MONOMERIC
1g9h ASU-COMPLEX  Oligomeric file of type MONOMERIC
1g9j ASU-COMPLEX  Oligomeric file of type MONOMERIC
1g9x SPLIT-ASU into   3 Oligomeric files of type MONOMERIC
1ga2 SPLIT-ASU into   2 Oligomeric files of type MONOMERIC
1ga9 SPLIT-ASU into   2 Oligomeric files of type MONOMERIC
1gak ASU-COMPLEX  Oligomeric file of type MONOMERIC
1gao SPLIT-ASU into   4 Oligomeric files of type MONOMERIC
1gc5 ASU-COMPLEX  Oligomeric file of type MONOMERIC
1gcn ASU-COMPLEX  Oligomeric file of type MONOMERIC
1gcp SPLIT-ASU into   4 Oligomeric files of type MONOMERIC
1gcx ASU-COMPLEX  Oligomeric file of type MONOMERIC
1gcy ASU-COMPLEX  Oligomeric file of type MONOMERIC
1gd6 ASU-COMPLEX  Oligomeric file of type MONOMERIC
1gd8 SPLIT-ASU into   9 Oligomeric files of type MONOMERIC
1gdr ASU-COMPLEX  Oligomeric file of type MONOMERIC
1gdx ASU-COMPLEX  Oligomeric file of type MONOMERIC
1gei ASU-COMPLEX  Oligomeric file of type MONOMERIC
1gej ASU-COMPLEX  Oligomeric file of type MONOMERIC
1gek ASU-COMPLEX  Oligomeric file of type MONOMERIC
1gem ASU-COMPLEX  Oligomeric file of type MONOMERIC
1gev ASU-COMPLEX  Oligomeric file of type MONOMERIC
1gez ASU-COMPLEX  Oligomeric file of type MONOMERIC
1gf0 ASU-COMPLEX  Oligomeric file of type MONOMERIC
1gf3 ASU-COMPLEX  Oligomeric file of type MONOMERIC
1gf4 ASU-COMPLEX  Oligomeric file of type MONOMERIC
1gf5 ASU-COMPLEX  Oligomeric file of type MONOMERIC
1gf6 ASU-COMPLEX  Oligomeric file of type MONOMERIC
1gf7 ASU-COMPLEX  Oligomeric file of type MONOMERIC
1ggl SPLIT-ASU into   2 Oligomeric files of type   MONOMERIC
1ggv ASU-COMPLEX  Oligomeric file of type MONOMERIC
1ggz ASU-COMPLEX  Oligomeric file of type MONOMERIC
1gh2 ASU-COMPLEX  Oligomeric file of type MONOMERIC
1ghe SPLIT-ASU into   3 Oligomeric files of type MONOMERIC
1ghg ASU-COMPLEX  Oligomeric file of type MONOMERIC
1ghi ASU-COMPLEX  Oligomeric file of type MONOMERIC
1ghm ASU-COMPLEX  Oligomeric file of type MONOMERIC
1ghp ASU-COMPLEX  Oligomeric file of type MONOMERIC
1ghz ASU-COMPLEX  Oligomeric file of type MONOMERIC
1gi0 ASU-COMPLEX  Oligomeric file of type MONOMERIC
1gi1 ASU-COMPLEX  Oligomeric file of type MONOMERIC
1gi2 ASU-COMPLEX  Oligomeric file of type MONOMERIC
1gi3 ASU-COMPLEX  Oligomeric file of type MONOMERIC
1gi4 ASU-COMPLEX  Oligomeric file of type MONOMERIC
1gi5 ASU-COMPLEX  Oligomeric file of type MONOMERIC
1gi6 ASU-COMPLEX  Oligomeric file of type MONOMERIC
1gih ASU-COMPLEX  Oligomeric file of type MONOMERIC
1gii ASU-COMPLEX  Oligomeric file of type MONOMERIC
1gij ASU-COMPLEX  Oligomeric file of type MONOMERIC
1gik ASU-COMPLEX  Oligomeric file of type MONOMERIC
1giq SPLIT-ASU into   2 Oligomeric files of type MONOMERIC
1gir ASU-COMPLEX  Oligomeric file of type MONOMERIC
1gis ASU-COMPLEX  Oligomeric file of type MONOMERIC
1giu ASU-COMPLEX  Oligomeric file of type MONOMERIC
1gj6 ASU-COMPLEX  Oligomeric file of type MONOMERIC
1gjn ASU-COMPLEX  Oligomeric file of type MONOMERIC
1gjr ASU-COMPLEX  Oligomeric file of type MONOMERIC
1gju ASU-COMPLEX  Oligomeric file of type MONOMERIC
1gkr SPLIT-ASU into   4 Oligomeric files of type MONOMERIC
1gku ASU-COMPLEX  Oligomeric file of type MONOMERIC
1gl9 SPLIT-ASU into   2 Oligomeric files of type MONOMERIC
1gm4 ASU-COMPLEX  Oligomeric file of type MONOMERIC
1gm6 ASU-COMPLEX  Oligomeric file of type MONOMERIC
1gmb ASU-COMPLEX  Oligomeric file of type MONOMERIC
1gmi ASU-COMPLEX  Oligomeric file of type MONOMERIC
1gmu SPLIT-ASU into   4 Oligomeric files of type MONOMERIC
1gmx ASU-COMPLEX  Oligomeric file of type MONOMERIC
1gmy SPLIT-ASU into   3 Oligomeric files of type MONOMERIC
1gn0 ASU-COMPLEX  Oligomeric file of type MONOMERIC
1gn9 SPLIT-ASU into   2 Oligomeric files of type MONOMERIC
1gni ASU-COMPLEX  Oligomeric file of type MONOMERIC
1gnj ASU-COMPLEX  Oligomeric file of type MONOMERIC
1gnl SPLIT-ASU into   2 Oligomeric files of type MONOMERIC
1gns ASU-COMPLEX  Oligomeric file of type MONOMERIC
1gnt ASU-COMPLEX  Oligomeric file of type MONOMERIC
1gnu ASU-COMPLEX  Oligomeric file of type MONOMERIC
1gnv ASU-COMPLEX  Oligomeric file of type MONOMERIC
1gnx SPLIT-ASU into   2 Oligomeric files of type MONOMERIC
1gny ASU-COMPLEX  Oligomeric file of type MONOMERIC
1go2 ASU-COMPLEX  Oligomeric file of type MONOMERIC
1goj ASU-COMPLEX  Oligomeric file of type MONOMERIC
1gok ASU-COMPLEX  Oligomeric file of type MONOMERIC
1gom ASU-COMPLEX  Oligomeric file of type MONOMERIC
1gon SPLIT-ASU into   2 Oligomeric files of type MONOMERIC
1goo ASU-COMPLEX  Oligomeric file of type MONOMERIC
1goq ASU-COMPLEX  Oligomeric file of type MONOMERIC
1gor ASU-COMPLEX  Oligomeric file of type MONOMERIC
1gov SPLIT-ASU into   2 Oligomeric files of type MONOMERIC
1goy SPLIT-ASU into   2 Oligomeric files of type MONOMERIC
1goz SPLIT-ASU into   2 Oligomeric files of type MONOMERIC
1gp3 ASU-COMPLEX  Oligomeric file of type MONOMERIC
1gp4 ASU-COMPLEX  Oligomeric file of type MONOMERIC
1gp5 ASU-COMPLEX  Oligomeric file of type MONOMERIC
1gp6 ASU-COMPLEX  Oligomeric file of type MONOMERIC
1gpk ASU-COMPLEX  Oligomeric file of type MONOMERIC
1gpn ASU-COMPLEX  Oligomeric file of type MONOMERIC
1gq4 ASU-COMPLEX  Oligomeric file of type MONOMERIC
1gq5 ASU-COMPLEX  Oligomeric file of type MONOMERIC
1gq8 ASU-COMPLEX  Oligomeric file of type MONOMERIC
1gqb SPLIT-ASU into   2 Oligomeric files of type MONOMERIC
1gqe ASU-COMPLEX  Oligomeric file of type MONOMERIC
1gql SPLIT-ASU into   2 Oligomeric files of type MONOMERIC
1gqr ASU-COMPLEX  Oligomeric file of type MONOMERIC
1gqs ASU-COMPLEX  Oligomeric file of type MONOMERIC
1gqv ASU-COMPLEX  Oligomeric file of type MONOMERIC
1gqz ASU-COMPLEX  Oligomeric file of type MONOMERIC
1gr1 ASU-COMPLEX  Oligomeric file of type MONOMERIC
1grw SPLIT-ASU into   3 Oligomeric files of type MONOMERIC
1grz SPLIT-ASU into   2 Oligomeric files of type   MONOMERIC
1gs0 SPLIT-ASU into   2 Oligomeric files of type MONOMERIC
1gs4 ASU-COMPLEX  Oligomeric file of type MONOMERIC
1gs9 ASU-COMPLEX  Oligomeric file of type MONOMERIC
1gsk ASU-COMPLEX  Oligomeric file of type MONOMERIC
1gsv ASU-COMPLEX  Oligomeric file of type MONOMERIC
1gsw ASU-COMPLEX  Oligomeric file of type MONOMERIC
1gsx ASU-COMPLEX  Oligomeric file of type MONOMERIC
1gt6 SPLIT-ASU into   2 Oligomeric files of type MONOMERIC
1gtg ASU-COMPLEX  Oligomeric file of type MONOMERIC
1gtt SPLIT-ASU into   4 Oligomeric files of type MONOMERIC
1gu2 SPLIT-ASU into   2 Oligomeric files of type MONOMERIC
1gub ASU-COMPLEX  Oligomeric file of type MONOMERIC
1gud SPLIT-ASU into   2 Oligomeric files of type MONOMERIC
1gue ASU-COMPLEX  Oligomeric file of type MONOMERIC
1guu ASU-COMPLEX  Oligomeric file of type MONOMERIC
1guv ASU-COMPLEX  Oligomeric file of type MONOMERIC
1gv2 ASU-COMPLEX  Oligomeric file of type MONOMERIC
1gv4 SPLIT-ASU into   2 Oligomeric files of type MONOMERIC
1gv5 ASU-COMPLEX  Oligomeric file of type MONOMERIC
1gv7 ASU-COMPLEX  Oligomeric file of type MONOMERIC
1gv8 ASU-COMPLEX  Oligomeric file of type MONOMERIC
1gv9 ASU-COMPLEX  Oligomeric file of type MONOMERIC
1gvc ASU-COMPLEX  Oligomeric file of type MONOMERIC
1gvd ASU-COMPLEX  Oligomeric file of type MONOMERIC
1gvg ASU-COMPLEX  Oligomeric file of type MONOMERIC
1gvl ASU-COMPLEX  Oligomeric file of type MONOMERIC
1gvo ASU-COMPLEX  Oligomeric file of type MONOMERIC
1gvq ASU-COMPLEX  Oligomeric file of type MONOMERIC
1gvr ASU-COMPLEX  Oligomeric file of type MONOMERIC
1gvs ASU-COMPLEX  Oligomeric file of type MONOMERIC
1gvy ASU-COMPLEX  Oligomeric file of type MONOMERIC
1gw0 SPLIT-ASU into   2 Oligomeric files of type MONOMERIC
1gw1 ASU-COMPLEX  Oligomeric file of type MONOMERIC
1gw2 ASU-COMPLEX  Oligomeric file of type MONOMERIC
1gw6 ASU-COMPLEX  Oligomeric file of type MONOMERIC
1gwa ASU-COMPLEX  Oligomeric file of type MONOMERIC
1gwi SPLIT-ASU into   2 Oligomeric files of type MONOMERIC
1gwk SPLIT-ASU into   2 Oligomeric files of type MONOMERIC
1gwm ASU-COMPLEX  Oligomeric file of type MONOMERIC
1gwo ASU-COMPLEX  Oligomeric file of type MONOMERIC
1gws ASU-COMPLEX  Oligomeric file of type MONOMERIC
1gwt ASU-COMPLEX  Oligomeric file of type MONOMERIC
1gwu ASU-COMPLEX  Oligomeric file of type MONOMERIC
1gwv SPLIT-ASU into   2 Oligomeric files of type MONOMERIC
1gww SPLIT-ASU into   2 Oligomeric files of type MONOMERIC
1gwy SPLIT-ASU into   2 Oligomeric files of type MONOMERIC
1gwz ASU-COMPLEX  Oligomeric file of type MONOMERIC
1gx0 SPLIT-ASU into   2 Oligomeric files of type MONOMERIC
1gx2 SPLIT-ASU into   2 Oligomeric files of type MONOMERIC
1gx3 SPLIT-ASU into   4 Oligomeric files of type MONOMERIC
1gx4 SPLIT-ASU into   2 Oligomeric files of type MONOMERIC
1gxb SPLIT-ASU into   4 Oligomeric files of type MONOMERIC
1gxm SPLIT-ASU into   2 Oligomeric files of type MONOMERIC
1gxy SPLIT-ASU into   2 Oligomeric files of type MONOMERIC
1gxz SPLIT-ASU into   2 Oligomeric files of type MONOMERIC
1gy1 SPLIT-ASU into   2 Oligomeric files of type MONOMERIC
1gy2 SPLIT-ASU into   3 Oligomeric files of type MONOMERIC
1gyc ASU-COMPLEX  Oligomeric file of type MONOMERIC
1gyh SPLIT-ASU into   6 Oligomeric files of type MONOMERIC
1gyr SPLIT-ASU into   3 Oligomeric files of type MONOMERIC
1gyu ASU-COMPLEX  Oligomeric file of type MONOMERIC
1gyv ASU-COMPLEX  Oligomeric file of type MONOMERIC
1gz1 ASU-COMPLEX  Oligomeric file of type MONOMERIC
1gz2 ASU-COMPLEX  Oligomeric file of type MONOMERIC
1gz7 SPLIT-ASU into   4 Oligomeric files of type MONOMERIC
1gz8 ASU-COMPLEX  Oligomeric file of type MONOMERIC
1gze SPLIT-ASU into   4 Oligomeric files of type MONOMERIC
1gzf SPLIT-ASU into   4 Oligomeric files of type MONOMERIC
1gzj SPLIT-ASU into   2 Oligomeric files of type MONOMERIC
1gzk ASU-COMPLEX  Oligomeric file of type MONOMERIC
1gzn ASU-COMPLEX  Oligomeric file of type MONOMERIC
1gzo ASU-COMPLEX  Oligomeric file of type MONOMERIC
1h00 ASU-COMPLEX  Oligomeric file of type MONOMERIC
1h01 ASU-COMPLEX  Oligomeric file of type MONOMERIC
1h03 SPLIT-ASU into   2 Oligomeric files of type MONOMERIC
1h04 ASU-COMPLEX  Oligomeric file of type MONOMERIC
1h06 ASU-COMPLEX  Oligomeric file of type MONOMERIC
1h07 ASU-COMPLEX  Oligomeric file of type MONOMERIC
1h08 ASU-COMPLEX  Oligomeric file of type MONOMERIC
1h09 ASU-COMPLEX  Oligomeric file of type MONOMERIC
1h0a ASU-COMPLEX  Oligomeric file of type MONOMERIC
1h0b SPLIT-ASU into   2 Oligomeric files of type MONOMERIC
1h0e ASU-COMPLEX  Oligomeric file of type MONOMERIC
1h0f ASU-COMPLEX  Oligomeric file of type MONOMERIC
1h0j SPLIT-ASU into   3 Oligomeric files of type MONOMERIC
1h0p ASU-COMPLEX  Oligomeric file of type MONOMERIC
1h0u ASU-COMPLEX  Oligomeric file of type MONOMERIC
1h0v ASU-COMPLEX  Oligomeric file of type MONOMERIC
1h0w ASU-COMPLEX  Oligomeric file of type MONOMERIC
1h10 ASU-COMPLEX  Oligomeric file of type MONOMERIC
1h11 ASU-COMPLEX  Oligomeric file of type MONOMERIC
1h12 ASU-COMPLEX  Oligomeric file of type MONOMERIC
1h13 ASU-COMPLEX  Oligomeric file of type MONOMERIC
1h14 ASU-COMPLEX  Oligomeric file of type MONOMERIC
1h19 ASU-COMPLEX  Oligomeric file of type MONOMERIC
1h1a SPLIT-ASU into   2 Oligomeric files of type MONOMERIC
1h1d ASU-COMPLEX  Oligomeric file of type MONOMERIC
1h1g ASU-COMPLEX  Oligomeric file of type MONOMERIC
1h1h ASU-COMPLEX  Oligomeric file of type MONOMERIC
1h1n SPLIT-ASU into   2 Oligomeric files of type MONOMERIC
1h1o SPLIT-ASU into   2 Oligomeric files of type MONOMERIC
1h22 ASU-COMPLEX  Oligomeric file of type MONOMERIC
1h23 ASU-COMPLEX  Oligomeric file of type MONOMERIC
1h29 SPLIT-ASU into   4 Oligomeric files of type MONOMERIC
1h2j ASU-COMPLEX  Oligomeric file of type MONOMERIC
1h2p ASU-COMPLEX  Oligomeric file of type MONOMERIC
1h2q ASU-COMPLEX  Oligomeric file of type MONOMERIC
1h2w ASU-COMPLEX  Oligomeric file of type MONOMERIC
1h2x ASU-COMPLEX  Oligomeric file of type MONOMERIC
1h2y ASU-COMPLEX  Oligomeric file of type MONOMERIC
1h2z ASU-COMPLEX  Oligomeric file of type MONOMERIC
1h3g SPLIT-ASU into   2 Oligomeric files of type MONOMERIC
1h3j SPLIT-ASU into   2 Oligomeric files of type MONOMERIC
1h3l SPLIT-ASU into   2 Oligomeric files of type MONOMERIC
1h3n ASU-COMPLEX  Oligomeric file of type MONOMERIC
1h42 ASU-COMPLEX  Oligomeric file of type MONOMERIC
1h44 ASU-COMPLEX  Oligomeric file of type MONOMERIC
1h45 ASU-COMPLEX  Oligomeric file of type MONOMERIC
1h46 ASU-COMPLEX  Oligomeric file of type MONOMERIC
1h49 SPLIT-ASU into   2 Oligomeric files of type MONOMERIC
1h4a ASU-COMPLEX  Oligomeric file of type MONOMERIC
1h4c ASU-COMPLEX  Oligomeric file of type MONOMERIC
1h4d ASU-COMPLEX  Oligomeric file of type MONOMERIC
1h4e ASU-COMPLEX  Oligomeric file of type MONOMERIC
1h4h SPLIT-ASU into   4 Oligomeric files of type MONOMERIC
1h4k ASU-COMPLEX  Oligomeric file of type MONOMERIC
1h4m ASU-COMPLEX  Oligomeric file of type MONOMERIC
1h4o SPLIT-ASU into   8 Oligomeric files of type MONOMERIC
1h4p SPLIT-ASU into   2 Oligomeric files of type MONOMERIC
1h4u ASU-COMPLEX  Oligomeric file of type MONOMERIC
1h4w ASU-COMPLEX  Oligomeric file of type MONOMERIC
1h4x SPLIT-ASU into   2 Oligomeric files of type MONOMERIC
1h4y SPLIT-ASU into   2 Oligomeric files of type MONOMERIC
1h50 ASU-COMPLEX  Oligomeric file of type MONOMERIC
1h51 ASU-COMPLEX  Oligomeric file of type MONOMERIC
1h53 ASU-COMPLEX  Oligomeric file of type MONOMERIC
1h55 ASU-COMPLEX  Oligomeric file of type MONOMERIC
1h57 ASU-COMPLEX  Oligomeric file of type MONOMERIC
1h58 ASU-COMPLEX  Oligomeric file of type MONOMERIC
1h5a ASU-COMPLEX  Oligomeric file of type MONOMERIC
1h5c ASU-COMPLEX  Oligomeric file of type MONOMERIC
1h5d ASU-COMPLEX  Oligomeric file of type MONOMERIC
1h5e ASU-COMPLEX  Oligomeric file of type MONOMERIC
1h5f ASU-COMPLEX  Oligomeric file of type MONOMERIC
1h5g ASU-COMPLEX  Oligomeric file of type MONOMERIC
1h5h ASU-COMPLEX  Oligomeric file of type MONOMERIC
1h5i ASU-COMPLEX  Oligomeric file of type MONOMERIC
1h5j ASU-COMPLEX  Oligomeric file of type MONOMERIC
1h5k ASU-COMPLEX  Oligomeric file of type MONOMERIC
1h5l ASU-COMPLEX  Oligomeric file of type MONOMERIC
1h5m ASU-COMPLEX  Oligomeric file of type MONOMERIC
1h5n SPLIT-ASU into   2 Oligomeric files of type MONOMERIC
1h5v ASU-COMPLEX  Oligomeric file of type MONOMERIC
1h5y SPLIT-ASU into   2 Oligomeric files of type MONOMERIC
1h5z ASU-COMPLEX  Oligomeric file of type MONOMERIC
1h60 ASU-COMPLEX  Oligomeric file of type MONOMERIC
1h61 ASU-COMPLEX  Oligomeric file of type MONOMERIC
1h62 ASU-COMPLEX  Oligomeric file of type MONOMERIC
1h63 ASU-COMPLEX  Oligomeric file of type MONOMERIC
1h68 ASU-COMPLEX  Oligomeric file of type MONOMERIC
1h6g SPLIT-ASU into   2 Oligomeric files of type MONOMERIC
1h6h ASU-COMPLEX  Oligomeric file of type MONOMERIC
1h6j SPLIT-ASU into   2 Oligomeric files of type MONOMERIC
1h6l ASU-COMPLEX  Oligomeric file of type MONOMERIC
1h6r SPLIT-ASU into   3 Oligomeric files of type MONOMERIC
1h6t ASU-COMPLEX  Oligomeric file of type MONOMERIC
1h6y SPLIT-ASU into   2 Oligomeric files of type MONOMERIC
1h71 ASU-COMPLEX  Oligomeric file of type MONOMERIC
1h75 ASU-COMPLEX  Oligomeric file of type MONOMERIC
1h76 ASU-COMPLEX  Oligomeric file of type MONOMERIC
1h7c ASU-COMPLEX  Oligomeric file of type MONOMERIC
1h7i ASU-COMPLEX  Oligomeric file of type MONOMERIC
1h7m ASU-COMPLEX  Oligomeric file of type MONOMERIC
1h7s SPLIT-ASU into   2 Oligomeric files of type MONOMERIC
1h7u SPLIT-ASU into   2 Oligomeric files of type MONOMERIC
1h80 SPLIT-ASU into   2 Oligomeric files of type MONOMERIC
1h85 ASU-COMPLEX  Oligomeric file of type MONOMERIC
1h8k ASU-COMPLEX  Oligomeric file of type MONOMERIC
1h8l ASU-COMPLEX  Oligomeric file of type MONOMERIC
1h8n ASU-COMPLEX  Oligomeric file of type MONOMERIC
1h8o SPLIT-ASU into   2 Oligomeric files of type MONOMERIC
1h8s SPLIT-ASU into   2 Oligomeric files of type MONOMERIC
1h8u SPLIT-ASU into   2 Oligomeric files of type MONOMERIC
1h8v SPLIT-ASU into   6 Oligomeric files of type   MONOMERIC
1h97 SPLIT-ASU into   2 Oligomeric files of type MONOMERIC
1h98 ASU-COMPLEX  Oligomeric file of type MONOMERIC
1h9z ASU-COMPLEX  Oligomeric file of type MONOMERIC
1ha2 ASU-COMPLEX  Oligomeric file of type MONOMERIC
1hav SPLIT-ASU into   2 Oligomeric files of type   MONOMERIC
1hay ASU-COMPLEX  Oligomeric file of type MONOMERIC
1hb0 ASU-COMPLEX  Oligomeric file of type MONOMERIC
1hb1 ASU-COMPLEX  Oligomeric file of type MONOMERIC
1hb2 ASU-COMPLEX  Oligomeric file of type MONOMERIC
1hb3 ASU-COMPLEX  Oligomeric file of type MONOMERIC
1hb4 ASU-COMPLEX  Oligomeric file of type MONOMERIC
1hb6 ASU-COMPLEX  Oligomeric file of type MONOMERIC
1hb8 SPLIT-ASU into   3 Oligomeric files of type MONOMERIC
1hbj ASU-COMPLEX  Oligomeric file of type MONOMERIC
1hbk ASU-COMPLEX  Oligomeric file of type MONOMERIC
1hc0 ASU-COMPLEX  Oligomeric file of type MONOMERIC
1hch ASU-COMPLEX  Oligomeric file of type MONOMERIC
1hcu SPLIT-ASU into   4 Oligomeric files of type MONOMERIC
1hd3 ASU-COMPLEX  Oligomeric file of type MONOMERIC
1hd5 ASU-COMPLEX  Oligomeric file of type MONOMERIC
1hd7 ASU-COMPLEX  Oligomeric file of type MONOMERIC
1hd8 ASU-COMPLEX  Oligomeric file of type MONOMERIC
1hdh SPLIT-ASU into   2 Oligomeric files of type MONOMERIC
1hdk ASU-COMPLEX  Oligomeric file of type MONOMERIC
1hdq ASU-COMPLEX  Oligomeric file of type MONOMERIC
1hdu SPLIT-ASU into   4 Oligomeric files of type MONOMERIC
1he9 ASU-COMPLEX  Oligomeric file of type MONOMERIC
1hee SPLIT-ASU into   4 Oligomeric files of type MONOMERIC
1hf4 SPLIT-ASU into   2 Oligomeric files of type MONOMERIC
1hf5 ASU-COMPLEX  Oligomeric file of type MONOMERIC
1hf6 ASU-COMPLEX  Oligomeric file of type MONOMERIC
1hf7 ASU-COMPLEX  Oligomeric file of type MONOMERIC
1hfu ASU-COMPLEX  Oligomeric file of type MONOMERIC
1hfv SPLIT-ASU into   2 Oligomeric files of type   MONOMERIC
1hg8 ASU-COMPLEX  Oligomeric file of type MONOMERIC
1hgw SPLIT-ASU into   2 Oligomeric files of type MONOMERIC
1hgy SPLIT-ASU into   2 Oligomeric files of type MONOMERIC
1hh5 ASU-COMPLEX  Oligomeric file of type MONOMERIC
1hh8 ASU-COMPLEX  Oligomeric file of type MONOMERIC
1hhs SPLIT-ASU into   3 Oligomeric files of type   MONOMERIC
1hhu SPLIT-ASU into   4 Oligomeric files of type MONOMERIC
1hhz SPLIT-ASU into   3 Oligomeric files of type MONOMERIC
1hi1 SPLIT-ASU into   3 Oligomeric files of type   MONOMERIC
1hi2 ASU-COMPLEX  Oligomeric file of type MONOMERIC
1hi3 ASU-COMPLEX  Oligomeric file of type MONOMERIC
1hi4 ASU-COMPLEX  Oligomeric file of type MONOMERIC
1hi5 ASU-COMPLEX  Oligomeric file of type MONOMERIC
1hi8 SPLIT-ASU into   2 Oligomeric files of type   MONOMERIC
1hiz ASU-COMPLEX  Oligomeric file of type MONOMERIC
1hj9 ASU-COMPLEX  Oligomeric file of type MONOMERIC
1hje ASU-COMPLEX  Oligomeric file of type MONOMERIC
1hjj ASU-COMPLEX  Oligomeric file of type MONOMERIC
1hjl ASU-COMPLEX  Oligomeric file of type MONOMERIC
1hjq ASU-COMPLEX  Oligomeric file of type MONOMERIC
1hjs SPLIT-ASU into   4 Oligomeric files of type MONOMERIC
1hju SPLIT-ASU into   4 Oligomeric files of type MONOMERIC
1hjw SPLIT-ASU into   2 Oligomeric files of type MONOMERIC
1hjz SPLIT-ASU into   2 Oligomeric files of type MONOMERIC
1hk0 ASU-COMPLEX  Oligomeric file of type MONOMERIC
1hk1 ASU-COMPLEX  Oligomeric file of type MONOMERIC
1hk2 ASU-COMPLEX  Oligomeric file of type MONOMERIC
1hk3 ASU-COMPLEX  Oligomeric file of type MONOMERIC
1hk4 ASU-COMPLEX  Oligomeric file of type MONOMERIC
1hk5 ASU-COMPLEX  Oligomeric file of type MONOMERIC
1hk7 SPLIT-ASU into   2 Oligomeric files of type MONOMERIC
1hkg ASU-COMPLEX  Oligomeric file of type MONOMERIC
1hki ASU-COMPLEX  Oligomeric file of type MONOMERIC
1hkj ASU-COMPLEX  Oligomeric file of type MONOMERIC
1hkk ASU-COMPLEX  Oligomeric file of type MONOMERIC
1hkm ASU-COMPLEX  Oligomeric file of type MONOMERIC
1hkn SPLIT-ASU into   6 Oligomeric files of type MONOMERIC
1hkp ASU-COMPLEX  Oligomeric file of type MONOMERIC
1hkz ASU-COMPLEX  Oligomeric file of type MONOMERIC
1hl0 ASU-COMPLEX  Oligomeric file of type MONOMERIC
1hl1 ASU-COMPLEX  Oligomeric file of type MONOMERIC
1hlk SPLIT-ASU into   2 Oligomeric files of type MONOMERIC
1hlq SPLIT-ASU into   3 Oligomeric files of type MONOMERIC
1hlr ASU-COMPLEX  Oligomeric file of type MONOMERIC
1hm2 ASU-COMPLEX  Oligomeric file of type MONOMERIC
1hm3 ASU-COMPLEX  Oligomeric file of type MONOMERIC
1hmc SPLIT-ASU into   2 Oligomeric files of type   MONOMERIC
1hmu ASU-COMPLEX  Oligomeric file of type MONOMERIC
1hmw ASU-COMPLEX  Oligomeric file of type MONOMERIC
1hmy ASU-COMPLEX  Oligomeric file of type MONOMERIC
1hn0 ASU-COMPLEX  Oligomeric file of type MONOMERIC
1hn4 SPLIT-ASU into   2 Oligomeric files of type MONOMERIC
1hnn SPLIT-ASU into   2 Oligomeric files of type MONOMERIC
1ho5 SPLIT-ASU into   2 Oligomeric files of type MONOMERIC   
1ho8 ASU-COMPLEX  Oligomeric file of type MONOMERIC
1hp1 ASU-COMPLEX  Oligomeric file of type MONOMERIC
1hpl SPLIT-ASU into   2 Oligomeric files of type   MONOMERIC
1hq0 ASU-COMPLEX  Oligomeric file of type MONOMERIC
1hq2 ASU-COMPLEX  Oligomeric file of type MONOMERIC
1hqd ASU-COMPLEX  Oligomeric file of type MONOMERIC
1hqt ASU-COMPLEX  Oligomeric file of type MONOMERIC
1hqv ASU-COMPLEX  Oligomeric file of type MONOMERIC
1hqz SPLIT-ASU into   9 Oligomeric files of type MONOMERIC
1hrb SPLIT-ASU into   2 Oligomeric files of type MONOMERIC
1hs6 ASU-COMPLEX  Oligomeric file of type MONOMERIC
1hst SPLIT-ASU into   2 Oligomeric files of type   MONOMERIC
1ht6 ASU-COMPLEX  Oligomeric file of type MONOMERIC
1htj ASU-COMPLEX  Oligomeric file of type MONOMERIC
1htw SPLIT-ASU into   4 Oligomeric files of type MONOMERIC
1hty ASU-COMPLEX  Oligomeric file of type MONOMERIC
1htz SPLIT-ASU into   6 Oligomeric files of type   MONOMERIC
1hu9 ASU-COMPLEX  Oligomeric file of type MONOMERIC
1huq ASU-COMPLEX  Oligomeric file of type MONOMERIC
1huy ASU-COMPLEX  Oligomeric file of type MONOMERIC
1hv0 ASU-COMPLEX  Oligomeric file of type MONOMERIC
1hv1 ASU-COMPLEX  Oligomeric file of type MONOMERIC
1hv7 ASU-COMPLEX  Oligomeric file of type MONOMERIC
1hvg ASU-COMPLEX  Oligomeric file of type MONOMERIC
1hvx ASU-COMPLEX  Oligomeric file of type MONOMERIC
1hw6 ASU-COMPLEX  Oligomeric file of type MONOMERIC
1hww ASU-COMPLEX  Oligomeric file of type MONOMERIC
1hx0 ASU-COMPLEX  Oligomeric file of type MONOMERIC
1hx9 ASU-COMPLEX  Oligomeric file of type MONOMERIC
1hxa ASU-COMPLEX  Oligomeric file of type MONOMERIC
1hxc ASU-COMPLEX  Oligomeric file of type MONOMERIC
1hxg ASU-COMPLEX  Oligomeric file of type MONOMERIC
1hxi ASU-COMPLEX  Oligomeric file of type MONOMERIC
1hxk ASU-COMPLEX  Oligomeric file of type MONOMERIC
1hxr SPLIT-ASU into   2 Oligomeric files of type MONOMERIC
1hy3 SPLIT-ASU into   2 Oligomeric files of type MONOMERIC
1hy5 SPLIT-ASU into   2 Oligomeric files of type MONOMERIC
1hyf ASU-COMPLEX  Oligomeric file of type MONOMERIC
1hz6 SPLIT-ASU into   3 Oligomeric files of type MONOMERIC
1hz9 SPLIT-ASU into   2 Oligomeric files of type MONOMERIC
1hza SPLIT-ASU into   2 Oligomeric files of type MONOMERIC
1hzb SPLIT-ASU into   2 Oligomeric files of type MONOMERIC
1hzc SPLIT-ASU into   2 Oligomeric files of type MONOMERIC
1hzf ASU-COMPLEX  Oligomeric file of type MONOMERIC
1hzg ASU-COMPLEX  Oligomeric file of type MONOMERIC
1i19 SPLIT-ASU into   2 Oligomeric files of type MONOMERIC
1i1e ASU-COMPLEX  Oligomeric file of type MONOMERIC
1i1i ASU-COMPLEX  Oligomeric file of type   MONOMERIC
1i1j SPLIT-ASU into   2 Oligomeric files of type MONOMERIC
1i1n ASU-COMPLEX  Oligomeric file of type MONOMERIC
1i1o ASU-COMPLEX  Oligomeric file of type MONOMERIC
1i1w ASU-COMPLEX  Oligomeric file of type MONOMERIC
1i1x ASU-COMPLEX  Oligomeric file of type MONOMERIC
1i1z ASU-COMPLEX  Oligomeric file of type MONOMERIC
1i20 ASU-COMPLEX  Oligomeric file of type MONOMERIC
1i22 SPLIT-ASU into   4 Oligomeric files of type MONOMERIC
1i2a ASU-COMPLEX  Oligomeric file of type MONOMERIC
1i2t ASU-COMPLEX  Oligomeric file of type MONOMERIC
1i37 ASU-COMPLEX  Oligomeric file of type MONOMERIC
1i38 ASU-COMPLEX  Oligomeric file of type MONOMERIC
1i39 ASU-COMPLEX  Oligomeric file of type MONOMERIC
1i3p ASU-COMPLEX  Oligomeric file of type MONOMERIC
1i3s SPLIT-ASU into   3 Oligomeric files of type MONOMERIC
1i3v SPLIT-ASU into   2 Oligomeric files of type MONOMERIC
1i44 ASU-COMPLEX  Oligomeric file of type MONOMERIC
1i4g SPLIT-ASU into   2 Oligomeric files of type MONOMERIC
1i4h SPLIT-ASU into   2 Oligomeric files of type MONOMERIC
1i4n SPLIT-ASU into   2 Oligomeric files of type MONOMERIC   
1i4p ASU-COMPLEX  Oligomeric file of type MONOMERIC
1i4q ASU-COMPLEX  Oligomeric file of type MONOMERIC
1i4r ASU-COMPLEX  Oligomeric file of type MONOMERIC
1i4w ASU-COMPLEX  Oligomeric file of type MONOMERIC
1i4x ASU-COMPLEX  Oligomeric file of type MONOMERIC
1i53 SPLIT-ASU into   2 Oligomeric files of type MONOMERIC
1i54 SPLIT-ASU into   2 Oligomeric files of type MONOMERIC
1i55 SPLIT-ASU into   2 Oligomeric files of type MONOMERIC
1i58 SPLIT-ASU into   2 Oligomeric files of type MONOMERIC
1i5d ASU-COMPLEX  Oligomeric file of type MONOMERIC
1i5f SPLIT-ASU into   2 Oligomeric files of type MONOMERIC
1i5g ASU-COMPLEX  Oligomeric file of type MONOMERIC
1i5n SPLIT-ASU into   4 Oligomeric files of type MONOMERIC
1i5p ASU-COMPLEX  Oligomeric file of type MONOMERIC
1i5q SPLIT-ASU into   2 Oligomeric files of type MONOMERIC
1i5r ASU-COMPLEX  Oligomeric file of type MONOMERIC
1i5s ASU-COMPLEX  Oligomeric file of type MONOMERIC
1i6b ASU-COMPLEX  Oligomeric file of type MONOMERIC
1i6i ASU-COMPLEX  Oligomeric file of type MONOMERIC
1i6q ASU-COMPLEX  Oligomeric file of type MONOMERIC
1i6w SPLIT-ASU into   2 Oligomeric files of type MONOMERIC
1i70 SPLIT-ASU into   2 Oligomeric files of type MONOMERIC
1i71 ASU-COMPLEX  Oligomeric file of type MONOMERIC
1i75 SPLIT-ASU into   2 Oligomeric files of type   MONOMERIC
1i76 ASU-COMPLEX  Oligomeric file of type   MONOMERIC
1i77 ASU-COMPLEX  Oligomeric file of type MONOMERIC
1i78 SPLIT-ASU into   2 Oligomeric files of type MONOMERIC
1i7e ASU-COMPLEX  Oligomeric file of type MONOMERIC
1i7g ASU-COMPLEX  Oligomeric file of type MONOMERIC
1i7h SPLIT-ASU into   3 Oligomeric files of type MONOMERIC
1i7i SPLIT-ASU into   2 Oligomeric files of type MONOMERIC
1i7k SPLIT-ASU into   3 Oligomeric files of type MONOMERIC
1i7o SPLIT-ASU into   4 Oligomeric files of type MONOMERIC
1i7p ASU-COMPLEX  Oligomeric file of type MONOMERIC
1i82 ASU-COMPLEX  Oligomeric file of type MONOMERIC
1i8a ASU-COMPLEX  Oligomeric file of type MONOMERIC
1i8o ASU-COMPLEX  Oligomeric file of type MONOMERIC
1i8p SPLIT-ASU into   4 Oligomeric files of type MONOMERIC
1i8q ASU-COMPLEX  Oligomeric file of type MONOMERIC
1i8u ASU-COMPLEX  Oligomeric file of type MONOMERIC
1i8z ASU-COMPLEX  Oligomeric file of type MONOMERIC
1i90 ASU-COMPLEX  Oligomeric file of type MONOMERIC
1i91 ASU-COMPLEX  Oligomeric file of type MONOMERIC
1i92 ASU-COMPLEX  Oligomeric file of type MONOMERIC
1i9l ASU-COMPLEX  Oligomeric file of type MONOMERIC
1i9m ASU-COMPLEX  Oligomeric file of type MONOMERIC
1i9n ASU-COMPLEX  Oligomeric file of type MONOMERIC
1i9o ASU-COMPLEX  Oligomeric file of type MONOMERIC
1i9p ASU-COMPLEX  Oligomeric file of type MONOMERIC
1i9q ASU-COMPLEX  Oligomeric file of type MONOMERIC
1i9v ASU-COMPLEX  Oligomeric file of type MONOMERIC
1i9w ASU-COMPLEX  Oligomeric file of type MONOMERIC
1i9y ASU-COMPLEX  Oligomeric file of type MONOMERIC
1i9z ASU-COMPLEX  Oligomeric file of type MONOMERIC
1ia2 SPLIT-ASU into   2 Oligomeric files of type MONOMERIC
1ia3 SPLIT-ASU into   2 Oligomeric files of type MONOMERIC
1ia4 SPLIT-ASU into   2 Oligomeric files of type MONOMERIC
1ia5 ASU-COMPLEX  Oligomeric file of type MONOMERIC
1ia6 ASU-COMPLEX  Oligomeric file of type MONOMERIC
1ia7 ASU-COMPLEX  Oligomeric file of type MONOMERIC
1ia8 ASU-COMPLEX  Oligomeric file of type MONOMERIC
1ian ASU-COMPLEX  Oligomeric file of type MONOMERIC
1iap ASU-COMPLEX  Oligomeric file of type MONOMERIC
1iaq SPLIT-ASU into   3 Oligomeric files of type MONOMERIC
1iav ASU-COMPLEX  Oligomeric file of type MONOMERIC
1iaz SPLIT-ASU into   2 Oligomeric files of type   MONOMERIC
1ib0 ASU-COMPLEX  Oligomeric file of type MONOMERIC
1ibq SPLIT-ASU into   2 Oligomeric files of type MONOMERIC
1icc SPLIT-ASU into   4 Oligomeric files of type MONOMERIC
1icp SPLIT-ASU into   2 Oligomeric files of type MONOMERIC
1icq SPLIT-ASU into   2 Oligomeric files of type MONOMERIC
1ics SPLIT-ASU into   2 Oligomeric files of type MONOMERIC
1icx ASU-COMPLEX  Oligomeric file of type MONOMERIC
1id0 ASU-COMPLEX  Oligomeric file of type MONOMERIC
1id2 SPLIT-ASU into   3 Oligomeric files of type   MONOMERIC
1idr SPLIT-ASU into   2 Oligomeric files of type MONOMERIC
1ie8 ASU-COMPLEX  Oligomeric file of type MONOMERIC
1ie9 ASU-COMPLEX  Oligomeric file of type MONOMERIC
1iee ASU-COMPLEX  Oligomeric file of type MONOMERIC
1iei ASU-COMPLEX  Oligomeric file of type MONOMERIC
1iej ASU-COMPLEX  Oligomeric file of type MONOMERIC
1iel SPLIT-ASU into   2 Oligomeric files of type MONOMERIC
1iem SPLIT-ASU into   2 Oligomeric files of type MONOMERIC
1ieq ASU-COMPLEX  Oligomeric file of type MONOMERIC
1iev ASU-COMPLEX  Oligomeric file of type MONOMERIC
1iew ASU-COMPLEX  Oligomeric file of type MONOMERIC
1iex ASU-COMPLEX  Oligomeric file of type MONOMERIC
1if4 ASU-COMPLEX  Oligomeric file of type MONOMERIC
1if5 ASU-COMPLEX  Oligomeric file of type MONOMERIC
1if6 ASU-COMPLEX  Oligomeric file of type MONOMERIC
1if7 ASU-COMPLEX  Oligomeric file of type MONOMERIC
1if8 ASU-COMPLEX  Oligomeric file of type MONOMERIC
1if9 ASU-COMPLEX  Oligomeric file of type MONOMERIC
1ifa ASU-COMPLEX  Oligomeric file of type MONOMERIC
1ifg ASU-COMPLEX  Oligomeric file of type MONOMERIC
1ifq SPLIT-ASU into   2 Oligomeric files of type MONOMERIC
1ifr ASU-COMPLEX  Oligomeric file of type MONOMERIC
1ig1 ASU-COMPLEX  Oligomeric file of type MONOMERIC
1ig5 ASU-COMPLEX  Oligomeric file of type MONOMERIC
1ig8 ASU-COMPLEX  Oligomeric file of type MONOMERIC
1igo SPLIT-ASU into   3 Oligomeric files of type MONOMERIC
1igr ASU-COMPLEX  Oligomeric file of type MONOMERIC
1igv ASU-COMPLEX  Oligomeric file of type MONOMERIC
1ih7 ASU-COMPLEX  Oligomeric file of type MONOMERIC
1ihg ASU-COMPLEX  Oligomeric file of type MONOMERIC
1ihn SPLIT-ASU into   2 Oligomeric files of type MONOMERIC
1ihu ASU-COMPLEX  Oligomeric file of type MONOMERIC
1ihz ASU-COMPLEX  Oligomeric file of type MONOMERIC
1ii2 SPLIT-ASU into   2 Oligomeric files of type MONOMERIC
1ii3 ASU-COMPLEX  Oligomeric file of type MONOMERIC
1iic SPLIT-ASU into   2 Oligomeric files of type MONOMERIC
1iir ASU-COMPLEX  Oligomeric file of type MONOMERIC
1iiu ASU-COMPLEX  Oligomeric file of type MONOMERIC
1ij7 SPLIT-ASU into   4 Oligomeric files of type MONOMERIC
1ijb ASU-COMPLEX  Oligomeric file of type MONOMERIC
1ijh ASU-COMPLEX  Oligomeric file of type MONOMERIC
1ijj SPLIT-ASU into   2 Oligomeric files of type MONOMERIC
1ijq SPLIT-ASU into   2 Oligomeric files of type MONOMERIC
1ijt ASU-COMPLEX  Oligomeric file of type MONOMERIC
1iju SPLIT-ASU into   4 Oligomeric files of type MONOMERIC
1ijv SPLIT-ASU into   2 Oligomeric files of type MONOMERIC
1ik3 ASU-COMPLEX  Oligomeric file of type MONOMERIC
1ikg ASU-COMPLEX  Oligomeric file of type MONOMERIC
1iki ASU-COMPLEX  Oligomeric file of type MONOMERIC
1ikp ASU-COMPLEX  Oligomeric file of type MONOMERIC
1ikq ASU-COMPLEX  Oligomeric file of type MONOMERIC
1ikt ASU-COMPLEX  Oligomeric file of type MONOMERIC
1il3 ASU-COMPLEX  Oligomeric file of type MONOMERIC
1il4 ASU-COMPLEX  Oligomeric file of type MONOMERIC
1il5 SPLIT-ASU into   2 Oligomeric files of type MONOMERIC
1il9 ASU-COMPLEX  Oligomeric file of type MONOMERIC
1ild ASU-COMPLEX  Oligomeric file of type MONOMERIC
1ilt SPLIT-ASU into   2 Oligomeric files of type MONOMERIC
1ilw ASU-COMPLEX  Oligomeric file of type MONOMERIC
1ilz ASU-COMPLEX  Oligomeric file of type MONOMERIC
1im0 ASU-COMPLEX  Oligomeric file of type MONOMERIC
1im5 ASU-COMPLEX  Oligomeric file of type MONOMERIC
1im6 ASU-COMPLEX  Oligomeric file of type MONOMERIC
1imj ASU-COMPLEX  Oligomeric file of type MONOMERIC
1in4 ASU-COMPLEX  Oligomeric file of type MONOMERIC
1in5 ASU-COMPLEX  Oligomeric file of type MONOMERIC
1in6 ASU-COMPLEX  Oligomeric file of type MONOMERIC
1in7 ASU-COMPLEX  Oligomeric file of type MONOMERIC
1in8 ASU-COMPLEX  Oligomeric file of type MONOMERIC
1io1 SPLIT-ASU into   2 Oligomeric files of type MONOMERIC
1io2 ASU-COMPLEX  Oligomeric file of type MONOMERIC
1io3 ASU-COMPLEX  Oligomeric file of type MONOMERIC
1io8 SPLIT-ASU into   2 Oligomeric files of type MONOMERIC
1io9 SPLIT-ASU into   2 Oligomeric files of type MONOMERIC
1ioa SPLIT-ASU into   2 Oligomeric files of type   MONOMERIC
1ioo SPLIT-ASU into   2 Oligomeric files of type MONOMERIC
1ip1 ASU-COMPLEX  Oligomeric file of type MONOMERIC
1ip2 ASU-COMPLEX  Oligomeric file of type MONOMERIC
1ip3 SPLIT-ASU into   2 Oligomeric files of type MONOMERIC
1ip4 ASU-COMPLEX  Oligomeric file of type MONOMERIC
1ip5 ASU-COMPLEX  Oligomeric file of type MONOMERIC
1ip6 ASU-COMPLEX  Oligomeric file of type MONOMERIC
1ip7 SPLIT-ASU into   2 Oligomeric files of type MONOMERIC
1ipb ASU-COMPLEX  Oligomeric file of type MONOMERIC
1ipc ASU-COMPLEX  Oligomeric file of type MONOMERIC
1iq0 ASU-COMPLEX  Oligomeric file of type MONOMERIC
1iq4 SPLIT-ASU into   2 Oligomeric files of type MONOMERIC
1iq7 ASU-COMPLEX  Oligomeric file of type MONOMERIC
1iq9 ASU-COMPLEX  Oligomeric file of type MONOMERIC
1iqq ASU-COMPLEX  Oligomeric file of type MONOMERIC
1iqz ASU-COMPLEX  Oligomeric file of type MONOMERIC
1ir0 ASU-COMPLEX  Oligomeric file of type MONOMERIC
1irm SPLIT-ASU into   3 Oligomeric files of type MONOMERIC
1irx SPLIT-ASU into   2 Oligomeric files of type MONOMERIC
1is9 ASU-COMPLEX  Oligomeric file of type MONOMERIC
1ise ASU-COMPLEX  Oligomeric file of type MONOMERIC
1isp ASU-COMPLEX  Oligomeric file of type MONOMERIC
1iss SPLIT-ASU into   2 Oligomeric files of type MONOMERIC
1ist SPLIT-ASU into   2 Oligomeric files of type MONOMERIC
1it3 SPLIT-ASU into   4 Oligomeric files of type MONOMERIC
1itc ASU-COMPLEX  Oligomeric file of type MONOMERIC
1itv SPLIT-ASU into   2 Oligomeric files of type MONOMERIC
1itw SPLIT-ASU into   4 Oligomeric files of type MONOMERIC
1itx ASU-COMPLEX  Oligomeric file of type MONOMERIC
1iu4 SPLIT-ASU into   4 Oligomeric files of type MONOMERIC
1iu5 ASU-COMPLEX  Oligomeric file of type MONOMERIC
1iu6 ASU-COMPLEX  Oligomeric file of type MONOMERIC
1iu9 ASU-COMPLEX  Oligomeric file of type MONOMERIC
1iua ASU-COMPLEX  Oligomeric file of type MONOMERIC
1iub ASU-COMPLEX  Oligomeric file of type MONOMERIC
1iuc ASU-COMPLEX  Oligomeric file of type MONOMERIC
1iud ASU-COMPLEX  Oligomeric file of type MONOMERIC
1iue SPLIT-ASU into   2 Oligomeric files of type MONOMERIC
1iuh ASU-COMPLEX  Oligomeric file of type MONOMERIC
1iuk ASU-COMPLEX  Oligomeric file of type MONOMERIC
1iul ASU-COMPLEX  Oligomeric file of type MONOMERIC
1iuq ASU-COMPLEX  Oligomeric file of type MONOMERIC
1iuz ASU-COMPLEX  Oligomeric file of type MONOMERIC
1iv8 ASU-COMPLEX  Oligomeric file of type MONOMERIC
1iv9 SPLIT-ASU into   2 Oligomeric files of type MONOMERIC
1ivn ASU-COMPLEX  Oligomeric file of type MONOMERIC
1iw0 SPLIT-ASU into   3 Oligomeric files of type MONOMERIC
1iw1 SPLIT-ASU into   3 Oligomeric files of type MONOMERIC
1iw2 ASU-COMPLEX  Oligomeric file of type MONOMERIC
1iwd ASU-COMPLEX  Oligomeric file of type MONOMERIC
1iwi ASU-COMPLEX  Oligomeric file of type MONOMERIC
1iwj ASU-COMPLEX  Oligomeric file of type MONOMERIC
1iwk ASU-COMPLEX  Oligomeric file of type MONOMERIC
1iwm SPLIT-ASU into   2 Oligomeric files of type MONOMERIC
1iwo SPLIT-ASU into   2 Oligomeric files of type MONOMERIC
1iwt ASU-COMPLEX  Oligomeric file of type MONOMERIC
1iwu ASU-COMPLEX  Oligomeric file of type MONOMERIC
1iwv ASU-COMPLEX  Oligomeric file of type MONOMERIC
1iww ASU-COMPLEX  Oligomeric file of type MONOMERIC
1iwx ASU-COMPLEX  Oligomeric file of type MONOMERIC
1iwy ASU-COMPLEX  Oligomeric file of type MONOMERIC
1iwz ASU-COMPLEX  Oligomeric file of type MONOMERIC
1ix0 ASU-COMPLEX  Oligomeric file of type MONOMERIC
1ix1 SPLIT-ASU into   2 Oligomeric files of type MONOMERIC
1ix3 ASU-COMPLEX  Oligomeric file of type MONOMERIC
1ix4 ASU-COMPLEX  Oligomeric file of type MONOMERIC
1ix8 ASU-COMPLEX  Oligomeric file of type MONOMERIC
1ixg ASU-COMPLEX  Oligomeric file of type MONOMERIC
1ixh ASU-COMPLEX  Oligomeric file of type MONOMERIC
1ixk ASU-COMPLEX  Oligomeric file of type MONOMERIC
1ixv ASU-COMPLEX  Oligomeric file of type MONOMERIC
1ixz ASU-COMPLEX  Oligomeric file of type MONOMERIC
1iy0 ASU-COMPLEX  Oligomeric file of type MONOMERIC
1iy1 ASU-COMPLEX  Oligomeric file of type MONOMERIC
1iy7 ASU-COMPLEX  Oligomeric file of type MONOMERIC
1iyn ASU-COMPLEX  Oligomeric file of type MONOMERIC
1iyo ASU-COMPLEX  Oligomeric file of type MONOMERIC
1iyp ASU-COMPLEX  Oligomeric file of type MONOMERIC
1iyq ASU-COMPLEX  Oligomeric file of type MONOMERIC
1iys ASU-COMPLEX  Oligomeric file of type MONOMERIC
1iyw SPLIT-ASU into   2 Oligomeric files of type MONOMERIC
1iz2 ASU-COMPLEX  Oligomeric file of type MONOMERIC
1iz4 ASU-COMPLEX  Oligomeric file of type MONOMERIC
1iz6 SPLIT-ASU into   3 Oligomeric files of type MONOMERIC
1iz7 ASU-COMPLEX  Oligomeric file of type MONOMERIC
1iz8 ASU-COMPLEX  Oligomeric file of type MONOMERIC
1izd ASU-COMPLEX  Oligomeric file of type MONOMERIC
1izj ASU-COMPLEX  Oligomeric file of type MONOMERIC
1izk ASU-COMPLEX  Oligomeric file of type MONOMERIC
1izp ASU-COMPLEX  Oligomeric file of type MONOMERIC
1izq ASU-COMPLEX  Oligomeric file of type MONOMERIC
1izr ASU-COMPLEX  Oligomeric file of type MONOMERIC
1izy SPLIT-ASU into   2 Oligomeric files of type MONOMERIC
1izz ASU-COMPLEX  Oligomeric file of type MONOMERIC
1j00 ASU-COMPLEX  Oligomeric file of type MONOMERIC
1j01 ASU-COMPLEX  Oligomeric file of type MONOMERIC
1j02 ASU-COMPLEX  Oligomeric file of type MONOMERIC
1j06 SPLIT-ASU into   2 Oligomeric files of type MONOMERIC
1j07 SPLIT-ASU into   2 Oligomeric files of type MONOMERIC
1j08 SPLIT-ASU into   8 Oligomeric files of type MONOMERIC
1j0m ASU-COMPLEX  Oligomeric file of type MONOMERIC
1j0n ASU-COMPLEX  Oligomeric file of type MONOMERIC
1j0o ASU-COMPLEX  Oligomeric file of type MONOMERIC
1j0p ASU-COMPLEX  Oligomeric file of type MONOMERIC
1j0w SPLIT-ASU into   2 Oligomeric files of type MONOMERIC
1j0y SPLIT-ASU into   4 Oligomeric files of type MONOMERIC
1j0z SPLIT-ASU into   4 Oligomeric files of type MONOMERIC
1j10 SPLIT-ASU into   4 Oligomeric files of type MONOMERIC
1j11 SPLIT-ASU into   4 Oligomeric files of type MONOMERIC
1j12 SPLIT-ASU into   4 Oligomeric files of type MONOMERIC
1j18 ASU-COMPLEX  Oligomeric file of type MONOMERIC
1j1f ASU-COMPLEX  Oligomeric file of type MONOMERIC
1j1g ASU-COMPLEX  Oligomeric file of type MONOMERIC
1j1l ASU-COMPLEX  Oligomeric file of type MONOMERIC
1j1m ASU-COMPLEX  Oligomeric file of type MONOMERIC
1j1n SPLIT-ASU into   2 Oligomeric files of type MONOMERIC
1j1w SPLIT-ASU into   4 Oligomeric files of type MONOMERIC
1j2a ASU-COMPLEX  Oligomeric file of type MONOMERIC
1j2c ASU-COMPLEX  Oligomeric file of type MONOMERIC
1j2f SPLIT-ASU into   2 Oligomeric files of type MONOMERIC
1j2h ASU-COMPLEX  Oligomeric file of type MONOMERIC
1j2i SPLIT-ASU into   2 Oligomeric files of type MONOMERIC
1j2l ASU-COMPLEX  Oligomeric file of type MONOMERIC
1j36 SPLIT-ASU into   2 Oligomeric files of type MONOMERIC
1j37 SPLIT-ASU into   2 Oligomeric files of type MONOMERIC
1j38 SPLIT-ASU into   2 Oligomeric files of type MONOMERIC
1j39 ASU-COMPLEX  Oligomeric file of type MONOMERIC
1j3a ASU-COMPLEX  Oligomeric file of type MONOMERIC
1j3b SPLIT-ASU into   2 Oligomeric files of type MONOMERIC
1j3f ASU-COMPLEX  Oligomeric file of type MONOMERIC
1j3h SPLIT-ASU into   2 Oligomeric files of type MONOMERIC
1j48 SPLIT-ASU into   2 Oligomeric files of type MONOMERIC
1j4g SPLIT-ASU into   4 Oligomeric files of type MONOMERIC
1j4h ASU-COMPLEX  Oligomeric file of type MONOMERIC
1j4i ASU-COMPLEX  Oligomeric file of type MONOMERIC
1j4j SPLIT-ASU into   2 Oligomeric files of type MONOMERIC
1j51 SPLIT-ASU into   4 Oligomeric files of type MONOMERIC
1j53 ASU-COMPLEX  Oligomeric file of type MONOMERIC
1j54 ASU-COMPLEX  Oligomeric file of type MONOMERIC
1j5r SPLIT-ASU into   3 Oligomeric files of type MONOMERIC
1j6o ASU-COMPLEX  Oligomeric file of type MONOMERIC
1j6r SPLIT-ASU into   2 Oligomeric files of type MONOMERIC
1j6z ASU-COMPLEX  Oligomeric file of type MONOMERIC
1j74 ASU-COMPLEX  Oligomeric file of type MONOMERIC
1j7a ASU-COMPLEX  Oligomeric file of type MONOMERIC
1j7b ASU-COMPLEX  Oligomeric file of type MONOMERIC
1j7c ASU-COMPLEX  Oligomeric file of type MONOMERIC
1j7j SPLIT-ASU into   2 Oligomeric files of type MONOMERIC
1j7k ASU-COMPLEX  Oligomeric file of type MONOMERIC
1j7n SPLIT-ASU into   2 Oligomeric files of type MONOMERIC
1j7x ASU-COMPLEX  Oligomeric file of type MONOMERIC
1j83 SPLIT-ASU into   2 Oligomeric files of type MONOMERIC
1j84 ASU-COMPLEX  Oligomeric file of type MONOMERIC
1j86 SPLIT-ASU into   2 Oligomeric files of type MONOMERIC
1j89 SPLIT-ASU into   5 Oligomeric files of type MONOMERIC
1j8a ASU-COMPLEX  Oligomeric file of type MONOMERIC
1j8e ASU-COMPLEX  Oligomeric file of type MONOMERIC
1j8m ASU-COMPLEX  Oligomeric file of type MONOMERIC
1j8q ASU-COMPLEX  Oligomeric file of type MONOMERIC
1j8s ASU-COMPLEX  Oligomeric file of type MONOMERIC
1j8t ASU-COMPLEX  Oligomeric file of type MONOMERIC
1j8u ASU-COMPLEX  Oligomeric file of type MONOMERIC
1j8v ASU-COMPLEX  Oligomeric file of type MONOMERIC
1j8y ASU-COMPLEX  Oligomeric file of type MONOMERIC
1j91 SPLIT-ASU into   2 Oligomeric files of type MONOMERIC
1j96 SPLIT-ASU into   3 Oligomeric files of type MONOMERIC
1j97 SPLIT-ASU into   2 Oligomeric files of type MONOMERIC
1j99 ASU-COMPLEX  Oligomeric file of type MONOMERIC
1j9m ASU-COMPLEX  Oligomeric file of type MONOMERIC
1j9w SPLIT-ASU into   2 Oligomeric files of type MONOMERIC
1j9y ASU-COMPLEX  Oligomeric file of type MONOMERIC
1j9z SPLIT-ASU into   2 Oligomeric files of type MONOMERIC
1ja0 SPLIT-ASU into   2 Oligomeric files of type MONOMERIC
1ja1 SPLIT-ASU into   2 Oligomeric files of type MONOMERIC
1jal SPLIT-ASU into   2 Oligomeric files of type MONOMERIC
1jb9 ASU-COMPLEX  Oligomeric file of type MONOMERIC
1jbb SPLIT-ASU into   2 Oligomeric files of type MONOMERIC
1jbe ASU-COMPLEX  Oligomeric file of type MONOMERIC
1jbk ASU-COMPLEX  Oligomeric file of type MONOMERIC
1jbv ASU-COMPLEX  Oligomeric file of type MONOMERIC
1jbw ASU-COMPLEX  Oligomeric file of type MONOMERIC
1jby ASU-COMPLEX  Oligomeric file of type MONOMERIC
1jbz ASU-COMPLEX  Oligomeric file of type MONOMERIC
1jc0 SPLIT-ASU into   3 Oligomeric files of type MONOMERIC
1jc1 SPLIT-ASU into   3 Oligomeric files of type MONOMERIC
1jce ASU-COMPLEX  Oligomeric file of type MONOMERIC
1jcf ASU-COMPLEX  Oligomeric file of type MONOMERIC
1jcg ASU-COMPLEX  Oligomeric file of type MONOMERIC
1jci ASU-COMPLEX  Oligomeric file of type MONOMERIC
1jcl SPLIT-ASU into   2 Oligomeric files of type MONOMERIC
1jd3 ASU-COMPLEX  Oligomeric file of type MONOMERIC
1jd4 SPLIT-ASU into   2 Oligomeric files of type MONOMERIC
1jd7 ASU-COMPLEX  Oligomeric file of type MONOMERIC
1jd9 ASU-COMPLEX  Oligomeric file of type MONOMERIC
1jdl ASU-COMPLEX  Oligomeric file of type MONOMERIC
1jdr ASU-COMPLEX  Oligomeric file of type MONOMERIC
1je5 SPLIT-ASU into   2 Oligomeric files of type MONOMERIC
1jej ASU-COMPLEX  Oligomeric file of type MONOMERIC
1jf0 ASU-COMPLEX  Oligomeric file of type MONOMERIC
1jf3 ASU-COMPLEX  Oligomeric file of type MONOMERIC
1jf4 ASU-COMPLEX  Oligomeric file of type MONOMERIC
1jf7 SPLIT-ASU into   2 Oligomeric files of type MONOMERIC
1jf8 ASU-COMPLEX  Oligomeric file of type MONOMERIC
1jfb ASU-COMPLEX  Oligomeric file of type MONOMERIC
1jfc ASU-COMPLEX  Oligomeric file of type MONOMERIC
1jfm SPLIT-ASU into   6 Oligomeric files of type MONOMERIC
1jfu SPLIT-ASU into   2 Oligomeric files of type MONOMERIC
1jfv ASU-COMPLEX  Oligomeric file of type MONOMERIC
1jfx ASU-COMPLEX  Oligomeric file of type MONOMERIC
1jg1 ASU-COMPLEX  Oligomeric file of type MONOMERIC
1jg2 ASU-COMPLEX  Oligomeric file of type MONOMERIC
1jg4 ASU-COMPLEX  Oligomeric file of type MONOMERIC
1jg6 ASU-COMPLEX  Oligomeric file of type MONOMERIC
1jg7 ASU-COMPLEX  Oligomeric file of type MONOMERIC
1jg9 ASU-COMPLEX  Oligomeric file of type MONOMERIC
1jgi ASU-COMPLEX  Oligomeric file of type MONOMERIC
1jgj ASU-COMPLEX  Oligomeric file of type MONOMERIC
1jh1 ASU-COMPLEX  Oligomeric file of type MONOMERIC
1jhn ASU-COMPLEX  Oligomeric file of type MONOMERIC
1jhs ASU-COMPLEX  Oligomeric file of type MONOMERIC
1ji1 SPLIT-ASU into   2 Oligomeric files of type MONOMERIC
1ji3 SPLIT-ASU into   2 Oligomeric files of type MONOMERIC
1jia SPLIT-ASU into   2 Oligomeric files of type   MONOMERIC
1jih SPLIT-ASU into   2 Oligomeric files of type MONOMERIC
1jin ASU-COMPLEX  Oligomeric file of type MONOMERIC
1jio ASU-COMPLEX  Oligomeric file of type MONOMERIC
1jip ASU-COMPLEX  Oligomeric file of type MONOMERIC
1jir ASU-COMPLEX  Oligomeric file of type MONOMERIC
1jiu ASU-COMPLEX  Oligomeric file of type MONOMERIC
1jiv ASU-COMPLEX  Oligomeric file of type MONOMERIC
1jix ASU-COMPLEX  Oligomeric file of type MONOMERIC
1jiz SPLIT-ASU into   3 Oligomeric files of type MONOMERIC
1jj1 ASU-COMPLEX  Oligomeric file of type MONOMERIC
1jj3 SPLIT-ASU into   2 Oligomeric files of type MONOMERIC
1jj9 ASU-COMPLEX  Oligomeric file of type MONOMERIC
1jjb ASU-COMPLEX  Oligomeric file of type MONOMERIC
1jje SPLIT-ASU into   2 Oligomeric files of type MONOMERIC
1jjf ASU-COMPLEX  Oligomeric file of type MONOMERIC
1jji SPLIT-ASU into   4 Oligomeric files of type MONOMERIC
1jjt SPLIT-ASU into   2 Oligomeric files of type MONOMERIC
1jjv ASU-COMPLEX  Oligomeric file of type MONOMERIC
1jk7 ASU-COMPLEX  Oligomeric file of type MONOMERIC
1jkk ASU-COMPLEX  Oligomeric file of type MONOMERIC
1jkl ASU-COMPLEX  Oligomeric file of type MONOMERIC
1jks ASU-COMPLEX  Oligomeric file of type MONOMERIC
1jl1 ASU-COMPLEX  Oligomeric file of type MONOMERIC
1jl2 SPLIT-ASU into   4 Oligomeric files of type MONOMERIC
1jl3 SPLIT-ASU into   4 Oligomeric files of type MONOMERIC
1jl6 ASU-COMPLEX  Oligomeric file of type MONOMERIC
1jl7 ASU-COMPLEX  Oligomeric file of type MONOMERIC
1jln ASU-COMPLEX  Oligomeric file of type MONOMERIC
1jm1 ASU-COMPLEX  Oligomeric file of type MONOMERIC
1jme SPLIT-ASU into   2 Oligomeric files of type MONOMERIC
1jmm ASU-COMPLEX  Oligomeric file of type MONOMERIC
1jms ASU-COMPLEX  Oligomeric file of type MONOMERIC
1jmw ASU-COMPLEX  Oligomeric file of type MONOMERIC
1jmy ASU-COMPLEX  Oligomeric file of type MONOMERIC
1jn4 SPLIT-ASU into   2 Oligomeric files of type MONOMERIC
1jnd ASU-COMPLEX  Oligomeric file of type MONOMERIC
1jne ASU-COMPLEX  Oligomeric file of type MONOMERIC
1jnf ASU-COMPLEX  Oligomeric file of type MONOMERIC
1jnq ASU-COMPLEX  Oligomeric file of type MONOMERIC
1jnu SPLIT-ASU into   4 Oligomeric files of type MONOMERIC
1jny SPLIT-ASU into   2 Oligomeric files of type MONOMERIC
1jo8 ASU-COMPLEX  Oligomeric file of type MONOMERIC
1jod SPLIT-ASU into   2 Oligomeric files of type MONOMERIC
1joi ASU-COMPLEX  Oligomeric file of type MONOMERIC
1jos ASU-COMPLEX  Oligomeric file of type MONOMERIC
1jov ASU-COMPLEX  Oligomeric file of type MONOMERIC
1jp4 ASU-COMPLEX  Oligomeric file of type MONOMERIC
1jp6 ASU-COMPLEX  Oligomeric file of type MONOMERIC
1jp8 ASU-COMPLEX  Oligomeric file of type MONOMERIC
1jp9 ASU-COMPLEX  Oligomeric file of type MONOMERIC
1jpa SPLIT-ASU into   2 Oligomeric files of type MONOMERIC
1jpb ASU-COMPLEX  Oligomeric file of type MONOMERIC
1jpj ASU-COMPLEX  Oligomeric file of type MONOMERIC
1jpz SPLIT-ASU into   2 Oligomeric files of type MONOMERIC
1jqd SPLIT-ASU into   2 Oligomeric files of type MONOMERIC
1jqe SPLIT-ASU into   2 Oligomeric files of type MONOMERIC
1jqf ASU-COMPLEX  Oligomeric file of type MONOMERIC
1jqg ASU-COMPLEX  Oligomeric file of type MONOMERIC
1jqn ASU-COMPLEX  Oligomeric file of type MONOMERIC
1jqq SPLIT-ASU into   4 Oligomeric files of type MONOMERIC
1jqs SPLIT-ASU into   3 Oligomeric files of type MONOMERIC
1jqt ASU-COMPLEX  Oligomeric file of type MONOMERIC
1jqu SPLIT-ASU into   4 Oligomeric files of type MONOMERIC
1jr4 ASU-COMPLEX  Oligomeric file of type MONOMERIC
1jrg SPLIT-ASU into   2 Oligomeric files of type MONOMERIC
1jrl ASU-COMPLEX  Oligomeric file of type MONOMERIC
1jrx SPLIT-ASU into   2 Oligomeric files of type MONOMERIC
1jry SPLIT-ASU into   2 Oligomeric files of type MONOMERIC
1jrz SPLIT-ASU into   2 Oligomeric files of type MONOMERIC
1js4 SPLIT-ASU into   2 Oligomeric files of type MONOMERIC
1jsk SPLIT-ASU into   3 Oligomeric files of type MONOMERIC
1jss SPLIT-ASU into   2 Oligomeric files of type MONOMERIC
1jsv ASU-COMPLEX  Oligomeric file of type MONOMERIC
1jsy ASU-COMPLEX  Oligomeric file of type MONOMERIC
1jsz ASU-COMPLEX  Oligomeric file of type MONOMERIC
1jt1 ASU-COMPLEX  Oligomeric file of type MONOMERIC
1jt2 ASU-COMPLEX  Oligomeric file of type MONOMERIC
1jt7 SPLIT-ASU into   4 Oligomeric files of type MONOMERIC
1jta ASU-COMPLEX  Oligomeric file of type MONOMERIC
1jtc SPLIT-ASU into   6 Oligomeric files of type MONOMERIC
1jte ASU-COMPLEX  Oligomeric file of type MONOMERIC
1jti SPLIT-ASU into   2 Oligomeric files of type MONOMERIC
1jtn SPLIT-ASU into   2 Oligomeric files of type MONOMERIC
1ju2 SPLIT-ASU into   2 Oligomeric files of type MONOMERIC
1ju3 ASU-COMPLEX  Oligomeric file of type MONOMERIC
1ju4 ASU-COMPLEX  Oligomeric file of type MONOMERIC
1juv ASU-COMPLEX  Oligomeric file of type MONOMERIC
1jv0 SPLIT-ASU into   2 Oligomeric files of type MONOMERIC
1jv4 ASU-COMPLEX  Oligomeric file of type MONOMERIC
1jv6 ASU-COMPLEX  Oligomeric file of type MONOMERIC
1jv7 ASU-COMPLEX  Oligomeric file of type MONOMERIC
1jvj ASU-COMPLEX  Oligomeric file of type MONOMERIC
1jvn SPLIT-ASU into   2 Oligomeric files of type MONOMERIC
1jvp ASU-COMPLEX  Oligomeric file of type MONOMERIC
1jvv SPLIT-ASU into   2 Oligomeric files of type MONOMERIC
1jvw ASU-COMPLEX  Oligomeric file of type MONOMERIC
1jvx ASU-COMPLEX  Oligomeric file of type MONOMERIC
1jvy ASU-COMPLEX  Oligomeric file of type MONOMERIC
1jw1 ASU-COMPLEX  Oligomeric file of type MONOMERIC
1jw4 ASU-COMPLEX  Oligomeric file of type MONOMERIC
1jw5 ASU-COMPLEX  Oligomeric file of type MONOMERIC
1jw6 SPLIT-ASU into   2 Oligomeric files of type MONOMERIC
1jwf ASU-COMPLEX  Oligomeric file of type MONOMERIC
1jwh SPLIT-ASU into   4 Oligomeric files of type MONOMERIC
1jwp ASU-COMPLEX  Oligomeric file of type MONOMERIC
1jwq ASU-COMPLEX  Oligomeric file of type MONOMERIC
1jwr ASU-COMPLEX  Oligomeric file of type MONOMERIC
1jwt ASU-COMPLEX  Oligomeric file of type MONOMERIC
1jwv ASU-COMPLEX  Oligomeric file of type MONOMERIC
1jwz ASU-COMPLEX  Oligomeric file of type MONOMERIC
1jx1 SPLIT-ASU into   6 Oligomeric files of type MONOMERIC
1jx6 ASU-COMPLEX  Oligomeric file of type MONOMERIC
1jxb ASU-COMPLEX  Oligomeric file of type MONOMERIC
1jxe ASU-COMPLEX  Oligomeric file of type MONOMERIC
1jxg SPLIT-ASU into   2 Oligomeric files of type MONOMERIC
1jxj ASU-COMPLEX  Oligomeric file of type MONOMERIC
1jxk ASU-COMPLEX  Oligomeric file of type MONOMERIC
1jxo SPLIT-ASU into   2 Oligomeric files of type MONOMERIC
1jxt ASU-COMPLEX  Oligomeric file of type MONOMERIC
1jxu ASU-COMPLEX  Oligomeric file of type MONOMERIC
1jxw ASU-COMPLEX  Oligomeric file of type MONOMERIC
1jxx ASU-COMPLEX  Oligomeric file of type MONOMERIC
1jxy ASU-COMPLEX  Oligomeric file of type MONOMERIC
1jy0 SPLIT-ASU into   2 Oligomeric files of type MONOMERIC
1jy1 ASU-COMPLEX  Oligomeric file of type MONOMERIC
1jyd ASU-COMPLEX  Oligomeric file of type MONOMERIC
1jyh ASU-COMPLEX  Oligomeric file of type MONOMERIC
1jyj ASU-COMPLEX  Oligomeric file of type MONOMERIC
1jyk ASU-COMPLEX  Oligomeric file of type MONOMERIC
1jza SPLIT-ASU into   2 Oligomeric files of type MONOMERIC
1jzi SPLIT-ASU into   2 Oligomeric files of type MONOMERIC
1jzq ASU-COMPLEX  Oligomeric file of type MONOMERIC
1jzs ASU-COMPLEX  Oligomeric file of type MONOMERIC
1k02 ASU-COMPLEX  Oligomeric file of type MONOMERIC
1k07 SPLIT-ASU into   2 Oligomeric files of type MONOMERIC
1k0e SPLIT-ASU into   2 Oligomeric files of type MONOMERIC
1k0m SPLIT-ASU into   2 Oligomeric files of type MONOMERIC
1k0n SPLIT-ASU into   2 Oligomeric files of type MONOMERIC
1k0o SPLIT-ASU into   2 Oligomeric files of type MONOMERIC
1k0r SPLIT-ASU into   2 Oligomeric files of type MONOMERIC
1k1a ASU-COMPLEX  Oligomeric file of type MONOMERIC
1k1b ASU-COMPLEX  Oligomeric file of type MONOMERIC
1k1i ASU-COMPLEX  Oligomeric file of type MONOMERIC
1k1j ASU-COMPLEX  Oligomeric file of type MONOMERIC
1k1l ASU-COMPLEX  Oligomeric file of type MONOMERIC
1k1m ASU-COMPLEX  Oligomeric file of type MONOMERIC
1k1n ASU-COMPLEX  Oligomeric file of type MONOMERIC
1k1o ASU-COMPLEX  Oligomeric file of type MONOMERIC
1k1p ASU-COMPLEX  Oligomeric file of type MONOMERIC
1k1q SPLIT-ASU into   2 Oligomeric files of type MONOMERIC
1k24 ASU-COMPLEX  Oligomeric file of type MONOMERIC
1k25 SPLIT-ASU into   4 Oligomeric files of type MONOMERIC
1k2a ASU-COMPLEX  Oligomeric file of type MONOMERIC
1k2o SPLIT-ASU into   2 Oligomeric files of type MONOMERIC
1k2y ASU-COMPLEX  Oligomeric file of type MONOMERIC
1k30 ASU-COMPLEX  Oligomeric file of type MONOMERIC
1k35 ASU-COMPLEX  Oligomeric file of type MONOMERIC
1k3c ASU-COMPLEX  Oligomeric file of type MONOMERIC
1k3d ASU-COMPLEX  Oligomeric file of type MONOMERIC
1k3i ASU-COMPLEX  Oligomeric file of type MONOMERIC
1k4j ASU-COMPLEX  Oligomeric file of type MONOMERIC
1k4k SPLIT-ASU into   4 Oligomeric files of type MONOMERIC
1k4n ASU-COMPLEX  Oligomeric file of type MONOMERIC
1k4y ASU-COMPLEX  Oligomeric file of type MONOMERIC
1k52 SPLIT-ASU into   2 Oligomeric files of type MONOMERIC
1k53 SPLIT-ASU into   2 Oligomeric files of type MONOMERIC
1k58 ASU-COMPLEX  Oligomeric file of type MONOMERIC
1k59 ASU-COMPLEX  Oligomeric file of type MONOMERIC
1k5c ASU-COMPLEX  Oligomeric file of type MONOMERIC
1k5p ASU-COMPLEX  Oligomeric file of type MONOMERIC
1k5u SPLIT-ASU into   3 Oligomeric files of type MONOMERIC
1k63 ASU-COMPLEX  Oligomeric file of type MONOMERIC
1k68 SPLIT-ASU into   2 Oligomeric files of type MONOMERIC
1k6a ASU-COMPLEX  Oligomeric file of type MONOMERIC
1k6e ASU-COMPLEX  Oligomeric file of type MONOMERIC
1k6j SPLIT-ASU into   2 Oligomeric files of type MONOMERIC
1k6k ASU-COMPLEX  Oligomeric file of type MONOMERIC
1k72 SPLIT-ASU into   2 Oligomeric files of type MONOMERIC
1k7c ASU-COMPLEX  Oligomeric file of type MONOMERIC
1k7j ASU-COMPLEX  Oligomeric file of type MONOMERIC
1k7y ASU-COMPLEX  Oligomeric file of type MONOMERIC
1k8q SPLIT-ASU into   2 Oligomeric files of type MONOMERIC
1k98 ASU-COMPLEX  Oligomeric file of type MONOMERIC
1k9a SPLIT-ASU into   6 Oligomeric files of type MONOMERIC
1k9d ASU-COMPLEX  Oligomeric file of type MONOMERIC
1k9e ASU-COMPLEX  Oligomeric file of type MONOMERIC
1k9f ASU-COMPLEX  Oligomeric file of type MONOMERIC
1k9j SPLIT-ASU into   2 Oligomeric files of type MONOMERIC
1k9y ASU-COMPLEX  Oligomeric file of type MONOMERIC
1k9z ASU-COMPLEX  Oligomeric file of type MONOMERIC
1ka0 ASU-COMPLEX  Oligomeric file of type MONOMERIC
1ka1 ASU-COMPLEX  Oligomeric file of type MONOMERIC
1kaf SPLIT-ASU into   6 Oligomeric files of type MONOMERIC
1kak ASU-COMPLEX  Oligomeric file of type MONOMERIC
1kan SPLIT-ASU into   2 Oligomeric files of type   MONOMERIC
1kav ASU-COMPLEX  Oligomeric file of type MONOMERIC
1kb0 ASU-COMPLEX  Oligomeric file of type MONOMERIC
1kb3 ASU-COMPLEX  Oligomeric file of type MONOMERIC
1kbb ASU-COMPLEX  Oligomeric file of type MONOMERIC
1kbc SPLIT-ASU into   2 Oligomeric files of type MONOMERIC
1kbk ASU-COMPLEX  Oligomeric file of type MONOMERIC
1kbr ASU-COMPLEX  Oligomeric file of type MONOMERIC
1kcc ASU-COMPLEX  Oligomeric file of type MONOMERIC
1kcd ASU-COMPLEX  Oligomeric file of type MONOMERIC
1kck ASU-COMPLEX  Oligomeric file of type MONOMERIC
1kcl ASU-COMPLEX  Oligomeric file of type MONOMERIC
1kct ASU-COMPLEX  Oligomeric file of type MONOMERIC
1kcw ASU-COMPLEX  Oligomeric file of type MONOMERIC
1kdg SPLIT-ASU into   2 Oligomeric files of type MONOMERIC
1kdo SPLIT-ASU into   2 Oligomeric files of type MONOMERIC
1kdp SPLIT-ASU into   2 Oligomeric files of type MONOMERIC
1kdr SPLIT-ASU into   2 Oligomeric files of type MONOMERIC
1kds SPLIT-ASU into   2 Oligomeric files of type MONOMERIC
1kdt SPLIT-ASU into   2 Oligomeric files of type MONOMERIC
1kdw SPLIT-ASU into   2 Oligomeric files of type MONOMERIC
1ke0 SPLIT-ASU into   2 Oligomeric files of type MONOMERIC
1ke3 SPLIT-ASU into   2 Oligomeric files of type MONOMERIC
1ke4 SPLIT-ASU into   3 Oligomeric files of type MONOMERIC
1ke5 ASU-COMPLEX  Oligomeric file of type MONOMERIC
1ke6 ASU-COMPLEX  Oligomeric file of type MONOMERIC
1ke7 ASU-COMPLEX  Oligomeric file of type MONOMERIC
1ke8 ASU-COMPLEX  Oligomeric file of type MONOMERIC
1ke9 ASU-COMPLEX  Oligomeric file of type MONOMERIC
1keb SPLIT-ASU into   2 Oligomeric files of type MONOMERIC
1keh ASU-COMPLEX  Oligomeric file of type MONOMERIC
1kej ASU-COMPLEX  Oligomeric file of type MONOMERIC
1kex ASU-COMPLEX  Oligomeric file of type MONOMERIC
1kf0 ASU-COMPLEX  Oligomeric file of type MONOMERIC
1kf2 ASU-COMPLEX  Oligomeric file of type MONOMERIC
1kf3 ASU-COMPLEX  Oligomeric file of type MONOMERIC
1kf4 ASU-COMPLEX  Oligomeric file of type MONOMERIC
1kf5 ASU-COMPLEX  Oligomeric file of type MONOMERIC
1kf7 ASU-COMPLEX  Oligomeric file of type MONOMERIC
1kf8 ASU-COMPLEX  Oligomeric file of type MONOMERIC
1kfd ASU-COMPLEX  Oligomeric file of type MONOMERIC
1kfg SPLIT-ASU into   2 Oligomeric files of type MONOMERIC
1kfi SPLIT-ASU into   2 Oligomeric files of type MONOMERIC
1kfq SPLIT-ASU into   2 Oligomeric files of type MONOMERIC
1kfr ASU-COMPLEX  Oligomeric file of type MONOMERIC
1kgs ASU-COMPLEX  Oligomeric file of type MONOMERIC
1kgu ASU-COMPLEX  Oligomeric file of type MONOMERIC
1kgw ASU-COMPLEX  Oligomeric file of type MONOMERIC
1kgx ASU-COMPLEX  Oligomeric file of type MONOMERIC
1kh0 SPLIT-ASU into   3 Oligomeric files of type MONOMERIC
1kh6 ASU-COMPLEX  Oligomeric file of type MONOMERIC
1kh8 ASU-COMPLEX  Oligomeric file of type MONOMERIC
1khb ASU-COMPLEX  Oligomeric file of type MONOMERIC
1khe ASU-COMPLEX  Oligomeric file of type MONOMERIC
1khf ASU-COMPLEX  Oligomeric file of type MONOMERIC
1khg ASU-COMPLEX  Oligomeric file of type MONOMERIC
1khv SPLIT-ASU into   2 Oligomeric files of type MONOMERIC
1khw SPLIT-ASU into   2 Oligomeric files of type MONOMERIC
1khy SPLIT-ASU into   4 Oligomeric files of type MONOMERIC
1ki0 ASU-COMPLEX  Oligomeric file of type MONOMERIC
1kjl ASU-COMPLEX  Oligomeric file of type MONOMERIC
1kjr ASU-COMPLEX  Oligomeric file of type MONOMERIC
1kjt ASU-COMPLEX  Oligomeric file of type MONOMERIC
1kju ASU-COMPLEX  Oligomeric file of type MONOMERIC
1kjw ASU-COMPLEX  Oligomeric file of type MONOMERIC
1kjz ASU-COMPLEX  Oligomeric file of type MONOMERIC
1kk0 ASU-COMPLEX  Oligomeric file of type MONOMERIC
1kk1 ASU-COMPLEX  Oligomeric file of type MONOMERIC
1kk2 ASU-COMPLEX  Oligomeric file of type MONOMERIC
1kk3 ASU-COMPLEX  Oligomeric file of type MONOMERIC
1kk9 ASU-COMPLEX  Oligomeric file of type MONOMERIC
1kkh ASU-COMPLEX  Oligomeric file of type MONOMERIC
1kkt SPLIT-ASU into   2 Oligomeric files of type MONOMERIC
1kl7 SPLIT-ASU into   2 Oligomeric files of type MONOMERIC
1klk ASU-COMPLEX  Oligomeric file of type MONOMERIC
1km8 ASU-COMPLEX  Oligomeric file of type MONOMERIC
1km9 ASU-COMPLEX  Oligomeric file of type MONOMERIC
1kme SPLIT-ASU into   2 Oligomeric files of type MONOMERIC
1kmo ASU-COMPLEX  Oligomeric file of type MONOMERIC
1kmp ASU-COMPLEX  Oligomeric file of type MONOMERIC
1kmq ASU-COMPLEX  Oligomeric file of type MONOMERIC
1kms ASU-COMPLEX  Oligomeric file of type MONOMERIC
1kmt SPLIT-ASU into   2 Oligomeric files of type MONOMERIC
1kmv ASU-COMPLEX  Oligomeric file of type MONOMERIC
1kn3 ASU-COMPLEX  Oligomeric file of type MONOMERIC
1kn9 SPLIT-ASU into   4 Oligomeric files of type MONOMERIC
1kng ASU-COMPLEX  Oligomeric file of type MONOMERIC
1knl ASU-COMPLEX  Oligomeric file of type MONOMERIC
1knm ASU-COMPLEX  Oligomeric file of type MONOMERIC
1knn ASU-COMPLEX  Oligomeric file of type MONOMERIC
1knr ASU-COMPLEX  Oligomeric file of type MONOMERIC
1ko9 ASU-COMPLEX  Oligomeric file of type MONOMERIC
1kok ASU-COMPLEX  Oligomeric file of type MONOMERIC
1kon ASU-COMPLEX  Oligomeric file of type MONOMERIC
1koo SPLIT-ASU into   5 Oligomeric files of type MONOMERIC
1kou ASU-COMPLEX  Oligomeric file of type MONOMERIC
1kp4 ASU-COMPLEX  Oligomeric file of type MONOMERIC
1kp5 SPLIT-ASU into   3 Oligomeric files of type MONOMERIC
1kp9 SPLIT-ASU into   2 Oligomeric files of type MONOMERIC
1kpg SPLIT-ASU into   4 Oligomeric files of type MONOMERIC
1kph SPLIT-ASU into   4 Oligomeric files of type MONOMERIC
1kpm SPLIT-ASU into   2 Oligomeric files of type MONOMERIC
1kq0 ASU-COMPLEX  Oligomeric file of type MONOMERIC
1kq9 ASU-COMPLEX  Oligomeric file of type MONOMERIC
1kqu ASU-COMPLEX  Oligomeric file of type MONOMERIC
1kqw ASU-COMPLEX  Oligomeric file of type MONOMERIC
1kqx ASU-COMPLEX  Oligomeric file of type MONOMERIC
1kqy ASU-COMPLEX  Oligomeric file of type MONOMERIC
1kqz ASU-COMPLEX  Oligomeric file of type MONOMERIC
1kr0 ASU-COMPLEX  Oligomeric file of type MONOMERIC
1kr1 ASU-COMPLEX  Oligomeric file of type MONOMERIC
1kr3 SPLIT-ASU into   2 Oligomeric files of type MONOMERIC
1kr5 ASU-COMPLEX  Oligomeric file of type MONOMERIC
1kr7 ASU-COMPLEX  Oligomeric file of type MONOMERIC
1kre SPLIT-ASU into   2 Oligomeric files of type MONOMERIC
1krf SPLIT-ASU into   2 Oligomeric files of type MONOMERIC
1krh SPLIT-ASU into   2 Oligomeric files of type MONOMERIC
1krj ASU-COMPLEX  Oligomeric file of type MONOMERIC
1krm ASU-COMPLEX  Oligomeric file of type MONOMERIC
1ks3 ASU-COMPLEX  Oligomeric file of type MONOMERIC
1ks4 ASU-COMPLEX  Oligomeric file of type MONOMERIC
1ks7 ASU-COMPLEX  Oligomeric file of type MONOMERIC
1ksf ASU-COMPLEX  Oligomeric file of type MONOMERIC
1ksk ASU-COMPLEX  Oligomeric file of type MONOMERIC
1ksl ASU-COMPLEX  Oligomeric file of type MONOMERIC
1kss ASU-COMPLEX  Oligomeric file of type MONOMERIC
1ksu SPLIT-ASU into   2 Oligomeric files of type MONOMERIC
1ksv ASU-COMPLEX  Oligomeric file of type MONOMERIC
1ksw ASU-COMPLEX  Oligomeric file of type MONOMERIC
1kt3 ASU-COMPLEX  Oligomeric file of type MONOMERIC
1kt4 ASU-COMPLEX  Oligomeric file of type MONOMERIC
1kt5 ASU-COMPLEX  Oligomeric file of type MONOMERIC
1kt6 ASU-COMPLEX  Oligomeric file of type MONOMERIC
1kt7 ASU-COMPLEX  Oligomeric file of type MONOMERIC
1ktg SPLIT-ASU into   2 Oligomeric files of type MONOMERIC
1kth ASU-COMPLEX  Oligomeric file of type MONOMERIC
1ktv SPLIT-ASU into   2 Oligomeric files of type MONOMERIC
1ktw SPLIT-ASU into   2 Oligomeric files of type MONOMERIC
1ku0 SPLIT-ASU into   2 Oligomeric files of type MONOMERIC
1ku1 SPLIT-ASU into   2 Oligomeric files of type MONOMERIC
1kuv ASU-COMPLEX  Oligomeric file of type MONOMERIC
1kux ASU-COMPLEX  Oligomeric file of type MONOMERIC
1kuy ASU-COMPLEX  Oligomeric file of type MONOMERIC
1kv0 SPLIT-ASU into   2 Oligomeric files of type MONOMERIC
1kv1 ASU-COMPLEX  Oligomeric file of type MONOMERIC
1kv2 ASU-COMPLEX  Oligomeric file of type MONOMERIC
1kv7 ASU-COMPLEX  Oligomeric file of type MONOMERIC
1kv9 ASU-COMPLEX  Oligomeric file of type MONOMERIC
1kvl SPLIT-ASU into   2 Oligomeric files of type MONOMERIC
1kvm SPLIT-ASU into   2 Oligomeric files of type MONOMERIC
1kw0 ASU-COMPLEX  Oligomeric file of type MONOMERIC
1kw2 SPLIT-ASU into   3 Oligomeric files of type MONOMERIC
1kw4 ASU-COMPLEX  Oligomeric file of type MONOMERIC
1kw5 ASU-COMPLEX  Oligomeric file of type MONOMERIC
1kw7 ASU-COMPLEX  Oligomeric file of type MONOMERIC
1kwf ASU-COMPLEX  Oligomeric file of type MONOMERIC
1kwh ASU-COMPLEX  Oligomeric file of type MONOMERIC
1kwm SPLIT-ASU into   2 Oligomeric files of type MONOMERIC
1kwq ASU-COMPLEX  Oligomeric file of type MONOMERIC
1kwr ASU-COMPLEX  Oligomeric file of type MONOMERIC
1kx8 ASU-COMPLEX  Oligomeric file of type MONOMERIC
1kx9 SPLIT-ASU into   2 Oligomeric files of type MONOMERIC
1kxa ASU-COMPLEX  Oligomeric file of type MONOMERIC
1kxb ASU-COMPLEX  Oligomeric file of type MONOMERIC
1kxc ASU-COMPLEX  Oligomeric file of type MONOMERIC
1kxd ASU-COMPLEX  Oligomeric file of type MONOMERIC
1kxe ASU-COMPLEX  Oligomeric file of type MONOMERIC
1kxh ASU-COMPLEX  Oligomeric file of type MONOMERIC
1kxj SPLIT-ASU into   2 Oligomeric files of type MONOMERIC
1kxm ASU-COMPLEX  Oligomeric file of type MONOMERIC
1kxn ASU-COMPLEX  Oligomeric file of type MONOMERIC
1kxo ASU-COMPLEX  Oligomeric file of type MONOMERIC
1kxr SPLIT-ASU into   2 Oligomeric files of type MONOMERIC
1ky0 ASU-COMPLEX  Oligomeric file of type MONOMERIC
1ky1 ASU-COMPLEX  Oligomeric file of type MONOMERIC
1ky2 ASU-COMPLEX  Oligomeric file of type MONOMERIC
1ky3 ASU-COMPLEX  Oligomeric file of type MONOMERIC
1kya SPLIT-ASU into   4 Oligomeric files of type MONOMERIC
1kyb SPLIT-ASU into   2 Oligomeric files of type MONOMERIC
1kyn SPLIT-ASU into   2 Oligomeric files of type MONOMERIC
1kyp ASU-COMPLEX  Oligomeric file of type MONOMERIC
1kyr ASU-COMPLEX  Oligomeric file of type MONOMERIC
1kys ASU-COMPLEX  Oligomeric file of type MONOMERIC
1kzf ASU-COMPLEX  Oligomeric file of type MONOMERIC
1kzl ASU-COMPLEX  Oligomeric file of type MONOMERIC
1kzm ASU-COMPLEX  Oligomeric file of type MONOMERIC
1kzn ASU-COMPLEX  Oligomeric file of type MONOMERIC
1kzy SPLIT-ASU into   4 Oligomeric files of type MONOMERIC
1l0b ASU-COMPLEX  Oligomeric file of type MONOMERIC
1l0c ASU-COMPLEX  Oligomeric file of type MONOMERIC
1l0d SPLIT-ASU into   2 Oligomeric files of type MONOMERIC
1l0e SPLIT-ASU into   2 Oligomeric files of type MONOMERIC
1l0f SPLIT-ASU into   2 Oligomeric files of type MONOMERIC
1l0g SPLIT-ASU into   2 Oligomeric files of type MONOMERIC
1l0h ASU-COMPLEX  Oligomeric file of type MONOMERIC
1l0i ASU-COMPLEX  Oligomeric file of type MONOMERIC
1l0j ASU-COMPLEX  Oligomeric file of type MONOMERIC
1l0k ASU-COMPLEX  Oligomeric file of type MONOMERIC
1l0p ASU-COMPLEX  Oligomeric file of type MONOMERIC
1l0q SPLIT-ASU into   4 Oligomeric files of type MONOMERIC
1l0x SPLIT-ASU into   4 Oligomeric files of type MONOMERIC
1l0y SPLIT-ASU into   4 Oligomeric files of type MONOMERIC
1l0z ASU-COMPLEX  Oligomeric file of type MONOMERIC
1l1d SPLIT-ASU into   2 Oligomeric files of type MONOMERIC
1l1e SPLIT-ASU into   2 Oligomeric files of type MONOMERIC
1l1g ASU-COMPLEX  Oligomeric file of type MONOMERIC
1l1l SPLIT-ASU into   4 Oligomeric files of type MONOMERIC
1l1n SPLIT-ASU into   2 Oligomeric files of type MONOMERIC
1l2e ASU-COMPLEX  Oligomeric file of type MONOMERIC
1l2f ASU-COMPLEX  Oligomeric file of type MONOMERIC
1l2h ASU-COMPLEX  Oligomeric file of type MONOMERIC
1l2j SPLIT-ASU into   3 Oligomeric files of type MONOMERIC
1l2k ASU-COMPLEX  Oligomeric file of type MONOMERIC
1l2l ASU-COMPLEX  Oligomeric file of type MONOMERIC
1l2p ASU-COMPLEX  Oligomeric file of type MONOMERIC
1l2s SPLIT-ASU into   3 Oligomeric files of type MONOMERIC
1l2x ASU-COMPLEX  Oligomeric file of type MONOMERIC
1l3f ASU-COMPLEX  Oligomeric file of type MONOMERIC
1l3k ASU-COMPLEX  Oligomeric file of type MONOMERIC
1l5j SPLIT-ASU into   2 Oligomeric files of type MONOMERIC
1l5p SPLIT-ASU into   4 Oligomeric files of type MONOMERIC
1l5t SPLIT-ASU into   2 Oligomeric files of type MONOMERIC
1l60 ASU-COMPLEX  Oligomeric file of type MONOMERIC
1l6j ASU-COMPLEX  Oligomeric file of type MONOMERIC
1l6m SPLIT-ASU into   3 Oligomeric files of type MONOMERIC
1l6z ASU-COMPLEX  Oligomeric file of type MONOMERIC
1l7m SPLIT-ASU into   2 Oligomeric files of type MONOMERIC
1l7n SPLIT-ASU into   2 Oligomeric files of type MONOMERIC
1l7o SPLIT-ASU into   2 Oligomeric files of type MONOMERIC
1l7p SPLIT-ASU into   2 Oligomeric files of type MONOMERIC
1l7r ASU-COMPLEX  Oligomeric file of type MONOMERIC
1l7u ASU-COMPLEX  Oligomeric file of type MONOMERIC
1l8f ASU-COMPLEX  Oligomeric file of type MONOMERIC
1l8g ASU-COMPLEX  Oligomeric file of type MONOMERIC
1l8k ASU-COMPLEX  Oligomeric file of type MONOMERIC
1l8l SPLIT-ASU into   2 Oligomeric files of type MONOMERIC
1l8n ASU-COMPLEX  Oligomeric file of type MONOMERIC
1l8r SPLIT-ASU into   2 Oligomeric files of type MONOMERIC
1l8w SPLIT-ASU into   5 Oligomeric files of type MONOMERIC
1l9c SPLIT-ASU into   2 Oligomeric files of type MONOMERIC
1l9d SPLIT-ASU into   2 Oligomeric files of type MONOMERIC
1l9e SPLIT-ASU into   2 Oligomeric files of type MONOMERIC
1l9f SPLIT-ASU into   2 Oligomeric files of type MONOMERIC
1l9g ASU-COMPLEX  Oligomeric file of type MONOMERIC
1l9k ASU-COMPLEX  Oligomeric file of type MONOMERIC
1l9l ASU-COMPLEX  Oligomeric file of type MONOMERIC
1l9m SPLIT-ASU into   2 Oligomeric files of type MONOMERIC
1l9n SPLIT-ASU into   2 Oligomeric files of type MONOMERIC
1l9y SPLIT-ASU into   2 Oligomeric files of type MONOMERIC
1la1 ASU-COMPLEX  Oligomeric file of type MONOMERIC
1lag ASU-COMPLEX  Oligomeric file of type MONOMERIC
1lah ASU-COMPLEX  Oligomeric file of type MONOMERIC
1lb4 ASU-COMPLEX  Oligomeric file of type MONOMERIC
1lbb ASU-COMPLEX  Oligomeric file of type MONOMERIC
1lbf ASU-COMPLEX  Oligomeric file of type MONOMERIC
1lbl ASU-COMPLEX  Oligomeric file of type MONOMERIC
1lbt SPLIT-ASU into   2 Oligomeric files of type MONOMERIC
1lc0 ASU-COMPLEX  Oligomeric file of type MONOMERIC
1lc3 ASU-COMPLEX  Oligomeric file of type MONOMERIC
1lcs SPLIT-ASU into   2 Oligomeric files of type MONOMERIC
1ld3 ASU-COMPLEX  Oligomeric file of type MONOMERIC
1le2 ASU-COMPLEX  Oligomeric file of type MONOMERIC
1le6 SPLIT-ASU into   3 Oligomeric files of type MONOMERIC
1le7 SPLIT-ASU into   2 Oligomeric files of type MONOMERIC
1lf1 ASU-COMPLEX  Oligomeric file of type MONOMERIC
1lf6 SPLIT-ASU into   2 Oligomeric files of type MONOMERIC
1lf7 ASU-COMPLEX  Oligomeric file of type MONOMERIC
1lf9 SPLIT-ASU into   2 Oligomeric files of type MONOMERIC
1lff ASU-COMPLEX  Oligomeric file of type MONOMERIC
1lfj SPLIT-ASU into   2 Oligomeric files of type MONOMERIC
1lfk ASU-COMPLEX  Oligomeric file of type MONOMERIC
1lfm SPLIT-ASU into   2 Oligomeric files of type MONOMERIC
1lfp ASU-COMPLEX  Oligomeric file of type MONOMERIC
1lfw ASU-COMPLEX  Oligomeric file of type MONOMERIC
1lg1 ASU-COMPLEX  Oligomeric file of type MONOMERIC
1lg2 ASU-COMPLEX  Oligomeric file of type MONOMERIC
1lg5 ASU-COMPLEX  Oligomeric file of type MONOMERIC
1lg9 ASU-COMPLEX  Oligomeric file of type MONOMERIC
1lga SPLIT-ASU into   2 Oligomeric files of type   MONOMERIC
1lgd ASU-COMPLEX  Oligomeric file of type MONOMERIC
1lgf ASU-COMPLEX  Oligomeric file of type MONOMERIC
1lh6 ASU-COMPLEX  Oligomeric file of type   MONOMERIC
1lh7 ASU-COMPLEX  Oligomeric file of type   MONOMERIC
1lhy ASU-COMPLEX  Oligomeric file of type MONOMERIC
1li0 ASU-COMPLEX  Oligomeric file of type MONOMERIC
1li5 SPLIT-ASU into   2 Oligomeric files of type MONOMERIC
1li9 ASU-COMPLEX  Oligomeric file of type MONOMERIC
1lii ASU-COMPLEX  Oligomeric file of type MONOMERIC
1lij ASU-COMPLEX  Oligomeric file of type MONOMERIC
1lik ASU-COMPLEX  Oligomeric file of type MONOMERIC
1lio ASU-COMPLEX  Oligomeric file of type MONOMERIC
1lj1 SPLIT-ASU into   2 Oligomeric files of type MONOMERIC
1lj3 SPLIT-ASU into   2 Oligomeric files of type MONOMERIC
1lj4 SPLIT-ASU into   2 Oligomeric files of type MONOMERIC
1lj5 ASU-COMPLEX  Oligomeric file of type MONOMERIC
1lje SPLIT-ASU into   2 Oligomeric files of type MONOMERIC
1ljf SPLIT-ASU into   2 Oligomeric files of type MONOMERIC
1ljg SPLIT-ASU into   2 Oligomeric files of type MONOMERIC
1ljh SPLIT-ASU into   2 Oligomeric files of type MONOMERIC
1lji SPLIT-ASU into   2 Oligomeric files of type MONOMERIC
1ljj SPLIT-ASU into   2 Oligomeric files of type MONOMERIC
1ljk SPLIT-ASU into   2 Oligomeric files of type MONOMERIC
1ljl ASU-COMPLEX  Oligomeric file of type MONOMERIC
1ljn ASU-COMPLEX  Oligomeric file of type MONOMERIC
1ljp SPLIT-ASU into   2 Oligomeric files of type MONOMERIC
1lju ASU-COMPLEX  Oligomeric file of type MONOMERIC
1ljy ASU-COMPLEX  Oligomeric file of type MONOMERIC
1lk0 SPLIT-ASU into   3 Oligomeric files of type MONOMERIC
1lk6 SPLIT-ASU into   2 Oligomeric files of type MONOMERIC
1lka ASU-COMPLEX  Oligomeric file of type MONOMERIC
1lkb ASU-COMPLEX  Oligomeric file of type MONOMERIC
1lke ASU-COMPLEX  Oligomeric file of type MONOMERIC
1lkx SPLIT-ASU into   4 Oligomeric files of type MONOMERIC
1ll4 SPLIT-ASU into   4 Oligomeric files of type MONOMERIC
1ll5 SPLIT-ASU into   3 Oligomeric files of type MONOMERIC
1ll6 SPLIT-ASU into   4 Oligomeric files of type MONOMERIC
1ll9 SPLIT-ASU into   2 Oligomeric files of type MONOMERIC
1llb SPLIT-ASU into   2 Oligomeric files of type MONOMERIC
1llf SPLIT-ASU into   2 Oligomeric files of type MONOMERIC
1lln ASU-COMPLEX  Oligomeric file of type MONOMERIC
1lls ASU-COMPLEX  Oligomeric file of type MONOMERIC
1llw ASU-COMPLEX  Oligomeric file of type MONOMERIC
1llz ASU-COMPLEX  Oligomeric file of type MONOMERIC
1lm1 ASU-COMPLEX  Oligomeric file of type MONOMERIC
1lm4 SPLIT-ASU into   2 Oligomeric files of type MONOMERIC
1lm6 ASU-COMPLEX  Oligomeric file of type MONOMERIC
1lme SPLIT-ASU into   2 Oligomeric files of type MONOMERIC
1ln0 SPLIT-ASU into   3 Oligomeric files of type MONOMERIC
1ln8 ASU-COMPLEX  Oligomeric file of type MONOMERIC
1lni SPLIT-ASU into   3 Oligomeric files of type MONOMERIC
1lnl SPLIT-ASU into   3 Oligomeric files of type  MONOMERIC
1lnm ASU-COMPLEX  Oligomeric file of type MONOMERIC
1lns ASU-COMPLEX  Oligomeric file of type MONOMERIC
1lnz SPLIT-ASU into   2 Oligomeric files of type MONOMERIC
1lo6 ASU-COMPLEX  Oligomeric file of type MONOMERIC
1loh ASU-COMPLEX  Oligomeric file of type MONOMERIC
1lov ASU-COMPLEX  Oligomeric file of type MONOMERIC
1low ASU-COMPLEX  Oligomeric file of type MONOMERIC
1loy ASU-COMPLEX  Oligomeric file of type MONOMERIC
1lp8 ASU-COMPLEX  Oligomeric file of type MONOMERIC
1lpc ASU-COMPLEX  Oligomeric file of type MONOMERIC
1lpd ASU-COMPLEX  Oligomeric file of type MONOMERIC
1lpg SPLIT-ASU into   2 Oligomeric files of type MONOMERIC
1lpk SPLIT-ASU into   2 Oligomeric files of type MONOMERIC
1lpz SPLIT-ASU into   2 Oligomeric files of type MONOMERIC
1lq0 ASU-COMPLEX  Oligomeric file of type MONOMERIC
1lq2 ASU-COMPLEX  Oligomeric file of type MONOMERIC
1lqd SPLIT-ASU into   2 Oligomeric files of type MONOMERIC
1lqe ASU-COMPLEX  Oligomeric file of type MONOMERIC
1lqf SPLIT-ASU into   4 Oligomeric files of type MONOMERIC
1lqj SPLIT-ASU into   4 Oligomeric files of type MONOMERIC
1lqy ASU-COMPLEX  Oligomeric file of type MONOMERIC
1lr4 ASU-COMPLEX  Oligomeric file of type MONOMERIC
1lr7 ASU-COMPLEX  Oligomeric file of type MONOMERIC
1lr8 ASU-COMPLEX  Oligomeric file of type MONOMERIC
1lr9 ASU-COMPLEX  Oligomeric file of type MONOMERIC
1lrm ASU-COMPLEX  Oligomeric file of type MONOMERIC
1lru SPLIT-ASU into   3 Oligomeric files of type MONOMERIC
1lry ASU-COMPLEX  Oligomeric file of type MONOMERIC
1lrz ASU-COMPLEX  Oligomeric file of type MONOMERIC
1ls2 SPLIT-ASU into   2 Oligomeric files of type MONOMERIC
1ls6 ASU-COMPLEX  Oligomeric file of type MONOMERIC
1ls9 ASU-COMPLEX  Oligomeric file of type MONOMERIC
1lsg ASU-COMPLEX  Oligomeric file of type MONOMERIC
1lsl ASU-COMPLEX  Oligomeric file of type MONOMERIC
1ltk SPLIT-ASU into   3 Oligomeric files of type MONOMERIC
1lto SPLIT-ASU into   4 Oligomeric files of type MONOMERIC
1ltu ASU-COMPLEX  Oligomeric file of type MONOMERIC
1ltv ASU-COMPLEX  Oligomeric file of type MONOMERIC
1ltz ASU-COMPLEX  Oligomeric file of type MONOMERIC
1lu3 ASU-COMPLEX  Oligomeric file of type MONOMERIC
1lu4 ASU-COMPLEX  Oligomeric file of type MONOMERIC
1lue ASU-COMPLEX  Oligomeric file of type MONOMERIC
1lug ASU-COMPLEX  Oligomeric file of type MONOMERIC
1lur SPLIT-ASU into   2 Oligomeric files of type MONOMERIC
1luz SPLIT-ASU into   2 Oligomeric files of type MONOMERIC
1lv0 ASU-COMPLEX  Oligomeric file of type MONOMERIC
1lv1 ASU-COMPLEX  Oligomeric file of type MONOMERIC
1lv2 ASU-COMPLEX  Oligomeric file of type MONOMERIC
1lva ASU-COMPLEX  Oligomeric file of type MONOMERIC
1lvf SPLIT-ASU into   2 Oligomeric files of type MONOMERIC
1lvg ASU-COMPLEX  Oligomeric file of type MONOMERIC
1lvh SPLIT-ASU into   2 Oligomeric files of type MONOMERIC
1lw3 ASU-COMPLEX  Oligomeric file of type MONOMERIC
1lw9 ASU-COMPLEX  Oligomeric file of type MONOMERIC
1lwb ASU-COMPLEX  Oligomeric file of type MONOMERIC
1lwg ASU-COMPLEX  Oligomeric file of type MONOMERIC
1lwk ASU-COMPLEX  Oligomeric file of type MONOMERIC
1lwl ASU-COMPLEX  Oligomeric file of type MONOMERIC
1lxk ASU-COMPLEX  Oligomeric file of type MONOMERIC
1lxm ASU-COMPLEX  Oligomeric file of type MONOMERIC
1ly2 ASU-COMPLEX  Oligomeric file of type MONOMERIC
1ly3 ASU-COMPLEX  Oligomeric file of type MONOMERIC
1ly4 ASU-COMPLEX  Oligomeric file of type MONOMERIC
1ly8 SPLIT-ASU into   3 Oligomeric files of type MONOMERIC
1ly9 SPLIT-ASU into   2 Oligomeric files of type MONOMERIC
1lyc SPLIT-ASU into   2 Oligomeric files of type MONOMERIC
1lyk SPLIT-ASU into   2 Oligomeric files of type MONOMERIC
1lyq SPLIT-ASU into   2 Oligomeric files of type MONOMERIC
1lyv ASU-COMPLEX  Oligomeric file of type MONOMERIC
1lz1 ASU-COMPLEX  Oligomeric file of type MONOMERIC
1lz2 ASU-COMPLEX  Oligomeric file of type MONOMERIC
1lzv ASU-COMPLEX  Oligomeric file of type MONOMERIC
1m08 SPLIT-ASU into   2 Oligomeric files of type MONOMERIC
1m0z SPLIT-ASU into   3 Oligomeric files of type MONOMERIC
1m16 SPLIT-ASU into   2 Oligomeric files of type MONOMERIC
1m1g SPLIT-ASU into   4 Oligomeric files of type MONOMERIC
1m1h ASU-COMPLEX  Oligomeric file of type MONOMERIC
1m1p SPLIT-ASU into   6 Oligomeric files of type MONOMERIC
1m1q ASU-COMPLEX  Oligomeric file of type MONOMERIC
1m1r ASU-COMPLEX  Oligomeric file of type MONOMERIC
1m1s ASU-COMPLEX  Oligomeric file of type MONOMERIC
1m1u ASU-COMPLEX  Oligomeric file of type MONOMERIC
1m21 SPLIT-ASU into   2 Oligomeric files of type MONOMERIC
1m22 SPLIT-ASU into   2 Oligomeric files of type MONOMERIC
1m24 SPLIT-ASU into   2 Oligomeric files of type MONOMERIC
1m2g ASU-COMPLEX  Oligomeric file of type MONOMERIC
1m2h ASU-COMPLEX  Oligomeric file of type MONOMERIC
1m2i ASU-COMPLEX  Oligomeric file of type MONOMERIC
1m2j ASU-COMPLEX  Oligomeric file of type MONOMERIC
1m2k ASU-COMPLEX  Oligomeric file of type MONOMERIC
1m2m ASU-COMPLEX  Oligomeric file of type MONOMERIC
1m2n SPLIT-ASU into   2 Oligomeric files of type MONOMERIC
1m2p ASU-COMPLEX  Oligomeric file of type MONOMERIC
1m2q ASU-COMPLEX  Oligomeric file of type MONOMERIC
1m2r ASU-COMPLEX  Oligomeric file of type MONOMERIC
1m2v SPLIT-ASU into   2 Oligomeric files of type MONOMERIC
1m2w SPLIT-ASU into   2 Oligomeric files of type MONOMERIC
1m2x SPLIT-ASU into   4 Oligomeric files of type MONOMERIC
1m33 ASU-COMPLEX  Oligomeric file of type MONOMERIC
1m3j SPLIT-ASU into   2 Oligomeric files of type MONOMERIC
1m40 ASU-COMPLEX  Oligomeric file of type MONOMERIC
1m47 ASU-COMPLEX  Oligomeric file of type MONOMERIC
1m4a ASU-COMPLEX  Oligomeric file of type MONOMERIC
1m4c SPLIT-ASU into   2 Oligomeric files of type MONOMERIC
1m4j SPLIT-ASU into   2 Oligomeric files of type MONOMERIC
1m4k ASU-COMPLEX  Oligomeric file of type MONOMERIC
1m4l ASU-COMPLEX  Oligomeric file of type MONOMERIC
1m4w ASU-COMPLEX  Oligomeric file of type MONOMERIC
1m51 ASU-COMPLEX  Oligomeric file of type MONOMERIC
1m52 SPLIT-ASU into   2 Oligomeric files of type MONOMERIC
1m53 ASU-COMPLEX  Oligomeric file of type MONOMERIC
1m59 ASU-COMPLEX  Oligomeric file of type MONOMERIC
1m5t ASU-COMPLEX  Oligomeric file of type MONOMERIC
1m5u ASU-COMPLEX  Oligomeric file of type MONOMERIC
1m5y SPLIT-ASU into   4 Oligomeric files of type MONOMERIC
1m61 ASU-COMPLEX  Oligomeric file of type MONOMERIC
1m64 SPLIT-ASU into   2 Oligomeric files of type MONOMERIC
1m6b SPLIT-ASU into   3 Oligomeric files of type MONOMERIC
1m6d SPLIT-ASU into   2 Oligomeric files of type MONOMERIC
1m6i ASU-COMPLEX  Oligomeric file of type MONOMERIC
1m6u SPLIT-ASU into   2 Oligomeric files of type MONOMERIC
1m6z SPLIT-ASU into   4 Oligomeric files of type MONOMERIC
1m70 SPLIT-ASU into   4 Oligomeric files of type MONOMERIC
1m78 SPLIT-ASU into   2 Oligomeric files of type MONOMERIC
1m79 SPLIT-ASU into   2 Oligomeric files of type MONOMERIC
1m7a SPLIT-ASU into   2 Oligomeric files of type MONOMERIC
1m7j ASU-COMPLEX  Oligomeric file of type MONOMERIC
1m7q ASU-COMPLEX  Oligomeric file of type MONOMERIC
1m7r SPLIT-ASU into   2 Oligomeric files of type MONOMERIC
1m7u SPLIT-ASU into   2 Oligomeric files of type MONOMERIC
1m7x SPLIT-ASU into   4 Oligomeric files of type MONOMERIC
1m80 SPLIT-ASU into   2 Oligomeric files of type MONOMERIC
1m8a SPLIT-ASU into   2 Oligomeric files of type MONOMERIC
1m8n SPLIT-ASU into   4 Oligomeric files of type MONOMERIC
1m8r ASU-COMPLEX  Oligomeric file of type MONOMERIC
1m8s ASU-COMPLEX  Oligomeric file of type MONOMERIC
1m8t SPLIT-ASU into   6 Oligomeric files of type MONOMERIC
1m8u ASU-COMPLEX  Oligomeric file of type MONOMERIC
1m9h ASU-COMPLEX  Oligomeric file of type MONOMERIC
1m9i ASU-COMPLEX  Oligomeric file of type MONOMERIC
1m9s ASU-COMPLEX  Oligomeric file of type MONOMERIC
1m9u SPLIT-ASU into   3 Oligomeric files of type MONOMERIC
1m9z ASU-COMPLEX  Oligomeric file of type MONOMERIC
1mar ASU-COMPLEX  Oligomeric file of type MONOMERIC
1mav ASU-COMPLEX  Oligomeric file of type MONOMERIC
1mb0 ASU-COMPLEX  Oligomeric file of type MONOMERIC
1mb3 ASU-COMPLEX  Oligomeric file of type MONOMERIC
1mb8 ASU-COMPLEX  Oligomeric file of type MONOMERIC
1mbm SPLIT-ASU into   5 Oligomeric files of type MONOMERIC
1mbn ASU-COMPLEX  Oligomeric file of type MONOMERIC
1mbq ASU-COMPLEX  Oligomeric file of type MONOMERIC
1mc9 ASU-COMPLEX  Oligomeric file of type MONOMERIC
1mcx ASU-COMPLEX  Oligomeric file of type MONOMERIC
1md6 ASU-COMPLEX  Oligomeric file of type MONOMERIC
1md7 ASU-COMPLEX  Oligomeric file of type MONOMERIC
1md8 ASU-COMPLEX  Oligomeric file of type MONOMERIC
1md9 ASU-COMPLEX  Oligomeric file of type MONOMERIC
1mdb ASU-COMPLEX  Oligomeric file of type MONOMERIC
1mdf ASU-COMPLEX  Oligomeric file of type MONOMERIC
1mdp SPLIT-ASU into   2 Oligomeric files of type   MONOMERIC
1mdt SPLIT-ASU into   2 Oligomeric files of type MONOMERIC
1mdw SPLIT-ASU into   2 Oligomeric files of type MONOMERIC
1me3 ASU-COMPLEX  Oligomeric file of type MONOMERIC
1me4 ASU-COMPLEX  Oligomeric file of type MONOMERIC
1me6 SPLIT-ASU into   2 Oligomeric files of type MONOMERIC
1mf7 ASU-COMPLEX  Oligomeric file of type MONOMERIC
1mfu ASU-COMPLEX  Oligomeric file of type MONOMERIC
1mfv ASU-COMPLEX  Oligomeric file of type MONOMERIC
1mfw ASU-COMPLEX  Oligomeric file of type MONOMERIC
1mg4 ASU-COMPLEX  Oligomeric file of type MONOMERIC
1mg7 SPLIT-ASU into   2 Oligomeric files of type MONOMERIC
1mg9 SPLIT-ASU into   2 Oligomeric files of type MONOMERIC
1mgr ASU-COMPLEX  Oligomeric file of type MONOMERIC
1mgy ASU-COMPLEX  Oligomeric file of type MONOMERIC
1mh2 SPLIT-ASU into   2 Oligomeric files of type MONOMERIC
1mh3 ASU-COMPLEX  Oligomeric file of type MONOMERIC
1mh4 ASU-COMPLEX  Oligomeric file of type MONOMERIC
1mh7 ASU-COMPLEX  Oligomeric file of type MONOMERIC
1mh8 ASU-COMPLEX  Oligomeric file of type MONOMERIC
1mhn ASU-COMPLEX  Oligomeric file of type MONOMERIC
1mhs SPLIT-ASU into   2 Oligomeric files of type MONOMERIC
1mi0 SPLIT-ASU into   2 Oligomeric files of type MONOMERIC
1mi1 SPLIT-ASU into   2 Oligomeric files of type MONOMERIC
1mi4 ASU-COMPLEX  Oligomeric file of type MONOMERIC
1mi6 ASU-COMPLEX  Oligomeric file of type MONOMERIC
1mid ASU-COMPLEX  Oligomeric file of type MONOMERIC
1mih SPLIT-ASU into   2 Oligomeric files of type MONOMERIC
1mij ASU-COMPLEX  Oligomeric file of type MONOMERIC
1miv SPLIT-ASU into   2 Oligomeric files of type MONOMERIC
1miw SPLIT-ASU into   2 Oligomeric files of type MONOMERIC
1mix ASU-COMPLEX  Oligomeric file of type MONOMERIC
1miy SPLIT-ASU into   2 Oligomeric files of type MONOMERIC
1mj0 ASU-COMPLEX  Oligomeric file of type MONOMERIC
1mj4 ASU-COMPLEX  Oligomeric file of type MONOMERIC
1mj5 ASU-COMPLEX  Oligomeric file of type MONOMERIC
1mjn ASU-COMPLEX  Oligomeric file of type MONOMERIC
1mjs ASU-COMPLEX  Oligomeric file of type MONOMERIC
1mk0 ASU-COMPLEX  Oligomeric file of type MONOMERIC
1mk8 ASU-COMPLEX  Oligomeric file of type MONOMERIC
1mkj ASU-COMPLEX  Oligomeric file of type MONOMERIC
1mkp ASU-COMPLEX  Oligomeric file of type MONOMERIC
1mkq ASU-COMPLEX  Oligomeric file of type MONOMERIC
1mkr ASU-COMPLEX  Oligomeric file of type MONOMERIC
1mky ASU-COMPLEX  Oligomeric file of type MONOMERIC
1ml2 ASU-COMPLEX  Oligomeric file of type MONOMERIC
1ml9 ASU-COMPLEX  Oligomeric file of type MONOMERIC
1mlw ASU-COMPLEX  Oligomeric file of type MONOMERIC
1mmj ASU-COMPLEX  Oligomeric file of type MONOMERIC
1mmk ASU-COMPLEX  Oligomeric file of type MONOMERIC
1mmp SPLIT-ASU into   2 Oligomeric files of type   MONOMERIC
1mmt ASU-COMPLEX  Oligomeric file of type MONOMERIC
1mn4 ASU-COMPLEX  Oligomeric file of type MONOMERIC
1mn8 SPLIT-ASU into   4 Oligomeric files of type MONOMERIC
1mo3 ASU-COMPLEX  Oligomeric file of type MONOMERIC
1mo4 ASU-COMPLEX  Oligomeric file of type MONOMERIC
1mo5 ASU-COMPLEX  Oligomeric file of type MONOMERIC
1mo6 ASU-COMPLEX  Oligomeric file of type MONOMERIC
1mol SPLIT-ASU into   2 Oligomeric files of type   MONOMERIC
1moo ASU-COMPLEX  Oligomeric file of type MONOMERIC
1mop SPLIT-ASU into   2 Oligomeric files of type MONOMERIC
1moz SPLIT-ASU into   2 Oligomeric files of type MONOMERIC
1mp8 ASU-COMPLEX  Oligomeric file of type MONOMERIC
1mpb ASU-COMPLEX  Oligomeric file of type MONOMERIC
1mpc ASU-COMPLEX  Oligomeric file of type MONOMERIC
1mpd ASU-COMPLEX  Oligomeric file of type MONOMERIC
1mpl ASU-COMPLEX  Oligomeric file of type MONOMERIC
1mpw SPLIT-ASU into   2 Oligomeric files of type MONOMERIC
1mq4 ASU-COMPLEX  Oligomeric file of type MONOMERIC
1mq9 ASU-COMPLEX  Oligomeric file of type MONOMERIC
1mqa ASU-COMPLEX  Oligomeric file of type MONOMERIC
1mqb SPLIT-ASU into   2 Oligomeric files of type MONOMERIC
1mqg SPLIT-ASU into   2 Oligomeric files of type MONOMERIC
1mqh ASU-COMPLEX  Oligomeric file of type MONOMERIC
1mqi ASU-COMPLEX  Oligomeric file of type MONOMERIC
1mqj ASU-COMPLEX  Oligomeric file of type MONOMERIC
1mqo ASU-COMPLEX  Oligomeric file of type MONOMERIC
1mqp ASU-COMPLEX  Oligomeric file of type MONOMERIC
1mqq ASU-COMPLEX  Oligomeric file of type MONOMERIC
1mqr ASU-COMPLEX  Oligomeric file of type MONOMERIC
1mqv SPLIT-ASU into   3 Oligomeric files of type MONOMERIC
1mr3 ASU-COMPLEX  Oligomeric file of type MONOMERIC
1mr5 ASU-COMPLEX  Oligomeric file of type MONOMERIC
1mrq ASU-COMPLEX  Oligomeric file of type MONOMERIC
1mrv ASU-COMPLEX  Oligomeric file of type MONOMERIC
1mry ASU-COMPLEX  Oligomeric file of type MONOMERIC
1mrz SPLIT-ASU into   2 Oligomeric files of type MONOMERIC
1ms0 SPLIT-ASU into   2 Oligomeric files of type MONOMERIC
1ms1 SPLIT-ASU into   2 Oligomeric files of type MONOMERIC
1ms3 SPLIT-ASU into   2 Oligomeric files of type MONOMERIC
1ms4 SPLIT-ASU into   2 Oligomeric files of type MONOMERIC
1ms5 SPLIT-ASU into   2 Oligomeric files of type MONOMERIC
1ms6 ASU-COMPLEX  Oligomeric file of type MONOMERIC
1ms8 SPLIT-ASU into   2 Oligomeric files of type MONOMERIC
1ms9 SPLIT-ASU into   2 Oligomeric files of type MONOMERIC
1msy ASU-COMPLEX  Oligomeric file of type MONOMERIC
1mt0 ASU-COMPLEX  Oligomeric file of type MONOMERIC
1mt3 ASU-COMPLEX  Oligomeric file of type MONOMERIC
1mt6 ASU-COMPLEX  Oligomeric file of type MONOMERIC
1mts ASU-COMPLEX  Oligomeric file of type MONOMERIC
1mtz ASU-COMPLEX  Oligomeric file of type MONOMERIC
1mu0 ASU-COMPLEX  Oligomeric file of type MONOMERIC
1mu7 SPLIT-ASU into   2 Oligomeric files of type MONOMERIC
1mu9 SPLIT-ASU into   2 Oligomeric files of type MONOMERIC
1muk ASU-COMPLEX  Oligomeric file of type MONOMERIC
1muo ASU-COMPLEX  Oligomeric file of type MONOMERIC
1mve ASU-COMPLEX  Oligomeric file of type MONOMERIC
1mvo ASU-COMPLEX  Oligomeric file of type MONOMERIC
1mvr SPLIT-ASU into   8 Oligomeric files of type MONOMERIC
1mvs ASU-COMPLEX  Oligomeric file of type MONOMERIC
1mvt ASU-COMPLEX  Oligomeric file of type MONOMERIC
1mvy ASU-COMPLEX  Oligomeric file of type MONOMERIC
1mw0 ASU-COMPLEX  Oligomeric file of type MONOMERIC
1mw1 ASU-COMPLEX  Oligomeric file of type MONOMERIC
1mw2 ASU-COMPLEX  Oligomeric file of type MONOMERIC
1mw3 ASU-COMPLEX  Oligomeric file of type MONOMERIC
1mw9 ASU-COMPLEX  Oligomeric file of type MONOMERIC
1mwh ASU-COMPLEX  Oligomeric file of type MONOMERIC
1mwm SPLIT-ASU into   2 Oligomeric files of type MONOMERIC
1mwo ASU-COMPLEX  Oligomeric file of type MONOMERIC
1mwr SPLIT-ASU into   2 Oligomeric files of type MONOMERIC
1mws SPLIT-ASU into   2 Oligomeric files of type MONOMERIC
1mwt SPLIT-ASU into   2 Oligomeric files of type MONOMERIC
1mwu SPLIT-ASU into   2 Oligomeric files of type MONOMERIC
1mwx SPLIT-ASU into   2 Oligomeric files of type MONOMERIC
1mx2 SPLIT-ASU into   2 Oligomeric files of type MONOMERIC
1mx4 SPLIT-ASU into   2 Oligomeric files of type MONOMERIC
1mx6 SPLIT-ASU into   2 Oligomeric files of type MONOMERIC
1mxd ASU-COMPLEX  Oligomeric file of type MONOMERIC
1mxg ASU-COMPLEX  Oligomeric file of type MONOMERIC
1mxo SPLIT-ASU into   2 Oligomeric files of type MONOMERIC
1mxt ASU-COMPLEX  Oligomeric file of type MONOMERIC
1my8 SPLIT-ASU into   2 Oligomeric files of type MONOMERIC
1mz0 ASU-COMPLEX  Oligomeric file of type MONOMERIC
1mz4 ASU-COMPLEX  Oligomeric file of type MONOMERIC
1mz5 ASU-COMPLEX  Oligomeric file of type MONOMERIC
1mz6 ASU-COMPLEX  Oligomeric file of type MONOMERIC
1mza ASU-COMPLEX  Oligomeric file of type MONOMERIC
1mzd ASU-COMPLEX  Oligomeric file of type MONOMERIC
1mzg SPLIT-ASU into   2 Oligomeric files of type MONOMERIC
1mzr SPLIT-ASU into   2 Oligomeric files of type MONOMERIC
1mzu SPLIT-ASU into   3 Oligomeric files of type MONOMERIC
1n00 ASU-COMPLEX  Oligomeric file of type MONOMERIC
1n03 SPLIT-ASU into   6 Oligomeric files of type MONOMERIC
1n04 ASU-COMPLEX  Oligomeric file of type MONOMERIC
1n06 SPLIT-ASU into   2 Oligomeric files of type MONOMERIC
1n07 SPLIT-ASU into   2 Oligomeric files of type MONOMERIC
1n08 SPLIT-ASU into   2 Oligomeric files of type MONOMERIC
1n0i ASU-COMPLEX  Oligomeric file of type MONOMERIC
1n0r ASU-COMPLEX  Oligomeric file of type MONOMERIC
1n0s SPLIT-ASU into   2 Oligomeric files of type MONOMERIC
1n0u ASU-COMPLEX  Oligomeric file of type MONOMERIC
1n0v SPLIT-ASU into   2 Oligomeric files of type MONOMERIC
1n0y SPLIT-ASU into   2 Oligomeric files of type MONOMERIC
1n11 ASU-COMPLEX  Oligomeric file of type MONOMERIC
1n1f ASU-COMPLEX  Oligomeric file of type MONOMERIC
1n1i SPLIT-ASU into   4 Oligomeric files of type MONOMERIC
1n1p ASU-COMPLEX  Oligomeric file of type MONOMERIC
1n1s ASU-COMPLEX  Oligomeric file of type MONOMERIC
1n1t ASU-COMPLEX  Oligomeric file of type MONOMERIC
1n1v ASU-COMPLEX  Oligomeric file of type MONOMERIC
1n1x ASU-COMPLEX  Oligomeric file of type MONOMERIC
1n1y ASU-COMPLEX  Oligomeric file of type MONOMERIC
1n28 SPLIT-ASU into   2 Oligomeric files of type MONOMERIC
1n29 ASU-COMPLEX  Oligomeric file of type MONOMERIC
1n2b SPLIT-ASU into   2 Oligomeric files of type MONOMERIC
1n2e SPLIT-ASU into   2 Oligomeric files of type MONOMERIC
1n2g SPLIT-ASU into   2 Oligomeric files of type MONOMERIC
1n2h SPLIT-ASU into   2 Oligomeric files of type MONOMERIC
1n2i SPLIT-ASU into   2 Oligomeric files of type MONOMERIC
1n2j SPLIT-ASU into   2 Oligomeric files of type MONOMERIC
1n2k ASU-COMPLEX  Oligomeric file of type MONOMERIC
1n2l ASU-COMPLEX  Oligomeric file of type MONOMERIC
1n2z SPLIT-ASU into   2 Oligomeric files of type MONOMERIC
1n3w ASU-COMPLEX  Oligomeric file of type MONOMERIC
1n3x ASU-COMPLEX  Oligomeric file of type MONOMERIC
1n3y ASU-COMPLEX  Oligomeric file of type MONOMERIC
1n3z ASU-COMPLEX  Oligomeric file of type MONOMERIC
1n4a SPLIT-ASU into   2 Oligomeric files of type MONOMERIC
1n4d SPLIT-ASU into   2 Oligomeric files of type MONOMERIC
1n4f ASU-COMPLEX  Oligomeric file of type MONOMERIC
1n4k ASU-COMPLEX  Oligomeric file of type MONOMERIC
1n4u ASU-COMPLEX  Oligomeric file of type MONOMERIC
1n4v ASU-COMPLEX  Oligomeric file of type MONOMERIC
1n4w ASU-COMPLEX  Oligomeric file of type MONOMERIC
1n5m SPLIT-ASU into   2 Oligomeric files of type MONOMERIC
1n5n SPLIT-ASU into   2 Oligomeric files of type MONOMERIC
1n5r SPLIT-ASU into   2 Oligomeric files of type MONOMERIC
1n5u ASU-COMPLEX  Oligomeric file of type MONOMERIC
1n5x SPLIT-ASU into   2 Oligomeric files of type MONOMERIC
1n67 ASU-COMPLEX  Oligomeric file of type MONOMERIC
1n68 ASU-COMPLEX  Oligomeric file of type MONOMERIC
1n6a ASU-COMPLEX  Oligomeric file of type MONOMERIC
1n6b ASU-COMPLEX  Oligomeric file of type MONOMERIC
1n6c ASU-COMPLEX  Oligomeric file of type MONOMERIC
1n6h ASU-COMPLEX  Oligomeric file of type MONOMERIC
1n6i ASU-COMPLEX  Oligomeric file of type MONOMERIC
1n6k ASU-COMPLEX  Oligomeric file of type MONOMERIC
1n6l ASU-COMPLEX  Oligomeric file of type MONOMERIC
1n6n ASU-COMPLEX  Oligomeric file of type MONOMERIC
1n6o ASU-COMPLEX  Oligomeric file of type MONOMERIC
1n6p ASU-COMPLEX  Oligomeric file of type MONOMERIC
1n6r ASU-COMPLEX  Oligomeric file of type MONOMERIC
1n6w ASU-COMPLEX  Oligomeric file of type MONOMERIC
1n6x ASU-COMPLEX  Oligomeric file of type MONOMERIC
1n6y ASU-COMPLEX  Oligomeric file of type MONOMERIC
1n75 ASU-COMPLEX  Oligomeric file of type MONOMERIC
1n76 ASU-COMPLEX  Oligomeric file of type MONOMERIC
1n7d ASU-COMPLEX  Oligomeric file of type MONOMERIC
1n7i SPLIT-ASU into   2 Oligomeric files of type MONOMERIC
1n7j SPLIT-ASU into   2 Oligomeric files of type MONOMERIC
1n7n ASU-COMPLEX  Oligomeric file of type MONOMERIC
1n7o ASU-COMPLEX  Oligomeric file of type MONOMERIC
1n7p ASU-COMPLEX  Oligomeric file of type MONOMERIC
1n7q ASU-COMPLEX  Oligomeric file of type MONOMERIC
1n7r ASU-COMPLEX  Oligomeric file of type MONOMERIC
1n7u ASU-COMPLEX  Oligomeric file of type MONOMERIC
1n7v ASU-COMPLEX  Oligomeric file of type MONOMERIC
1n7w ASU-COMPLEX  Oligomeric file of type MONOMERIC
1n7x ASU-COMPLEX  Oligomeric file of type MONOMERIC
1n82 SPLIT-ASU into   2 Oligomeric files of type MONOMERIC
1n83 ASU-COMPLEX  Oligomeric file of type MONOMERIC
1n84 ASU-COMPLEX  Oligomeric file of type MONOMERIC
1n8e SPLIT-ASU into   6 Oligomeric files of type MONOMERIC
1n8i ASU-COMPLEX  Oligomeric file of type MONOMERIC
1n8q ASU-COMPLEX  Oligomeric file of type MONOMERIC
1n8s SPLIT-ASU into   2 Oligomeric files of type MONOMERIC
1n8u ASU-COMPLEX  Oligomeric file of type MONOMERIC
1n8v SPLIT-ASU into   2 Oligomeric files of type MONOMERIC
1n8w SPLIT-ASU into   2 Oligomeric files of type MONOMERIC
1n8y ASU-COMPLEX  Oligomeric file of type MONOMERIC
1n97 SPLIT-ASU into   2 Oligomeric files of type MONOMERIC
1n9b ASU-COMPLEX  Oligomeric file of type MONOMERIC
1n9f ASU-COMPLEX  Oligomeric file of type MONOMERIC
1n9h ASU-COMPLEX  Oligomeric file of type MONOMERIC
1n9i ASU-COMPLEX  Oligomeric file of type MONOMERIC
1n9x ASU-COMPLEX  Oligomeric file of type MONOMERIC
1n9z ASU-COMPLEX  Oligomeric file of type MONOMERIC
1na0 SPLIT-ASU into   2 Oligomeric files of type MONOMERIC
1na3 SPLIT-ASU into   2 Oligomeric files of type MONOMERIC
1na5 ASU-COMPLEX  Oligomeric file of type MONOMERIC
1na7 ASU-COMPLEX  Oligomeric file of type MONOMERIC
1naa SPLIT-ASU into   2 Oligomeric files of type MONOMERIC
1nae ASU-COMPLEX  Oligomeric file of type MONOMERIC
1naf ASU-COMPLEX  Oligomeric file of type MONOMERIC
1nav ASU-COMPLEX  Oligomeric file of type MONOMERIC
1nax ASU-COMPLEX  Oligomeric file of type MONOMERIC
1nb0 ASU-COMPLEX  Oligomeric file of type MONOMERIC
1nb4 SPLIT-ASU into   2 Oligomeric files of type MONOMERIC
1nb6 SPLIT-ASU into   2 Oligomeric files of type MONOMERIC
1nb8 SPLIT-ASU into   2 Oligomeric files of type MONOMERIC
1nb9 ASU-COMPLEX  Oligomeric file of type MONOMERIC
1nbb SPLIT-ASU into   2 Oligomeric files of type   MONOMERIC
1nbg ASU-COMPLEX  Oligomeric file of type MONOMERIC
1nbh SPLIT-ASU into   4 Oligomeric files of type MONOMERIC
1nbi SPLIT-ASU into   4 Oligomeric files of type MONOMERIC
1nbp ASU-COMPLEX  Oligomeric file of type MONOMERIC
1nbq SPLIT-ASU into   2 Oligomeric files of type MONOMERIC
1nbs SPLIT-ASU into   2 Oligomeric files of type MONOMERIC
1nc6 ASU-COMPLEX  Oligomeric file of type MONOMERIC
1ncj ASU-COMPLEX  Oligomeric file of type MONOMERIC
1ncn SPLIT-ASU into   2 Oligomeric files of type MONOMERIC
1nd1 ASU-COMPLEX  Oligomeric file of type MONOMERIC
1nd7 ASU-COMPLEX  Oligomeric file of type MONOMERIC
1ndb SPLIT-ASU into   2 Oligomeric files of type MONOMERIC
1ndf SPLIT-ASU into   2 Oligomeric files of type MONOMERIC
1ndi SPLIT-ASU into   2 Oligomeric files of type MONOMERIC
1ndq ASU-COMPLEX  Oligomeric file of type MONOMERIC
1ndu ASU-COMPLEX  Oligomeric file of type MONOMERIC
1ndv ASU-COMPLEX  Oligomeric file of type MONOMERIC
1ndw ASU-COMPLEX  Oligomeric file of type MONOMERIC
1ndy ASU-COMPLEX  Oligomeric file of type MONOMERIC
1ndz ASU-COMPLEX  Oligomeric file of type MONOMERIC
1ne2 SPLIT-ASU into   2 Oligomeric files of type MONOMERIC
1ne9 ASU-COMPLEX  Oligomeric file of type MONOMERIC
1neg ASU-COMPLEX  Oligomeric file of type MONOMERIC
1nep ASU-COMPLEX  Oligomeric file of type MONOMERIC
1nf1 ASU-COMPLEX  Oligomeric file of type MONOMERIC
1nf2 SPLIT-ASU into   3 Oligomeric files of type MONOMERIC
1ng6 ASU-COMPLEX  Oligomeric file of type MONOMERIC
1ngn ASU-COMPLEX  Oligomeric file of type MONOMERIC
1nh1 ASU-COMPLEX  Oligomeric file of type MONOMERIC
1nh6 ASU-COMPLEX  Oligomeric file of type MONOMERIC
1nh9 ASU-COMPLEX  Oligomeric file of type MONOMERIC
1nhu SPLIT-ASU into   2 Oligomeric files of type MONOMERIC
1nhv SPLIT-ASU into   2 Oligomeric files of type MONOMERIC
1nhx ASU-COMPLEX  Oligomeric file of type MONOMERIC
1ni3 ASU-COMPLEX  Oligomeric file of type MONOMERIC
1nij ASU-COMPLEX  Oligomeric file of type MONOMERIC
1nio ASU-COMPLEX  Oligomeric file of type MONOMERIC
1nj4 ASU-COMPLEX  Oligomeric file of type MONOMERIC
1njg SPLIT-ASU into   2 Oligomeric files of type MONOMERIC
1njn ASU-COMPLEX  Oligomeric file of type MONOMERIC
1nkg ASU-COMPLEX  Oligomeric file of type MONOMERIC
1nko ASU-COMPLEX  Oligomeric file of type MONOMERIC
1nkx ASU-COMPLEX  Oligomeric file of type MONOMERIC
1nl1 ASU-COMPLEX  Oligomeric file of type MONOMERIC
1nl2 ASU-COMPLEX  Oligomeric file of type MONOMERIC
1nl5 ASU-COMPLEX  Oligomeric file of type MONOMERIC
1nl6 SPLIT-ASU into   2 Oligomeric files of type MONOMERIC
1nl9 ASU-COMPLEX  Oligomeric file of type MONOMERIC
1nli ASU-COMPLEX  Oligomeric file of type MONOMERIC
1nlj SPLIT-ASU into   2 Oligomeric files of type MONOMERIC
1nlm SPLIT-ASU into   2 Oligomeric files of type MONOMERIC
1nm2 ASU-COMPLEX  Oligomeric file of type MONOMERIC
1nm8 ASU-COMPLEX  Oligomeric file of type MONOMERIC
1nm9 ASU-COMPLEX  Oligomeric file of type MONOMERIC
1nmk SPLIT-ASU into   2 Oligomeric files of type MONOMERIC
1nml ASU-COMPLEX  Oligomeric file of type MONOMERIC
1nmn SPLIT-ASU into   2 Oligomeric files of type MONOMERIC
1nn6 ASU-COMPLEX  Oligomeric file of type MONOMERIC
1nnd ASU-COMPLEX  Oligomeric file of type MONOMERIC
1nnf ASU-COMPLEX  Oligomeric file of type MONOMERIC
1nnl SPLIT-ASU into   2 Oligomeric files of type MONOMERIC
1nnm SPLIT-ASU into   2 Oligomeric files of type MONOMERIC
1nnn SPLIT-ASU into   2 Oligomeric files of type MONOMERIC
1nnx ASU-COMPLEX  Oligomeric file of type MONOMERIC
1nny ASU-COMPLEX  Oligomeric file of type MONOMERIC
1no0 ASU-COMPLEX  Oligomeric file of type MONOMERIC
1no1 SPLIT-ASU into   3 Oligomeric files of type MONOMERIC
1no3 ASU-COMPLEX  Oligomeric file of type MONOMERIC
1no5 SPLIT-ASU into   2 Oligomeric files of type MONOMERIC
1no6 ASU-COMPLEX  Oligomeric file of type MONOMERIC
1no7 SPLIT-ASU into   2 Oligomeric files of type MONOMERIC
1nof ASU-COMPLEX  Oligomeric file of type MONOMERIC
1np2 SPLIT-ASU into   2 Oligomeric files of type MONOMERIC
1np7 SPLIT-ASU into   2 Oligomeric files of type MONOMERIC
1np8 SPLIT-ASU into   2 Oligomeric files of type MONOMERIC
1npf ASU-COMPLEX  Oligomeric file of type MONOMERIC
1npg ASU-COMPLEX  Oligomeric file of type MONOMERIC
1nph ASU-COMPLEX  Oligomeric file of type MONOMERIC
1npi ASU-COMPLEX  Oligomeric file of type MONOMERIC
1npp SPLIT-ASU into   4 Oligomeric files of type MONOMERIC
1npu ASU-COMPLEX  Oligomeric file of type MONOMERIC
1npy SPLIT-ASU into   4 Oligomeric files of type MONOMERIC
1nq0 ASU-COMPLEX  Oligomeric file of type MONOMERIC
1nq1 ASU-COMPLEX  Oligomeric file of type MONOMERIC
1nq2 ASU-COMPLEX  Oligomeric file of type MONOMERIC
1nq6 ASU-COMPLEX  Oligomeric file of type MONOMERIC
1nq9 SPLIT-ASU into   2 Oligomeric files of type MONOMERIC
1nqc ASU-COMPLEX  Oligomeric file of type MONOMERIC
1nqe ASU-COMPLEX  Oligomeric file of type MONOMERIC
1nqf ASU-COMPLEX  Oligomeric file of type MONOMERIC
1nqg ASU-COMPLEX  Oligomeric file of type MONOMERIC
1nqh ASU-COMPLEX  Oligomeric file of type MONOMERIC
1nqy ASU-COMPLEX  Oligomeric file of type MONOMERIC
1nqz ASU-COMPLEX  Oligomeric file of type MONOMERIC
1nr0 ASU-COMPLEX  Oligomeric file of type MONOMERIC
1nr2 SPLIT-ASU into   2 Oligomeric files of type MONOMERIC
1nr6 ASU-COMPLEX  Oligomeric file of type MONOMERIC
1nr8 ASU-COMPLEX  Oligomeric file of type MONOMERIC
1nrc SPLIT-ASU into   2 Oligomeric files of type MONOMERIC
1nrf ASU-COMPLEX  Oligomeric file of type MONOMERIC
1nrk ASU-COMPLEX  Oligomeric file of type MONOMERIC
1nrv SPLIT-ASU into   2 Oligomeric files of type MONOMERIC
1nrw ASU-COMPLEX  Oligomeric file of type MONOMERIC
1nrz SPLIT-ASU into   4 Oligomeric files of type MONOMERIC
1nst ASU-COMPLEX  Oligomeric file of type MONOMERIC
1nsw SPLIT-ASU into   4 Oligomeric files of type MONOMERIC
1nt0 SPLIT-ASU into   2 Oligomeric files of type MONOMERIC
1nt4 SPLIT-ASU into   2 Oligomeric files of type MONOMERIC
1nte ASU-COMPLEX  Oligomeric file of type MONOMERIC
1ntf ASU-COMPLEX  Oligomeric file of type MONOMERIC
1ntg SPLIT-ASU into   4 Oligomeric files of type MONOMERIC
1ntj ASU-COMPLEX  Oligomeric file of type MONOMERIC
1ntp ASU-COMPLEX  Oligomeric file of type MONOMERIC
1nty ASU-COMPLEX  Oligomeric file of type MONOMERIC
1nu0 SPLIT-ASU into   2 Oligomeric files of type MONOMERIC
1nuc ASU-COMPLEX  Oligomeric file of type MONOMERIC
1nud SPLIT-ASU into   2 Oligomeric files of type MONOMERIC
1nuf ASU-COMPLEX  Oligomeric file of type MONOMERIC
1nug SPLIT-ASU into   2 Oligomeric files of type MONOMERIC
1nuk ASU-COMPLEX  Oligomeric file of type MONOMERIC
1nv8 SPLIT-ASU into   2 Oligomeric files of type MONOMERIC
1nv9 ASU-COMPLEX  Oligomeric file of type MONOMERIC
1nvk ASU-COMPLEX  Oligomeric file of type MONOMERIC
1nw3 ASU-COMPLEX  Oligomeric file of type MONOMERIC
1nw5 ASU-COMPLEX  Oligomeric file of type MONOMERIC
1nw6 ASU-COMPLEX  Oligomeric file of type MONOMERIC
1nw7 ASU-COMPLEX  Oligomeric file of type MONOMERIC
1nw8 ASU-COMPLEX  Oligomeric file of type MONOMERIC
1nwa ASU-COMPLEX  Oligomeric file of type MONOMERIC
1nwe ASU-COMPLEX  Oligomeric file of type MONOMERIC
1nwk ASU-COMPLEX  Oligomeric file of type MONOMERIC
1nwl ASU-COMPLEX  Oligomeric file of type MONOMERIC
1nwm ASU-COMPLEX  Oligomeric file of type MONOMERIC
1nwr SPLIT-ASU into   4 Oligomeric files of type MONOMERIC
1nws SPLIT-ASU into   4 Oligomeric files of type MONOMERIC
1nwt SPLIT-ASU into   4 Oligomeric files of type MONOMERIC
1nwu SPLIT-ASU into   4 Oligomeric files of type MONOMERIC
1nwz ASU-COMPLEX  Oligomeric file of type MONOMERIC
1nxc ASU-COMPLEX  Oligomeric file of type MONOMERIC
1nxd SPLIT-ASU into   4 Oligomeric files of type MONOMERIC
1nxy ASU-COMPLEX  Oligomeric file of type MONOMERIC
1ny0 ASU-COMPLEX  Oligomeric file of type MONOMERIC
1ny1 SPLIT-ASU into   2 Oligomeric files of type MONOMERIC
1nyc SPLIT-ASU into   2 Oligomeric files of type MONOMERIC
1nyk SPLIT-ASU into   2 Oligomeric files of type MONOMERIC
1nyl ASU-COMPLEX  Oligomeric file of type MONOMERIC
1nym ASU-COMPLEX  Oligomeric file of type MONOMERIC
1nyy ASU-COMPLEX  Oligomeric file of type MONOMERIC
1nz0 SPLIT-ASU into   4 Oligomeric files of type MONOMERIC
1nz2 ASU-COMPLEX  Oligomeric file of type MONOMERIC
1nz3 ASU-COMPLEX  Oligomeric file of type MONOMERIC
1nz4 ASU-COMPLEX  Oligomeric file of type MONOMERIC
1nz5 ASU-COMPLEX  Oligomeric file of type MONOMERIC
1nz6 SPLIT-ASU into   2 Oligomeric files of type MONOMERIC
1nz7 ASU-COMPLEX  Oligomeric file of type MONOMERIC
1nzd ASU-COMPLEX  Oligomeric file of type MONOMERIC
1nze ASU-COMPLEX  Oligomeric file of type MONOMERIC
1nzf ASU-COMPLEX  Oligomeric file of type MONOMERIC
1nzh ASU-COMPLEX  Oligomeric file of type MONOMERIC
1nzj ASU-COMPLEX  Oligomeric file of type MONOMERIC
1nzk SPLIT-ASU into   4 Oligomeric files of type MONOMERIC
1nzl SPLIT-ASU into   2 Oligomeric files of type MONOMERIC
1nzn ASU-COMPLEX  Oligomeric file of type MONOMERIC
1nzo ASU-COMPLEX  Oligomeric file of type MONOMERIC
1nzu ASU-COMPLEX  Oligomeric file of type MONOMERIC
1nzv SPLIT-ASU into   2 Oligomeric files of type MONOMERIC
1o03 ASU-COMPLEX  Oligomeric file of type MONOMERIC
1o06 ASU-COMPLEX  Oligomeric file of type MONOMERIC
1o07 SPLIT-ASU into   2 Oligomeric files of type MONOMERIC
1o08 ASU-COMPLEX  Oligomeric file of type MONOMERIC
1o0o SPLIT-ASU into   2 Oligomeric files of type MONOMERIC
1o0r SPLIT-ASU into   2 Oligomeric files of type MONOMERIC
1o0u SPLIT-ASU into   2 Oligomeric files of type MONOMERIC
1o0x ASU-COMPLEX  Oligomeric file of type MONOMERIC
1o13 ASU-COMPLEX  Oligomeric file of type MONOMERIC
1o14 SPLIT-ASU into   2 Oligomeric files of type MONOMERIC
1o16 ASU-COMPLEX  Oligomeric file of type MONOMERIC
1o1z ASU-COMPLEX  Oligomeric file of type MONOMERIC
1o20 ASU-COMPLEX  Oligomeric file of type MONOMERIC
1o2d SPLIT-ASU into   2 Oligomeric files of type MONOMERIC
1o2e ASU-COMPLEX  Oligomeric file of type MONOMERIC
1o2h ASU-COMPLEX  Oligomeric file of type MONOMERIC
1o2i ASU-COMPLEX  Oligomeric file of type MONOMERIC
1o2j ASU-COMPLEX  Oligomeric file of type MONOMERIC
1o2k ASU-COMPLEX  Oligomeric file of type MONOMERIC
1o2l ASU-COMPLEX  Oligomeric file of type MONOMERIC
1o2m ASU-COMPLEX  Oligomeric file of type MONOMERIC
1o2n ASU-COMPLEX  Oligomeric file of type MONOMERIC
1o2o ASU-COMPLEX  Oligomeric file of type MONOMERIC
1o2p ASU-COMPLEX  Oligomeric file of type MONOMERIC
1o2q ASU-COMPLEX  Oligomeric file of type MONOMERIC
1o2r ASU-COMPLEX  Oligomeric file of type MONOMERIC
1o2s ASU-COMPLEX  Oligomeric file of type MONOMERIC
1o2t ASU-COMPLEX  Oligomeric file of type MONOMERIC
1o2u ASU-COMPLEX  Oligomeric file of type MONOMERIC
1o2v ASU-COMPLEX  Oligomeric file of type MONOMERIC
1o2w ASU-COMPLEX  Oligomeric file of type MONOMERIC
1o2x ASU-COMPLEX  Oligomeric file of type MONOMERIC
1o2y ASU-COMPLEX  Oligomeric file of type MONOMERIC
1o2z ASU-COMPLEX  Oligomeric file of type MONOMERIC
1o30 ASU-COMPLEX  Oligomeric file of type MONOMERIC
1o31 ASU-COMPLEX  Oligomeric file of type MONOMERIC
1o32 ASU-COMPLEX  Oligomeric file of type MONOMERIC
1o33 ASU-COMPLEX  Oligomeric file of type MONOMERIC
1o34 ASU-COMPLEX  Oligomeric file of type MONOMERIC
1o35 ASU-COMPLEX  Oligomeric file of type MONOMERIC
1o36 ASU-COMPLEX  Oligomeric file of type MONOMERIC
1o37 ASU-COMPLEX  Oligomeric file of type MONOMERIC
1o38 ASU-COMPLEX  Oligomeric file of type MONOMERIC
1o39 ASU-COMPLEX  Oligomeric file of type MONOMERIC
1o3a ASU-COMPLEX  Oligomeric file of type MONOMERIC
1o3b ASU-COMPLEX  Oligomeric file of type MONOMERIC
1o3c ASU-COMPLEX  Oligomeric file of type MONOMERIC
1o3d ASU-COMPLEX  Oligomeric file of type MONOMERIC
1o3e ASU-COMPLEX  Oligomeric file of type MONOMERIC
1o3f ASU-COMPLEX  Oligomeric file of type MONOMERIC
1o3g ASU-COMPLEX  Oligomeric file of type MONOMERIC
1o3h ASU-COMPLEX  Oligomeric file of type MONOMERIC
1o3i ASU-COMPLEX  Oligomeric file of type MONOMERIC
1o3j ASU-COMPLEX  Oligomeric file of type MONOMERIC
1o3k ASU-COMPLEX  Oligomeric file of type MONOMERIC
1o3l ASU-COMPLEX  Oligomeric file of type MONOMERIC
1o3m ASU-COMPLEX  Oligomeric file of type MONOMERIC
1o3n ASU-COMPLEX  Oligomeric file of type MONOMERIC
1o3o ASU-COMPLEX  Oligomeric file of type MONOMERIC
1o3w ASU-COMPLEX  Oligomeric file of type MONOMERIC
1o3x ASU-COMPLEX  Oligomeric file of type MONOMERIC
1o3y SPLIT-ASU into   2 Oligomeric files of type MONOMERIC
1o41 ASU-COMPLEX  Oligomeric file of type MONOMERIC
1o42 ASU-COMPLEX  Oligomeric file of type MONOMERIC
1o43 ASU-COMPLEX  Oligomeric file of type MONOMERIC
1o44 ASU-COMPLEX  Oligomeric file of type MONOMERIC
1o45 ASU-COMPLEX  Oligomeric file of type MONOMERIC
1o46 ASU-COMPLEX  Oligomeric file of type MONOMERIC
1o47 ASU-COMPLEX  Oligomeric file of type MONOMERIC
1o48 ASU-COMPLEX  Oligomeric file of type MONOMERIC
1o49 ASU-COMPLEX  Oligomeric file of type MONOMERIC
1o4a ASU-COMPLEX  Oligomeric file of type MONOMERIC
1o4b ASU-COMPLEX  Oligomeric file of type MONOMERIC
1o4c ASU-COMPLEX  Oligomeric file of type MONOMERIC
1o4d ASU-COMPLEX  Oligomeric file of type MONOMERIC
1o4e ASU-COMPLEX  Oligomeric file of type MONOMERIC
1o4f ASU-COMPLEX  Oligomeric file of type MONOMERIC
1o4g ASU-COMPLEX  Oligomeric file of type MONOMERIC
1o4h ASU-COMPLEX  Oligomeric file of type MONOMERIC
1o4i ASU-COMPLEX  Oligomeric file of type MONOMERIC
1o4j ASU-COMPLEX  Oligomeric file of type MONOMERIC
1o4k ASU-COMPLEX  Oligomeric file of type MONOMERIC
1o4l ASU-COMPLEX  Oligomeric file of type MONOMERIC
1o4m ASU-COMPLEX  Oligomeric file of type MONOMERIC
1o4n ASU-COMPLEX  Oligomeric file of type MONOMERIC
1o4o ASU-COMPLEX  Oligomeric file of type MONOMERIC
1o4p ASU-COMPLEX  Oligomeric file of type MONOMERIC
1o4q ASU-COMPLEX  Oligomeric file of type MONOMERIC
1o4r ASU-COMPLEX  Oligomeric file of type MONOMERIC
1o4y ASU-COMPLEX  Oligomeric file of type MONOMERIC
1o4z SPLIT-ASU into   4 Oligomeric files of type MONOMERIC
1o5r ASU-COMPLEX  Oligomeric file of type MONOMERIC
1o5u SPLIT-ASU into   2 Oligomeric files of type MONOMERIC
1o5z ASU-COMPLEX  Oligomeric file of type MONOMERIC
1o65 SPLIT-ASU into   3 Oligomeric files of type MONOMERIC
1o67 SPLIT-ASU into   3 Oligomeric files of type MONOMERIC
1o6d ASU-COMPLEX  Oligomeric file of type MONOMERIC
1o6f ASU-COMPLEX  Oligomeric file of type MONOMERIC
1o6g ASU-COMPLEX  Oligomeric file of type MONOMERIC
1o6u SPLIT-ASU into   3 Oligomeric files of type MONOMERIC
1o70 ASU-COMPLEX  Oligomeric file of type MONOMERIC
1o71 SPLIT-ASU into   2 Oligomeric files of type MONOMERIC
1o72 SPLIT-ASU into   2 Oligomeric files of type MONOMERIC
1o73 ASU-COMPLEX  Oligomeric file of type MONOMERIC
1o76 SPLIT-ASU into   2 Oligomeric files of type MONOMERIC
1o77 SPLIT-ASU into   5 Oligomeric files of type MONOMERIC
1o7e SPLIT-ASU into   2 Oligomeric files of type MONOMERIC
1o7f ASU-COMPLEX  Oligomeric file of type MONOMERIC
1o7i SPLIT-ASU into   2 Oligomeric files of type MONOMERIC
1o7o SPLIT-ASU into   2 Oligomeric files of type MONOMERIC
1o7q SPLIT-ASU into   2 Oligomeric files of type MONOMERIC
1o7r SPLIT-ASU into   2 Oligomeric files of type MONOMERIC
1o7s ASU-COMPLEX  Oligomeric file of type MONOMERIC
1o7t SPLIT-ASU into   9 Oligomeric files of type MONOMERIC
1o7u ASU-COMPLEX  Oligomeric file of type MONOMERIC
1o7v ASU-COMPLEX  Oligomeric file of type MONOMERIC
1o82 SPLIT-ASU into   4 Oligomeric files of type MONOMERIC
1o83 SPLIT-ASU into   4 Oligomeric files of type MONOMERIC
1o85 ASU-COMPLEX  Oligomeric file of type MONOMERIC
1o86 ASU-COMPLEX  Oligomeric file of type MONOMERIC
1o87 SPLIT-ASU into   2 Oligomeric files of type MONOMERIC
1o88 ASU-COMPLEX  Oligomeric file of type MONOMERIC
1o8a ASU-COMPLEX  Oligomeric file of type MONOMERIC
1o8d ASU-COMPLEX  Oligomeric file of type MONOMERIC
1o8e ASU-COMPLEX  Oligomeric file of type MONOMERIC
1o8f ASU-COMPLEX  Oligomeric file of type MONOMERIC
1o8g ASU-COMPLEX  Oligomeric file of type MONOMERIC
1o8h ASU-COMPLEX  Oligomeric file of type MONOMERIC
1o8i ASU-COMPLEX  Oligomeric file of type MONOMERIC
1o8j ASU-COMPLEX  Oligomeric file of type MONOMERIC
1o8k ASU-COMPLEX  Oligomeric file of type MONOMERIC
1o8l ASU-COMPLEX  Oligomeric file of type MONOMERIC
1o8m ASU-COMPLEX  Oligomeric file of type MONOMERIC
1o8s ASU-COMPLEX  Oligomeric file of type MONOMERIC
1o8v ASU-COMPLEX  Oligomeric file of type MONOMERIC
1o8w ASU-COMPLEX  Oligomeric file of type MONOMERIC
1o8x ASU-COMPLEX  Oligomeric file of type MONOMERIC
1o98 ASU-COMPLEX  Oligomeric file of type MONOMERIC
1o99 ASU-COMPLEX  Oligomeric file of type MONOMERIC
1o9b SPLIT-ASU into   2 Oligomeric files of type MONOMERIC
1o9g ASU-COMPLEX  Oligomeric file of type MONOMERIC
1o9h ASU-COMPLEX  Oligomeric file of type MONOMERIC
1o9v ASU-COMPLEX  Oligomeric file of type MONOMERIC
1o9w ASU-COMPLEX  Oligomeric file of type MONOMERIC
1o9x ASU-COMPLEX  Oligomeric file of type MONOMERIC
1o9z ASU-COMPLEX  Oligomeric file of type MONOMERIC
1oa0 SPLIT-ASU into   2 Oligomeric files of type MONOMERIC
1oa1 ASU-COMPLEX  Oligomeric file of type MONOMERIC
1oa2 SPLIT-ASU into   6 Oligomeric files of type MONOMERIC
1oa3 SPLIT-ASU into   4 Oligomeric files of type MONOMERIC
1oa4 ASU-COMPLEX  Oligomeric file of type MONOMERIC
1oa7 ASU-COMPLEX  Oligomeric file of type MONOMERIC
1oa9 ASU-COMPLEX  Oligomeric file of type MONOMERIC
1oae SPLIT-ASU into   2 Oligomeric files of type MONOMERIC
1oaf ASU-COMPLEX  Oligomeric file of type MONOMERIC
1oag ASU-COMPLEX  Oligomeric file of type MONOMERIC
1oam SPLIT-ASU into   2 Oligomeric files of type MONOMERIC
1oan SPLIT-ASU into   2 Oligomeric files of type MONOMERIC
1oap ASU-COMPLEX  Oligomeric file of type MONOMERIC
1ob0 ASU-COMPLEX  Oligomeric file of type MONOMERIC
1ob3 SPLIT-ASU into   2 Oligomeric files of type MONOMERIC
1ob4 ASU-COMPLEX  Oligomeric file of type MONOMERIC
1ob6 SPLIT-ASU into   2 Oligomeric files of type MONOMERIC
1ob7 ASU-COMPLEX  Oligomeric file of type MONOMERIC
1ob8 SPLIT-ASU into   2 Oligomeric files of type MONOMERIC
1obc ASU-COMPLEX  Oligomeric file of type MONOMERIC
1obd ASU-COMPLEX  Oligomeric file of type MONOMERIC
1obg ASU-COMPLEX  Oligomeric file of type MONOMERIC
1obh ASU-COMPLEX  Oligomeric file of type MONOMERIC
1obn ASU-COMPLEX  Oligomeric file of type MONOMERIC
1obo SPLIT-ASU into   2 Oligomeric files of type MONOMERIC
1obv ASU-COMPLEX  Oligomeric file of type MONOMERIC
1oc1 ASU-COMPLEX  Oligomeric file of type MONOMERIC
1oc3 SPLIT-ASU into   3 Oligomeric files of type MONOMERIC
1oc5 ASU-COMPLEX  Oligomeric file of type MONOMERIC
1oc6 ASU-COMPLEX  Oligomeric file of type MONOMERIC
1oc7 ASU-COMPLEX  Oligomeric file of type MONOMERIC
1oc8 SPLIT-ASU into   2 Oligomeric files of type MONOMERIC
1ocb SPLIT-ASU into   2 Oligomeric files of type MONOMERIC
1ocj ASU-COMPLEX  Oligomeric file of type MONOMERIC
1ocn ASU-COMPLEX  Oligomeric file of type MONOMERIC
1ocq ASU-COMPLEX  Oligomeric file of type MONOMERIC
1ocs ASU-COMPLEX  Oligomeric file of type MONOMERIC
1ocu SPLIT-ASU into   2 Oligomeric files of type MONOMERIC
1od0 SPLIT-ASU into   2 Oligomeric files of type MONOMERIC
1od3 ASU-COMPLEX  Oligomeric file of type MONOMERIC
1od7 ASU-COMPLEX  Oligomeric file of type MONOMERIC
1od8 ASU-COMPLEX  Oligomeric file of type MONOMERIC
1od9 ASU-COMPLEX  Oligomeric file of type MONOMERIC
1oda ASU-COMPLEX  Oligomeric file of type MONOMERIC
1odc ASU-COMPLEX  Oligomeric file of type MONOMERIC
1odf ASU-COMPLEX  Oligomeric file of type MONOMERIC
1odm ASU-COMPLEX  Oligomeric file of type MONOMERIC
1odn ASU-COMPLEX  Oligomeric file of type MONOMERIC
1odo ASU-COMPLEX  Oligomeric file of type MONOMERIC
1odv SPLIT-ASU into   2 Oligomeric files of type MONOMERIC
1odz SPLIT-ASU into   2 Oligomeric files of type MONOMERIC
1oee ASU-COMPLEX  Oligomeric file of type MONOMERIC
1oej ASU-COMPLEX  Oligomeric file of type MONOMERIC
1oek ASU-COMPLEX  Oligomeric file of type MONOMERIC
1oem ASU-COMPLEX  Oligomeric file of type MONOMERIC
1oeo ASU-COMPLEX  Oligomeric file of type MONOMERIC
1oes ASU-COMPLEX  Oligomeric file of type MONOMERIC
1oet ASU-COMPLEX  Oligomeric file of type MONOMERIC
1oeu ASU-COMPLEX  Oligomeric file of type MONOMERIC
1oev ASU-COMPLEX  Oligomeric file of type MONOMERIC
1oew ASU-COMPLEX  Oligomeric file of type MONOMERIC
1of0 ASU-COMPLEX  Oligomeric file of type MONOMERIC
1of3 SPLIT-ASU into   2 Oligomeric files of type MONOMERIC
1of4 ASU-COMPLEX  Oligomeric file of type MONOMERIC
1ofc ASU-COMPLEX  Oligomeric file of type MONOMERIC
1ofd SPLIT-ASU into   2 Oligomeric files of type MONOMERIC
1ofe SPLIT-ASU into   2 Oligomeric files of type MONOMERIC
1off ASU-COMPLEX  Oligomeric file of type MONOMERIC
1ofl ASU-COMPLEX  Oligomeric file of type MONOMERIC
1ofm ASU-COMPLEX  Oligomeric file of type MONOMERIC
1ofz SPLIT-ASU into   2 Oligomeric files of type MONOMERIC
1og1 ASU-COMPLEX  Oligomeric file of type MONOMERIC
1og2 SPLIT-ASU into   2 Oligomeric files of type MONOMERIC
1og3 ASU-COMPLEX  Oligomeric file of type MONOMERIC
1og4 ASU-COMPLEX  Oligomeric file of type MONOMERIC
1og5 SPLIT-ASU into   2 Oligomeric files of type MONOMERIC
1ogi ASU-COMPLEX  Oligomeric file of type MONOMERIC
1ogj ASU-COMPLEX  Oligomeric file of type MONOMERIC
1ogm ASU-COMPLEX  Oligomeric file of type MONOMERIC
1ogo ASU-COMPLEX  Oligomeric file of type MONOMERIC
1ogq ASU-COMPLEX  Oligomeric file of type MONOMERIC
1ogr ASU-COMPLEX  Oligomeric file of type MONOMERIC
1ogs SPLIT-ASU into   2 Oligomeric files of type MONOMERIC
1ogw ASU-COMPLEX  Oligomeric file of type MONOMERIC
1oh3 SPLIT-ASU into   2 Oligomeric files of type MONOMERIC
1oh4 ASU-COMPLEX  Oligomeric file of type MONOMERIC
1ohc ASU-COMPLEX  Oligomeric file of type MONOMERIC
1ohd ASU-COMPLEX  Oligomeric file of type MONOMERIC
1oht ASU-COMPLEX  Oligomeric file of type MONOMERIC
1ohu SPLIT-ASU into   2 Oligomeric files of type MONOMERIC
1oi0 SPLIT-ASU into   4 Oligomeric files of type MONOMERIC
1oi1 ASU-COMPLEX  Oligomeric file of type MONOMERIC
1oi7 ASU-COMPLEX  Oligomeric file of type MONOMERIC
1oi8 SPLIT-ASU into   2 Oligomeric files of type MONOMERIC
1oia SPLIT-ASU into   2 Oligomeric files of type MONOMERIC
1oid SPLIT-ASU into   2 Oligomeric files of type MONOMERIC
1oie ASU-COMPLEX  Oligomeric file of type MONOMERIC
1oif SPLIT-ASU into   2 Oligomeric files of type MONOMERIC
1oii SPLIT-ASU into   4 Oligomeric files of type MONOMERIC
1oij SPLIT-ASU into   4 Oligomeric files of type MONOMERIC
1oio SPLIT-ASU into   2 Oligomeric files of type MONOMERIC
1oip ASU-COMPLEX  Oligomeric file of type MONOMERIC
1oiq ASU-COMPLEX  Oligomeric file of type MONOMERIC
1oir ASU-COMPLEX  Oligomeric file of type MONOMERIC
1oit ASU-COMPLEX  Oligomeric file of type MONOMERIC
1oiw ASU-COMPLEX  Oligomeric file of type MONOMERIC
1oix ASU-COMPLEX  Oligomeric file of type MONOMERIC
1oiz SPLIT-ASU into   2 Oligomeric files of type MONOMERIC
1oj1 ASU-COMPLEX  Oligomeric file of type MONOMERIC
1oj4 SPLIT-ASU into   2 Oligomeric files of type MONOMERIC
1oj6 SPLIT-ASU into   4 Oligomeric files of type MONOMERIC
1oji ASU-COMPLEX  Oligomeric file of type MONOMERIC
1ojj SPLIT-ASU into   2 Oligomeric files of type MONOMERIC
1ojk SPLIT-ASU into   2 Oligomeric files of type MONOMERIC
1ojm ASU-COMPLEX  Oligomeric file of type MONOMERIC
1ojn ASU-COMPLEX  Oligomeric file of type MONOMERIC
1ojo ASU-COMPLEX  Oligomeric file of type MONOMERIC
1ojp ASU-COMPLEX  Oligomeric file of type MONOMERIC
1ojq ASU-COMPLEX  Oligomeric file of type MONOMERIC
1ojz ASU-COMPLEX  Oligomeric file of type MONOMERIC
1ok0 ASU-COMPLEX  Oligomeric file of type MONOMERIC
1okb SPLIT-ASU into   2 Oligomeric files of type MONOMERIC
1okc ASU-COMPLEX  Oligomeric file of type MONOMERIC
1okq ASU-COMPLEX  Oligomeric file of type MONOMERIC
1oks ASU-COMPLEX  Oligomeric file of type MONOMERIC
1oky ASU-COMPLEX  Oligomeric file of type MONOMERIC
1okz ASU-COMPLEX  Oligomeric file of type MONOMERIC
1ol0 SPLIT-ASU into   2 Oligomeric files of type MONOMERIC
1ol6 ASU-COMPLEX  Oligomeric file of type MONOMERIC
1ol7 ASU-COMPLEX  Oligomeric file of type MONOMERIC
1oll ASU-COMPLEX  Oligomeric file of type MONOMERIC
1olm SPLIT-ASU into   3 Oligomeric files of type MONOMERIC
1olp SPLIT-ASU into   4 Oligomeric files of type MONOMERIC
1olr ASU-COMPLEX  Oligomeric file of type MONOMERIC
1olt ASU-COMPLEX  Oligomeric file of type MONOMERIC
1om0 ASU-COMPLEX  Oligomeric file of type MONOMERIC
1om1 ASU-COMPLEX  Oligomeric file of type MONOMERIC
1omy ASU-COMPLEX  Oligomeric file of type MONOMERIC
1ong ASU-COMPLEX  Oligomeric file of type MONOMERIC
1onh ASU-COMPLEX  Oligomeric file of type MONOMERIC
1onl SPLIT-ASU into   3 Oligomeric files of type MONOMERIC
1ons ASU-COMPLEX  Oligomeric file of type MONOMERIC
1ony ASU-COMPLEX  Oligomeric file of type MONOMERIC
1onz ASU-COMPLEX  Oligomeric file of type MONOMERIC
1oo8 ASU-COMPLEX  Oligomeric file of type MONOMERIC
1ooc SPLIT-ASU into   2 Oligomeric files of type MONOMERIC
1oof SPLIT-ASU into   2 Oligomeric files of type MONOMERIC
1oog SPLIT-ASU into   2 Oligomeric files of type MONOMERIC
1ooh SPLIT-ASU into   2 Oligomeric files of type MONOMERIC
1ooi ASU-COMPLEX  Oligomeric file of type MONOMERIC
1ooj ASU-COMPLEX  Oligomeric file of type MONOMERIC
1oot ASU-COMPLEX  Oligomeric file of type MONOMERIC
1oow ASU-COMPLEX  Oligomeric file of type MONOMERIC
1op0 ASU-COMPLEX  Oligomeric file of type MONOMERIC
1op2 ASU-COMPLEX  Oligomeric file of type MONOMERIC
1op8 SPLIT-ASU into   6 Oligomeric files of type MONOMERIC
1opb SPLIT-ASU into   4 Oligomeric files of type   MONOMERIC
1opd ASU-COMPLEX  Oligomeric file of type MONOMERIC
1opj SPLIT-ASU into   2 Oligomeric files of type MONOMERIC
1opk ASU-COMPLEX  Oligomeric file of type MONOMERIC
1opl SPLIT-ASU into   2 Oligomeric files of type MONOMERIC
1opm ASU-COMPLEX  Oligomeric file of type MONOMERIC
1oq1 SPLIT-ASU into   4 Oligomeric files of type MONOMERIC
1oq5 ASU-COMPLEX  Oligomeric file of type MONOMERIC
1oqg ASU-COMPLEX  Oligomeric file of type MONOMERIC
1oqh ASU-COMPLEX  Oligomeric file of type MONOMERIC
1oqr SPLIT-ASU into   3 Oligomeric files of type MONOMERIC
1oqv SPLIT-ASU into   3 Oligomeric files of type MONOMERIC
1oqz SPLIT-ASU into   2 Oligomeric files of type MONOMERIC
1org SPLIT-ASU into   2 Oligomeric files of type MONOMERIC
1ori ASU-COMPLEX  Oligomeric file of type MONOMERIC
1os0 ASU-COMPLEX  Oligomeric file of type MONOMERIC
1os1 ASU-COMPLEX  Oligomeric file of type MONOMERIC
1os2 SPLIT-ASU into   6 Oligomeric files of type MONOMERIC
1os5 ASU-COMPLEX  Oligomeric file of type MONOMERIC
1os8 ASU-COMPLEX  Oligomeric file of type MONOMERIC
1os9 SPLIT-ASU into   6 Oligomeric files of type MONOMERIC
1osd SPLIT-ASU into   2 Oligomeric files of type MONOMERIC
1osf ASU-COMPLEX  Oligomeric file of type MONOMERIC
1osh ASU-COMPLEX  Oligomeric file of type MONOMERIC
1oss ASU-COMPLEX  Oligomeric file of type MONOMERIC
1ot1 ASU-COMPLEX  Oligomeric file of type MONOMERIC
1ot2 ASU-COMPLEX  Oligomeric file of type MONOMERIC
1ot6 ASU-COMPLEX  Oligomeric file of type MONOMERIC
1ot8 SPLIT-ASU into   3 Oligomeric files of type MONOMERIC
1ot9 ASU-COMPLEX  Oligomeric file of type MONOMERIC
1ota ASU-COMPLEX  Oligomeric file of type MONOMERIC
1otb ASU-COMPLEX  Oligomeric file of type MONOMERIC
1otd SPLIT-ASU into   2 Oligomeric files of type MONOMERIC
1ote ASU-COMPLEX  Oligomeric file of type MONOMERIC
1oti ASU-COMPLEX  Oligomeric file of type MONOMERIC
1otk SPLIT-ASU into   2 Oligomeric files of type MONOMERIC
1otm ASU-COMPLEX  Oligomeric file of type MONOMERIC
1otn ASU-COMPLEX  Oligomeric file of type MONOMERIC
1oto ASU-COMPLEX  Oligomeric file of type MONOMERIC
1ou5 SPLIT-ASU into   2 Oligomeric files of type MONOMERIC
1ou9 SPLIT-ASU into   3 Oligomeric files of type MONOMERIC
1ouk ASU-COMPLEX  Oligomeric file of type MONOMERIC
1oul SPLIT-ASU into   2 Oligomeric files of type MONOMERIC
1ouo ASU-COMPLEX  Oligomeric file of type MONOMERIC
1ouy ASU-COMPLEX  Oligomeric file of type MONOMERIC
1ov4 ASU-COMPLEX  Oligomeric file of type MONOMERIC
1ov8 SPLIT-ASU into   4 Oligomeric files of type MONOMERIC
1ove ASU-COMPLEX  Oligomeric file of type MONOMERIC
1ovl SPLIT-ASU into   6 Oligomeric files of type MONOMERIC
1ovw SPLIT-ASU into   4 Oligomeric files of type MONOMERIC
1ow1 ASU-COMPLEX  Oligomeric file of type MONOMERIC
1ow4 SPLIT-ASU into   2 Oligomeric files of type MONOMERIC
1owd ASU-COMPLEX  Oligomeric file of type MONOMERIC
1owe ASU-COMPLEX  Oligomeric file of type MONOMERIC
1owh ASU-COMPLEX  Oligomeric file of type MONOMERIC
1owi ASU-COMPLEX  Oligomeric file of type MONOMERIC
1owj ASU-COMPLEX  Oligomeric file of type MONOMERIC
1owk ASU-COMPLEX  Oligomeric file of type MONOMERIC
1owl ASU-COMPLEX  Oligomeric file of type MONOMERIC
1owm ASU-COMPLEX  Oligomeric file of type MONOMERIC
1own ASU-COMPLEX  Oligomeric file of type MONOMERIC
1owo ASU-COMPLEX  Oligomeric file of type MONOMERIC
1owp ASU-COMPLEX  Oligomeric file of type MONOMERIC
1owq ASU-COMPLEX  Oligomeric file of type MONOMERIC
1ows SPLIT-ASU into   2 Oligomeric files of type MONOMERIC
1owy ASU-COMPLEX  Oligomeric file of type MONOMERIC
1owz ASU-COMPLEX  Oligomeric file of type MONOMERIC
1ox4 SPLIT-ASU into   2 Oligomeric files of type MONOMERIC
1ox5 SPLIT-ASU into   2 Oligomeric files of type MONOMERIC
1ox6 SPLIT-ASU into   2 Oligomeric files of type MONOMERIC
1oxd ASU-COMPLEX  Oligomeric file of type MONOMERIC
1oxe ASU-COMPLEX  Oligomeric file of type MONOMERIC
1oxf ASU-COMPLEX  Oligomeric file of type MONOMERIC
1oxl SPLIT-ASU into   2 Oligomeric files of type MONOMERIC
1oxr ASU-COMPLEX  Oligomeric file of type MONOMERIC
1oxs ASU-COMPLEX  Oligomeric file of type MONOMERIC
1oxt SPLIT-ASU into   3 Oligomeric files of type MONOMERIC
1oxu SPLIT-ASU into   3 Oligomeric files of type MONOMERIC
1oxv SPLIT-ASU into   3 Oligomeric files of type MONOMERIC
1oxw SPLIT-ASU into   3 Oligomeric files of type MONOMERIC
1oxx ASU-COMPLEX  Oligomeric file of type MONOMERIC
1oxz ASU-COMPLEX  Oligomeric file of type MONOMERIC
1oyf SPLIT-ASU into   2 Oligomeric files of type MONOMERIC
1oyg ASU-COMPLEX  Oligomeric file of type MONOMERIC
1oyh SPLIT-ASU into   2 Oligomeric files of type MONOMERIC
1oyk SPLIT-ASU into   2 Oligomeric files of type MONOMERIC
1oyl SPLIT-ASU into   2 Oligomeric files of type MONOMERIC
1oym SPLIT-ASU into   4 Oligomeric files of type MONOMERIC
1oyo ASU-COMPLEX  Oligomeric file of type MONOMERIC
1oyq ASU-COMPLEX  Oligomeric file of type MONOMERIC
1oyu SPLIT-ASU into   2 Oligomeric files of type MONOMERIC
1oyw ASU-COMPLEX  Oligomeric file of type MONOMERIC
1oyx SPLIT-ASU into   3 Oligomeric files of type MONOMERIC
1oyy ASU-COMPLEX  Oligomeric file of type MONOMERIC
1oyz ASU-COMPLEX  Oligomeric file of type MONOMERIC
1oz1 ASU-COMPLEX  Oligomeric file of type MONOMERIC
1oz2 ASU-COMPLEX  Oligomeric file of type MONOMERIC
1oz3 SPLIT-ASU into   3 Oligomeric files of type MONOMERIC
1oz6 ASU-COMPLEX  Oligomeric file of type MONOMERIC
1oz9 ASU-COMPLEX  Oligomeric file of type MONOMERIC
1oze SPLIT-ASU into   2 Oligomeric files of type MONOMERIC
1ozl SPLIT-ASU into   2 Oligomeric files of type MONOMERIC
1ozn ASU-COMPLEX  Oligomeric file of type MONOMERIC
1ozp ASU-COMPLEX  Oligomeric file of type MONOMERIC
1ozr SPLIT-ASU into   2 Oligomeric files of type MONOMERIC
1ozw SPLIT-ASU into   2 Oligomeric files of type MONOMERIC
1ozy SPLIT-ASU into   2 Oligomeric files of type MONOMERIC
1p0h ASU-COMPLEX  Oligomeric file of type MONOMERIC
1p0i ASU-COMPLEX  Oligomeric file of type MONOMERIC
1p0m ASU-COMPLEX  Oligomeric file of type MONOMERIC
1p0p ASU-COMPLEX  Oligomeric file of type MONOMERIC
1p0q ASU-COMPLEX  Oligomeric file of type MONOMERIC
1p0v SPLIT-ASU into   2 Oligomeric files of type MONOMERIC
1p0w SPLIT-ASU into   2 Oligomeric files of type MONOMERIC
1p0x SPLIT-ASU into   2 Oligomeric files of type MONOMERIC
1p0z SPLIT-ASU into  10 Oligomeric files of type MONOMERIC
1p14 ASU-COMPLEX  Oligomeric file of type MONOMERIC
1p15 SPLIT-ASU into   2 Oligomeric files of type MONOMERIC
1p28 SPLIT-ASU into   2 Oligomeric files of type MONOMERIC
1p2a ASU-COMPLEX  Oligomeric file of type MONOMERIC
1p2e ASU-COMPLEX  Oligomeric file of type MONOMERIC
1p2f ASU-COMPLEX  Oligomeric file of type MONOMERIC
1p2h ASU-COMPLEX  Oligomeric file of type MONOMERIC
1p2l ASU-COMPLEX  Oligomeric file of type MONOMERIC
1p2r ASU-COMPLEX  Oligomeric file of type MONOMERIC
1p2s ASU-COMPLEX  Oligomeric file of type MONOMERIC
1p2t ASU-COMPLEX  Oligomeric file of type MONOMERIC
1p2u ASU-COMPLEX  Oligomeric file of type MONOMERIC
1p2v ASU-COMPLEX  Oligomeric file of type MONOMERIC
1p2x ASU-COMPLEX  Oligomeric file of type MONOMERIC
1p2y ASU-COMPLEX  Oligomeric file of type MONOMERIC
1p31 SPLIT-ASU into   2 Oligomeric files of type MONOMERIC
1p36 ASU-COMPLEX  Oligomeric file of type MONOMERIC
1p37 ASU-COMPLEX  Oligomeric file of type MONOMERIC
1p3d SPLIT-ASU into   2 Oligomeric files of type MONOMERIC
1p3j ASU-COMPLEX  Oligomeric file of type MONOMERIC
1p3n ASU-COMPLEX  Oligomeric file of type MONOMERIC
1p3r SPLIT-ASU into   3 Oligomeric files of type MONOMERIC
1p3t ASU-COMPLEX  Oligomeric file of type MONOMERIC
1p3u ASU-COMPLEX  Oligomeric file of type MONOMERIC
1p3v ASU-COMPLEX  Oligomeric file of type MONOMERIC
1p42 SPLIT-ASU into   2 Oligomeric files of type MONOMERIC
1p46 ASU-COMPLEX  Oligomeric file of type MONOMERIC
1p49 ASU-COMPLEX  Oligomeric file of type MONOMERIC
1p4d SPLIT-ASU into   3 Oligomeric files of type MONOMERIC
1p4f ASU-COMPLEX  Oligomeric file of type MONOMERIC
1p4m ASU-COMPLEX  Oligomeric file of type MONOMERIC
1p4o SPLIT-ASU into   2 Oligomeric files of type MONOMERIC
1p4p ASU-COMPLEX  Oligomeric file of type MONOMERIC
1p4t ASU-COMPLEX  Oligomeric file of type MONOMERIC
1p4x ASU-COMPLEX  Oligomeric file of type MONOMERIC
1p50 ASU-COMPLEX  Oligomeric file of type MONOMERIC
1p52 ASU-COMPLEX  Oligomeric file of type MONOMERIC
1p56 ASU-COMPLEX  Oligomeric file of type MONOMERIC
1p5c SPLIT-ASU into   4 Oligomeric files of type MONOMERIC
1p5d ASU-COMPLEX  Oligomeric file of type MONOMERIC
1p5f ASU-COMPLEX  Oligomeric file of type MONOMERIC
1p5g ASU-COMPLEX  Oligomeric file of type MONOMERIC
1p5j ASU-COMPLEX  Oligomeric file of type MONOMERIC
1p5q SPLIT-ASU into   3 Oligomeric files of type MONOMERIC
1p5s ASU-COMPLEX  Oligomeric file of type MONOMERIC
1p63 SPLIT-ASU into   2 Oligomeric files of type MONOMERIC
1p64 ASU-COMPLEX  Oligomeric file of type MONOMERIC
1p6f ASU-COMPLEX  Oligomeric file of type MONOMERIC
1p6w ASU-COMPLEX  Oligomeric file of type MONOMERIC
1p6y ASU-COMPLEX  Oligomeric file of type MONOMERIC
1p74 SPLIT-ASU into   2 Oligomeric files of type MONOMERIC
1p77 ASU-COMPLEX  Oligomeric file of type MONOMERIC
1p7i SPLIT-ASU into   4 Oligomeric files of type MONOMERIC
1p7j SPLIT-ASU into   4 Oligomeric files of type MONOMERIC
1p7p ASU-COMPLEX  Oligomeric file of type MONOMERIC
1p7r ASU-COMPLEX  Oligomeric file of type MONOMERIC
1p7s ASU-COMPLEX  Oligomeric file of type MONOMERIC
1p7t SPLIT-ASU into   2 Oligomeric files of type MONOMERIC
1p8l ASU-COMPLEX  Oligomeric file of type MONOMERIC
1p8t ASU-COMPLEX  Oligomeric file of type MONOMERIC
1p8x SPLIT-ASU into   3 Oligomeric files of type MONOMERIC
1p90 ASU-COMPLEX  Oligomeric file of type MONOMERIC
1p99 ASU-COMPLEX  Oligomeric file of type MONOMERIC
1p9a ASU-COMPLEX  Oligomeric file of type MONOMERIC
1p9g ASU-COMPLEX  Oligomeric file of type MONOMERIC
1p9i ASU-COMPLEX  Oligomeric file of type MONOMERIC
1p9q ASU-COMPLEX  Oligomeric file of type MONOMERIC
1p9r ASU-COMPLEX  Oligomeric file of type MONOMERIC
1p9s SPLIT-ASU into   2 Oligomeric files of type MONOMERIC
1p9w ASU-COMPLEX  Oligomeric file of type MONOMERIC
1p9x ASU-COMPLEX  Oligomeric file of type MONOMERIC
1pa1 ASU-COMPLEX  Oligomeric file of type MONOMERIC
1pa7 ASU-COMPLEX  Oligomeric file of type MONOMERIC
1pa9 ASU-COMPLEX  Oligomeric file of type MONOMERIC
1paf SPLIT-ASU into   2 Oligomeric files of type   MONOMERIC
1pag SPLIT-ASU into   2 Oligomeric files of type   MONOMERIC
1paq ASU-COMPLEX  Oligomeric file of type MONOMERIC
1pb7 ASU-COMPLEX  Oligomeric file of type MONOMERIC
1pb8 ASU-COMPLEX  Oligomeric file of type MONOMERIC
1pb9 ASU-COMPLEX  Oligomeric file of type MONOMERIC
1pbg SPLIT-ASU into   2 Oligomeric files of type   MONOMERIC
1pbh ASU-COMPLEX  Oligomeric file of type MONOMERIC
1pbk ASU-COMPLEX  Oligomeric file of type MONOMERIC
1pbq SPLIT-ASU into   2 Oligomeric files of type MONOMERIC
1pbt ASU-COMPLEX  Oligomeric file of type MONOMERIC
1pc3 SPLIT-ASU into   2 Oligomeric files of type MONOMERIC
1pc4 ASU-COMPLEX  Oligomeric file of type MONOMERIC
1pc5 ASU-COMPLEX  Oligomeric file of type MONOMERIC
1pc9 SPLIT-ASU into   2 Oligomeric files of type MONOMERIC
1pcj ASU-COMPLEX  Oligomeric file of type MONOMERIC
1pcm ASU-COMPLEX  Oligomeric file of type MONOMERIC
1pcv SPLIT-ASU into   2 Oligomeric files of type MONOMERIC
1pd8 ASU-COMPLEX  Oligomeric file of type MONOMERIC
1pd9 ASU-COMPLEX  Oligomeric file of type MONOMERIC
1pdb ASU-COMPLEX  Oligomeric file of type MONOMERIC
1pdm SPLIT-ASU into  12 Oligomeric files of type MONOMERIC
1pds ASU-COMPLEX  Oligomeric file of type MONOMERIC
1pdu SPLIT-ASU into   2 Oligomeric files of type MONOMERIC
1pe5 ASU-COMPLEX  Oligomeric file of type MONOMERIC
1pe7 ASU-COMPLEX  Oligomeric file of type MONOMERIC
1pe8 ASU-COMPLEX  Oligomeric file of type MONOMERIC
1pe9 SPLIT-ASU into   2 Oligomeric files of type MONOMERIC
1peb ASU-COMPLEX  Oligomeric file of type MONOMERIC
1pee ASU-COMPLEX  Oligomeric file of type MONOMERIC
1pem ASU-COMPLEX  Oligomeric file of type MONOMERIC
1peo ASU-COMPLEX  Oligomeric file of type MONOMERIC
1peq ASU-COMPLEX  Oligomeric file of type MONOMERIC
1pev ASU-COMPLEX  Oligomeric file of type MONOMERIC
1pey SPLIT-ASU into   3 Oligomeric files of type MONOMERIC
1pez ASU-COMPLEX  Oligomeric file of type MONOMERIC
1pf0 SPLIT-ASU into   2 Oligomeric files of type MONOMERIC
1pf3 ASU-COMPLEX  Oligomeric file of type MONOMERIC
1pf8 ASU-COMPLEX  Oligomeric file of type MONOMERIC
1pfu ASU-COMPLEX  Oligomeric file of type MONOMERIC
1pfv ASU-COMPLEX  Oligomeric file of type MONOMERIC
1pfw ASU-COMPLEX  Oligomeric file of type MONOMERIC
1pfy ASU-COMPLEX  Oligomeric file of type MONOMERIC
1pg0 ASU-COMPLEX  Oligomeric file of type MONOMERIC
1pg2 ASU-COMPLEX  Oligomeric file of type MONOMERIC
1pg3 SPLIT-ASU into   2 Oligomeric files of type MONOMERIC
1pg4 SPLIT-ASU into   2 Oligomeric files of type MONOMERIC
1pgi ASU-COMPLEX  Oligomeric file of type   MONOMERIC
1pgu SPLIT-ASU into   2 Oligomeric files of type MONOMERIC
1pgv ASU-COMPLEX  Oligomeric file of type MONOMERIC
1ph0 ASU-COMPLEX  Oligomeric file of type MONOMERIC
1pi1 ASU-COMPLEX  Oligomeric file of type MONOMERIC
1pi4 SPLIT-ASU into   2 Oligomeric files of type MONOMERIC
1pi5 SPLIT-ASU into   2 Oligomeric files of type MONOMERIC
1pi6 ASU-COMPLEX  Oligomeric file of type MONOMERIC
1pie ASU-COMPLEX  Oligomeric file of type MONOMERIC
1pj5 ASU-COMPLEX  Oligomeric file of type MONOMERIC
1pj6 ASU-COMPLEX  Oligomeric file of type MONOMERIC
1pj7 ASU-COMPLEX  Oligomeric file of type MONOMERIC
1pj9 ASU-COMPLEX  Oligomeric file of type MONOMERIC
1pja ASU-COMPLEX  Oligomeric file of type MONOMERIC
1pjk ASU-COMPLEX  Oligomeric file of type MONOMERIC
1pjx ASU-COMPLEX  Oligomeric file of type MONOMERIC
1pk3 SPLIT-ASU into   3 Oligomeric files of type MONOMERIC
1pk5 SPLIT-ASU into   2 Oligomeric files of type MONOMERIC
1pkf ASU-COMPLEX  Oligomeric file of type MONOMERIC
1pkg SPLIT-ASU into   2 Oligomeric files of type MONOMERIC
1pkn ASU-COMPLEX  Oligomeric file of type MONOMERIC
1pko ASU-COMPLEX  Oligomeric file of type MONOMERIC
1pl3 SPLIT-ASU into   2 Oligomeric files of type MONOMERIC
1plu ASU-COMPLEX  Oligomeric file of type MONOMERIC
1pm1 ASU-COMPLEX  Oligomeric file of type MONOMERIC
1pm4 SPLIT-ASU into   3 Oligomeric files of type MONOMERIC
1pmd ASU-COMPLEX  Oligomeric file of type MONOMERIC
1pmh ASU-COMPLEX  Oligomeric file of type MONOMERIC
1pmj ASU-COMPLEX  Oligomeric file of type MONOMERIC
1pmk SPLIT-ASU into   2 Oligomeric files of type   MONOMERIC
1pmn ASU-COMPLEX  Oligomeric file of type MONOMERIC
1pmp SPLIT-ASU into   3 Oligomeric files of type   MONOMERIC
1pmq ASU-COMPLEX  Oligomeric file of type MONOMERIC
1pmu ASU-COMPLEX  Oligomeric file of type MONOMERIC
1pmv ASU-COMPLEX  Oligomeric file of type MONOMERIC
1pn1 SPLIT-ASU into   2 Oligomeric files of type MONOMERIC
1pn6 ASU-COMPLEX  Oligomeric file of type MONOMERIC
1pn7 SPLIT-ASU into   3 Oligomeric files of type MONOMERIC
1pn8 SPLIT-ASU into   3 Oligomeric files of type MONOMERIC
1pnc ASU-COMPLEX  Oligomeric file of type MONOMERIC
1pnd ASU-COMPLEX  Oligomeric file of type MONOMERIC
1pne ASU-COMPLEX  Oligomeric file of type MONOMERIC
1pnf ASU-COMPLEX  Oligomeric file of type MONOMERIC
1png ASU-COMPLEX  Oligomeric file of type MONOMERIC
1pno SPLIT-ASU into   2 Oligomeric files of type MONOMERIC
1pnq SPLIT-ASU into   2 Oligomeric files of type MONOMERIC
1pnt ASU-COMPLEX  Oligomeric file of type MONOMERIC
1pnv SPLIT-ASU into   2 Oligomeric files of type MONOMERIC
1pnz ASU-COMPLEX  Oligomeric file of type MONOMERIC
1po0 ASU-COMPLEX  Oligomeric file of type MONOMERIC
1po3 SPLIT-ASU into   2 Oligomeric files of type MONOMERIC
1po8 ASU-COMPLEX  Oligomeric file of type MONOMERIC
1poj SPLIT-ASU into   2 Oligomeric files of type MONOMERIC
1pos SPLIT-ASU into   2 Oligomeric files of type   MONOMERIC
1pp3 SPLIT-ASU into   2 Oligomeric files of type MONOMERIC
1pp4 SPLIT-ASU into   2 Oligomeric files of type MONOMERIC
1ppz ASU-COMPLEX  Oligomeric file of type MONOMERIC
1pq0 ASU-COMPLEX  Oligomeric file of type MONOMERIC
1pq2 SPLIT-ASU into   2 Oligomeric files of type MONOMERIC
1pq3 SPLIT-ASU into   6 Oligomeric files of type MONOMERIC
1pq4 SPLIT-ASU into   2 Oligomeric files of type MONOMERIC
1pq5 ASU-COMPLEX  Oligomeric file of type MONOMERIC
1pq7 ASU-COMPLEX  Oligomeric file of type MONOMERIC
1pq8 ASU-COMPLEX  Oligomeric file of type MONOMERIC
1pqa ASU-COMPLEX  Oligomeric file of type MONOMERIC
1pqd ASU-COMPLEX  Oligomeric file of type MONOMERIC
1pqi ASU-COMPLEX  Oligomeric file of type MONOMERIC
1pqj ASU-COMPLEX  Oligomeric file of type MONOMERIC
1pqk SPLIT-ASU into   3 Oligomeric files of type MONOMERIC
1pqm ASU-COMPLEX  Oligomeric file of type MONOMERIC
1pqo ASU-COMPLEX  Oligomeric file of type MONOMERIC
1pr8 ASU-COMPLEX  Oligomeric file of type MONOMERIC
1prw ASU-COMPLEX  Oligomeric file of type MONOMERIC
1pry ASU-COMPLEX  Oligomeric file of type MONOMERIC
1prz ASU-COMPLEX  Oligomeric file of type MONOMERIC
1ps3 ASU-COMPLEX  Oligomeric file of type MONOMERIC
1ps5 ASU-COMPLEX  Oligomeric file of type MONOMERIC
1ps9 ASU-COMPLEX  Oligomeric file of type MONOMERIC
1psi ASU-COMPLEX  Oligomeric file of type MONOMERIC
1psu SPLIT-ASU into   2 Oligomeric files of type MONOMERIC
1psw ASU-COMPLEX  Oligomeric file of type MONOMERIC
1pt2 ASU-COMPLEX  Oligomeric file of type MONOMERIC
1pt6 SPLIT-ASU into   2 Oligomeric files of type MONOMERIC
1pt9 SPLIT-ASU into   2 Oligomeric files of type MONOMERIC
1ptw SPLIT-ASU into   4 Oligomeric files of type MONOMERIC
1pu5 SPLIT-ASU into   3 Oligomeric files of type MONOMERIC
1pu6 SPLIT-ASU into   2 Oligomeric files of type MONOMERIC
1pu7 SPLIT-ASU into   2 Oligomeric files of type MONOMERIC
1pu8 SPLIT-ASU into   2 Oligomeric files of type MONOMERIC
1pub ASU-COMPLEX  Oligomeric file of type MONOMERIC
1pui SPLIT-ASU into   2 Oligomeric files of type MONOMERIC
1puj ASU-COMPLEX  Oligomeric file of type MONOMERIC
1puo SPLIT-ASU into   2 Oligomeric files of type MONOMERIC
1puy SPLIT-ASU into   2 Oligomeric files of type MONOMERIC
1pv5 ASU-COMPLEX  Oligomeric file of type MONOMERIC
1pv6 SPLIT-ASU into   2 Oligomeric files of type MONOMERIC
1pv7 SPLIT-ASU into   2 Oligomeric files of type MONOMERIC
1pva SPLIT-ASU into   2 Oligomeric files of type   MONOMERIC
1pvj SPLIT-ASU into   4 Oligomeric files of type MONOMERIC
1pvs SPLIT-ASU into   2 Oligomeric files of type MONOMERIC
1pvx ASU-COMPLEX  Oligomeric file of type MONOMERIC
1pw1 ASU-COMPLEX  Oligomeric file of type MONOMERIC
1pw2 ASU-COMPLEX  Oligomeric file of type MONOMERIC
1pw3 SPLIT-ASU into   2 Oligomeric files of type MONOMERIC
1pw4 ASU-COMPLEX  Oligomeric file of type MONOMERIC
1pw5 ASU-COMPLEX  Oligomeric file of type MONOMERIC
1pw6 SPLIT-ASU into   2 Oligomeric files of type MONOMERIC
1pw8 ASU-COMPLEX  Oligomeric file of type MONOMERIC
1pwc ASU-COMPLEX  Oligomeric file of type MONOMERIC
1pwd ASU-COMPLEX  Oligomeric file of type MONOMERIC
1pwg ASU-COMPLEX  Oligomeric file of type MONOMERIC
1pwh SPLIT-ASU into   4 Oligomeric files of type MONOMERIC
1pwl ASU-COMPLEX  Oligomeric file of type MONOMERIC
1pwm ASU-COMPLEX  Oligomeric file of type MONOMERIC
1pwo SPLIT-ASU into   4 Oligomeric files of type MONOMERIC
1pwp SPLIT-ASU into   2 Oligomeric files of type MONOMERIC
1pwq SPLIT-ASU into   2 Oligomeric files of type MONOMERIC
1pwu SPLIT-ASU into   2 Oligomeric files of type MONOMERIC
1px5 SPLIT-ASU into   2 Oligomeric files of type MONOMERIC
1pxh ASU-COMPLEX  Oligomeric file of type MONOMERIC
1pxi ASU-COMPLEX  Oligomeric file of type MONOMERIC
1pxj ASU-COMPLEX  Oligomeric file of type MONOMERIC
1pxk ASU-COMPLEX  Oligomeric file of type MONOMERIC
1pxl ASU-COMPLEX  Oligomeric file of type MONOMERIC
1pxm ASU-COMPLEX  Oligomeric file of type MONOMERIC
1pxn ASU-COMPLEX  Oligomeric file of type MONOMERIC
1pxo ASU-COMPLEX  Oligomeric file of type MONOMERIC
1pxp ASU-COMPLEX  Oligomeric file of type MONOMERIC
1pxr SPLIT-ASU into   2 Oligomeric files of type MONOMERIC
1pxs SPLIT-ASU into   2 Oligomeric files of type MONOMERIC
1pxu ASU-COMPLEX  Oligomeric file of type MONOMERIC
1pxw SPLIT-ASU into   2 Oligomeric files of type MONOMERIC
1pxz SPLIT-ASU into   2 Oligomeric files of type MONOMERIC
1py0 ASU-COMPLEX  Oligomeric file of type MONOMERIC
1py2 SPLIT-ASU into   4 Oligomeric files of type MONOMERIC
1py4 SPLIT-ASU into   4 Oligomeric files of type MONOMERIC
1py5 ASU-COMPLEX  Oligomeric file of type MONOMERIC
1py6 SPLIT-ASU into   2 Oligomeric files of type MONOMERIC
1pye ASU-COMPLEX  Oligomeric file of type MONOMERIC
1pyf ASU-COMPLEX  Oligomeric file of type MONOMERIC
1pyl SPLIT-ASU into   2 Oligomeric files of type MONOMERIC
1pyn ASU-COMPLEX  Oligomeric file of type MONOMERIC
1pyy ASU-COMPLEX  Oligomeric file of type MONOMERIC
1pyz SPLIT-ASU into   2 Oligomeric files of type MONOMERIC
1pz0 ASU-COMPLEX  Oligomeric file of type MONOMERIC
1pz1 SPLIT-ASU into   2 Oligomeric files of type MONOMERIC
1pz3 SPLIT-ASU into   2 Oligomeric files of type MONOMERIC
1pz4 ASU-COMPLEX  Oligomeric file of type MONOMERIC
1pz7 SPLIT-ASU into   2 Oligomeric files of type MONOMERIC
1pz8 SPLIT-ASU into   4 Oligomeric files of type MONOMERIC
1pz9 SPLIT-ASU into   2 Oligomeric files of type MONOMERIC
1pzd ASU-COMPLEX  Oligomeric file of type MONOMERIC
1pzo ASU-COMPLEX  Oligomeric file of type MONOMERIC
1pzp ASU-COMPLEX  Oligomeric file of type MONOMERIC
1pzt ASU-COMPLEX  Oligomeric file of type MONOMERIC
1pzv ASU-COMPLEX  Oligomeric file of type MONOMERIC
1pzx SPLIT-ASU into   2 Oligomeric files of type MONOMERIC
1pzz SPLIT-ASU into   2 Oligomeric files of type MONOMERIC
1q03 SPLIT-ASU into   2 Oligomeric files of type MONOMERIC
1q04 SPLIT-ASU into   2 Oligomeric files of type MONOMERIC
1q0b SPLIT-ASU into   2 Oligomeric files of type MONOMERIC
1q0n ASU-COMPLEX  Oligomeric file of type MONOMERIC
1q0r ASU-COMPLEX  Oligomeric file of type MONOMERIC
1q0s ASU-COMPLEX  Oligomeric file of type MONOMERIC
1q0u SPLIT-ASU into   2 Oligomeric files of type MONOMERIC
1q0z ASU-COMPLEX  Oligomeric file of type MONOMERIC
1q13 SPLIT-ASU into   2 Oligomeric files of type MONOMERIC
1q1b SPLIT-ASU into   4 Oligomeric files of type MONOMERIC
1q1c ASU-COMPLEX  Oligomeric file of type MONOMERIC
1q1e SPLIT-ASU into   2 Oligomeric files of type MONOMERIC
1q1h ASU-COMPLEX  Oligomeric file of type MONOMERIC
1q1m ASU-COMPLEX  Oligomeric file of type MONOMERIC
1q1p ASU-COMPLEX  Oligomeric file of type MONOMERIC
1q1q ASU-COMPLEX  Oligomeric file of type MONOMERIC
1q1r SPLIT-ASU into   2 Oligomeric files of type MONOMERIC
1q1u ASU-COMPLEX  Oligomeric file of type MONOMERIC
1q1y ASU-COMPLEX  Oligomeric file of type MONOMERIC
1q1z ASU-COMPLEX  Oligomeric file of type MONOMERIC
1q20 ASU-COMPLEX  Oligomeric file of type MONOMERIC
1q22 ASU-COMPLEX  Oligomeric file of type MONOMERIC
1q25 ASU-COMPLEX  Oligomeric file of type MONOMERIC
1q2b ASU-COMPLEX  Oligomeric file of type MONOMERIC
1q2e SPLIT-ASU into   2 Oligomeric files of type MONOMERIC
1q2l ASU-COMPLEX  Oligomeric file of type MONOMERIC
1q2p ASU-COMPLEX  Oligomeric file of type MONOMERIC
1q2q ASU-COMPLEX  Oligomeric file of type MONOMERIC
1q2u ASU-COMPLEX  Oligomeric file of type MONOMERIC
1q2w SPLIT-ASU into   2 Oligomeric files of type MONOMERIC
1q2y ASU-COMPLEX  Oligomeric file of type MONOMERIC
1q31 SPLIT-ASU into   2 Oligomeric files of type MONOMERIC
1q32 SPLIT-ASU into   4 Oligomeric files of type MONOMERIC
1q34 SPLIT-ASU into   3 Oligomeric files of type MONOMERIC
1q35 ASU-COMPLEX  Oligomeric file of type MONOMERIC
1q36 ASU-COMPLEX  Oligomeric file of type MONOMERIC
1q3d SPLIT-ASU into   2 Oligomeric files of type MONOMERIC
1q3w SPLIT-ASU into   2 Oligomeric files of type MONOMERIC
1q3x SPLIT-ASU into   2 Oligomeric files of type MONOMERIC
1q42 ASU-COMPLEX  Oligomeric file of type MONOMERIC
1q45 SPLIT-ASU into   2 Oligomeric files of type MONOMERIC
1q46 ASU-COMPLEX  Oligomeric file of type MONOMERIC
1q4a ASU-COMPLEX  Oligomeric file of type MONOMERIC
1q4b ASU-COMPLEX  Oligomeric file of type MONOMERIC
1q4c ASU-COMPLEX  Oligomeric file of type MONOMERIC
1q4d ASU-COMPLEX  Oligomeric file of type MONOMERIC
1q4e ASU-COMPLEX  Oligomeric file of type MONOMERIC
1q4f ASU-COMPLEX  Oligomeric file of type MONOMERIC
1q4l SPLIT-ASU into   2 Oligomeric files of type MONOMERIC
1q4m SPLIT-ASU into   2 Oligomeric files of type MONOMERIC
1q4n ASU-COMPLEX  Oligomeric file of type MONOMERIC
1q4o SPLIT-ASU into   2 Oligomeric files of type MONOMERIC
1q4x ASU-COMPLEX  Oligomeric file of type MONOMERIC
1q5d ASU-COMPLEX  Oligomeric file of type MONOMERIC
1q5e ASU-COMPLEX  Oligomeric file of type MONOMERIC
1q5i SPLIT-ASU into   2 Oligomeric files of type MONOMERIC
1q5j SPLIT-ASU into   2 Oligomeric files of type MONOMERIC
1q5m SPLIT-ASU into   2 Oligomeric files of type MONOMERIC
1q5p ASU-COMPLEX  Oligomeric file of type MONOMERIC
1q5x SPLIT-ASU into   3 Oligomeric files of type MONOMERIC
1q5z ASU-COMPLEX  Oligomeric file of type MONOMERIC
1q6c ASU-COMPLEX  Oligomeric file of type MONOMERIC
1q6d ASU-COMPLEX  Oligomeric file of type MONOMERIC
1q6e ASU-COMPLEX  Oligomeric file of type MONOMERIC
1q6f ASU-COMPLEX  Oligomeric file of type MONOMERIC
1q6g ASU-COMPLEX  Oligomeric file of type MONOMERIC
1q6j ASU-COMPLEX  Oligomeric file of type MONOMERIC
1q6k ASU-COMPLEX  Oligomeric file of type MONOMERIC
1q6m ASU-COMPLEX  Oligomeric file of type MONOMERIC
1q6n SPLIT-ASU into   2 Oligomeric files of type MONOMERIC
1q6p SPLIT-ASU into   2 Oligomeric files of type MONOMERIC
1q6s SPLIT-ASU into   2 Oligomeric files of type MONOMERIC
1q6t SPLIT-ASU into   2 Oligomeric files of type MONOMERIC
1q6v ASU-COMPLEX  Oligomeric file of type MONOMERIC
1q6x SPLIT-ASU into   2 Oligomeric files of type MONOMERIC
1q73 ASU-COMPLEX  Oligomeric file of type MONOMERIC
1q74 SPLIT-ASU into   4 Oligomeric files of type MONOMERIC
1q78 ASU-COMPLEX  Oligomeric file of type MONOMERIC
1q79 ASU-COMPLEX  Oligomeric file of type MONOMERIC
1q7a ASU-COMPLEX  Oligomeric file of type MONOMERIC
1q7h ASU-COMPLEX  Oligomeric file of type MONOMERIC
1q7m SPLIT-ASU into   2 Oligomeric files of type MONOMERIC
1q7q SPLIT-ASU into   2 Oligomeric files of type MONOMERIC
1q7r ASU-COMPLEX  Oligomeric file of type MONOMERIC
1q7t SPLIT-ASU into   2 Oligomeric files of type MONOMERIC
1q7z SPLIT-ASU into   2 Oligomeric files of type MONOMERIC
1q83 SPLIT-ASU into   2 Oligomeric files of type MONOMERIC
1q84 SPLIT-ASU into   2 Oligomeric files of type MONOMERIC
1q87 SPLIT-ASU into   2 Oligomeric files of type MONOMERIC
1q88 SPLIT-ASU into   2 Oligomeric files of type MONOMERIC
1q8b ASU-COMPLEX  Oligomeric file of type MONOMERIC
1q8c ASU-COMPLEX  Oligomeric file of type MONOMERIC
1q8d ASU-COMPLEX  Oligomeric file of type MONOMERIC
1q8h ASU-COMPLEX  Oligomeric file of type MONOMERIC
1q8y SPLIT-ASU into   2 Oligomeric files of type MONOMERIC
1q8z SPLIT-ASU into   2 Oligomeric files of type MONOMERIC
1q93 SPLIT-ASU into   3 Oligomeric files of type MONOMERIC
1q96 SPLIT-ASU into   3 Oligomeric files of type MONOMERIC
1q97 SPLIT-ASU into   2 Oligomeric files of type MONOMERIC
1q99 SPLIT-ASU into   2 Oligomeric files of type MONOMERIC
1q9a ASU-COMPLEX  Oligomeric file of type MONOMERIC
1q9b ASU-COMPLEX  Oligomeric file of type MONOMERIC
1q9e SPLIT-ASU into   3 Oligomeric files of type MONOMERIC
1q9h ASU-COMPLEX  Oligomeric file of type MONOMERIC
1q9i ASU-COMPLEX  Oligomeric file of type MONOMERIC
1q9j SPLIT-ASU into   2 Oligomeric files of type MONOMERIC
1q9s ASU-COMPLEX  Oligomeric file of type MONOMERIC
1qao ASU-COMPLEX  Oligomeric file of type MONOMERIC
1qaq ASU-COMPLEX  Oligomeric file of type MONOMERIC
1qb4 ASU-COMPLEX  Oligomeric file of type MONOMERIC
1qcq ASU-COMPLEX  Oligomeric file of type MONOMERIC
1qcy ASU-COMPLEX  Oligomeric file of type MONOMERIC
1qd2 ASU-COMPLEX  Oligomeric file of type MONOMERIC
1qd8 SPLIT-ASU into   2 Oligomeric files of type MONOMERIC
1qf9 ASU-COMPLEX  Oligomeric file of type MONOMERIC
1qfi SPLIT-ASU into   3 Oligomeric files of type MONOMERIC
1qfj SPLIT-ASU into   4 Oligomeric files of type   MONOMERIC
1qfo SPLIT-ASU into   3 Oligomeric files of type MONOMERIC
1qgy ASU-COMPLEX  Oligomeric file of type MONOMERIC
1qgz ASU-COMPLEX  Oligomeric file of type MONOMERIC
1qh0 ASU-COMPLEX  Oligomeric file of type MONOMERIC
1qhu ASU-COMPLEX  Oligomeric file of type MONOMERIC
1qhw ASU-COMPLEX  Oligomeric file of type MONOMERIC
1qhz ASU-COMPLEX  Oligomeric file of type   MONOMERIC
1qi0 ASU-COMPLEX  Oligomeric file of type   MONOMERIC
1qia SPLIT-ASU into   4 Oligomeric files of type MONOMERIC
1qic SPLIT-ASU into   4 Oligomeric files of type MONOMERIC
1qiv ASU-COMPLEX  Oligomeric file of type   MONOMERIC
1qjm ASU-COMPLEX  Oligomeric file of type MONOMERIC
1qjv SPLIT-ASU into   2 Oligomeric files of type   MONOMERIC
1qkw ASU-COMPLEX  Oligomeric file of type MONOMERIC
1ql3 SPLIT-ASU into   4 Oligomeric files of type MONOMERIC
1ql4 SPLIT-ASU into   4 Oligomeric files of type   MONOMERIC
1qlp ASU-COMPLEX  Oligomeric file of type MONOMERIC
1qmn ASU-COMPLEX  Oligomeric file of type MONOMERIC
1qmp SPLIT-ASU into   4 Oligomeric files of type MONOMERIC
1qmy SPLIT-ASU into   3 Oligomeric files of type MONOMERIC
1qn2 SPLIT-ASU into   3 Oligomeric files of type   MONOMERIC
1qo2 SPLIT-ASU into   3 Oligomeric files of type   MONOMERIC
1qo4 ASU-COMPLEX  Oligomeric file of type MONOMERIC
1qpv ASU-COMPLEX  Oligomeric file of type MONOMERIC
1qqe ASU-COMPLEX  Oligomeric file of type MONOMERIC
1qqm ASU-COMPLEX  Oligomeric file of type MONOMERIC
1qqn ASU-COMPLEX  Oligomeric file of type MONOMERIC
1qqo ASU-COMPLEX  Oligomeric file of type MONOMERIC
1qqt ASU-COMPLEX  Oligomeric file of type MONOMERIC
1qsa ASU-COMPLEX  Oligomeric file of type MONOMERIC
1qsw SPLIT-ASU into   4 Oligomeric files of type MONOMERIC
1qtf ASU-COMPLEX  Oligomeric file of type MONOMERIC
1qth SPLIT-ASU into   2 Oligomeric files of type   MONOMERIC
1qus ASU-COMPLEX  Oligomeric file of type MONOMERIC
1qut ASU-COMPLEX  Oligomeric file of type MONOMERIC
1qv0 ASU-COMPLEX  Oligomeric file of type MONOMERIC
1qv1 ASU-COMPLEX  Oligomeric file of type MONOMERIC
1qvr SPLIT-ASU into   3 Oligomeric files of type MONOMERIC
1qvs ASU-COMPLEX  Oligomeric file of type MONOMERIC
1qvv SPLIT-ASU into   4 Oligomeric files of type MONOMERIC
1qvy SPLIT-ASU into   4 Oligomeric files of type MONOMERIC
1qw0 ASU-COMPLEX  Oligomeric file of type MONOMERIC
1qwd SPLIT-ASU into   2 Oligomeric files of type MONOMERIC
1qwn ASU-COMPLEX  Oligomeric file of type MONOMERIC
1qwo ASU-COMPLEX  Oligomeric file of type MONOMERIC
1qwr SPLIT-ASU into   2 Oligomeric files of type MONOMERIC
1qwu ASU-COMPLEX  Oligomeric file of type MONOMERIC
1qwx SPLIT-ASU into   2 Oligomeric files of type MONOMERIC
1qwy ASU-COMPLEX  Oligomeric file of type MONOMERIC
1qwz ASU-COMPLEX  Oligomeric file of type MONOMERIC
1qx1 ASU-COMPLEX  Oligomeric file of type MONOMERIC
1qx2 SPLIT-ASU into   2 Oligomeric files of type MONOMERIC
1qx4 SPLIT-ASU into   2 Oligomeric files of type MONOMERIC
1qx6 ASU-COMPLEX  Oligomeric file of type MONOMERIC
1qxa SPLIT-ASU into   2 Oligomeric files of type MONOMERIC
1qxk ASU-COMPLEX  Oligomeric file of type MONOMERIC
1qxl ASU-COMPLEX  Oligomeric file of type MONOMERIC
1qxm SPLIT-ASU into   2 Oligomeric files of type MONOMERIC
1qxp SPLIT-ASU into   2 Oligomeric files of type MONOMERIC
1qxt ASU-COMPLEX  Oligomeric file of type MONOMERIC
1qxw ASU-COMPLEX  Oligomeric file of type MONOMERIC
1qxy ASU-COMPLEX  Oligomeric file of type MONOMERIC
1qxz ASU-COMPLEX  Oligomeric file of type MONOMERIC
1qy0 ASU-COMPLEX  Oligomeric file of type MONOMERIC
1qy1 ASU-COMPLEX  Oligomeric file of type MONOMERIC
1qy2 ASU-COMPLEX  Oligomeric file of type MONOMERIC
1qy3 ASU-COMPLEX  Oligomeric file of type MONOMERIC
1qy5 ASU-COMPLEX  Oligomeric file of type MONOMERIC
1qy6 ASU-COMPLEX  Oligomeric file of type MONOMERIC
1qy8 ASU-COMPLEX  Oligomeric file of type MONOMERIC
1qye ASU-COMPLEX  Oligomeric file of type MONOMERIC
1qyf ASU-COMPLEX  Oligomeric file of type MONOMERIC
1qyh SPLIT-ASU into   2 Oligomeric files of type MONOMERIC
1qyi ASU-COMPLEX  Oligomeric file of type MONOMERIC
1qym ASU-COMPLEX  Oligomeric file of type MONOMERIC
1qyo ASU-COMPLEX  Oligomeric file of type MONOMERIC
1qyq ASU-COMPLEX  Oligomeric file of type MONOMERIC
1qyr SPLIT-ASU into   2 Oligomeric files of type MONOMERIC
1qyu ASU-COMPLEX  Oligomeric file of type MONOMERIC
1qyy SPLIT-ASU into   2 Oligomeric files of type MONOMERIC
1qyz ASU-COMPLEX  Oligomeric file of type MONOMERIC
1qz1 ASU-COMPLEX  Oligomeric file of type MONOMERIC
1qz3 ASU-COMPLEX  Oligomeric file of type MONOMERIC
1qz4 ASU-COMPLEX  Oligomeric file of type MONOMERIC
1qz5 ASU-COMPLEX  Oligomeric file of type MONOMERIC
1qz6 ASU-COMPLEX  Oligomeric file of type MONOMERIC
1qza ASU-COMPLEX  Oligomeric file of type MONOMERIC
1qzb ASU-COMPLEX  Oligomeric file of type MONOMERIC
1qzc SPLIT-ASU into   4 Oligomeric files of type MONOMERIC
1qzd ASU-COMPLEX  Oligomeric file of type MONOMERIC
1qzm ASU-COMPLEX  Oligomeric file of type MONOMERIC
1qzn ASU-COMPLEX  Oligomeric file of type MONOMERIC
1qzo ASU-COMPLEX  Oligomeric file of type MONOMERIC
1qzq SPLIT-ASU into   2 Oligomeric files of type MONOMERIC
1qzy ASU-COMPLEX  Oligomeric file of type MONOMERIC
1qzz ASU-COMPLEX  Oligomeric file of type MONOMERIC
1r0f ASU-COMPLEX  Oligomeric file of type MONOMERIC
1r0g ASU-COMPLEX  Oligomeric file of type MONOMERIC
1r0h ASU-COMPLEX  Oligomeric file of type MONOMERIC
1r0i ASU-COMPLEX  Oligomeric file of type MONOMERIC
1r0j ASU-COMPLEX  Oligomeric file of type MONOMERIC
1r0p ASU-COMPLEX  Oligomeric file of type MONOMERIC
1r0q ASU-COMPLEX  Oligomeric file of type MONOMERIC
1r10 SPLIT-ASU into   2 Oligomeric files of type MONOMERIC
1r18 ASU-COMPLEX  Oligomeric file of type MONOMERIC
1r19 SPLIT-ASU into   4 Oligomeric files of type MONOMERIC
1r1c SPLIT-ASU into   4 Oligomeric files of type MONOMERIC
1r1g SPLIT-ASU into   2 Oligomeric files of type MONOMERIC
1r1h ASU-COMPLEX  Oligomeric file of type MONOMERIC
1r1i ASU-COMPLEX  Oligomeric file of type MONOMERIC
1r1j ASU-COMPLEX  Oligomeric file of type MONOMERIC
1r1n SPLIT-ASU into   9 Oligomeric files of type MONOMERIC
1r1w ASU-COMPLEX  Oligomeric file of type MONOMERIC
1r1z SPLIT-ASU into   4 Oligomeric files of type MONOMERIC
1r26 ASU-COMPLEX  Oligomeric file of type MONOMERIC
1r2d ASU-COMPLEX  Oligomeric file of type MONOMERIC
1r2e ASU-COMPLEX  Oligomeric file of type MONOMERIC
1r2g ASU-COMPLEX  Oligomeric file of type MONOMERIC
1r2h ASU-COMPLEX  Oligomeric file of type MONOMERIC
1r2i ASU-COMPLEX  Oligomeric file of type MONOMERIC
1r2j ASU-COMPLEX  Oligomeric file of type MONOMERIC
1r2m SPLIT-ASU into   2 Oligomeric files of type MONOMERIC
1r2q ASU-COMPLEX  Oligomeric file of type MONOMERIC
1r2v ASU-COMPLEX  Oligomeric file of type MONOMERIC
1r2w SPLIT-ASU into   2 Oligomeric files of type MONOMERIC
1r2x SPLIT-ASU into   2 Oligomeric files of type MONOMERIC
1r33 ASU-COMPLEX  Oligomeric file of type MONOMERIC
1r34 ASU-COMPLEX  Oligomeric file of type MONOMERIC
1r39 ASU-COMPLEX  Oligomeric file of type MONOMERIC
1r3c ASU-COMPLEX  Oligomeric file of type MONOMERIC
1r3f ASU-COMPLEX  Oligomeric file of type MONOMERIC
1r3m SPLIT-ASU into   2 Oligomeric files of type MONOMERIC
1r3q ASU-COMPLEX  Oligomeric file of type MONOMERIC
1r3r ASU-COMPLEX  Oligomeric file of type MONOMERIC
1r3s ASU-COMPLEX  Oligomeric file of type MONOMERIC
1r3t ASU-COMPLEX  Oligomeric file of type MONOMERIC
1r3v ASU-COMPLEX  Oligomeric file of type MONOMERIC
1r3w ASU-COMPLEX  Oligomeric file of type MONOMERIC
1r3y ASU-COMPLEX  Oligomeric file of type MONOMERIC
1r4b SPLIT-ASU into   2 Oligomeric files of type MONOMERIC
1r4x ASU-COMPLEX  Oligomeric file of type MONOMERIC
1r4z SPLIT-ASU into   2 Oligomeric files of type MONOMERIC
1r50 SPLIT-ASU into   2 Oligomeric files of type MONOMERIC
1r54 ASU-COMPLEX  Oligomeric file of type MONOMERIC
1r55 ASU-COMPLEX  Oligomeric file of type MONOMERIC
1r58 ASU-COMPLEX  Oligomeric file of type MONOMERIC
1r59 SPLIT-ASU into   2 Oligomeric files of type MONOMERIC
1r5b ASU-COMPLEX  Oligomeric file of type MONOMERIC
1r5g ASU-COMPLEX  Oligomeric file of type MONOMERIC
1r5h ASU-COMPLEX  Oligomeric file of type MONOMERIC
1r5l ASU-COMPLEX  Oligomeric file of type MONOMERIC
1r5m ASU-COMPLEX  Oligomeric file of type MONOMERIC
1r5n ASU-COMPLEX  Oligomeric file of type MONOMERIC
1r5o ASU-COMPLEX  Oligomeric file of type MONOMERIC
1r5r ASU-COMPLEX  Oligomeric file of type MONOMERIC
1r5z SPLIT-ASU into   3 Oligomeric files of type MONOMERIC
1r6a ASU-COMPLEX  Oligomeric file of type MONOMERIC
1r6b ASU-COMPLEX  Oligomeric file of type MONOMERIC
1r6c ASU-COMPLEX  Oligomeric file of type MONOMERIC
1r6f ASU-COMPLEX  Oligomeric file of type MONOMERIC
1r6j ASU-COMPLEX  Oligomeric file of type MONOMERIC
1r6k ASU-COMPLEX  Oligomeric file of type MONOMERIC
1r6n ASU-COMPLEX  Oligomeric file of type MONOMERIC
1r6v ASU-COMPLEX  Oligomeric file of type MONOMERIC
1r6w ASU-COMPLEX  Oligomeric file of type MONOMERIC
1r6x ASU-COMPLEX  Oligomeric file of type MONOMERIC
1r70 SPLIT-ASU into   4 Oligomeric files of type MONOMERIC
1r76 ASU-COMPLEX  Oligomeric file of type MONOMERIC
1r78 ASU-COMPLEX  Oligomeric file of type MONOMERIC
1r7l SPLIT-ASU into   2 Oligomeric files of type MONOMERIC
1r7o ASU-COMPLEX  Oligomeric file of type MONOMERIC
1r7s SPLIT-ASU into   3 Oligomeric files of type MONOMERIC
1r85 ASU-COMPLEX  Oligomeric file of type MONOMERIC
1r86 ASU-COMPLEX  Oligomeric file of type MONOMERIC
1r87 ASU-COMPLEX  Oligomeric file of type MONOMERIC
1r88 SPLIT-ASU into   2 Oligomeric files of type MONOMERIC
1r8l SPLIT-ASU into   2 Oligomeric files of type MONOMERIC
1r8m ASU-COMPLEX  Oligomeric file of type MONOMERIC
1r8n ASU-COMPLEX  Oligomeric file of type MONOMERIC
1r8w SPLIT-ASU into   2 Oligomeric files of type MONOMERIC
1r94 SPLIT-ASU into   2 Oligomeric files of type MONOMERIC
1r95 SPLIT-ASU into   2 Oligomeric files of type MONOMERIC
1r9d SPLIT-ASU into   2 Oligomeric files of type MONOMERIC
1r9e SPLIT-ASU into   2 Oligomeric files of type MONOMERIC
1r9g SPLIT-ASU into   2 Oligomeric files of type MONOMERIC
1r9h ASU-COMPLEX  Oligomeric file of type MONOMERIC
1r9l ASU-COMPLEX  Oligomeric file of type MONOMERIC
1r9q ASU-COMPLEX  Oligomeric file of type MONOMERIC
1r9w ASU-COMPLEX  Oligomeric file of type MONOMERIC
1ra4 ASU-COMPLEX  Oligomeric file of type MONOMERIC
1ra6 ASU-COMPLEX  Oligomeric file of type MONOMERIC
1ra7 ASU-COMPLEX  Oligomeric file of type MONOMERIC
1raj ASU-COMPLEX  Oligomeric file of type MONOMERIC
1rao ASU-COMPLEX  Oligomeric file of type MONOMERIC
1rat ASU-COMPLEX  Oligomeric file of type MONOMERIC
1rb0 ASU-COMPLEX  Oligomeric file of type MONOMERIC
1rbm SPLIT-ASU into   2 Oligomeric files of type MONOMERIC
1rbq SPLIT-ASU into   4 Oligomeric files of type MONOMERIC
1rby SPLIT-ASU into   4 Oligomeric files of type MONOMERIC
1rbz SPLIT-ASU into   2 Oligomeric files of type MONOMERIC
1rc1 SPLIT-ASU into   2 Oligomeric files of type MONOMERIC
1rc9 ASU-COMPLEX  Oligomeric file of type MONOMERIC
1rcj ASU-COMPLEX  Oligomeric file of type MONOMERIC
1rcp SPLIT-ASU into   2 Oligomeric files of type   MONOMERIC
1rd4 SPLIT-ASU into   4 Oligomeric files of type MONOMERIC
1rd6 ASU-COMPLEX  Oligomeric file of type MONOMERIC
1rdh SPLIT-ASU into   2 Oligomeric files of type MONOMERIC
1re8 ASU-COMPLEX  Oligomeric file of type MONOMERIC
1re9 ASU-COMPLEX  Oligomeric file of type MONOMERIC
1rea ASU-COMPLEX  Oligomeric file of type MONOMERIC
1rej ASU-COMPLEX  Oligomeric file of type MONOMERIC
1rek ASU-COMPLEX  Oligomeric file of type MONOMERIC
1rf4 SPLIT-ASU into   4 Oligomeric files of type MONOMERIC
1rf5 SPLIT-ASU into   4 Oligomeric files of type MONOMERIC
1rf6 SPLIT-ASU into   4 Oligomeric files of type MONOMERIC
1rf9 ASU-COMPLEX  Oligomeric file of type MONOMERIC
1rfj ASU-COMPLEX  Oligomeric file of type MONOMERIC
1rfk SPLIT-ASU into   2 Oligomeric files of type MONOMERIC
1rfq SPLIT-ASU into   2 Oligomeric files of type MONOMERIC
1rg8 SPLIT-ASU into   2 Oligomeric files of type MONOMERIC
1rgs ASU-COMPLEX  Oligomeric file of type MONOMERIC
1rgv ASU-COMPLEX  Oligomeric file of type MONOMERIC
1rgy ASU-COMPLEX  Oligomeric file of type MONOMERIC
1rgz ASU-COMPLEX  Oligomeric file of type MONOMERIC
1rh1 ASU-COMPLEX  Oligomeric file of type MONOMERIC
1rh9 ASU-COMPLEX  Oligomeric file of type MONOMERIC
1rhd ASU-COMPLEX  Oligomeric file of type MONOMERIC
1rhf SPLIT-ASU into   2 Oligomeric files of type MONOMERIC
1ri1 ASU-COMPLEX  Oligomeric file of type MONOMERIC
1ri2 ASU-COMPLEX  Oligomeric file of type MONOMERIC
1ri3 ASU-COMPLEX  Oligomeric file of type MONOMERIC
1ri4 ASU-COMPLEX  Oligomeric file of type MONOMERIC
1ri5 ASU-COMPLEX  Oligomeric file of type MONOMERIC
1ri6 ASU-COMPLEX  Oligomeric file of type MONOMERIC
1rid SPLIT-ASU into   2 Oligomeric files of type MONOMERIC
1rif SPLIT-ASU into   2 Oligomeric files of type MONOMERIC
1riq ASU-COMPLEX  Oligomeric file of type MONOMERIC
1rj1 ASU-COMPLEX  Oligomeric file of type MONOMERIC
1rj2 SPLIT-ASU into   4 Oligomeric files of type MONOMERIC
1rj5 SPLIT-ASU into   2 Oligomeric files of type MONOMERIC
1rj6 SPLIT-ASU into   2 Oligomeric files of type MONOMERIC
1rjb ASU-COMPLEX  Oligomeric file of type MONOMERIC
1rjd SPLIT-ASU into   3 Oligomeric files of type MONOMERIC
1rje SPLIT-ASU into   3 Oligomeric files of type MONOMERIC
1rjf SPLIT-ASU into   3 Oligomeric files of type MONOMERIC
1rjg ASU-COMPLEX  Oligomeric file of type MONOMERIC
1rjp ASU-COMPLEX  Oligomeric file of type MONOMERIC
1rjq ASU-COMPLEX  Oligomeric file of type MONOMERIC
1rjr ASU-COMPLEX  Oligomeric file of type MONOMERIC
1rju ASU-COMPLEX  Oligomeric file of type MONOMERIC
1rk5 ASU-COMPLEX  Oligomeric file of type MONOMERIC
1rk6 ASU-COMPLEX  Oligomeric file of type MONOMERIC
1rkb ASU-COMPLEX  Oligomeric file of type MONOMERIC
1rki SPLIT-ASU into   2 Oligomeric files of type MONOMERIC
1rkm ASU-COMPLEX  Oligomeric file of type MONOMERIC
1rkp ASU-COMPLEX  Oligomeric file of type MONOMERIC
1rkq SPLIT-ASU into   2 Oligomeric files of type MONOMERIC
1rkr SPLIT-ASU into   4 Oligomeric files of type MONOMOERIC
1rl0 ASU-COMPLEX  Oligomeric file of type MONOMERIC
1rl2 SPLIT-ASU into   2 Oligomeric files of type   MONOMERIC
1rl9 ASU-COMPLEX  Oligomeric file of type MONOMERIC
1rle SPLIT-ASU into   2 Oligomeric files of type MONOMERIC
1rli SPLIT-ASU into   4 Oligomeric files of type MONOMERIC
1rlj ASU-COMPLEX  Oligomeric file of type MONOMERIC
1rll SPLIT-ASU into   2 Oligomeric files of type MONOMERIC
1rlm SPLIT-ASU into   4 Oligomeric files of type MONOMERIC
1rlo SPLIT-ASU into   4 Oligomeric files of type MONOMERIC
1rlr ASU-COMPLEX  Oligomeric file of type MONOMERIC
1rlt SPLIT-ASU into   4 Oligomeric files of type MONOMERIC
1rm8 ASU-COMPLEX  Oligomeric file of type MONOMERIC
1rm9 ASU-COMPLEX  Oligomeric file of type MONOMERIC
1rmi ASU-COMPLEX  Oligomeric file of type MONOMERIC
1rmm ASU-COMPLEX  Oligomeric file of type MONOMERIC
1rmo ASU-COMPLEX  Oligomeric file of type MONOMERIC
1rmp ASU-COMPLEX  Oligomeric file of type MONOMERIC
1rmz ASU-COMPLEX  Oligomeric file of type MONOMERIC
1rn1 SPLIT-ASU into   3 Oligomeric files of type   MONOMERIC
1rn7 ASU-COMPLEX  Oligomeric file of type MONOMERIC
1rni ASU-COMPLEX  Oligomeric file of type MONOMERIC
1ro0 ASU-COMPLEX  Oligomeric file of type MONOMERIC
1ro2 ASU-COMPLEX  Oligomeric file of type MONOMERIC
1roa ASU-COMPLEX  Oligomeric file of type MONOMERIC
1roc ASU-COMPLEX  Oligomeric file of type MONOMERIC
1rov ASU-COMPLEX  Oligomeric file of type MONOMERIC
1row SPLIT-ASU into   2 Oligomeric files of type MONOMERIC
1rp4 ASU-COMPLEX  Oligomeric file of type MONOMERIC
1rp5 SPLIT-ASU into   2 Oligomeric files of type MONOMERIC
1rp8 ASU-COMPLEX  Oligomeric file of type MONOMERIC
1rp9 ASU-COMPLEX  Oligomeric file of type MONOMERIC
1rpk ASU-COMPLEX  Oligomeric file of type MONOMERIC
1rq0 SPLIT-ASU into   3 Oligomeric files of type MONOMERIC
1rq1 ASU-COMPLEX  Oligomeric file of type MONOMERIC
1rq5 ASU-COMPLEX  Oligomeric file of type MONOMERIC
1rqc SPLIT-ASU into  10 Oligomeric files of type MONOMERIC
1rqj SPLIT-ASU into   2 Oligomeric files of type MONOMERIC
1rqw ASU-COMPLEX  Oligomeric file of type MONOMERIC
1rrf ASU-COMPLEX  Oligomeric file of type MONOMERIC
1rrh ASU-COMPLEX  Oligomeric file of type MONOMERIC
1rrk ASU-COMPLEX  Oligomeric file of type MONOMERIC
1rrl SPLIT-ASU into   2 Oligomeric files of type MONOMERIC
1rru SPLIT-ASU into   2 Oligomeric files of type MONOMERIC
1rrv SPLIT-ASU into   2 Oligomeric files of type MONOMERIC
1rrx ASU-COMPLEX  Oligomeric file of type MONOMERIC
1rs0 ASU-COMPLEX  Oligomeric file of type MONOMERIC
1rt8 ASU-COMPLEX  Oligomeric file of type MONOMERIC
1rtb ASU-COMPLEX  Oligomeric file of type MONOMERIC
1rte SPLIT-ASU into   2 Oligomeric files of type MONOMERIC
1rtk ASU-COMPLEX  Oligomeric file of type MONOMERIC
1rtx ASU-COMPLEX  Oligomeric file of type MONOMERIC
1rtz ASU-COMPLEX  Oligomeric file of type MONOMERIC
1ru1 SPLIT-ASU into   2 Oligomeric files of type MONOMERIC
1ru2 ASU-COMPLEX  Oligomeric file of type MONOMERIC
1ru3 ASU-COMPLEX  Oligomeric file of type MONOMERIC
1ru4 ASU-COMPLEX  Oligomeric file of type MONOMERIC
1ruw ASU-COMPLEX  Oligomeric file of type MONOMERIC
1rv9 ASU-COMPLEX  Oligomeric file of type MONOMERIC
1rw1 ASU-COMPLEX  Oligomeric file of type MONOMERIC
1rw3 ASU-COMPLEX  Oligomeric file of type MONOMERIC
1rw4 ASU-COMPLEX  Oligomeric file of type MONOMERIC
1rw7 ASU-COMPLEX  Oligomeric file of type MONOMERIC
1rw8 ASU-COMPLEX  Oligomeric file of type MONOMERIC
1rw9 ASU-COMPLEX  Oligomeric file of type MONOMERIC
1rwa ASU-COMPLEX  Oligomeric file of type MONOMERIC
1rwc ASU-COMPLEX  Oligomeric file of type MONOMERIC
1rwf ASU-COMPLEX  Oligomeric file of type MONOMERIC
1rwg ASU-COMPLEX  Oligomeric file of type MONOMERIC
1rwh ASU-COMPLEX  Oligomeric file of type MONOMERIC
1rwj ASU-COMPLEX  Oligomeric file of type MONOMERIC
1rwl ASU-COMPLEX  Oligomeric file of type MONOMERIC
1rwy SPLIT-ASU into   3 Oligomeric files of type MONOMERIC
1rxe ASU-COMPLEX  Oligomeric file of type MONOMERIC
1rxi ASU-COMPLEX  Oligomeric file of type MONOMERIC
1rxp ASU-COMPLEX  Oligomeric file of type MONOMERIC
1rxt SPLIT-ASU into   4 Oligomeric files of type MONOMERIC
1ry0 SPLIT-ASU into   2 Oligomeric files of type MONOMERIC
1ry2 ASU-COMPLEX  Oligomeric file of type MONOMERIC
1ry6 ASU-COMPLEX  Oligomeric file of type MONOMERIC
1ry8 SPLIT-ASU into   2 Oligomeric files of type MONOMERIC
1ryb ASU-COMPLEX  Oligomeric file of type MONOMERIC
1ryl SPLIT-ASU into   2 Oligomeric files of type MONOMERIC
1rym ASU-COMPLEX  Oligomeric file of type MONOMERIC
1ryn ASU-COMPLEX  Oligomeric file of type MONOMERIC
1ryo ASU-COMPLEX  Oligomeric file of type MONOMERIC
1ryq ASU-COMPLEX  Oligomeric file of type MONOMERIC
1ryx ASU-COMPLEX  Oligomeric file of type MONOMERIC
1rz2 ASU-COMPLEX  Oligomeric file of type MONOMERIC
1rz3 ASU-COMPLEX  Oligomeric file of type MONOMERIC
1rz4 ASU-COMPLEX  Oligomeric file of type MONOMERIC
1rz5 ASU-COMPLEX  Oligomeric file of type MONOMERIC
1rz6 ASU-COMPLEX  Oligomeric file of type MONOMERIC
1rzu SPLIT-ASU into   2 Oligomeric files of type MONOMERIC
1rzv SPLIT-ASU into   2 Oligomeric files of type MONOMERIC
1s0b ASU-COMPLEX  Oligomeric file of type MONOMERIC
1s0c ASU-COMPLEX  Oligomeric file of type MONOMERIC
1s0d ASU-COMPLEX  Oligomeric file of type MONOMERIC
1s0e ASU-COMPLEX  Oligomeric file of type MONOMERIC
1s0f ASU-COMPLEX  Oligomeric file of type MONOMERIC
1s0g ASU-COMPLEX  Oligomeric file of type MONOMERIC
1s0i ASU-COMPLEX  Oligomeric file of type MONOMERIC
1s0j ASU-COMPLEX  Oligomeric file of type MONOMERIC
1s0k ASU-COMPLEX  Oligomeric file of type MONOMERIC
1s0l ASU-COMPLEX  Oligomeric file of type MONOMERIC
1s0p SPLIT-ASU into   2 Oligomeric files of type MONOMERIC
1s0q ASU-COMPLEX  Oligomeric file of type MONOMERIC
1s0r ASU-COMPLEX  Oligomeric file of type MONOMERIC
1s0u ASU-COMPLEX  Oligomeric file of type MONOMERIC
1s0x ASU-COMPLEX  Oligomeric file of type MONOMERIC
1s0z ASU-COMPLEX  Oligomeric file of type MONOMERIC
1s13 SPLIT-ASU into   2 Oligomeric files of type MONOMERIC
1s17 SPLIT-ASU into   2 Oligomeric files of type MONOMERIC
1s18 SPLIT-ASU into   2 Oligomeric files of type MONOMERIC
1s19 ASU-COMPLEX  Oligomeric file of type MONOMERIC
1s1d SPLIT-ASU into   2 Oligomeric files of type MONOMERIC
1s1e ASU-COMPLEX  Oligomeric file of type MONOMERIC
1s1f ASU-COMPLEX  Oligomeric file of type MONOMERIC
1s1j SPLIT-ASU into   2 Oligomeric files of type MONOMERIC
1s1p ASU-COMPLEX  Oligomeric file of type MONOMERIC
1s1r ASU-COMPLEX  Oligomeric file of type MONOMERIC
1s1s SPLIT-ASU into   2 Oligomeric files of type MONOMERIC
1s1y ASU-COMPLEX  Oligomeric file of type MONOMERIC
1s1z ASU-COMPLEX  Oligomeric file of type MONOMERIC
1s21 ASU-COMPLEX  Oligomeric file of type MONOMERIC
1s22 ASU-COMPLEX  Oligomeric file of type MONOMERIC
1s29 ASU-COMPLEX  Oligomeric file of type MONOMERIC
1s2a ASU-COMPLEX  Oligomeric file of type MONOMERIC
1s2c ASU-COMPLEX  Oligomeric file of type MONOMERIC
1s2e SPLIT-ASU into   2 Oligomeric files of type MONOMERIC
1s2j SPLIT-ASU into   2 Oligomeric files of type MONOMERIC
1s2m ASU-COMPLEX  Oligomeric file of type MONOMERIC
1s2n SPLIT-ASU into   2 Oligomeric files of type MONOMERIC
1s2o ASU-COMPLEX  Oligomeric file of type MONOMERIC
1s2x ASU-COMPLEX  Oligomeric file of type MONOMERIC
1s35 ASU-COMPLEX  Oligomeric file of type MONOMERIC
1s36 ASU-COMPLEX  Oligomeric file of type MONOMERIC
1s3c ASU-COMPLEX  Oligomeric file of type MONOMERIC
1s3d ASU-COMPLEX  Oligomeric file of type MONOMERIC
1s3g ASU-COMPLEX  Oligomeric file of type MONOMERIC
1s3i ASU-COMPLEX  Oligomeric file of type MONOMERIC
1s3l SPLIT-ASU into   2 Oligomeric files of type MONOMERIC
1s3p ASU-COMPLEX  Oligomeric file of type MONOMERIC
1s3u ASU-COMPLEX  Oligomeric file of type MONOMERIC
1s3v ASU-COMPLEX  Oligomeric file of type MONOMERIC
1s3w ASU-COMPLEX  Oligomeric file of type MONOMERIC
1s3x ASU-COMPLEX  Oligomeric file of type MONOMERIC
1s3y ASU-COMPLEX  Oligomeric file of type MONOMERIC
1s46 ASU-COMPLEX  Oligomeric file of type MONOMERIC
1s4b ASU-COMPLEX  Oligomeric file of type MONOMERIC
1s4e SPLIT-ASU into   9 Oligomeric files of type MONOMERIC
1s4i SPLIT-ASU into   4 Oligomeric files of type MONOMERIC
1s4q ASU-COMPLEX  Oligomeric file of type MONOMERIC
1s4r ASU-COMPLEX  Oligomeric file of type MONOMERIC
1s4s ASU-COMPLEX  Oligomeric file of type MONOMERIC
1s4u ASU-COMPLEX  Oligomeric file of type MONOMERIC
1s50 ASU-COMPLEX  Oligomeric file of type MONOMERIC
1s51 SPLIT-ASU into   2 Oligomeric files of type MONOMERIC
1s52 SPLIT-ASU into   2 Oligomeric files of type MONOMERIC
1s53 SPLIT-ASU into   2 Oligomeric files of type MONOMERIC
1s54 SPLIT-ASU into   2 Oligomeric files of type MONOMERIC
1s56 SPLIT-ASU into   2 Oligomeric files of type MONOMERIC
1s5j ASU-COMPLEX  Oligomeric file of type MONOMERIC
1s5o ASU-COMPLEX  Oligomeric file of type MONOMERIC
1s5s ASU-COMPLEX  Oligomeric file of type MONOMERIC
1s5t SPLIT-ASU into   2 Oligomeric files of type MONOMERIC
1s5v SPLIT-ASU into   2 Oligomeric files of type MONOMERIC
1s5w SPLIT-ASU into   2 Oligomeric files of type MONOMERIC
1s61 SPLIT-ASU into   2 Oligomeric files of type MONOMERIC
1s68 ASU-COMPLEX  Oligomeric file of type MONOMERIC
1s69 ASU-COMPLEX  Oligomeric file of type MONOMERIC
1s6a ASU-COMPLEX  Oligomeric file of type MONOMERIC
1s6f ASU-COMPLEX  Oligomeric file of type MONOMERIC
1s6h ASU-COMPLEX  Oligomeric file of type MONOMERIC
1s6r ASU-COMPLEX  Oligomeric file of type MONOMERIC
1s6t SPLIT-ASU into   3 Oligomeric files of type MONOMERIC
1s6z ASU-COMPLEX  Oligomeric file of type MONOMERIC
1s73 ASU-COMPLEX  Oligomeric file of type MONOMERIC
1s7d ASU-COMPLEX  Oligomeric file of type MONOMERIC
1s7j SPLIT-ASU into   2 Oligomeric files of type MONOMERIC
1s7z ASU-COMPLEX  Oligomeric file of type MONOMERIC
1s81 ASU-COMPLEX  Oligomeric file of type MONOMERIC
1s82 ASU-COMPLEX  Oligomeric file of type MONOMERIC
1s83 ASU-COMPLEX  Oligomeric file of type MONOMERIC
1s84 ASU-COMPLEX  Oligomeric file of type MONOMERIC
1s85 ASU-COMPLEX  Oligomeric file of type MONOMERIC
1s8e SPLIT-ASU into   2 Oligomeric files of type MONOMERIC
1s8g ASU-COMPLEX  Oligomeric file of type MONOMERIC
1s8h ASU-COMPLEX  Oligomeric file of type MONOMERIC
1s8i ASU-COMPLEX  Oligomeric file of type MONOMERIC
1s8j ASU-COMPLEX  Oligomeric file of type MONOMERIC
1s8l ASU-COMPLEX  Oligomeric file of type MONOMERIC
1s8n ASU-COMPLEX  Oligomeric file of type MONOMERIC
1s9j ASU-COMPLEX  Oligomeric file of type MONOMERIC
1s9t SPLIT-ASU into   2 Oligomeric files of type MONOMERIC
1s9u ASU-COMPLEX  Oligomeric file of type MONOMERIC
1sau ASU-COMPLEX  Oligomeric file of type MONOMERIC
1sb7 SPLIT-ASU into   2 Oligomeric files of type MONOMERIC
1sbc ASU-COMPLEX  Oligomeric file of type MONOMERIC
1sbm ASU-COMPLEX  Oligomeric file of type MONOMERIC
1sbq SPLIT-ASU into   2 Oligomeric files of type MONOMERIC
1sbx ASU-COMPLEX  Oligomeric file of type MONOMERIC
1sc0 SPLIT-ASU into   2 Oligomeric files of type MONOMERIC
1sc8 ASU-COMPLEX  Oligomeric file of type MONOMERIC
1sc9 ASU-COMPLEX  Oligomeric file of type MONOMERIC
1sch SPLIT-ASU into   2 Oligomeric files of type   MONOMERIC
1sci ASU-COMPLEX  Oligomeric file of type MONOMERIC
1sck ASU-COMPLEX  Oligomeric file of type MONOMERIC
1scq ASU-COMPLEX  Oligomeric file of type MONOMERIC
1scw ASU-COMPLEX  Oligomeric file of type MONOMERIC
1sd0 ASU-COMPLEX  Oligomeric file of type MONOMERIC
1sd3 SPLIT-ASU into   2 Oligomeric files of type MONOMERIC
1sd5 ASU-COMPLEX  Oligomeric file of type MONOMERIC
1sd8 ASU-COMPLEX  Oligomeric file of type MONOMERIC
1sd9 ASU-COMPLEX  Oligomeric file of type MONOMERIC
1sde ASU-COMPLEX  Oligomeric file of type MONOMERIC
1sdi ASU-COMPLEX  Oligomeric file of type MONOMERIC
1sdj ASU-COMPLEX  Oligomeric file of type MONOMERIC
1sdm ASU-COMPLEX  Oligomeric file of type MONOMERIC
1sdn ASU-COMPLEX  Oligomeric file of type MONOMERIC
1sdq ASU-COMPLEX  Oligomeric file of type MONOMERIC
1sdw ASU-COMPLEX  Oligomeric file of type MONOMERIC
1sdx SPLIT-ASU into   2 Oligomeric files of type MONOMERIC
1se1 SPLIT-ASU into   3 Oligomeric files of type MONOMERIC
1se2 ASU-COMPLEX  Oligomeric file of type MONOMERIC
1se6 SPLIT-ASU into   2 Oligomeric files of type MONOMERIC
1sen ASU-COMPLEX  Oligomeric file of type MONOMERIC
1sez SPLIT-ASU into   2 Oligomeric files of type MONOMERIC
1sf3 ASU-COMPLEX  Oligomeric file of type MONOMERIC
1sf4 ASU-COMPLEX  Oligomeric file of type MONOMERIC
1sf5 ASU-COMPLEX  Oligomeric file of type MONOMERIC
1sf6 ASU-COMPLEX  Oligomeric file of type MONOMERIC
1sf7 ASU-COMPLEX  Oligomeric file of type MONOMERIC
1sfb ASU-COMPLEX  Oligomeric file of type MONOMERIC
1sfd SPLIT-ASU into   2 Oligomeric files of type MONOMERIC
1sfg ASU-COMPLEX  Oligomeric file of type MONOMERIC
1sfh SPLIT-ASU into   2 Oligomeric files of type MONOMERIC
1sfr SPLIT-ASU into   3 Oligomeric files of type MONOMERIC
1sfs ASU-COMPLEX  Oligomeric file of type MONOMERIC
1sg6 SPLIT-ASU into   2 Oligomeric files of type MONOMERIC
1sgl ASU-COMPLEX  Oligomeric file of type MONOMERIC
1sgw ASU-COMPLEX  Oligomeric file of type MONOMERIC
1sgx SPLIT-ASU into   2 Oligomeric files of type MONOMERIC
1sgz SPLIT-ASU into   4 Oligomeric files of type MONOMERIC
1sh0 SPLIT-ASU into   2 Oligomeric files of type MONOMERIC
1sh2 ASU-COMPLEX  Oligomeric file of type MONOMERIC
1sh3 SPLIT-ASU into   2 Oligomeric files of type MONOMERIC
1sh5 SPLIT-ASU into   2 Oligomeric files of type MONOMERIC
1sh6 ASU-COMPLEX  Oligomeric file of type MONOMERIC
1sh7 SPLIT-ASU into   2 Oligomeric files of type MONOMERIC
1she ASU-COMPLEX  Oligomeric file of type MONOMERIC
1shg ASU-COMPLEX  Oligomeric file of type MONOMERIC
1shu ASU-COMPLEX  Oligomeric file of type MONOMERIC
1shx SPLIT-ASU into   2 Oligomeric files of type MONOMERIC
1si0 ASU-COMPLEX  Oligomeric file of type MONOMERIC
1si1 ASU-COMPLEX  Oligomeric file of type MONOMERIC
1si6 ASU-COMPLEX  Oligomeric file of type MONOMERIC
1si7 ASU-COMPLEX  Oligomeric file of type MONOMERIC
1sif ASU-COMPLEX  Oligomeric file of type MONOMERIC
1sij ASU-COMPLEX  Oligomeric file of type MONOMERIC
1siu ASU-COMPLEX  Oligomeric file of type MONOMERIC
1sj7 SPLIT-ASU into   3 Oligomeric files of type MONOMERIC
1sjp SPLIT-ASU into   2 Oligomeric files of type MONOMERIC
1sjx ASU-COMPLEX  Oligomeric file of type MONOMERIC
1sjz ASU-COMPLEX  Oligomeric file of type MONOMERIC
1sk0 ASU-COMPLEX  Oligomeric file of type MONOMERIC
1sk1 ASU-COMPLEX  Oligomeric file of type MONOMERIC
1sk2 ASU-COMPLEX  Oligomeric file of type MONOMERIC
1sk3 ASU-COMPLEX  Oligomeric file of type MONOMERIC
1sk4 ASU-COMPLEX  Oligomeric file of type MONOMERIC
1sk8 ASU-COMPLEX  Oligomeric file of type MONOMERIC
1sk9 ASU-COMPLEX  Oligomeric file of type MONOMERIC
1ska ASU-COMPLEX  Oligomeric file of type MONOMERIC
1skb ASU-COMPLEX  Oligomeric file of type MONOMERIC
1skf ASU-COMPLEX  Oligomeric file of type MONOMERIC
1skq SPLIT-ASU into   2 Oligomeric files of type MONOMERIC
1skx ASU-COMPLEX  Oligomeric file of type MONOMERIC
1sl4 ASU-COMPLEX  Oligomeric file of type MONOMERIC
1sl5 ASU-COMPLEX  Oligomeric file of type MONOMERIC
1sl7 ASU-COMPLEX  Oligomeric file of type MONOMERIC
1sl9 ASU-COMPLEX  Oligomeric file of type MONOMERIC
1sli ASU-COMPLEX  Oligomeric file of type MONOMERIC
1sly ASU-COMPLEX  Oligomeric file of type MONOMERIC
1sm2 SPLIT-ASU into   2 Oligomeric files of type MONOMERIC
1sm4 SPLIT-ASU into   2 Oligomeric files of type MONOMERIC
1smi SPLIT-ASU into   2 Oligomeric files of type MONOMERIC
1smj SPLIT-ASU into   4 Oligomeric files of type MONOMERIC
1smm ASU-COMPLEX  Oligomeric file of type MONOMERIC
1smo SPLIT-ASU into   2 Oligomeric files of type MONOMERIC
1smu ASU-COMPLEX  Oligomeric file of type MONOMERIC
1smw ASU-COMPLEX  Oligomeric file of type MONOMERIC
1sn7 ASU-COMPLEX  Oligomeric file of type MONOMERIC
1sng ASU-COMPLEX  Oligomeric file of type MONOMERIC
1snk ASU-COMPLEX  Oligomeric file of type MONOMERIC
1snt ASU-COMPLEX  Oligomeric file of type MONOMERIC
1snu SPLIT-ASU into   2 Oligomeric files of type MONOMERIC
1snx SPLIT-ASU into   2 Oligomeric files of type MONOMERIC
1snz SPLIT-ASU into   2 Oligomeric files of type MONOMERIC
1so0 SPLIT-ASU into   4 Oligomeric files of type MONOMERIC
1so7 ASU-COMPLEX  Oligomeric file of type MONOMERIC
1sog ASU-COMPLEX  Oligomeric file of type MONOMERIC
1sp3 ASU-COMPLEX  Oligomeric file of type MONOMERIC
1sp9 SPLIT-ASU into   2 Oligomeric files of type MONOMERIC
1spj ASU-COMPLEX  Oligomeric file of type MONOMERIC
1sq9 ASU-COMPLEX  Oligomeric file of type MONOMERIC
1sqa ASU-COMPLEX  Oligomeric file of type MONOMERIC
1sqf ASU-COMPLEX  Oligomeric file of type MONOMERIC
1sqg ASU-COMPLEX  Oligomeric file of type MONOMERIC
1sqj SPLIT-ASU into   2 Oligomeric files of type MONOMERIC
1sqm ASU-COMPLEX  Oligomeric file of type MONOMERIC
1sqn SPLIT-ASU into   2 Oligomeric files of type MONOMERIC
1sqo ASU-COMPLEX  Oligomeric file of type MONOMERIC
1sqt ASU-COMPLEX  Oligomeric file of type MONOMERIC
1sqw ASU-COMPLEX  Oligomeric file of type MONOMERIC
1sqy ASU-COMPLEX  Oligomeric file of type MONOMERIC
1sr0 ASU-COMPLEX  Oligomeric file of type MONOMERIC
1sr7 SPLIT-ASU into   2 Oligomeric files of type MONOMERIC
1sr8 ASU-COMPLEX  Oligomeric file of type MONOMERIC
1ss9 ASU-COMPLEX  Oligomeric file of type MONOMERIC
1ssw ASU-COMPLEX  Oligomeric file of type MONOMERIC
1ssx ASU-COMPLEX  Oligomeric file of type MONOMERIC
1ssy SPLIT-ASU into   2 Oligomeric files of type MONOMERIC
1st6 ASU-COMPLEX  Oligomeric file of type MONOMERIC
1st8 ASU-COMPLEX  Oligomeric file of type MONOMERIC
1st9 SPLIT-ASU into   2 Oligomeric files of type MONOMERIC
1stq ASU-COMPLEX  Oligomeric file of type MONOMERIC
1su0 ASU-COMPLEX  Oligomeric file of type MONOMERIC
1su3 SPLIT-ASU into   2 Oligomeric files of type MONOMERIC
1su4 ASU-COMPLEX  Oligomeric file of type MONOMERIC
1su9 SPLIT-ASU into   2 Oligomeric files of type MONOMERIC
1sug ASU-COMPLEX  Oligomeric file of type MONOMERIC
1suj ASU-COMPLEX  Oligomeric file of type MONOMERIC
1sul SPLIT-ASU into   2 Oligomeric files of type MONOMERIC
1suo ASU-COMPLEX  Oligomeric file of type MONOMERIC
1suu ASU-COMPLEX  Oligomeric file of type MONOMERIC
1sv3 ASU-COMPLEX  Oligomeric file of type MONOMERIC
1sv4 SPLIT-ASU into   2 Oligomeric files of type MONOMERIC
1sv8 ASU-COMPLEX  Oligomeric file of type MONOMERIC
1sv9 ASU-COMPLEX  Oligomeric file of type MONOMERIC
1svi ASU-COMPLEX  Oligomeric file of type MONOMERIC
1svk ASU-COMPLEX  Oligomeric file of type MONOMERIC
1svs ASU-COMPLEX  Oligomeric file of type MONOMERIC
1svw SPLIT-ASU into   2 Oligomeric files of type MONOMERIC
1sw1 SPLIT-ASU into   2 Oligomeric files of type MONOMERIC
1sw4 SPLIT-ASU into   2 Oligomeric files of type MONOMERIC
1sw5 SPLIT-ASU into   4 Oligomeric files of type MONOMERIC
1swv SPLIT-ASU into   2 Oligomeric files of type MONOMERIC
1sww SPLIT-ASU into   2 Oligomeric files of type MONOMERIC
1swx ASU-COMPLEX  Oligomeric file of type MONOMERIC
1swy ASU-COMPLEX  Oligomeric file of type MONOMERIC
1swz ASU-COMPLEX  Oligomeric file of type MONOMERIC
1sx2 ASU-COMPLEX  Oligomeric file of type MONOMERIC
1sx7 ASU-COMPLEX  Oligomeric file of type MONOMERIC
1sxk ASU-COMPLEX  Oligomeric file of type MONOMERIC
1sxr SPLIT-ASU into   2 Oligomeric files of type MONOMERIC
1sxu ASU-COMPLEX  Oligomeric file of type MONOMERIC
1sxw ASU-COMPLEX  Oligomeric file of type MONOMERIC
1sxx ASU-COMPLEX  Oligomeric file of type MONOMERIC
1sxy ASU-COMPLEX  Oligomeric file of type MONOMERIC
1sy0 ASU-COMPLEX  Oligomeric file of type MONOMERIC
1sy1 ASU-COMPLEX  Oligomeric file of type MONOMERIC
1sy2 ASU-COMPLEX  Oligomeric file of type MONOMERIC
1sy3 ASU-COMPLEX  Oligomeric file of type MONOMERIC
1syk SPLIT-ASU into   2 Oligomeric files of type MONOMERIC
1syo SPLIT-ASU into   2 Oligomeric files of type MONOMERIC
1syt ASU-COMPLEX  Oligomeric file of type MONOMERIC
1syy ASU-COMPLEX  Oligomeric file of type MONOMERIC
1sz0 SPLIT-ASU into   2 Oligomeric files of type MONOMERIC
1sz7 ASU-COMPLEX  Oligomeric file of type MONOMERIC
1sz8 ASU-COMPLEX  Oligomeric file of type MONOMERIC
1sz9 SPLIT-ASU into   3 Oligomeric files of type MONOMERIC
1sza SPLIT-ASU into   3 Oligomeric files of type MONOMERIC
1szh SPLIT-ASU into   2 Oligomeric files of type MONOMERIC
1szm SPLIT-ASU into   2 Oligomeric files of type MONOMERIC
1szn ASU-COMPLEX  Oligomeric file of type MONOMERIC
1szw SPLIT-ASU into   2 Oligomeric files of type MONOMERIC
1t00 ASU-COMPLEX  Oligomeric file of type MONOMERIC
1t0o ASU-COMPLEX  Oligomeric file of type MONOMERIC
1t0z SPLIT-ASU into   2 Oligomeric files of type MONOMERIC
1t16 SPLIT-ASU into   2 Oligomeric files of type MONOMERIC
1t18 ASU-COMPLEX  Oligomeric file of type MONOMERIC
1t19 ASU-COMPLEX  Oligomeric file of type MONOMERIC
1t1a ASU-COMPLEX  Oligomeric file of type MONOMERIC
1t1b ASU-COMPLEX  Oligomeric file of type MONOMERIC
1t1c ASU-COMPLEX  Oligomeric file of type MONOMERIC
1t1f SPLIT-ASU into   3 Oligomeric files of type MONOMERIC
1t1g ASU-COMPLEX  Oligomeric file of type MONOMERIC
1t1i ASU-COMPLEX  Oligomeric file of type MONOMERIC
1t1j SPLIT-ASU into   2 Oligomeric files of type MONOMERIC
1t1l SPLIT-ASU into   2 Oligomeric files of type MONOMERIC
1t1m SPLIT-ASU into   3 Oligomeric files of type MONOMERIC
1t1o SPLIT-ASU into   3 Oligomeric files of type MONOMERIC
1t1u ASU-COMPLEX  Oligomeric file of type MONOMERIC
1t1v SPLIT-ASU into   2 Oligomeric files of type MONOMERIC
1t27 ASU-COMPLEX  Oligomeric file of type MONOMERIC
1t2b SPLIT-ASU into   2 Oligomeric files of type MONOMERIC
1t2h SPLIT-ASU into   2 Oligomeric files of type MONOMERIC
1t2i ASU-COMPLEX  Oligomeric file of type MONOMERIC
1t2l SPLIT-ASU into   2 Oligomeric files of type MONOMERIC
1t2o SPLIT-ASU into   3 Oligomeric files of type MONOMERIC
1t2p SPLIT-ASU into   3 Oligomeric files of type MONOMERIC
1t2u ASU-COMPLEX  Oligomeric file of type MONOMERIC
1t2w SPLIT-ASU into   3 Oligomeric files of type MONOMERIC
1t2x ASU-COMPLEX  Oligomeric file of type MONOMERIC
1t31 ASU-COMPLEX  Oligomeric file of type MONOMERIC
1t32 ASU-COMPLEX  Oligomeric file of type MONOMERIC
1t3b ASU-COMPLEX  Oligomeric file of type MONOMERIC
1t3c SPLIT-ASU into   2 Oligomeric files of type MONOMERIC
1t3h SPLIT-ASU into   3 Oligomeric files of type MONOMERIC
1t3p ASU-COMPLEX  Oligomeric file of type MONOMERIC
1t3s ASU-COMPLEX  Oligomeric file of type MONOMERIC
1t3t ASU-COMPLEX  Oligomeric file of type MONOMERIC
1t3x ASU-COMPLEX  Oligomeric file of type MONOMERIC
1t3y ASU-COMPLEX  Oligomeric file of type MONOMERIC
1t40 ASU-COMPLEX  Oligomeric file of type MONOMERIC
1t41 ASU-COMPLEX  Oligomeric file of type MONOMERIC
1t45 ASU-COMPLEX  Oligomeric file of type MONOMERIC
1t46 ASU-COMPLEX  Oligomeric file of type MONOMERIC
1t48 ASU-COMPLEX  Oligomeric file of type MONOMERIC
1t49 ASU-COMPLEX  Oligomeric file of type MONOMERIC
1t4e SPLIT-ASU into   2 Oligomeric files of type MONOMERIC
1t4g ASU-COMPLEX  Oligomeric file of type MONOMERIC
1t4j ASU-COMPLEX  Oligomeric file of type MONOMERIC
1t4o SPLIT-ASU into   2 Oligomeric files of type MONOMERIC
1t4q ASU-COMPLEX  Oligomeric file of type MONOMERIC
1t4w ASU-COMPLEX  Oligomeric file of type MONOMERIC
1t5c SPLIT-ASU into   2 Oligomeric files of type MONOMERIC
1t5d ASU-COMPLEX  Oligomeric file of type MONOMERIC
1t5h ASU-COMPLEX  Oligomeric file of type MONOMERIC
1t5i ASU-COMPLEX  Oligomeric file of type MONOMERIC
1t5j ASU-COMPLEX  Oligomeric file of type MONOMERIC
1t5k SPLIT-ASU into   4 Oligomeric files of type MONOMERIC
1t5l SPLIT-ASU into   2 Oligomeric files of type MONOMERIC
1t5p SPLIT-ASU into   2 Oligomeric files of type MONOMERIC
1t5s ASU-COMPLEX  Oligomeric file of type MONOMERIC
1t5t ASU-COMPLEX  Oligomeric file of type MONOMERIC
1t5y ASU-COMPLEX  Oligomeric file of type MONOMERIC
1t64 SPLIT-ASU into   2 Oligomeric files of type MONOMERIC
1t67 ASU-COMPLEX  Oligomeric file of type MONOMERIC
1t68 ASU-COMPLEX  Oligomeric file of type MONOMERIC
1t69 ASU-COMPLEX  Oligomeric file of type MONOMERIC
1t6c ASU-COMPLEX  Oligomeric file of type MONOMERIC
1t6d SPLIT-ASU into   2 Oligomeric files of type MONOMERIC
1t6e ASU-COMPLEX  Oligomeric file of type MONOMERIC
1t6h ASU-COMPLEX  Oligomeric file of type MONOMERIC
1t6l ASU-COMPLEX  Oligomeric file of type MONOMERIC
1t6m SPLIT-ASU into   2 Oligomeric files of type MONOMERIC
1t6n SPLIT-ASU into   2 Oligomeric files of type MONOMERIC
1t6t SPLIT-ASU into   2 Oligomeric files of type MONOMERIC
1t6x SPLIT-ASU into   2 Oligomeric files of type MONOMERIC
1t6y SPLIT-ASU into   2 Oligomeric files of type MONOMERIC
1t77 SPLIT-ASU into   4 Oligomeric files of type MONOMERIC
1t7a ASU-COMPLEX  Oligomeric file of type MONOMERIC
1t7b ASU-COMPLEX  Oligomeric file of type MONOMERIC
1t7d SPLIT-ASU into   2 Oligomeric files of type MONOMERIC
1t7e ASU-COMPLEX  Oligomeric file of type MONOMERIC
1t7l SPLIT-ASU into   2 Oligomeric files of type MONOMERIC
1t7n ASU-COMPLEX  Oligomeric file of type MONOMERIC
1t7o ASU-COMPLEX  Oligomeric file of type MONOMERIC
1t7q SPLIT-ASU into   2 Oligomeric files of type MONOMERIC
1t7t ASU-COMPLEX  Oligomeric file of type MONOMERIC
1t7v ASU-COMPLEX  Oligomeric file of type MONOMERIC
1t7w ASU-COMPLEX  Oligomeric file of type MONOMERIC
1t7x ASU-COMPLEX  Oligomeric file of type MONOMERIC
1t7y ASU-COMPLEX  Oligomeric file of type MONOMERIC
1t7z ASU-COMPLEX  Oligomeric file of type MONOMERIC
1t80 ASU-COMPLEX  Oligomeric file of type MONOMERIC
1t85 ASU-COMPLEX  Oligomeric file of type MONOMERIC
1t86 SPLIT-ASU into   2 Oligomeric files of type MONOMERIC
1t87 SPLIT-ASU into   2 Oligomeric files of type MONOMERIC
1t88 SPLIT-ASU into   2 Oligomeric files of type MONOMERIC
1t8a ASU-COMPLEX  Oligomeric file of type MONOMERIC
1t8b SPLIT-ASU into   2 Oligomeric files of type MONOMERIC
1t8h ASU-COMPLEX  Oligomeric file of type MONOMERIC
1t8k ASU-COMPLEX  Oligomeric file of type MONOMERIC
1t91 SPLIT-ASU into   4 Oligomeric files of type MONOMERIC
1t93 ASU-COMPLEX  Oligomeric file of type MONOMERIC
1t94 SPLIT-ASU into   2 Oligomeric files of type MONOMERIC
1t95 ASU-COMPLEX  Oligomeric file of type MONOMERIC
1t97 SPLIT-ASU into   2 Oligomeric files of type MONOMERIC
1t9h ASU-COMPLEX  Oligomeric file of type MONOMERIC
1t9n ASU-COMPLEX  Oligomeric file of type MONOMERIC
1t9o SPLIT-ASU into   3 Oligomeric files of type MONOMERIC
1t9p SPLIT-ASU into   3 Oligomeric files of type MONOMERIC
1t9q ASU-COMPLEX  Oligomeric file of type MONOMERIC
1t9s SPLIT-ASU into   2 Oligomeric files of type MONOMERIC
1t9z ASU-COMPLEX  Oligomeric file of type MONOMERIC
1ta0 ASU-COMPLEX  Oligomeric file of type MONOMERIC
1ta8 ASU-COMPLEX  Oligomeric file of type MONOMERIC
1tad SPLIT-ASU into   3 Oligomeric files of type   MONOMERIC
1tae SPLIT-ASU into   4 Oligomeric files of type MONOMERIC
1tah SPLIT-ASU into   4 Oligomeric files of type   MONOMERIC
1tax ASU-COMPLEX  Oligomeric file of type MONOMERIC
1tb0 ASU-COMPLEX  Oligomeric file of type MONOMERIC
1tbf ASU-COMPLEX  Oligomeric file of type MONOMERIC
1tbm SPLIT-ASU into   2 Oligomeric files of type MONOMERIC
1tbt ASU-COMPLEX  Oligomeric file of type MONOMERIC
1tc8 ASU-COMPLEX  Oligomeric file of type MONOMERIC
1td7 ASU-COMPLEX  Oligomeric file of type MONOMERIC
1tdg ASU-COMPLEX  Oligomeric file of type MONOMERIC
1tdh ASU-COMPLEX  Oligomeric file of type MONOMERIC
1tdk ASU-COMPLEX  Oligomeric file of type MONOMERIC
1tdl ASU-COMPLEX  Oligomeric file of type MONOMERIC
1tdn ASU-COMPLEX  Oligomeric file of type MONOMERIC
1tdo ASU-COMPLEX  Oligomeric file of type MONOMERIC
1tdv SPLIT-ASU into   2 Oligomeric files of type MONOMERIC
1tdw ASU-COMPLEX  Oligomeric file of type MONOMERIC
1te2 SPLIT-ASU into   2 Oligomeric files of type MONOMERIC
1te3 ASU-COMPLEX  Oligomeric file of type MONOMERIC
1te8 ASU-COMPLEX  Oligomeric file of type MONOMERIC
1te9 SPLIT-ASU into   2 Oligomeric files of type MONOMERIC
1teb ASU-COMPLEX  Oligomeric file of type MONOMERIC
1tef SPLIT-ASU into   2 Oligomeric files of type MONOMERIC
1teg SPLIT-ASU into   2 Oligomeric files of type MONOMERIC
1teq ASU-COMPLEX  Oligomeric file of type MONOMERIC
1teu ASU-COMPLEX  Oligomeric file of type MONOMERIC
1tev ASU-COMPLEX  Oligomeric file of type MONOMERIC
1tf1 SPLIT-ASU into   4 Oligomeric files of type MONOMERIC
1tf2 ASU-COMPLEX  Oligomeric file of type MONOMERIC
1tf5 ASU-COMPLEX  Oligomeric file of type MONOMERIC
1tf8 ASU-COMPLEX  Oligomeric file of type MONOMERIC
1tf9 ASU-COMPLEX  Oligomeric file of type MONOMERIC
1tff ASU-COMPLEX  Oligomeric file of type MONOMERIC
1tfj ASU-COMPLEX  Oligomeric file of type MONOMERIC
1tfr ASU-COMPLEX  Oligomeric file of type MONOMERIC
1tfv ASU-COMPLEX  Oligomeric file of type MONOMERIC
1tg0 ASU-COMPLEX  Oligomeric file of type MONOMERIC
1tg2 ASU-COMPLEX  Oligomeric file of type MONOMERIC
1tg3 ASU-COMPLEX  Oligomeric file of type MONOMERIC
1tg7 ASU-COMPLEX  Oligomeric file of type MONOMERIC
1tg9 ASU-COMPLEX  Oligomeric file of type MONOMERIC
1tgl ASU-COMPLEX  Oligomeric file of type MONOMERIC
1tgm ASU-COMPLEX  Oligomeric file of type MONOMERIC
1tgn ASU-COMPLEX  Oligomeric file of type MONOMERIC
1tgr SPLIT-ASU into   2 Oligomeric files of type MONOMERIC
1tgx SPLIT-ASU into   3 Oligomeric files of type MONOMERIC
1th0 SPLIT-ASU into   2 Oligomeric files of type MONOMERIC
1th6 ASU-COMPLEX  Oligomeric file of type MONOMERIC
1th9 ASU-COMPLEX  Oligomeric file of type MONOMERIC
1thi ASU-COMPLEX  Oligomeric file of type MONOMERIC
1thk ASU-COMPLEX  Oligomeric file of type MONOMERIC
1thu ASU-COMPLEX  Oligomeric file of type MONOMERIC
1ti0 ASU-COMPLEX  Oligomeric file of type MONOMERIC
1ti7 ASU-COMPLEX  Oligomeric file of type MONOMERIC
1tia ASU-COMPLEX  Oligomeric file of type MONOMERIC
1tic SPLIT-ASU into   2 Oligomeric files of type   MONOMERIC
1tiw ASU-COMPLEX  Oligomeric file of type MONOMERIC
1tj0 ASU-COMPLEX  Oligomeric file of type MONOMERIC
1tj1 ASU-COMPLEX  Oligomeric file of type MONOMERIC
1tj2 ASU-COMPLEX  Oligomeric file of type MONOMERIC
1tj3 ASU-COMPLEX  Oligomeric file of type MONOMERIC
1tj4 ASU-COMPLEX  Oligomeric file of type MONOMERIC
1tj5 ASU-COMPLEX  Oligomeric file of type MONOMERIC
1tj6 SPLIT-ASU into   2 Oligomeric files of type MONOMERIC
1tjb SPLIT-ASU into   2 Oligomeric files of type MONOMERIC
1tjc SPLIT-ASU into   2 Oligomeric files of type MONOMERIC
1tje ASU-COMPLEX  Oligomeric file of type MONOMERIC
1tjl SPLIT-ASU into  10 Oligomeric files of type MONOMERIC
1tjm ASU-COMPLEX  Oligomeric file of type MONOMERIC
1tjr SPLIT-ASU into   2 Oligomeric files of type MONOMERIC
1tjt ASU-COMPLEX  Oligomeric file of type MONOMERIC
1tjx ASU-COMPLEX  Oligomeric file of type MONOMERIC
1tjy ASU-COMPLEX  Oligomeric file of type MONOMERIC
1tke ASU-COMPLEX  Oligomeric file of type MONOMERIC
1tkf ASU-COMPLEX  Oligomeric file of type MONOMERIC
1tkg ASU-COMPLEX  Oligomeric file of type MONOMERIC
1tkh ASU-COMPLEX  Oligomeric file of type MONOMERIC
1tkj ASU-COMPLEX  Oligomeric file of type MONOMERIC
1tky ASU-COMPLEX  Oligomeric file of type MONOMERIC
1tll SPLIT-ASU into   2 Oligomeric files of type MONOMERIC
1tlo ASU-COMPLEX  Oligomeric file of type MONOMERIC
1tlw SPLIT-ASU into   2 Oligomeric files of type MONOMERIC
1tly SPLIT-ASU into   2 Oligomeric files of type MONOMERIC
1tlz SPLIT-ASU into   2 Oligomeric files of type MONOMERIC
1tm0 SPLIT-ASU into   2 Oligomeric files of type MONOMERIC
1tm2 ASU-COMPLEX  Oligomeric file of type MONOMERIC
1tmj ASU-COMPLEX  Oligomeric file of type MONOMERIC
1tmm SPLIT-ASU into   2 Oligomeric files of type MONOMERIC
1tn0 SPLIT-ASU into   2 Oligomeric files of type MONOMERIC
1tn5 SPLIT-ASU into   2 Oligomeric files of type MONOMERIC
1tnd SPLIT-ASU into   3 Oligomeric files of type   MONOMERIC
1to3 ASU-COMPLEX  Oligomeric file of type MONOMERIC
1too ASU-COMPLEX  Oligomeric file of type MONOMERIC
1tou ASU-COMPLEX  Oligomeric file of type MONOMERIC
1tov ASU-COMPLEX  Oligomeric file of type MONOMERIC
1tow ASU-COMPLEX  Oligomeric file of type MONOMERIC
1tp0 ASU-COMPLEX  Oligomeric file of type MONOMERIC
1tp2 SPLIT-ASU into   2 Oligomeric files of type MONOMERIC
1tp6 ASU-COMPLEX  Oligomeric file of type MONOMERIC
1tp7 SPLIT-ASU into   4 Oligomeric files of type MONOMERIC
1tp9 SPLIT-ASU into   4 Oligomeric files of type MONOMERIC
1tpk SPLIT-ASU into   3 Oligomeric files of type   MONOMERIC
1tpt ASU-COMPLEX  Oligomeric file of type MONOMERIC
1tpy ASU-COMPLEX  Oligomeric file of type MONOMERIC
1tpz SPLIT-ASU into   2 Oligomeric files of type MONOMERIC
1tq2 SPLIT-ASU into   2 Oligomeric files of type MONOMERIC
1tq3 ASU-COMPLEX  Oligomeric file of type MONOMERIC
1tq4 ASU-COMPLEX  Oligomeric file of type MONOMERIC
1tq5 ASU-COMPLEX  Oligomeric file of type MONOMERIC
1tq6 ASU-COMPLEX  Oligomeric file of type MONOMERIC
1tqd SPLIT-ASU into   2 Oligomeric files of type MONOMERIC
1tqf ASU-COMPLEX  Oligomeric file of type MONOMERIC
1tqh ASU-COMPLEX  Oligomeric file of type MONOMERIC
1tqi ASU-COMPLEX  Oligomeric file of type MONOMERIC
1tql ASU-COMPLEX  Oligomeric file of type MONOMERIC
1tqm ASU-COMPLEX  Oligomeric file of type MONOMERIC
1tqo ASU-COMPLEX  Oligomeric file of type MONOMERIC
1tqp ASU-COMPLEX  Oligomeric file of type MONOMERIC
1tqs ASU-COMPLEX  Oligomeric file of type MONOMERIC
1tqt ASU-COMPLEX  Oligomeric file of type MONOMERIC
1tqu ASU-COMPLEX  Oligomeric file of type MONOMERIC
1tqv ASU-COMPLEX  Oligomeric file of type MONOMERIC
1tqw ASU-COMPLEX  Oligomeric file of type MONOMERIC
1tqx SPLIT-ASU into   2 Oligomeric files of type MONOMERIC
1tr2 SPLIT-ASU into   2 Oligomeric files of type MONOMERIC
1tr5 ASU-COMPLEX  Oligomeric file of type MONOMERIC
1tr7 SPLIT-ASU into   2 Oligomeric files of type MONOMERIC
1tr9 ASU-COMPLEX  Oligomeric file of type MONOMERIC
1trj SPLIT-ASU into   3 Oligomeric files of type MONOMERIC
1trm SPLIT-ASU into   2 Oligomeric files of type   MONOMERIC
1ts4 SPLIT-ASU into   2 Oligomeric files of type   MONOMERIC
1ts9 ASU-COMPLEX  Oligomeric file of type MONOMERIC
1tsf ASU-COMPLEX  Oligomeric file of type MONOMERIC
1tt1 SPLIT-ASU into   2 Oligomeric files of type MONOMERIC
1tt2 ASU-COMPLEX  Oligomeric file of type MONOMERIC
1tt8 ASU-COMPLEX  Oligomeric file of type MONOMERIC
1tt9 SPLIT-ASU into   4 Oligomeric files of type MONOMERIC
1ttm ASU-COMPLEX  Oligomeric file of type MONOMERIC
1tto SPLIT-ASU into   3 Oligomeric files of type MONOMERIC
1ttz ASU-COMPLEX  Oligomeric file of type MONOMERIC
1tu4 SPLIT-ASU into   4 Oligomeric files of type MONOMERIC
1tua ASU-COMPLEX  Oligomeric file of type MONOMERIC
1tuh ASU-COMPLEX  Oligomeric file of type MONOMERIC
1tuk ASU-COMPLEX  Oligomeric file of type MONOMERIC
1tuo ASU-COMPLEX  Oligomeric file of type MONOMERIC
1tuv ASU-COMPLEX  Oligomeric file of type MONOMERIC
1tvf SPLIT-ASU into   2 Oligomeric files of type MONOMERIC
1tvg ASU-COMPLEX  Oligomeric file of type MONOMERIC
1tvk SPLIT-ASU into   2 Oligomeric files of type MONOMERIC
1tvo ASU-COMPLEX  Oligomeric file of type MONOMERIC
1tvp SPLIT-ASU into   2 Oligomeric files of type MONOMERIC
1tvq ASU-COMPLEX  Oligomeric file of type MONOMERIC
1tvy SPLIT-ASU into   2 Oligomeric files of type MONOMERIC
1tvz ASU-COMPLEX  Oligomeric file of type MONOMERIC
1tw0 SPLIT-ASU into   3 Oligomeric files of type MONOMERIC
1tw1 SPLIT-ASU into   2 Oligomeric files of type MONOMERIC
1tw4 SPLIT-ASU into   2 Oligomeric files of type MONOMERIC
1tw5 SPLIT-ASU into   2 Oligomeric files of type MONOMERIC
1twe ASU-COMPLEX  Oligomeric file of type MONOMERIC
1twm ASU-COMPLEX  Oligomeric file of type MONOMERIC
1tx7 ASU-COMPLEX  Oligomeric file of type MONOMERIC
1tx8 ASU-COMPLEX  Oligomeric file of type MONOMERIC
1txd ASU-COMPLEX  Oligomeric file of type MONOMERIC
1txf ASU-COMPLEX  Oligomeric file of type MONOMERIC
1txi ASU-COMPLEX  Oligomeric file of type MONOMERIC
1txj ASU-COMPLEX  Oligomeric file of type MONOMERIC
1txl ASU-COMPLEX  Oligomeric file of type MONOMERIC
1txo SPLIT-ASU into   2 Oligomeric files of type MONOMERIC
1txq SPLIT-ASU into   2 Oligomeric files of type MONOMERIC
1txr ASU-COMPLEX  Oligomeric file of type MONOMERIC
1txu ASU-COMPLEX  Oligomeric file of type MONOMERIC
1txz ASU-COMPLEX  Oligomeric file of type MONOMERIC
1ty8 ASU-COMPLEX  Oligomeric file of type MONOMERIC
1tyj ASU-COMPLEX  Oligomeric file of type MONOMERIC
1tyy SPLIT-ASU into   2 Oligomeric files of type MONOMERIC
1tz7 SPLIT-ASU into   2 Oligomeric files of type MONOMERIC
1tza SPLIT-ASU into   2 Oligomeric files of type MONOMERIC
1tzd SPLIT-ASU into   2 Oligomeric files of type MONOMERIC
1tzp SPLIT-ASU into   2 Oligomeric files of type MONOMERIC
1tzq ASU-COMPLEX  Oligomeric file of type MONOMERIC
1tzt SPLIT-ASU into   2 Oligomeric files of type MONOMERIC
1tzu ASU-COMPLEX  Oligomeric file of type MONOMERIC
1tzv ASU-COMPLEX  Oligomeric file of type MONOMERIC
1tzw ASU-COMPLEX  Oligomeric file of type MONOMERIC
1u02 ASU-COMPLEX  Oligomeric file of type MONOMERIC
1u04 ASU-COMPLEX  Oligomeric file of type MONOMERIC
1u05 SPLIT-ASU into   2 Oligomeric files of type MONOMERIC
1u06 ASU-COMPLEX  Oligomeric file of type MONOMERIC
1u09 ASU-COMPLEX  Oligomeric file of type MONOMERIC
1u0a SPLIT-ASU into   4 Oligomeric files of type MONOMERIC
1u0j ASU-COMPLEX  Oligomeric file of type MONOMERIC
1u0q SPLIT-ASU into   2 Oligomeric files of type MONOMERIC
1u0x ASU-COMPLEX  Oligomeric file of type MONOMERIC
1u0y ASU-COMPLEX  Oligomeric file of type MONOMERIC
1u0z SPLIT-ASU into   2 Oligomeric files of type MONOMERIC
1u13 ASU-COMPLEX  Oligomeric file of type MONOMERIC
1u17 SPLIT-ASU into   2 Oligomeric files of type MONOMERIC
1u18 SPLIT-ASU into   2 Oligomeric files of type MONOMERIC
1u1b SPLIT-ASU into   2 Oligomeric files of type MONOMERIC
1u1h ASU-COMPLEX  Oligomeric file of type MONOMERIC
1u1j ASU-COMPLEX  Oligomeric file of type MONOMERIC
1u1u ASU-COMPLEX  Oligomeric file of type MONOMERIC
1u22 ASU-COMPLEX  Oligomeric file of type MONOMERIC
1u24 SPLIT-ASU into   2 Oligomeric files of type MONOMERIC
1u25 SPLIT-ASU into   3 Oligomeric files of type MONOMERIC
1u26 SPLIT-ASU into   2 Oligomeric files of type MONOMERIC
1u27 ASU-COMPLEX  Oligomeric file of type MONOMERIC
1u29 ASU-COMPLEX  Oligomeric file of type MONOMERIC
1u2b ASU-COMPLEX  Oligomeric file of type MONOMERIC
1u2c ASU-COMPLEX  Oligomeric file of type MONOMERIC
1u2j SPLIT-ASU into   8 Oligomeric files of type MONOMERIC
1u2k ASU-COMPLEX  Oligomeric file of type MONOMERIC
1u2l SPLIT-ASU into   2 Oligomeric files of type MONOMERIC
1u2o SPLIT-ASU into   2 Oligomeric files of type MONOMERIC
1u2p ASU-COMPLEX  Oligomeric file of type MONOMERIC
1u2q ASU-COMPLEX  Oligomeric file of type MONOMERIC
1u2r ASU-COMPLEX  Oligomeric file of type MONOMERIC
1u2s ASU-COMPLEX  Oligomeric file of type MONOMERIC
1u2t ASU-COMPLEX  Oligomeric file of type MONOMERIC
1u2x SPLIT-ASU into   2 Oligomeric files of type MONOMERIC
1u2y ASU-COMPLEX  Oligomeric file of type MONOMERIC
1u2z SPLIT-ASU into   3 Oligomeric files of type MONOMERIC
1u30 ASU-COMPLEX  Oligomeric file of type MONOMERIC
1u31 SPLIT-ASU into   2 Oligomeric files of type MONOMERIC
1u32 ASU-COMPLEX  Oligomeric file of type MONOMERIC
1u33 ASU-COMPLEX  Oligomeric file of type MONOMERIC
1u36 ASU-COMPLEX  Oligomeric file of type MONOMERIC
1u3f SPLIT-ASU into   2 Oligomeric files of type MONOMERIC
1u3g ASU-COMPLEX  Oligomeric file of type MONOMERIC
1u46 SPLIT-ASU into   2 Oligomeric files of type MONOMERIC
1u4c SPLIT-ASU into   2 Oligomeric files of type MONOMERIC
1u4d SPLIT-ASU into   2 Oligomeric files of type MONOMERIC
1u4g ASU-COMPLEX  Oligomeric file of type MONOMERIC
1u4h SPLIT-ASU into   2 Oligomeric files of type MONOMERIC
1u53 ASU-COMPLEX  Oligomeric file of type MONOMERIC
1u54 SPLIT-ASU into   2 Oligomeric files of type MONOMERIC
1u59 ASU-COMPLEX  Oligomeric file of type MONOMERIC
1u5g SPLIT-ASU into   4 Oligomeric files of type MONOMERIC
1u5r SPLIT-ASU into   2 Oligomeric files of type MONOMERIC
1u61 ASU-COMPLEX  Oligomeric file of type MONOMERIC
1u65 ASU-COMPLEX  Oligomeric file of type MONOMERIC
1u6d ASU-COMPLEX  Oligomeric file of type MONOMERIC
1u6m SPLIT-ASU into   4 Oligomeric files of type MONOMERIC
1u6q ASU-COMPLEX  Oligomeric file of type MONOMERIC
1u6t ASU-COMPLEX  Oligomeric file of type MONOMERIC
1u70 ASU-COMPLEX  Oligomeric file of type MONOMERIC
1u71 ASU-COMPLEX  Oligomeric file of type MONOMERIC
1u72 ASU-COMPLEX  Oligomeric file of type MONOMERIC
1u73 SPLIT-ASU into   2 Oligomeric files of type MONOMERIC
1u79 SPLIT-ASU into   5 Oligomeric files of type MONOMERIC
1u7o ASU-COMPLEX  Oligomeric file of type MONOMERIC
1u7r ASU-COMPLEX  Oligomeric file of type MONOMERIC
1u7s ASU-COMPLEX  Oligomeric file of type MONOMERIC
1u7u ASU-COMPLEX  Oligomeric file of type MONOMERIC
1u7w SPLIT-ASU into   3 Oligomeric files of type MONOMERIC
1u7z SPLIT-ASU into   3 Oligomeric files of type MONOMERIC
1u80 SPLIT-ASU into   3 Oligomeric files of type MONOMERIC
1u84 ASU-COMPLEX  Oligomeric file of type MONOMERIC
1u8a ASU-COMPLEX  Oligomeric file of type MONOMERIC
1u8d ASU-COMPLEX  Oligomeric file of type MONOMERIC
1u8u ASU-COMPLEX  Oligomeric file of type MONOMERIC
1u8y SPLIT-ASU into   2 Oligomeric files of type MONOMERIC
1u8z SPLIT-ASU into   2 Oligomeric files of type MONOMERIC
1u90 SPLIT-ASU into   2 Oligomeric files of type MONOMERIC
1u94 ASU-COMPLEX  Oligomeric file of type MONOMERIC
1u98 ASU-COMPLEX  Oligomeric file of type MONOMERIC
1u99 ASU-COMPLEX  Oligomeric file of type MONOMERIC
1u9c ASU-COMPLEX  Oligomeric file of type MONOMERIC
1u9k SPLIT-ASU into   2 Oligomeric files of type MONOMERIC
1u9m SPLIT-ASU into   6 Oligomeric files of type MONOMERIC
1u9p ASU-COMPLEX  Oligomeric file of type MONOMERIC
1u9q ASU-COMPLEX  Oligomeric file of type MONOMERIC
1u9r ASU-COMPLEX  Oligomeric file of type MONOMERIC
1u9s ASU-COMPLEX  Oligomeric file of type MONOMERIC
1u9t ASU-COMPLEX  Oligomeric file of type MONOMERIC
1u9v ASU-COMPLEX  Oligomeric file of type MONOMERIC
1u9w ASU-COMPLEX  Oligomeric file of type MONOMERIC
1u9x ASU-COMPLEX  Oligomeric file of type MONOMERIC
1ua2 SPLIT-ASU into   4 Oligomeric files of type MONOMERIC
1ua3 ASU-COMPLEX  Oligomeric file of type MONOMERIC
1ua4 ASU-COMPLEX  Oligomeric file of type MONOMERIC
1ua7 ASU-COMPLEX  Oligomeric file of type MONOMERIC
1ua8 ASU-COMPLEX  Oligomeric file of type MONOMERIC
1uah ASU-COMPLEX  Oligomeric file of type MONOMERIC
1uai ASU-COMPLEX  Oligomeric file of type MONOMERIC
1uar ASU-COMPLEX  Oligomeric file of type MONOMERIC
1uas ASU-COMPLEX  Oligomeric file of type MONOMERIC
1uat ASU-COMPLEX  Oligomeric file of type MONOMERIC
1uax SPLIT-ASU into   2 Oligomeric files of type MONOMERIC
1uaz SPLIT-ASU into   2 Oligomeric files of type MONOMERIC
1ubb ASU-COMPLEX  Oligomeric file of type MONOMERIC
1ubc ASU-COMPLEX  Oligomeric file of type MONOMERIC
1ube ASU-COMPLEX  Oligomeric file of type MONOMERIC
1ubf ASU-COMPLEX  Oligomeric file of type MONOMERIC
1ubg ASU-COMPLEX  Oligomeric file of type MONOMERIC
1ubz ASU-COMPLEX  Oligomeric file of type MONOMERIC
1uc0 ASU-COMPLEX  Oligomeric file of type MONOMERIC
1uca ASU-COMPLEX  Oligomeric file of type MONOMERIC
1ucc ASU-COMPLEX  Oligomeric file of type MONOMERIC
1ucd ASU-COMPLEX  Oligomeric file of type MONOMERIC
1ucg SPLIT-ASU into   2 Oligomeric files of type MONOMERIC
1uci SPLIT-ASU into   2 Oligomeric files of type MONOMERIC
1ucj SPLIT-ASU into   2 Oligomeric files of type MONOMERIC
1uck SPLIT-ASU into   2 Oligomeric files of type MONOMERIC
1ucl SPLIT-ASU into   2 Oligomeric files of type MONOMERIC
1ucr SPLIT-ASU into   2 Oligomeric files of type MONOMERIC
1ucs ASU-COMPLEX  Oligomeric file of type MONOMERIC
1ucu ASU-COMPLEX  Oligomeric file of type MONOMERIC
1ud2 ASU-COMPLEX  Oligomeric file of type MONOMERIC
1ud3 ASU-COMPLEX  Oligomeric file of type MONOMERIC
1ud4 ASU-COMPLEX  Oligomeric file of type MONOMERIC
1ud5 ASU-COMPLEX  Oligomeric file of type MONOMERIC
1ud6 ASU-COMPLEX  Oligomeric file of type MONOMERIC
1ud8 ASU-COMPLEX  Oligomeric file of type MONOMERIC
1ud9 SPLIT-ASU into   4 Oligomeric files of type MONOMERIC
1udt ASU-COMPLEX  Oligomeric file of type MONOMERIC
1udu SPLIT-ASU into   2 Oligomeric files of type MONOMERIC
1udx ASU-COMPLEX  Oligomeric file of type MONOMERIC
1ue8 ASU-COMPLEX  Oligomeric file of type MONOMERIC
1ueb SPLIT-ASU into   2 Oligomeric files of type MONOMERIC
1ued SPLIT-ASU into   2 Oligomeric files of type MONOMERIC
1ueg ASU-COMPLEX  Oligomeric file of type MONOMERIC
1uek ASU-COMPLEX  Oligomeric file of type MONOMERIC
1uet ASU-COMPLEX  Oligomeric file of type MONOMERIC
1ueu ASU-COMPLEX  Oligomeric file of type MONOMERIC
1uev ASU-COMPLEX  Oligomeric file of type MONOMERIC
1uf6 ASU-COMPLEX  Oligomeric file of type MONOMERIC
1uf9 SPLIT-ASU into   3 Oligomeric files of type MONOMERIC
1ufj ASU-COMPLEX  Oligomeric file of type MONOMERIC
1ufk ASU-COMPLEX  Oligomeric file of type MONOMERIC
1ufp ASU-COMPLEX  Oligomeric file of type MONOMERIC
1ufu ASU-COMPLEX  Oligomeric file of type MONOMERIC
1ug3 SPLIT-ASU into   2 Oligomeric files of type MONOMERIC
1ug4 ASU-COMPLEX  Oligomeric file of type MONOMERIC
1ug6 ASU-COMPLEX  Oligomeric file of type MONOMERIC
1ug9 ASU-COMPLEX  Oligomeric file of type MONOMERIC
1ugm ASU-COMPLEX  Oligomeric file of type MONOMERIC
1ugn ASU-COMPLEX  Oligomeric file of type MONOMERIC
1ugu ASU-COMPLEX  Oligomeric file of type MONOMERIC
1uh2 ASU-COMPLEX  Oligomeric file of type MONOMERIC
1uh3 ASU-COMPLEX  Oligomeric file of type MONOMERIC
1uh4 ASU-COMPLEX  Oligomeric file of type MONOMERIC
1uh7 ASU-COMPLEX  Oligomeric file of type MONOMERIC
1uh8 ASU-COMPLEX  Oligomeric file of type MONOMERIC
1uh9 ASU-COMPLEX  Oligomeric file of type MONOMERIC
1uha ASU-COMPLEX  Oligomeric file of type MONOMERIC
1uhh SPLIT-ASU into   2 Oligomeric files of type MONOMERIC
1uhi SPLIT-ASU into   2 Oligomeric files of type MONOMERIC
1uhj SPLIT-ASU into   2 Oligomeric files of type MONOMERIC
1uhk SPLIT-ASU into   2 Oligomeric files of type MONOMERIC
1uhn ASU-COMPLEX  Oligomeric file of type MONOMERIC
1uhq ASU-COMPLEX  Oligomeric file of type MONOMERIC
1ui0 ASU-COMPLEX  Oligomeric file of type MONOMERIC
1ui1 ASU-COMPLEX  Oligomeric file of type MONOMERIC
1ui9 ASU-COMPLEX  Oligomeric file of type MONOMERIC
1uiu SPLIT-ASU into   2 Oligomeric files of type MONOMERIC
1uj0 SPLIT-ASU into   2 Oligomeric files of type MONOMERIC
1uj8 ASU-COMPLEX  Oligomeric file of type MONOMERIC
1ujb ASU-COMPLEX  Oligomeric file of type MONOMERIC
1ujc ASU-COMPLEX  Oligomeric file of type MONOMERIC
1ujm SPLIT-ASU into   2 Oligomeric files of type MONOMERIC
1ujp ASU-COMPLEX  Oligomeric file of type MONOMERIC
1uk0 SPLIT-ASU into   2 Oligomeric files of type MONOMERIC
1uk1 SPLIT-ASU into   2 Oligomeric files of type MONOMERIC
1ukc SPLIT-ASU into   2 Oligomeric files of type MONOMERIC
1ukf ASU-COMPLEX  Oligomeric file of type MONOMERIC
1uko SPLIT-ASU into   4 Oligomeric files of type MONOMERIC
1ukp SPLIT-ASU into   4 Oligomeric files of type MONOMERIC
1ukq SPLIT-ASU into   2 Oligomeric files of type MONOMERIC
1ukr SPLIT-ASU into   4 Oligomeric files of type   MONOMERIC
1uks SPLIT-ASU into   2 Oligomeric files of type MONOMERIC
1ukt SPLIT-ASU into   2 Oligomeric files of type MONOMERIC
1ulm SPLIT-ASU into   2 Oligomeric files of type MONOMERIC
1uln ASU-COMPLEX  Oligomeric file of type MONOMERIC
1ulr ASU-COMPLEX  Oligomeric file of type MONOMERIC
1ulv ASU-COMPLEX  Oligomeric file of type MONOMERIC
1ulw ASU-COMPLEX  Oligomeric file of type MONOMERIC
1ulx ASU-COMPLEX  Oligomeric file of type MONOMERIC
1um8 ASU-COMPLEX  Oligomeric file of type MONOMERIC
1umh ASU-COMPLEX  Oligomeric file of type MONOMERIC
1umi ASU-COMPLEX  Oligomeric file of type MONOMERIC
1umk ASU-COMPLEX  Oligomeric file of type MONOMERIC
1uml ASU-COMPLEX  Oligomeric file of type MONOMERIC
1umm ASU-COMPLEX  Oligomeric file of type MONOMERIC
1umz SPLIT-ASU into   2 Oligomeric files of type MONOMERIC
1un1 SPLIT-ASU into   2 Oligomeric files of type MONOMERIC
1un2 ASU-COMPLEX  Oligomeric file of type MONOMERIC
1un3 ASU-COMPLEX  Oligomeric file of type MONOMERIC
1un4 ASU-COMPLEX  Oligomeric file of type MONOMERIC
1un5 ASU-COMPLEX  Oligomeric file of type MONOMERIC
1un7 SPLIT-ASU into   2 Oligomeric files of type MONOMERIC
1unf ASU-COMPLEX  Oligomeric file of type MONOMERIC
1unp ASU-COMPLEX  Oligomeric file of type MONOMERIC
1unq ASU-COMPLEX  Oligomeric file of type MONOMERIC
1unr ASU-COMPLEX  Oligomeric file of type MONOMERIC
1uns ASU-COMPLEX  Oligomeric file of type MONOMERIC
1uo6 ASU-COMPLEX  Oligomeric file of type MONOMERIC
1uoc SPLIT-ASU into   2 Oligomeric files of type MONOMERIC
1uoh ASU-COMPLEX  Oligomeric file of type MONOMERIC
1uol SPLIT-ASU into   2 Oligomeric files of type MONOMERIC
1uor ASU-COMPLEX  Oligomeric file of type MONOMERIC
1uot ASU-COMPLEX  Oligomeric file of type MONOMERIC
1uov ASU-COMPLEX  Oligomeric file of type MONOMERIC
1uow ASU-COMPLEX  Oligomeric file of type MONOMERIC
1uoy ASU-COMPLEX  Oligomeric file of type MONOMERIC
1uoz ASU-COMPLEX  Oligomeric file of type MONOMERIC
1up0 ASU-COMPLEX  Oligomeric file of type MONOMERIC
1up2 ASU-COMPLEX  Oligomeric file of type MONOMERIC
1up3 ASU-COMPLEX  Oligomeric file of type MONOMERIC
1up5 SPLIT-ASU into   2 Oligomeric files of type MONOMERIC
1up9 ASU-COMPLEX  Oligomeric file of type MONOMERIC
1upd ASU-COMPLEX  Oligomeric file of type MONOMERIC
1upl SPLIT-ASU into   2 Oligomeric files of type MONOMERIC
1upq ASU-COMPLEX  Oligomeric file of type MONOMERIC
1upr ASU-COMPLEX  Oligomeric file of type MONOMERIC
1ups SPLIT-ASU into   2 Oligomeric files of type MONOMERIC
1upv ASU-COMPLEX  Oligomeric file of type MONOMERIC
1upw ASU-COMPLEX  Oligomeric file of type MONOMERIC
1upx SPLIT-ASU into   2 Oligomeric files of type MONOMERIC
1uqw SPLIT-ASU into   2 Oligomeric files of type MONOMERIC
1uqy ASU-COMPLEX  Oligomeric file of type MONOMERIC
1uqz ASU-COMPLEX  Oligomeric file of type MONOMERIC
1ur0 SPLIT-ASU into   2 Oligomeric files of type MONOMERIC
1ur1 ASU-COMPLEX  Oligomeric file of type MONOMERIC
1ur2 ASU-COMPLEX  Oligomeric file of type MONOMERIC
1ur4 SPLIT-ASU into   2 Oligomeric files of type MONOMERIC
1urd SPLIT-ASU into   2 Oligomeric files of type MONOMERIC
1urg ASU-COMPLEX  Oligomeric file of type MONOMERIC
1urh SPLIT-ASU into   2 Oligomeric files of type MONOMERIC
1urj SPLIT-ASU into   2 Oligomeric files of type MONOMERIC
1urm ASU-COMPLEX  Oligomeric file of type MONOMERIC
1urr ASU-COMPLEX  Oligomeric file of type MONOMERIC
1urs SPLIT-ASU into   2 Oligomeric files of type MONOMERIC
1uru ASU-COMPLEX  Oligomeric file of type MONOMERIC
1urv SPLIT-ASU into   2 Oligomeric files of type MONOMERIC
1urw ASU-COMPLEX  Oligomeric file of type MONOMERIC
1urx ASU-COMPLEX  Oligomeric file of type MONOMERIC
1ury SPLIT-ASU into   2 Oligomeric files of type MONOMERIC
1us0 ASU-COMPLEX  Oligomeric file of type MONOMERIC
1us2 ASU-COMPLEX  Oligomeric file of type MONOMERIC
1us3 ASU-COMPLEX  Oligomeric file of type MONOMERIC
1us4 ASU-COMPLEX  Oligomeric file of type MONOMERIC
1us5 ASU-COMPLEX  Oligomeric file of type MONOMERIC
1usj ASU-COMPLEX  Oligomeric file of type MONOMERIC
1usk SPLIT-ASU into   4 Oligomeric files of type MONOMERIC
1usw ASU-COMPLEX  Oligomeric file of type MONOMERIC
1ut0 SPLIT-ASU into   2 Oligomeric files of type MONOMERIC
1ut5 SPLIT-ASU into   2 Oligomeric files of type MONOMERIC
1ut6 ASU-COMPLEX  Oligomeric file of type MONOMERIC
1ut8 SPLIT-ASU into   2 Oligomeric files of type MONOMERIC
1ut9 ASU-COMPLEX  Oligomeric file of type MONOMERIC
1ute ASU-COMPLEX  Oligomeric file of type MONOMERIC
1utj ASU-COMPLEX  Oligomeric file of type MONOMERIC
1utk ASU-COMPLEX  Oligomeric file of type MONOMERIC
1utl ASU-COMPLEX  Oligomeric file of type MONOMERIC
1utm ASU-COMPLEX  Oligomeric file of type MONOMERIC
1utn ASU-COMPLEX  Oligomeric file of type MONOMERIC
1uto ASU-COMPLEX  Oligomeric file of type MONOMERIC
1utp ASU-COMPLEX  Oligomeric file of type MONOMERIC
1utq ASU-COMPLEX  Oligomeric file of type MONOMERIC
1utw SPLIT-ASU into   6 Oligomeric files of type MONOMERIC
1uu3 ASU-COMPLEX  Oligomeric file of type MONOMERIC
1uu4 ASU-COMPLEX  Oligomeric file of type MONOMERIC
1uu5 ASU-COMPLEX  Oligomeric file of type MONOMERIC
1uu6 ASU-COMPLEX  Oligomeric file of type MONOMERIC
1uu7 ASU-COMPLEX  Oligomeric file of type MONOMERIC
1uu8 ASU-COMPLEX  Oligomeric file of type MONOMERIC
1uu9 ASU-COMPLEX  Oligomeric file of type MONOMERIC
1uue ASU-COMPLEX  Oligomeric file of type MONOMERIC
1uuh SPLIT-ASU into   2 Oligomeric files of type MONOMERIC
1uum SPLIT-ASU into   2 Oligomeric files of type MONOMERIC
1uuo ASU-COMPLEX  Oligomeric file of type MONOMERIC
1uuq ASU-COMPLEX  Oligomeric file of type MONOMERIC
1uur ASU-COMPLEX  Oligomeric file of type MONOMERIC
1uv0 ASU-COMPLEX  Oligomeric file of type MONOMERIC
1uv4 ASU-COMPLEX  Oligomeric file of type MONOMERIC
1uvo ASU-COMPLEX  Oligomeric file of type MONOMERIC
1uvp ASU-COMPLEX  Oligomeric file of type MONOMERIC
1uvr ASU-COMPLEX  Oligomeric file of type MONOMERIC
1uvw ASU-COMPLEX  Oligomeric file of type MONOMERIC
1uvx ASU-COMPLEX  Oligomeric file of type MONOMERIC
1uvy ASU-COMPLEX  Oligomeric file of type MONOMERIC
1uw5 SPLIT-ASU into   4 Oligomeric files of type MONOMERIC
1uwc SPLIT-ASU into   2 Oligomeric files of type MONOMERIC
1uwf ASU-COMPLEX  Oligomeric file of type MONOMERIC
1uwm ASU-COMPLEX  Oligomeric file of type MONOMERIC
1uwn ASU-COMPLEX  Oligomeric file of type MONOMERIC
1uwv ASU-COMPLEX  Oligomeric file of type MONOMERIC
1uwy ASU-COMPLEX  Oligomeric file of type MONOMERIC
1ux6 ASU-COMPLEX  Oligomeric file of type MONOMERIC
1ux7 ASU-COMPLEX  Oligomeric file of type MONOMERIC
1ux8 ASU-COMPLEX  Oligomeric file of type MONOMERIC
1ux9 SPLIT-ASU into   2 Oligomeric files of type MONOMERIC
1uxo ASU-COMPLEX  Oligomeric file of type MONOMERIC
1uxx ASU-COMPLEX  Oligomeric file of type MONOMERIC
1uxz SPLIT-ASU into   2 Oligomeric files of type MONOMERIC
1uy0 SPLIT-ASU into   2 Oligomeric files of type MONOMERIC
1uy1 ASU-COMPLEX  Oligomeric file of type MONOMERIC
1uy2 ASU-COMPLEX  Oligomeric file of type MONOMERIC
1uy3 ASU-COMPLEX  Oligomeric file of type MONOMERIC
1uy4 ASU-COMPLEX  Oligomeric file of type MONOMERIC
1uy6 ASU-COMPLEX  Oligomeric file of type MONOMERIC
1uy7 ASU-COMPLEX  Oligomeric file of type MONOMERIC
1uy8 ASU-COMPLEX  Oligomeric file of type MONOMERIC
1uy9 ASU-COMPLEX  Oligomeric file of type MONOMERIC
1uyc ASU-COMPLEX  Oligomeric file of type MONOMERIC
1uyd ASU-COMPLEX  Oligomeric file of type MONOMERIC
1uye ASU-COMPLEX  Oligomeric file of type MONOMERIC
1uyf ASU-COMPLEX  Oligomeric file of type MONOMERIC
1uyg ASU-COMPLEX  Oligomeric file of type MONOMERIC
1uyh ASU-COMPLEX  Oligomeric file of type MONOMERIC
1uyi ASU-COMPLEX  Oligomeric file of type MONOMERIC
1uyk ASU-COMPLEX  Oligomeric file of type MONOMERIC
1uyl ASU-COMPLEX  Oligomeric file of type MONOMERIC
1uym ASU-COMPLEX  Oligomeric file of type MONOMERIC
1uyn ASU-COMPLEX  Oligomeric file of type MONOMERIC
1uyo ASU-COMPLEX  Oligomeric file of type MONOMERIC
1uyp SPLIT-ASU into   6 Oligomeric files of type MONOMERIC
1uyu SPLIT-ASU into   2 Oligomeric files of type MONOMERIC
1uyx SPLIT-ASU into   2 Oligomeric files of type MONOMERIC
1uyy SPLIT-ASU into   2 Oligomeric files of type MONOMERIC
1uyz SPLIT-ASU into   2 Oligomeric files of type MONOMERIC
1uz0 ASU-COMPLEX  Oligomeric file of type MONOMERIC
1uz1 SPLIT-ASU into   2 Oligomeric files of type MONOMERIC
1uz4 ASU-COMPLEX  Oligomeric file of type MONOMERIC
1uz5 ASU-COMPLEX  Oligomeric file of type MONOMERIC
1uza SPLIT-ASU into   2 Oligomeric files of type MONOMERIC
1uze ASU-COMPLEX  Oligomeric file of type MONOMERIC
1uzf ASU-COMPLEX  Oligomeric file of type MONOMERIC
1uzi SPLIT-ASU into   2 Oligomeric files of type MONOMERIC
1uzj SPLIT-ASU into   3 Oligomeric files of type MONOMERIC
1uzp ASU-COMPLEX  Oligomeric file of type MONOMERIC
1uzq ASU-COMPLEX  Oligomeric file of type MONOMERIC
1uzw ASU-COMPLEX  Oligomeric file of type MONOMERIC
1v04 ASU-COMPLEX  Oligomeric file of type MONOMERIC
1v07 ASU-COMPLEX  Oligomeric file of type MONOMERIC
1v0a ASU-COMPLEX  Oligomeric file of type MONOMERIC
1v0b SPLIT-ASU into   2 Oligomeric files of type MONOMERIC
1v0h ASU-COMPLEX  Oligomeric file of type MONOMERIC
1v0k ASU-COMPLEX  Oligomeric file of type MONOMERIC
1v0l ASU-COMPLEX  Oligomeric file of type MONOMERIC
1v0m ASU-COMPLEX  Oligomeric file of type MONOMERIC
1v0n ASU-COMPLEX  Oligomeric file of type MONOMERIC
1v0o SPLIT-ASU into   2 Oligomeric files of type MONOMERIC
1v0p SPLIT-ASU into   2 Oligomeric files of type MONOMERIC
1v0r ASU-COMPLEX  Oligomeric file of type MONOMERIC
1v0s ASU-COMPLEX  Oligomeric file of type MONOMERIC
1v0t ASU-COMPLEX  Oligomeric file of type MONOMERIC
1v0u ASU-COMPLEX  Oligomeric file of type MONOMERIC
1v0v ASU-COMPLEX  Oligomeric file of type MONOMERIC
1v0w ASU-COMPLEX  Oligomeric file of type MONOMERIC
1v0y ASU-COMPLEX  Oligomeric file of type MONOMERIC
1v10 ASU-COMPLEX  Oligomeric file of type MONOMERIC
1v1f ASU-COMPLEX  Oligomeric file of type MONOMERIC
1v1g ASU-COMPLEX  Oligomeric file of type MONOMERIC
1v1k ASU-COMPLEX  Oligomeric file of type MONOMERIC
1v2b SPLIT-ASU into   2 Oligomeric files of type MONOMERIC
1v2j ASU-COMPLEX  Oligomeric file of type MONOMERIC
1v2k ASU-COMPLEX  Oligomeric file of type MONOMERIC
1v2l ASU-COMPLEX  Oligomeric file of type MONOMERIC
1v2m ASU-COMPLEX  Oligomeric file of type MONOMERIC
1v2n ASU-COMPLEX  Oligomeric file of type MONOMERIC
1v2o ASU-COMPLEX  Oligomeric file of type MONOMERIC
1v2p ASU-COMPLEX  Oligomeric file of type MONOMERIC
1v2q ASU-COMPLEX  Oligomeric file of type MONOMERIC
1v2r ASU-COMPLEX  Oligomeric file of type MONOMERIC
1v2s ASU-COMPLEX  Oligomeric file of type MONOMERIC
1v2t ASU-COMPLEX  Oligomeric file of type MONOMERIC
1v2u ASU-COMPLEX  Oligomeric file of type MONOMERIC
1v2v ASU-COMPLEX  Oligomeric file of type MONOMERIC
1v2w ASU-COMPLEX  Oligomeric file of type MONOMERIC
1v2z ASU-COMPLEX  Oligomeric file of type MONOMERIC
1v33 ASU-COMPLEX  Oligomeric file of type MONOMERIC
1v34 ASU-COMPLEX  Oligomeric file of type MONOMERIC
1v37 SPLIT-ASU into   2 Oligomeric files of type MONOMERIC
1v3b SPLIT-ASU into   2 Oligomeric files of type MONOMERIC
1v3c SPLIT-ASU into   2 Oligomeric files of type MONOMERIC
1v3d SPLIT-ASU into   2 Oligomeric files of type MONOMERIC
1v3e SPLIT-ASU into   2 Oligomeric files of type MONOMERIC
1v3h ASU-COMPLEX  Oligomeric file of type MONOMERIC
1v3i ASU-COMPLEX  Oligomeric file of type MONOMERIC
1v3j SPLIT-ASU into   2 Oligomeric files of type MONOMERIC
1v3k SPLIT-ASU into   2 Oligomeric files of type MONOMERIC
1v3l SPLIT-ASU into   2 Oligomeric files of type MONOMERIC
1v3m SPLIT-ASU into   2 Oligomeric files of type MONOMERIC
1v3y SPLIT-ASU into   2 Oligomeric files of type MONOMERIC
1v4g SPLIT-ASU into   4 Oligomeric files of type MONOMERIC
1v4p SPLIT-ASU into   2 Oligomeric files of type MONOMERIC
1v4s ASU-COMPLEX  Oligomeric file of type MONOMERIC
1v4t ASU-COMPLEX  Oligomeric file of type MONOMERIC
1v4y ASU-COMPLEX  Oligomeric file of type MONOMERIC
1v51 ASU-COMPLEX  Oligomeric file of type MONOMERIC
1v5c ASU-COMPLEX  Oligomeric file of type MONOMERIC
1v5d SPLIT-ASU into   2 Oligomeric files of type MONOMERIC
1v5h ASU-COMPLEX  Oligomeric file of type MONOMERIC
1v6c SPLIT-ASU into   2 Oligomeric files of type MONOMERIC
1v6s SPLIT-ASU into   2 Oligomeric files of type MONOMERIC
1v6y ASU-COMPLEX  Oligomeric file of type MONOMERIC
1v73 ASU-COMPLEX  Oligomeric file of type MONOMERIC
1v76 SPLIT-ASU into   2 Oligomeric files of type MONOMERIC
1v77 ASU-COMPLEX  Oligomeric file of type MONOMERIC
1v78 ASU-COMPLEX  Oligomeric file of type MONOMERIC
1v79 ASU-COMPLEX  Oligomeric file of type MONOMERIC
1v7a ASU-COMPLEX  Oligomeric file of type MONOMERIC
1v7l SPLIT-ASU into   2 Oligomeric files of type MONOMERIC
1v7o SPLIT-ASU into   2 Oligomeric files of type MONOMERIC
1v7q ASU-COMPLEX  Oligomeric file of type MONOMERIC
1v7r ASU-COMPLEX  Oligomeric file of type MONOMERIC
1v7s ASU-COMPLEX  Oligomeric file of type MONOMERIC
1v7t SPLIT-ASU into   2 Oligomeric files of type MONOMERIC
1v7y SPLIT-ASU into   2 Oligomeric files of type MONOMERIC
1v8e ASU-COMPLEX  Oligomeric file of type MONOMERIC
1v8h SPLIT-ASU into   2 Oligomeric files of type MONOMERIC
1v8j ASU-COMPLEX  Oligomeric file of type MONOMERIC
1v8k ASU-COMPLEX  Oligomeric file of type MONOMERIC
1v8q SPLIT-ASU into   4 Oligomeric files of type MONOMERIC
1v8x SPLIT-ASU into   3 Oligomeric files of type MONOMERIC
1v98 SPLIT-ASU into   2 Oligomeric files of type MONOMERIC
1v9e SPLIT-ASU into   2 Oligomeric files of type MONOMERIC
1v9f ASU-COMPLEX  Oligomeric file of type MONOMERIC
1v9h ASU-COMPLEX  Oligomeric file of type MONOMERIC
1v9i ASU-COMPLEX  Oligomeric file of type MONOMERIC
1v9m ASU-COMPLEX  Oligomeric file of type MONOMERIC
1v9p SPLIT-ASU into   2 Oligomeric files of type MONOMERIC
1v9q ASU-COMPLEX  Oligomeric file of type MONOMERIC
1v9t SPLIT-ASU into   2 Oligomeric files of type MONOMERIC
1va5 SPLIT-ASU into   2 Oligomeric files of type MONOMERIC
1va6 SPLIT-ASU into   2 Oligomeric files of type MONOMERIC
1va7 SPLIT-ASU into   4 Oligomeric files of type MONOMERIC
1vah ASU-COMPLEX  Oligomeric file of type MONOMERIC
1vai SPLIT-ASU into   2 Oligomeric files of type MONOMERIC
1vaj ASU-COMPLEX  Oligomeric file of type MONOMERIC
1vau ASU-COMPLEX  Oligomeric file of type MONOMERIC
1vav SPLIT-ASU into   2 Oligomeric files of type MONOMERIC
1vb3 ASU-COMPLEX  Oligomeric file of type MONOMERIC
1vbj SPLIT-ASU into   2 Oligomeric files of type MONOMERIC
1vbl ASU-COMPLEX  Oligomeric file of type MONOMERIC
1vbr SPLIT-ASU into   2 Oligomeric files of type MONOMERIC
1vbu SPLIT-ASU into   2 Oligomeric files of type MONOMERIC
1vbw ASU-COMPLEX  Oligomeric file of type MONOMERIC
1vc4 SPLIT-ASU into   2 Oligomeric files of type MONOMERIC
1vc9 SPLIT-ASU into   2 Oligomeric files of type MONOMERIC
1vca SPLIT-ASU into   2 Oligomeric files of type   MONOMERIC
1vcd SPLIT-ASU into   2 Oligomeric files of type MONOMERIC
1vcl SPLIT-ASU into   2 Oligomeric files of type MONOMERIC
1vcp SPLIT-ASU into   3 Oligomeric files of type   MONOMERIC
1vcu SPLIT-ASU into   2 Oligomeric files of type MONOMERIC
1vcx ASU-COMPLEX  Oligomeric file of type MONOMERIC
1vcz ASU-COMPLEX  Oligomeric file of type MONOMERIC
1vd1 ASU-COMPLEX  Oligomeric file of type MONOMERIC
1vd3 ASU-COMPLEX  Oligomeric file of type MONOMERIC
1vdp SPLIT-ASU into   2 Oligomeric files of type MONOMERIC
1vdq ASU-COMPLEX  Oligomeric file of type MONOMERIC
1vds ASU-COMPLEX  Oligomeric file of type MONOMERIC
1vdt ASU-COMPLEX  Oligomeric file of type MONOMERIC
1vdu ASU-COMPLEX  Oligomeric file of type MONOMERIC
1vdx ASU-COMPLEX  Oligomeric file of type MONOMERIC
1vdz ASU-COMPLEX  Oligomeric file of type MONOMERIC
1ve3 SPLIT-ASU into   2 Oligomeric files of type MONOMERIC
1ve4 ASU-COMPLEX  Oligomeric file of type MONOMERIC
1ve7 SPLIT-ASU into   2 Oligomeric files of type MONOMERIC
1vec SPLIT-ASU into   2 Oligomeric files of type MONOMERIC
1ved ASU-COMPLEX  Oligomeric file of type MONOMERIC
1vem ASU-COMPLEX  Oligomeric file of type MONOMERIC
1ven ASU-COMPLEX  Oligomeric file of type MONOMERIC
1veo ASU-COMPLEX  Oligomeric file of type MONOMERIC
1vep ASU-COMPLEX  Oligomeric file of type MONOMERIC
1vf8 ASU-COMPLEX  Oligomeric file of type MONOMERIC
1vff ASU-COMPLEX  Oligomeric file of type MONOMERIC
1vfl ASU-COMPLEX  Oligomeric file of type MONOMERIC
1vfp SPLIT-ASU into   2 Oligomeric files of type MONOMERIC
1vfq ASU-COMPLEX  Oligomeric file of type MONOMERIC
1vfv ASU-COMPLEX  Oligomeric file of type MONOMERIC
1vfw ASU-COMPLEX  Oligomeric file of type MONOMERIC
1vfx ASU-COMPLEX  Oligomeric file of type MONOMERIC
1vfz ASU-COMPLEX  Oligomeric file of type MONOMERIC
1vg1 ASU-COMPLEX  Oligomeric file of type MONOMERIC
1vg8 SPLIT-ASU into   4 Oligomeric files of type MONOMERIC
1vgj ASU-COMPLEX  Oligomeric file of type MONOMERIC
1vgn SPLIT-ASU into   2 Oligomeric files of type MONOMERIC
1vh3 SPLIT-ASU into   3 Oligomeric files of type MONOMERIC
1vh7 ASU-COMPLEX  Oligomeric file of type MONOMERIC
1vhl SPLIT-ASU into   3 Oligomeric files of type MONOMERIC
1vhn ASU-COMPLEX  Oligomeric file of type MONOMERIC
1vho ASU-COMPLEX  Oligomeric file of type MONOMERIC
1vhs SPLIT-ASU into   2 Oligomeric files of type MONOMERIC
1vht SPLIT-ASU into   3 Oligomeric files of type MONOMERIC
1vhu ASU-COMPLEX  Oligomeric file of type MONOMERIC
1vhx SPLIT-ASU into   2 Oligomeric files of type MONOMERIC
1vi5 SPLIT-ASU into   4 Oligomeric files of type MONOMERIC
1viq SPLIT-ASU into   3 Oligomeric files of type MONOMERIC
1vis ASU-COMPLEX  Oligomeric file of type MONOMERIC
1viz SPLIT-ASU into   2 Oligomeric files of type MONOMERIC
1vj1 ASU-COMPLEX  Oligomeric file of type MONOMERIC
1vj3 ASU-COMPLEX  Oligomeric file of type MONOMERIC
1vj7 SPLIT-ASU into   2 Oligomeric files of type MONOMERIC
1vj9 ASU-COMPLEX  Oligomeric file of type MONOMERIC
1vja ASU-COMPLEX  Oligomeric file of type MONOMERIC
1vjc ASU-COMPLEX  Oligomeric file of type MONOMERIC
1vjd ASU-COMPLEX  Oligomeric file of type MONOMERIC
1vjf ASU-COMPLEX  Oligomeric file of type MONOMERIC
1vjh SPLIT-ASU into   2 Oligomeric files of type MONOMERIC
1vji ASU-COMPLEX  Oligomeric file of type MONOMERIC
1vjj SPLIT-ASU into   2 Oligomeric files of type MONOMERIC
1vjk ASU-COMPLEX  Oligomeric file of type MONOMERIC
1vjm ASU-COMPLEX  Oligomeric file of type MONOMERIC
1vjr ASU-COMPLEX  Oligomeric file of type MONOMERIC
1vjt ASU-COMPLEX  Oligomeric file of type MONOMERIC
1vju SPLIT-ASU into   2 Oligomeric files of type MONOMERIC
1vjv ASU-COMPLEX  Oligomeric file of type MONOMERIC
1vjx ASU-COMPLEX  Oligomeric file of type MONOMERIC
1vjy ASU-COMPLEX  Oligomeric file of type MONOMERIC
1vjz ASU-COMPLEX  Oligomeric file of type MONOMERIC
1vk1 ASU-COMPLEX  Oligomeric file of type MONOMERIC
1vk2 ASU-COMPLEX  Oligomeric file of type MONOMERIC
1vk3 ASU-COMPLEX  Oligomeric file of type MONOMERIC
1vk4 ASU-COMPLEX  Oligomeric file of type MONOMERIC
1vk6 ASU-COMPLEX  Oligomeric file of type MONOMERIC
1vka SPLIT-ASU into   2 Oligomeric files of type MONOMERIC
1vkb ASU-COMPLEX  Oligomeric file of type MONOMERIC
1vkc SPLIT-ASU into   2 Oligomeric files of type MONOMERIC
1vkg SPLIT-ASU into   2 Oligomeric files of type MONOMERIC
1vkh SPLIT-ASU into   2 Oligomeric files of type MONOMERIC
1vkk ASU-COMPLEX  Oligomeric file of type MONOMERIC
1vku ASU-COMPLEX  Oligomeric file of type MONOMERIC
1vkw ASU-COMPLEX  Oligomeric file of type MONOMERIC
1vky SPLIT-ASU into   2 Oligomeric files of type MONOMERIC
1vkz SPLIT-ASU into   2 Oligomeric files of type MONOMERIC
1vl5 SPLIT-ASU into   4 Oligomeric files of type MONOMERIC
1vl9 ASU-COMPLEX  Oligomeric file of type MONOMERIC
1vlb ASU-COMPLEX  Oligomeric file of type MONOMERIC
1vli ASU-COMPLEX  Oligomeric file of type MONOMERIC
1vlm SPLIT-ASU into   2 Oligomeric files of type MONOMERIC
1vlo ASU-COMPLEX  Oligomeric file of type MONOMERIC
1vlp SPLIT-ASU into   4 Oligomeric files of type MONOMERIC
1vlw SPLIT-ASU into   3 Oligomeric files of type MONOMERIC
1vly ASU-COMPLEX  Oligomeric file of type MONOMERIC
1vm1 ASU-COMPLEX  Oligomeric file of type MONOMERIC
1vm8 SPLIT-ASU into   2 Oligomeric files of type MONOMERIC
1vm9 ASU-COMPLEX  Oligomeric file of type MONOMERIC
1vma SPLIT-ASU into   2 Oligomeric files of type MONOMERIC
1vmb ASU-COMPLEX  Oligomeric file of type MONOMERIC
1vmo SPLIT-ASU into   2 Oligomeric files of type   MONOMERIC
1vp5 SPLIT-ASU into   2 Oligomeric files of type MONOMERIC
1vp6 SPLIT-ASU into   2 Oligomeric files of type MONOMERIC
1vpr ASU-COMPLEX  Oligomeric file of type MONOMERIC
1vpy ASU-COMPLEX  Oligomeric file of type MONOMERIC
1vqq SPLIT-ASU into   2 Oligomeric files of type MONOMERIC
1vqz ASU-COMPLEX  Oligomeric file of type MONOMERIC
1vr3 ASU-COMPLEX  Oligomeric file of type MONOMERIC
1vr5 SPLIT-ASU into   2 Oligomeric files of type MONOMERIC
1vr8 ASU-COMPLEX  Oligomeric file of type MONOMERIC
1vrm ASU-COMPLEX  Oligomeric file of type MONOMERIC
1vrx SPLIT-ASU into   2 Oligomeric files of type MONOMERIC
1vrz ASU-COMPLEX  Oligomeric file of type MONOMERIC
1vsr ASU-COMPLEX  Oligomeric file of type MONOMERIC
1vyd SPLIT-ASU into   2 Oligomeric files of type MONOMERIC
1vyf ASU-COMPLEX  Oligomeric file of type MONOMERIC
1vyg ASU-COMPLEX  Oligomeric file of type MONOMERIC
1vyi ASU-COMPLEX  Oligomeric file of type MONOMERIC
1vyk ASU-COMPLEX  Oligomeric file of type MONOMERIC
1vyp ASU-COMPLEX  Oligomeric file of type MONOMERIC
1vyr ASU-COMPLEX  Oligomeric file of type MONOMERIC
1vys ASU-COMPLEX  Oligomeric file of type MONOMERIC
1vyu SPLIT-ASU into   2 Oligomeric files of type MONOMERIC
1vyv SPLIT-ASU into   2 Oligomeric files of type MONOMERIC
1vyz ASU-COMPLEX  Oligomeric file of type MONOMERIC
1vz2 ASU-COMPLEX  Oligomeric file of type MONOMERIC
1vz3 ASU-COMPLEX  Oligomeric file of type MONOMERIC
1vzm SPLIT-ASU into   3 Oligomeric files of type MONOMERIC
1vzo ASU-COMPLEX  Oligomeric file of type MONOMERIC
1vzt SPLIT-ASU into   2 Oligomeric files of type MONOMERIC
1vzu SPLIT-ASU into   2 Oligomeric files of type MONOMERIC
1vzw ASU-COMPLEX  Oligomeric file of type MONOMERIC
1vzx SPLIT-ASU into   2 Oligomeric files of type MONOMERIC
1w03 ASU-COMPLEX  Oligomeric file of type MONOMERIC
1w04 ASU-COMPLEX  Oligomeric file of type MONOMERIC
1w05 ASU-COMPLEX  Oligomeric file of type MONOMERIC
1w06 ASU-COMPLEX  Oligomeric file of type MONOMERIC
1w08 ASU-COMPLEX  Oligomeric file of type MONOMERIC
1w0e ASU-COMPLEX  Oligomeric file of type MONOMERIC
1w0f ASU-COMPLEX  Oligomeric file of type MONOMERIC
1w0g ASU-COMPLEX  Oligomeric file of type MONOMERIC
1w0h ASU-COMPLEX  Oligomeric file of type MONOMERIC
1w0n ASU-COMPLEX  Oligomeric file of type MONOMERIC
1w0o ASU-COMPLEX  Oligomeric file of type MONOMERIC
1w0p ASU-COMPLEX  Oligomeric file of type MONOMERIC
1w0r SPLIT-ASU into   2 Oligomeric files of type MONOMERIC
1w0s SPLIT-ASU into   3 Oligomeric files of type MONOMERIC
1w0x ASU-COMPLEX  Oligomeric file of type MONOMERIC
1w16 ASU-COMPLEX  Oligomeric file of type MONOMERIC
1w17 SPLIT-ASU into   2 Oligomeric files of type MONOMERIC
1w18 SPLIT-ASU into   2 Oligomeric files of type MONOMERIC
1w1a SPLIT-ASU into   2 Oligomeric files of type MONOMERIC
1w1b SPLIT-ASU into   2 Oligomeric files of type MONOMERIC
1w1d ASU-COMPLEX  Oligomeric file of type MONOMERIC
1w1g ASU-COMPLEX  Oligomeric file of type MONOMERIC
1w1h SPLIT-ASU into   4 Oligomeric files of type MONOMERIC
1w1o ASU-COMPLEX  Oligomeric file of type MONOMERIC
1w1p SPLIT-ASU into   2 Oligomeric files of type MONOMERIC
1w1q ASU-COMPLEX  Oligomeric file of type MONOMERIC
1w1r ASU-COMPLEX  Oligomeric file of type MONOMERIC
1w1s ASU-COMPLEX  Oligomeric file of type MONOMERIC
1w22 SPLIT-ASU into   2 Oligomeric files of type MONOMERIC
1w24 ASU-COMPLEX  Oligomeric file of type MONOMERIC
1w26 SPLIT-ASU into   2 Oligomeric files of type MONOMERIC
1w28 ASU-COMPLEX  Oligomeric file of type MONOMERIC
1w2a ASU-COMPLEX  Oligomeric file of type MONOMERIC
1w2c SPLIT-ASU into   2 Oligomeric files of type MONOMERIC
1w2d SPLIT-ASU into   2 Oligomeric files of type MONOMERIC
1w2f SPLIT-ASU into   2 Oligomeric files of type MONOMERIC
1w2l ASU-COMPLEX  Oligomeric file of type MONOMERIC
1w2n ASU-COMPLEX  Oligomeric file of type MONOMERIC
1w2o ASU-COMPLEX  Oligomeric file of type MONOMERIC
1w2p SPLIT-ASU into   2 Oligomeric files of type MONOMERIC
1w2t SPLIT-ASU into   6 Oligomeric files of type MONOMERIC
1w2u ASU-COMPLEX  Oligomeric file of type MONOMERIC
1w2v SPLIT-ASU into   2 Oligomeric files of type MONOMERIC
1w32 SPLIT-ASU into   2 Oligomeric files of type MONOMERIC
1w34 ASU-COMPLEX  Oligomeric file of type MONOMERIC
1w35 ASU-COMPLEX  Oligomeric file of type MONOMERIC
1w3h SPLIT-ASU into   2 Oligomeric files of type MONOMERIC
1w3j SPLIT-ASU into   2 Oligomeric files of type MONOMERIC
1w3k ASU-COMPLEX  Oligomeric file of type MONOMERIC
1w3l ASU-COMPLEX  Oligomeric file of type MONOMERIC
1w3s SPLIT-ASU into   2 Oligomeric files of type MONOMERIC
1w3u ASU-COMPLEX  Oligomeric file of type MONOMERIC
1w3v ASU-COMPLEX  Oligomeric file of type MONOMERIC
1w3w ASU-COMPLEX  Oligomeric file of type MONOMERIC
1w3x ASU-COMPLEX  Oligomeric file of type MONOMERIC
1w3y ASU-COMPLEX  Oligomeric file of type MONOMERIC
1w40 ASU-COMPLEX  Oligomeric file of type MONOMERIC
1w41 ASU-COMPLEX  Oligomeric file of type MONOMERIC
1w42 ASU-COMPLEX  Oligomeric file of type MONOMERIC
1w45 SPLIT-ASU into   2 Oligomeric files of type MONOMERIC
1w4o SPLIT-ASU into   2 Oligomeric files of type MONOMERIC
1w4p SPLIT-ASU into   2 Oligomeric files of type MONOMERIC
1w4q SPLIT-ASU into   2 Oligomeric files of type MONOMERIC
1w4s ASU-COMPLEX  Oligomeric file of type MONOMERIC
1w4t ASU-COMPLEX  Oligomeric file of type MONOMERIC
1w4w ASU-COMPLEX  Oligomeric file of type MONOMERIC
1w4x ASU-COMPLEX  Oligomeric file of type MONOMERIC
1w4y ASU-COMPLEX  Oligomeric file of type MONOMERIC
1w50 ASU-COMPLEX  Oligomeric file of type MONOMERIC
1w51 ASU-COMPLEX  Oligomeric file of type MONOMERIC
1w59 SPLIT-ASU into   2 Oligomeric files of type MONOMERIC
1w5a SPLIT-ASU into   2 Oligomeric files of type MONOMERIC
1w5b SPLIT-ASU into   2 Oligomeric files of type MONOMERIC
1w5d ASU-COMPLEX  Oligomeric file of type MONOMERIC
1w5e SPLIT-ASU into   9 Oligomeric files of type MONOMERIC
1w5s SPLIT-ASU into   2 Oligomeric files of type MONOMERIC
1w5t SPLIT-ASU into   3 Oligomeric files of type MONOMERIC
1w5x ASU-COMPLEX  Oligomeric file of type MONOMERIC
1w66 ASU-COMPLEX  Oligomeric file of type MONOMERIC
1w6j ASU-COMPLEX  Oligomeric file of type MONOMERIC
1w6k ASU-COMPLEX  Oligomeric file of type MONOMERIC
1w6l ASU-COMPLEX  Oligomeric file of type MONOMERIC
1w6r ASU-COMPLEX  Oligomeric file of type MONOMERIC
1w6w ASU-COMPLEX  Oligomeric file of type MONOMERIC
1w6x SPLIT-ASU into   2 Oligomeric files of type MONOMERIC
1w6z ASU-COMPLEX  Oligomeric file of type MONOMERIC
1w74 SPLIT-ASU into   2 Oligomeric files of type MONOMERIC
1w78 ASU-COMPLEX  Oligomeric file of type MONOMERIC
1w79 SPLIT-ASU into   4 Oligomeric files of type MONOMERIC
1w7b ASU-COMPLEX  Oligomeric file of type MONOMERIC
1w7h ASU-COMPLEX  Oligomeric file of type MONOMERIC
1w7k ASU-COMPLEX  Oligomeric file of type MONOMERIC
1w7o ASU-COMPLEX  Oligomeric file of type MONOMERIC
1w81 ASU-COMPLEX  Oligomeric file of type MONOMERIC
1w82 ASU-COMPLEX  Oligomeric file of type MONOMERIC
1w83 ASU-COMPLEX  Oligomeric file of type MONOMERIC
1w84 ASU-COMPLEX  Oligomeric file of type MONOMERIC
1w87 SPLIT-ASU into   2 Oligomeric files of type MONOMERIC
1w89 SPLIT-ASU into   6 Oligomeric files of type MONOMERIC
1w8a ASU-COMPLEX  Oligomeric file of type MONOMERIC
1w8e ASU-COMPLEX  Oligomeric file of type MONOMERIC
1w8j SPLIT-ASU into   4 Oligomeric files of type MONOMERIC
1w8k ASU-COMPLEX  Oligomeric file of type MONOMERIC
1w8l ASU-COMPLEX  Oligomeric file of type MONOMERIC
1w8m ASU-COMPLEX  Oligomeric file of type MONOMERIC
1w8n ASU-COMPLEX  Oligomeric file of type MONOMERIC
1w8o ASU-COMPLEX  Oligomeric file of type MONOMERIC
1w8q SPLIT-ASU into   4 Oligomeric files of type MONOMERIC
1w8t ASU-COMPLEX  Oligomeric file of type MONOMERIC
1w8u ASU-COMPLEX  Oligomeric file of type MONOMERIC
1w8v ASU-COMPLEX  Oligomeric file of type MONOMERIC
1w8w SPLIT-ASU into   2 Oligomeric files of type MONOMERIC
1w8y SPLIT-ASU into   4 Oligomeric files of type MONOMERIC
1w8z SPLIT-ASU into   2 Oligomeric files of type MONOMERIC
1w90 SPLIT-ASU into   2 Oligomeric files of type MONOMERIC
1w93 ASU-COMPLEX  Oligomeric file of type MONOMERIC
1w94 SPLIT-ASU into   2 Oligomeric files of type MONOMERIC
1w96 SPLIT-ASU into   3 Oligomeric files of type MONOMERIC
1w97 ASU-COMPLEX  Oligomeric file of type MONOMERIC
1w9b ASU-COMPLEX  Oligomeric file of type MONOMERIC
1w9d ASU-COMPLEX  Oligomeric file of type MONOMERIC
1w9f SPLIT-ASU into   2 Oligomeric files of type MONOMERIC
1w9g SPLIT-ASU into   2 Oligomeric files of type MONOMERIC
1w9h ASU-COMPLEX  Oligomeric file of type MONOMERIC
1w9m ASU-COMPLEX  Oligomeric file of type MONOMERIC
1w9p SPLIT-ASU into   2 Oligomeric files of type MONOMERIC
1w9s SPLIT-ASU into   2 Oligomeric files of type MONOMERIC
1w9t SPLIT-ASU into   2 Oligomeric files of type MONOMERIC
1w9u SPLIT-ASU into   2 Oligomeric files of type MONOMERIC
1w9v SPLIT-ASU into   2 Oligomeric files of type MONOMERIC
1w9w ASU-COMPLEX  Oligomeric file of type MONOMERIC
1w9x ASU-COMPLEX  Oligomeric file of type MONOMERIC
1wac SPLIT-ASU into   3 Oligomeric files of type MONOMERIC
1waf SPLIT-ASU into   2 Oligomeric files of type MONOMERIC
1wao SPLIT-ASU into   4 Oligomeric files of type MONOMERIC
1war ASU-COMPLEX  Oligomeric file of type MONOMERIC
1was ASU-COMPLEX  Oligomeric file of type MONOMERIC
1waw ASU-COMPLEX  Oligomeric file of type MONOMERIC
1wax ASU-COMPLEX  Oligomeric file of type MONOMERIC
1wb0 ASU-COMPLEX  Oligomeric file of type MONOMERIC
1wb1 SPLIT-ASU into   4 Oligomeric files of type MONOMERIC
1wb2 SPLIT-ASU into   4 Oligomeric files of type MONOMERIC
1wb3 SPLIT-ASU into   4 Oligomeric files of type MONOMERIC
1wbe ASU-COMPLEX  Oligomeric file of type MONOMERIC
1wbn ASU-COMPLEX  Oligomeric file of type MONOMERIC
1wbo ASU-COMPLEX  Oligomeric file of type MONOMERIC
1wbs ASU-COMPLEX  Oligomeric file of type MONOMERIC
1wbt ASU-COMPLEX  Oligomeric file of type MONOMERIC
1wbv ASU-COMPLEX  Oligomeric file of type MONOMERIC
1wbw ASU-COMPLEX  Oligomeric file of type MONOMERIC
1wcc ASU-COMPLEX  Oligomeric file of type MONOMERIC
1wcg SPLIT-ASU into   2 Oligomeric files of type MONOMERIC
1wch ASU-COMPLEX  Oligomeric file of type MONOMERIC
1wcq SPLIT-ASU into   3 Oligomeric files of type MONOMERIC
1wcs ASU-COMPLEX  Oligomeric file of type MONOMERIC
1wcu ASU-COMPLEX  Oligomeric file of type MONOMERIC
1wcw ASU-COMPLEX  Oligomeric file of type MONOMERIC
1wcx ASU-COMPLEX  Oligomeric file of type MONOMERIC
1wcz ASU-COMPLEX  Oligomeric file of type MONOMERIC
1wd3 ASU-COMPLEX  Oligomeric file of type MONOMERIC
1wd4 ASU-COMPLEX  Oligomeric file of type MONOMERIC
1wd5 ASU-COMPLEX  Oligomeric file of type MONOMERIC
1wd7 SPLIT-ASU into   2 Oligomeric files of type MONOMERIC
1wdh ASU-COMPLEX  Oligomeric file of type MONOMERIC
1wdi ASU-COMPLEX  Oligomeric file of type MONOMERIC
1wdp ASU-COMPLEX  Oligomeric file of type MONOMERIC
1wdq ASU-COMPLEX  Oligomeric file of type MONOMERIC
1wdr ASU-COMPLEX  Oligomeric file of type MONOMERIC
1wds ASU-COMPLEX  Oligomeric file of type MONOMERIC
1wdt ASU-COMPLEX  Oligomeric file of type MONOMERIC
1wdu SPLIT-ASU into   2 Oligomeric files of type MONOMERIC
1wdy ASU-COMPLEX  Oligomeric file of type MONOMERIC
1we1 SPLIT-ASU into   4 Oligomeric files of type MONOMERIC
1we2 ASU-COMPLEX  Oligomeric file of type MONOMERIC
1we4 ASU-COMPLEX  Oligomeric file of type MONOMERIC
1wef ASU-COMPLEX  Oligomeric file of type MONOMERIC
1weg ASU-COMPLEX  Oligomeric file of type MONOMERIC
1wei ASU-COMPLEX  Oligomeric file of type MONOMERIC
1wf3 ASU-COMPLEX  Oligomeric file of type MONOMERIC
1wfb SPLIT-ASU into   2 Oligomeric files of type   MONOMERIC
1wg0 ASU-COMPLEX  Oligomeric file of type MONOMERIC
1wg3 ASU-COMPLEX  Oligomeric file of type MONOMERIC
1wg8 SPLIT-ASU into   2 Oligomeric files of type MONOMERIC
1wg9 SPLIT-ASU into   2 Oligomeric files of type MONOMERIC
1whp ASU-COMPLEX  Oligomeric file of type MONOMERIC
1whz ASU-COMPLEX  Oligomeric file of type MONOMERIC
1wiy SPLIT-ASU into   2 Oligomeric files of type MONOMERIC
1wj9 ASU-COMPLEX  Oligomeric file of type MONOMERIC
1wjg ASU-COMPLEX  Oligomeric file of type MONOMERIC
1wjx ASU-COMPLEX  Oligomeric file of type MONOMERIC
1wk8 SPLIT-ASU into   2 Oligomeric files of type MONOMERIC
1wka ASU-COMPLEX  Oligomeric file of type MONOMERIC
1wkb ASU-COMPLEX  Oligomeric file of type MONOMERIC
1wko SPLIT-ASU into   2 Oligomeric files of type MONOMERIC
1wkp SPLIT-ASU into   4 Oligomeric files of type MONOMERIC
1wkx ASU-COMPLEX  Oligomeric file of type MONOMERIC
1wky ASU-COMPLEX  Oligomeric file of type MONOMERIC
1wl7 ASU-COMPLEX  Oligomeric file of type MONOMERIC
1wl8 ASU-COMPLEX  Oligomeric file of type MONOMERIC
1wlf ASU-COMPLEX  Oligomeric file of type MONOMERIC
1wlg SPLIT-ASU into   2 Oligomeric files of type MONOMERIC
1wlj ASU-COMPLEX  Oligomeric file of type MONOMERIC
1wlz SPLIT-ASU into   4 Oligomeric files of type MONOMERIC
1wm1 ASU-COMPLEX  Oligomeric file of type MONOMERIC
1wm2 ASU-COMPLEX  Oligomeric file of type MONOMERIC
1wm5 ASU-COMPLEX  Oligomeric file of type MONOMERIC
1wma ASU-COMPLEX  Oligomeric file of type MONOMERIC
1wmd ASU-COMPLEX  Oligomeric file of type MONOMERIC
1wme ASU-COMPLEX  Oligomeric file of type MONOMERIC
1wmf ASU-COMPLEX  Oligomeric file of type MONOMERIC
1wmk SPLIT-ASU into   8 Oligomeric files of type MONOMERIC
1wmm ASU-COMPLEX  Oligomeric file of type MONOMERIC
1wmr SPLIT-ASU into   2 Oligomeric files of type MONOMERIC
1wmx SPLIT-ASU into   2 Oligomeric files of type MONOMERIC
1wn7 ASU-COMPLEX  Oligomeric file of type MONOMERIC
1wn9 ASU-COMPLEX  Oligomeric file of type MONOMERIC
1wna ASU-COMPLEX  Oligomeric file of type MONOMERIC
1wni ASU-COMPLEX  Oligomeric file of type MONOMERIC
1wno SPLIT-ASU into   2 Oligomeric files of type MONOMERIC
1wns ASU-COMPLEX  Oligomeric file of type MONOMERIC
1wnu SPLIT-ASU into   2 Oligomeric files of type MONOMERIC
1wnv SPLIT-ASU into   3 Oligomeric files of type MONOMERIC
1wnw SPLIT-ASU into   3 Oligomeric files of type MONOMERIC
1wnx SPLIT-ASU into   2 Oligomeric files of type MONOMERIC
1wny SPLIT-ASU into   2 Oligomeric files of type MONOMERIC
1wo2 ASU-COMPLEX  Oligomeric file of type MONOMERIC
1woj ASU-COMPLEX  Oligomeric file of type MONOMERIC
1woo ASU-COMPLEX  Oligomeric file of type MONOMERIC
1wop ASU-COMPLEX  Oligomeric file of type MONOMERIC
1woq SPLIT-ASU into   2 Oligomeric files of type MONOMERIC
1wor ASU-COMPLEX  Oligomeric file of type MONOMERIC
1wos ASU-COMPLEX  Oligomeric file of type MONOMERIC
1wou ASU-COMPLEX  Oligomeric file of type MONOMERIC
1woy ASU-COMPLEX  Oligomeric file of type MONOMERIC
1wp5 ASU-COMPLEX  Oligomeric file of type MONOMERIC
1wp6 ASU-COMPLEX  Oligomeric file of type MONOMERIC
1wpa ASU-COMPLEX  Oligomeric file of type MONOMERIC
1wpc ASU-COMPLEX  Oligomeric file of type MONOMERIC
1wpe ASU-COMPLEX  Oligomeric file of type MONOMERIC
1wpg SPLIT-ASU into   4 Oligomeric files of type MONOMERIC
1wpr SPLIT-ASU into   2 Oligomeric files of type MONOMERIC
1wq2 SPLIT-ASU into   2 Oligomeric files of type MONOMERIC
1wq3 ASU-COMPLEX  Oligomeric file of type MONOMERIC
1wq4 ASU-COMPLEX  Oligomeric file of type MONOMERIC
1wq5 SPLIT-ASU into   2 Oligomeric files of type MONOMERIC
1wqa SPLIT-ASU into   4 Oligomeric files of type MONOMERIC
1wqf ASU-COMPLEX  Oligomeric file of type MONOMERIC
1wqg ASU-COMPLEX  Oligomeric file of type MONOMERIC
1wqh ASU-COMPLEX  Oligomeric file of type MONOMERIC
1wr2 ASU-COMPLEX  Oligomeric file of type MONOMERIC
1wr5 ASU-COMPLEX  Oligomeric file of type MONOMERIC
1wra SPLIT-ASU into   2 Oligomeric files of type MONOMERIC
1wrb SPLIT-ASU into   2 Oligomeric files of type MONOMERIC
1wri ASU-COMPLEX  Oligomeric file of type MONOMERIC
1wrj ASU-COMPLEX  Oligomeric file of type MONOMERIC
1wrm ASU-COMPLEX  Oligomeric file of type MONOMERIC
1ws0 ASU-COMPLEX  Oligomeric file of type MONOMERIC
1ws1 ASU-COMPLEX  Oligomeric file of type MONOMERIC
1ws7 SPLIT-ASU into   4 Oligomeric files of type MONOMERIC
1ws8 SPLIT-ASU into   4 Oligomeric files of type MONOMERIC
1wsb ASU-COMPLEX  Oligomeric file of type MONOMERIC
1wsd ASU-COMPLEX  Oligomeric file of type MONOMERIC
1wse SPLIT-ASU into   2 Oligomeric files of type MONOMERIC
1wsf SPLIT-ASU into   4 Oligomeric files of type MONOMERIC
1wsg SPLIT-ASU into   4 Oligomeric files of type MONOMERIC
1wsh SPLIT-ASU into   4 Oligomeric files of type MONOMERIC
1wsi SPLIT-ASU into   4 Oligomeric files of type MONOMERIC
1wsj SPLIT-ASU into   8 Oligomeric files of type MONOMERIC
1wsr SPLIT-ASU into   2 Oligomeric files of type MONOMERIC
1wsv SPLIT-ASU into   2 Oligomeric files of type MONOMERIC
1wtc ASU-COMPLEX  Oligomeric file of type MONOMERIC
1wtf SPLIT-ASU into   4 Oligomeric files of type MONOMERIC
1wtm ASU-COMPLEX  Oligomeric file of type MONOMERIC
1wtn ASU-COMPLEX  Oligomeric file of type MONOMERIC
1wu3 ASU-COMPLEX  Oligomeric file of type MONOMERIC
1wu4 ASU-COMPLEX  Oligomeric file of type MONOMERIC
1wu5 ASU-COMPLEX  Oligomeric file of type MONOMERIC
1wu6 ASU-COMPLEX  Oligomeric file of type MONOMERIC
1wub ASU-COMPLEX  Oligomeric file of type MONOMERIC
1wuc ASU-COMPLEX  Oligomeric file of type MONOMERIC
1wuo SPLIT-ASU into   4 Oligomeric files of type MONOMERIC
1wup SPLIT-ASU into   4 Oligomeric files of type MONOMERIC
1wuu SPLIT-ASU into   4 Oligomeric files of type MONOMERIC
1wv3 ASU-COMPLEX  Oligomeric file of type MONOMERIC
1wvh ASU-COMPLEX  Oligomeric file of type MONOMERIC
1wvn ASU-COMPLEX  Oligomeric file of type MONOMERIC
1wvp ASU-COMPLEX  Oligomeric file of type MONOMERIC
1wvr ASU-COMPLEX  Oligomeric file of type MONOMERIC
1wwl SPLIT-ASU into   2 Oligomeric files of type MONOMERIC
1wxj ASU-COMPLEX  Oligomeric file of type MONOMERIC
1wxo SPLIT-ASU into   3 Oligomeric files of type MONOMERIC
1wxr ASU-COMPLEX  Oligomeric file of type MONOMERIC
1wxy ASU-COMPLEX  Oligomeric file of type MONOMERIC
1wxz ASU-COMPLEX  Oligomeric file of type MONOMERIC
1wy3 ASU-COMPLEX  Oligomeric file of type MONOMERIC
1wy4 ASU-COMPLEX  Oligomeric file of type MONOMERIC
1wy6 ASU-COMPLEX  Oligomeric file of type MONOMERIC
1wy7 SPLIT-ASU into   4 Oligomeric files of type MONOMERIC
1wyg ASU-COMPLEX  Oligomeric file of type MONOMERIC
1wyx SPLIT-ASU into   2 Oligomeric files of type MONOMERIC
1wz9 SPLIT-ASU into   2 Oligomeric files of type MONOMERIC
1wzv SPLIT-ASU into   2 Oligomeric files of type MONOMERIC
1wzw ASU-COMPLEX  Oligomeric file of type MONOMERIC
1wzy ASU-COMPLEX  Oligomeric file of type MONOMERIC
1x0p SPLIT-ASU into  10 Oligomeric files of type MONOMERIC
1x0t ASU-COMPLEX  Oligomeric file of type MONOMERIC
1x1h ASU-COMPLEX  Oligomeric file of type MONOMERIC
1x1i ASU-COMPLEX  Oligomeric file of type MONOMERIC
1x1j ASU-COMPLEX  Oligomeric file of type MONOMERIC
1x1l SPLIT-ASU into   2 Oligomeric files of type MONOMERIC
1x1p ASU-COMPLEX  Oligomeric file of type MONOMERIC
1x1r ASU-COMPLEX  Oligomeric file of type MONOMERIC
1x1s ASU-COMPLEX  Oligomeric file of type MONOMERIC
1x23 SPLIT-ASU into   4 Oligomeric files of type MONOMERIC
1x24 SPLIT-ASU into   2 Oligomeric files of type MONOMERIC
1x2g SPLIT-ASU into   3 Oligomeric files of type MONOMERIC
1x2h SPLIT-ASU into   3 Oligomeric files of type MONOMERIC
1x38 ASU-COMPLEX  Oligomeric file of type MONOMERIC
1x39 ASU-COMPLEX  Oligomeric file of type MONOMERIC
1x3k ASU-COMPLEX  Oligomeric file of type MONOMERIC
1x3s ASU-COMPLEX  Oligomeric file of type MONOMERIC
1x42 ASU-COMPLEX  Oligomeric file of type MONOMERIC
1x6l ASU-COMPLEX  Oligomeric file of type MONOMERIC
1x6n ASU-COMPLEX  Oligomeric file of type MONOMERIC
1x6o ASU-COMPLEX  Oligomeric file of type MONOMERIC
1x6p ASU-COMPLEX  Oligomeric file of type MONOMERIC
1x6q ASU-COMPLEX  Oligomeric file of type MONOMERIC
1x6r ASU-COMPLEX  Oligomeric file of type MONOMERIC
1x6x ASU-COMPLEX  Oligomeric file of type MONOMERIC
1x6y ASU-COMPLEX  Oligomeric file of type MONOMERIC
1x6z ASU-COMPLEX  Oligomeric file of type MONOMERIC
1x71 SPLIT-ASU into   3 Oligomeric files of type MONOMERIC
1x88 SPLIT-ASU into   2 Oligomeric files of type MONOMERIC
1x89 SPLIT-ASU into   3 Oligomeric files of type MONOMERIC
1x8b ASU-COMPLEX  Oligomeric file of type MONOMERIC
1x8g ASU-COMPLEX  Oligomeric file of type MONOMERIC
1x8h ASU-COMPLEX  Oligomeric file of type MONOMERIC
1x8i ASU-COMPLEX  Oligomeric file of type MONOMERIC
1x8j SPLIT-ASU into   2 Oligomeric files of type MONOMERIC
1x8k SPLIT-ASU into   2 Oligomeric files of type MONOMERIC
1x8l SPLIT-ASU into   2 Oligomeric files of type MONOMERIC
1x8n ASU-COMPLEX  Oligomeric file of type MONOMERIC
1x8o ASU-COMPLEX  Oligomeric file of type MONOMERIC
1x8p ASU-COMPLEX  Oligomeric file of type MONOMERIC
1x8q ASU-COMPLEX  Oligomeric file of type MONOMERIC
1x8r ASU-COMPLEX  Oligomeric file of type MONOMERIC
1x8t ASU-COMPLEX  Oligomeric file of type MONOMERIC
1x8u SPLIT-ASU into   3 Oligomeric files of type MONOMERIC
1x8v ASU-COMPLEX  Oligomeric file of type MONOMERIC
1x8x ASU-COMPLEX  Oligomeric file of type MONOMERIC
1x91 ASU-COMPLEX  Oligomeric file of type MONOMERIC
1x96 ASU-COMPLEX  Oligomeric file of type MONOMERIC
1x97 ASU-COMPLEX  Oligomeric file of type MONOMERIC
1x98 ASU-COMPLEX  Oligomeric file of type MONOMERIC
1x9d ASU-COMPLEX  Oligomeric file of type MONOMERIC
1x9q ASU-COMPLEX  Oligomeric file of type MONOMERIC
1x9y SPLIT-ASU into   4 Oligomeric files of type MONOMERIC
1x9z ASU-COMPLEX  Oligomeric file of type MONOMERIC
1xa1 SPLIT-ASU into   4 Oligomeric files of type MONOMERIC
1xa6 ASU-COMPLEX  Oligomeric file of type MONOMERIC
1xa7 SPLIT-ASU into   2 Oligomeric files of type MONOMERIC
1xaf SPLIT-ASU into   2 Oligomeric files of type MONOMERIC
1xak ASU-COMPLEX  Oligomeric file of type MONOMERIC
1xap ASU-COMPLEX  Oligomeric file of type MONOMERIC
1xar SPLIT-ASU into   2 Oligomeric files of type MONOMERIC
1xas ASU-COMPLEX  Oligomeric file of type MONOMERIC
1xau ASU-COMPLEX  Oligomeric file of type MONOMERIC
1xb3 SPLIT-ASU into   2 Oligomeric files of type MONOMERIC
1xb8 SPLIT-ASU into   2 Oligomeric files of type MONOMERIC
1xba ASU-COMPLEX  Oligomeric file of type MONOMERIC
1xbb ASU-COMPLEX  Oligomeric file of type MONOMERIC
1xbc ASU-COMPLEX  Oligomeric file of type MONOMERIC
1xbi ASU-COMPLEX  Oligomeric file of type MONOMERIC
1xbn ASU-COMPLEX  Oligomeric file of type MONOMERIC
1xbo ASU-COMPLEX  Oligomeric file of type MONOMERIC
1xbs ASU-COMPLEX  Oligomeric file of type MONOMERIC
1xbu ASU-COMPLEX  Oligomeric file of type MONOMERIC
1xc1 SPLIT-ASU into   9 Oligomeric files of type MONOMERIC
1xc4 SPLIT-ASU into   2 Oligomeric files of type MONOMERIC
1xc6 ASU-COMPLEX  Oligomeric file of type MONOMERIC
1xcd ASU-COMPLEX  Oligomeric file of type MONOMERIC
1xcf ASU-COMPLEX  Oligomeric file of type MONOMERIC
1xcj ASU-COMPLEX  Oligomeric file of type MONOMERIC
1xcl ASU-COMPLEX  Oligomeric file of type MONOMERIC
1xcm ASU-COMPLEX  Oligomeric file of type MONOMERIC
1xcr SPLIT-ASU into   2 Oligomeric files of type MONOMERIC
1xcw ASU-COMPLEX  Oligomeric file of type MONOMERIC
1xcx ASU-COMPLEX  Oligomeric file of type MONOMERIC
1xd0 ASU-COMPLEX  Oligomeric file of type MONOMERIC
1xd1 ASU-COMPLEX  Oligomeric file of type MONOMERIC
1xd4 SPLIT-ASU into   2 Oligomeric files of type MONOMERIC
1xdd SPLIT-ASU into   2 Oligomeric files of type MONOMERIC
1xdf SPLIT-ASU into   2 Oligomeric files of type MONOMERIC
1xdg SPLIT-ASU into   2 Oligomeric files of type MONOMERIC
1xdj SPLIT-ASU into   2 Oligomeric files of type MONOMERIC
1xdn ASU-COMPLEX  Oligomeric file of type MONOMERIC
1xdq SPLIT-ASU into   5 Oligomeric files of type MONOMERIC
1xdv SPLIT-ASU into   2 Oligomeric files of type MONOMERIC
1xdw ASU-COMPLEX  Oligomeric file of type MONOMERIC
1xdy SPLIT-ASU into  10 Oligomeric files of type MONOMERIC
1xdz ASU-COMPLEX  Oligomeric file of type MONOMERIC
1xe1 ASU-COMPLEX  Oligomeric file of type MONOMERIC
1xe4 ASU-COMPLEX  Oligomeric file of type MONOMERIC
1xeb SPLIT-ASU into   8 Oligomeric files of type MONOMERIC
1xeg ASU-COMPLEX  Oligomeric file of type MONOMERIC
1xem ASU-COMPLEX  Oligomeric file of type MONOMERIC
1xen ASU-COMPLEX  Oligomeric file of type MONOMERIC
1xeo ASU-COMPLEX  Oligomeric file of type MONOMERIC
1xep ASU-COMPLEX  Oligomeric file of type MONOMERIC
1xeu ASU-COMPLEX  Oligomeric file of type MONOMERIC
1xev SPLIT-ASU into   4 Oligomeric files of type MONOMERIC
1xez ASU-COMPLEX  Oligomeric file of type MONOMERIC
1xf0 ASU-COMPLEX  Oligomeric file of type MONOMERIC
1xf8 ASU-COMPLEX  Oligomeric file of type MONOMERIC
1xfa SPLIT-ASU into   2 Oligomeric files of type MONOMERIC
1xff SPLIT-ASU into   2 Oligomeric files of type MONOMERIC
1xfg SPLIT-ASU into   2 Oligomeric files of type MONOMERIC
1xfi ASU-COMPLEX  Oligomeric file of type MONOMERIC
1xfj ASU-COMPLEX  Oligomeric file of type MONOMERIC
1xg6 ASU-COMPLEX  Oligomeric file of type MONOMERIC
1xg8 ASU-COMPLEX  Oligomeric file of type MONOMERIC
1xgd ASU-COMPLEX  Oligomeric file of type MONOMERIC
1xgi SPLIT-ASU into   2 Oligomeric files of type MONOMERIC
1xgj SPLIT-ASU into   2 Oligomeric files of type MONOMERIC
1xgk ASU-COMPLEX  Oligomeric file of type MONOMERIC
1xgo ASU-COMPLEX  Oligomeric file of type MONOMERIC
1xgw ASU-COMPLEX  Oligomeric file of type MONOMERIC
1xgz ASU-COMPLEX  Oligomeric file of type MONOMERIC
1xh0 ASU-COMPLEX  Oligomeric file of type MONOMERIC
1xh1 ASU-COMPLEX  Oligomeric file of type MONOMERIC
1xh2 ASU-COMPLEX  Oligomeric file of type MONOMERIC
1xhb ASU-COMPLEX  Oligomeric file of type MONOMERIC
1xhc ASU-COMPLEX  Oligomeric file of type MONOMERIC
1xhg ASU-COMPLEX  Oligomeric file of type MONOMERIC
1xhk SPLIT-ASU into   2 Oligomeric files of type MONOMERIC
1xhx SPLIT-ASU into   4 Oligomeric files of type MONOMERIC
1xi3 SPLIT-ASU into   2 Oligomeric files of type MONOMERIC
1xio ASU-COMPLEX  Oligomeric file of type MONOMERIC
1xip ASU-COMPLEX  Oligomeric file of type MONOMERIC
1xix ASU-COMPLEX  Oligomeric file of type MONOMERIC
1xiy SPLIT-ASU into   2 Oligomeric files of type MONOMERIC
1xiz SPLIT-ASU into   2 Oligomeric files of type MONOMERIC
1xj0 ASU-COMPLEX  Oligomeric file of type MONOMERIC
1xj2 ASU-COMPLEX  Oligomeric file of type MONOMERIC
1xj3 ASU-COMPLEX  Oligomeric file of type MONOMERIC
1xj9 SPLIT-ASU into   2 Oligomeric files of type MONOMERIC
1xjd ASU-COMPLEX  Oligomeric file of type MONOMERIC
1xjg SPLIT-ASU into   2 Oligomeric files of type MONOMERIC
1xji ASU-COMPLEX  Oligomeric file of type MONOMERIC
1xjj SPLIT-ASU into   2 Oligomeric files of type MONOMERIC
1xjk SPLIT-ASU into   2 Oligomeric files of type MONOMERIC
1xjl SPLIT-ASU into   2 Oligomeric files of type MONOMERIC
1xjm SPLIT-ASU into   2 Oligomeric files of type MONOMERIC
1xjr ASU-COMPLEX  Oligomeric file of type MONOMERIC
1xjt ASU-COMPLEX  Oligomeric file of type MONOMERIC
1xju SPLIT-ASU into   2 Oligomeric files of type MONOMERIC
1xjz SPLIT-ASU into   2 Oligomeric files of type MONOMERIC
1xk0 SPLIT-ASU into   2 Oligomeric files of type MONOMERIC
1xk1 SPLIT-ASU into   2 Oligomeric files of type MONOMERIC
1xk5 ASU-COMPLEX  Oligomeric file of type MONOMERIC
1xk9 SPLIT-ASU into   2 Oligomeric files of type MONOMERIC
1xkf SPLIT-ASU into   2 Oligomeric files of type MONOMERIC
1xkg ASU-COMPLEX  Oligomeric file of type MONOMERIC
1xkh SPLIT-ASU into   3 Oligomeric files of type MONOMERIC
1xkk ASU-COMPLEX  Oligomeric file of type MONOMERIC
1xkn ASU-COMPLEX  Oligomeric file of type MONOMERIC
1xkr ASU-COMPLEX  Oligomeric file of type MONOMERIC
1xks ASU-COMPLEX  Oligomeric file of type MONOMERIC
1xku ASU-COMPLEX  Oligomeric file of type MONOMERIC
1xkv SPLIT-ASU into   2 Oligomeric files of type MONOMERIC
1xkw ASU-COMPLEX  Oligomeric file of type MONOMERIC
1xkz SPLIT-ASU into   4 Oligomeric files of type MONOMERIC
1xl7 SPLIT-ASU into   2 Oligomeric files of type MONOMERIC
1xl8 SPLIT-ASU into   2 Oligomeric files of type MONOMERIC
1xlp SPLIT-ASU into   3 Oligomeric files of type MONOMERIC
1xlq SPLIT-ASU into   3 Oligomeric files of type MONOMERIC
1xlr ASU-COMPLEX  Oligomeric file of type MONOMERIC
1xlu ASU-COMPLEX  Oligomeric file of type MONOMERIC
1xlv ASU-COMPLEX  Oligomeric file of type MONOMERIC
1xlw ASU-COMPLEX  Oligomeric file of type MONOMERIC
1xlx SPLIT-ASU into   2 Oligomeric files of type MONOMERIC
1xm7 SPLIT-ASU into   2 Oligomeric files of type MONOMERIC
1xm8 SPLIT-ASU into   2 Oligomeric files of type MONOMERIC
1xm9 ASU-COMPLEX  Oligomeric file of type MONOMERIC
1xma SPLIT-ASU into   2 Oligomeric files of type MONOMERIC
1xmb ASU-COMPLEX  Oligomeric file of type MONOMERIC
1xmc SPLIT-ASU into   2 Oligomeric files of type MONOMERIC
1xmd SPLIT-ASU into   2 Oligomeric files of type MONOMERIC
1xmj ASU-COMPLEX  Oligomeric file of type MONOMERIC
1xmk ASU-COMPLEX  Oligomeric file of type MONOMERIC
1xms ASU-COMPLEX  Oligomeric file of type MONOMERIC
1xmt ASU-COMPLEX  Oligomeric file of type MONOMERIC
1xmv ASU-COMPLEX  Oligomeric file of type MONOMERIC
1xn0 SPLIT-ASU into   2 Oligomeric files of type MONOMERIC
1xn3 SPLIT-ASU into   4 Oligomeric files of type MONOMERIC
1xni SPLIT-ASU into  10 Oligomeric files of type MONOMERIC
1xnk SPLIT-ASU into   2 Oligomeric files of type MONOMERIC
1xnn ASU-COMPLEX  Oligomeric file of type MONOMERIC
1xnz ASU-COMPLEX  Oligomeric file of type MONOMERIC
1xo5 SPLIT-ASU into   2 Oligomeric files of type MONOMERIC
1xo7 SPLIT-ASU into   4 Oligomeric files of type MONOMERIC
1xod SPLIT-ASU into   2 Oligomeric files of type MONOMERIC
1xon SPLIT-ASU into   2 Oligomeric files of type MONOMERIC
1xov ASU-COMPLEX  Oligomeric file of type MONOMERIC
1xp0 ASU-COMPLEX  Oligomeric file of type MONOMERIC
1xp2 SPLIT-ASU into   3 Oligomeric files of type MONOMERIC
1xp3 ASU-COMPLEX  Oligomeric file of type MONOMERIC
1xp4 SPLIT-ASU into   4 Oligomeric files of type MONOMERIC
1xp5 ASU-COMPLEX  Oligomeric file of type MONOMERIC
1xp8 ASU-COMPLEX  Oligomeric file of type MONOMERIC
1xpg SPLIT-ASU into   2 Oligomeric files of type MONOMERIC
1xph ASU-COMPLEX  Oligomeric file of type MONOMERIC
1xpz ASU-COMPLEX  Oligomeric file of type MONOMERIC
1xq0 ASU-COMPLEX  Oligomeric file of type MONOMERIC
1xq3 ASU-COMPLEX  Oligomeric file of type MONOMERIC
1xq6 SPLIT-ASU into   2 Oligomeric files of type MONOMERIC
1xq7 SPLIT-ASU into   6 Oligomeric files of type MONOMERIC
1xqa SPLIT-ASU into   2 Oligomeric files of type MONOMERIC
1xqd ASU-COMPLEX  Oligomeric file of type MONOMERIC
1xqg SPLIT-ASU into   2 Oligomeric files of type MONOMERIC
1xqi SPLIT-ASU into   3 Oligomeric files of type MONOMERIC
1xqo ASU-COMPLEX  Oligomeric file of type MONOMERIC
1xqr SPLIT-ASU into   2 Oligomeric files of type MONOMERIC
1xqv ASU-COMPLEX  Oligomeric file of type MONOMERIC
1xqw ASU-COMPLEX  Oligomeric file of type MONOMERIC
1xqx ASU-COMPLEX  Oligomeric file of type MONOMERIC
1xqz ASU-COMPLEX  Oligomeric file of type MONOMERIC
1xr1 ASU-COMPLEX  Oligomeric file of type MONOMERIC
1xr2 SPLIT-ASU into   2 Oligomeric files of type MONOMERIC
1xr5 ASU-COMPLEX  Oligomeric file of type MONOMERIC
1xr6 ASU-COMPLEX  Oligomeric file of type MONOMERIC
1xr7 SPLIT-ASU into   2 Oligomeric files of type MONOMERIC
1xrf ASU-COMPLEX  Oligomeric file of type MONOMERIC
1xrl ASU-COMPLEX  Oligomeric file of type MONOMERIC
1xrm ASU-COMPLEX  Oligomeric file of type MONOMERIC
1xrn ASU-COMPLEX  Oligomeric file of type MONOMERIC
1xro ASU-COMPLEX  Oligomeric file of type MONOMERIC
1xrq ASU-COMPLEX  Oligomeric file of type MONOMERIC
1xrr ASU-COMPLEX  Oligomeric file of type MONOMERIC
1xrt SPLIT-ASU into   2 Oligomeric files of type MONOMERIC
1xrv ASU-COMPLEX  Oligomeric file of type MONOMERIC
1xry ASU-COMPLEX  Oligomeric file of type MONOMERIC
1xs5 ASU-COMPLEX  Oligomeric file of type MONOMERIC
1xs7 ASU-COMPLEX  Oligomeric file of type MONOMERIC
1xsv SPLIT-ASU into   2 Oligomeric files of type MONOMERIC
1xsz SPLIT-ASU into   2 Oligomeric files of type MONOMERIC
1xt0 ASU-COMPLEX  Oligomeric file of type MONOMERIC
1xt3 SPLIT-ASU into   2 Oligomeric files of type MONOMERIC
1xt6 ASU-COMPLEX  Oligomeric file of type MONOMERIC
1xta SPLIT-ASU into   2 Oligomeric files of type MONOMERIC
1xtd ASU-COMPLEX  Oligomeric file of type MONOMERIC
1xtf SPLIT-ASU into   2 Oligomeric files of type MONOMERIC
1xti ASU-COMPLEX  Oligomeric file of type MONOMERIC
1xtj ASU-COMPLEX  Oligomeric file of type MONOMERIC
1xtk ASU-COMPLEX  Oligomeric file of type MONOMERIC
1xtl SPLIT-ASU into   4 Oligomeric files of type MONOMERIC
1xtm SPLIT-ASU into   2 Oligomeric files of type MONOMERIC
1xtn SPLIT-ASU into   2 Oligomeric files of type MONOMERIC
1xtp ASU-COMPLEX  Oligomeric file of type MONOMERIC
1xtq ASU-COMPLEX  Oligomeric file of type MONOMERIC
1xtr ASU-COMPLEX  Oligomeric file of type MONOMERIC
1xts ASU-COMPLEX  Oligomeric file of type MONOMERIC
1xu4 ASU-COMPLEX  Oligomeric file of type MONOMERIC
1xu8 SPLIT-ASU into   2 Oligomeric files of type MONOMERIC
1xuj ASU-COMPLEX  Oligomeric file of type MONOMERIC
1xuo SPLIT-ASU into   2 Oligomeric files of type MONOMERIC
1xv1 SPLIT-ASU into   2 Oligomeric files of type MONOMERIC
1xv5 ASU-COMPLEX  Oligomeric file of type MONOMERIC
1xv8 SPLIT-ASU into   2 Oligomeric files of type MONOMERIC
1xvi SPLIT-ASU into   2 Oligomeric files of type MONOMERIC
1xvj SPLIT-ASU into   2 Oligomeric files of type MONOMERIC
1xvl SPLIT-ASU into   3 Oligomeric files of type MONOMERIC
1xvo ASU-COMPLEX  Oligomeric file of type MONOMERIC
1xvw SPLIT-ASU into   2 Oligomeric files of type MONOMERIC
1xvy ASU-COMPLEX  Oligomeric file of type MONOMERIC
1xw2 ASU-COMPLEX  Oligomeric file of type MONOMERIC
1xw3 ASU-COMPLEX  Oligomeric file of type MONOMERIC
1xw4 ASU-COMPLEX  Oligomeric file of type MONOMERIC
1xw9 SPLIT-ASU into   4 Oligomeric files of type MONOMERIC
1xwa SPLIT-ASU into   4 Oligomeric files of type MONOMERIC
1xwb SPLIT-ASU into   4 Oligomeric files of type MONOMERIC
1xwc ASU-COMPLEX  Oligomeric file of type MONOMERIC
1xwi ASU-COMPLEX  Oligomeric file of type MONOMERIC
1xwq ASU-COMPLEX  Oligomeric file of type MONOMERIC
1xws ASU-COMPLEX  Oligomeric file of type MONOMERIC
1xwt ASU-COMPLEX  Oligomeric file of type MONOMERIC
1xwv SPLIT-ASU into   2 Oligomeric files of type MONOMERIC
1xww ASU-COMPLEX  Oligomeric file of type MONOMERIC
1xwy ASU-COMPLEX  Oligomeric file of type MONOMERIC
1xx2 SPLIT-ASU into   2 Oligomeric files of type MONOMERIC
1xxl SPLIT-ASU into   2 Oligomeric files of type MONOMERIC
1xxn ASU-COMPLEX  Oligomeric file of type MONOMERIC
1xxs SPLIT-ASU into   2 Oligomeric files of type MONOMERIC
1xxu SPLIT-ASU into   4 Oligomeric files of type MONOMERIC
1xy1 SPLIT-ASU into   2 Oligomeric files of type MONOMERIC
1xys SPLIT-ASU into   2 Oligomeric files of type MONOMERIC
1xyv ASU-COMPLEX  Oligomeric file of type MONOMERIC
1xyy ASU-COMPLEX  Oligomeric file of type MONOMERIC
1xyz SPLIT-ASU into   2 Oligomeric files of type MONOMERIC
1y02 ASU-COMPLEX  Oligomeric file of type MONOMERIC
1y08 ASU-COMPLEX  Oligomeric file of type MONOMERIC
1y0o SPLIT-ASU into   5 Oligomeric files of type MONOMERIC
1y0p ASU-COMPLEX  Oligomeric file of type MONOMERIC
1y0s SPLIT-ASU into   2 Oligomeric files of type MONOMERIC
1y1a SPLIT-ASU into   2 Oligomeric files of type MONOMERIC
1y1e ASU-COMPLEX  Oligomeric file of type MONOMERIC
1y1f ASU-COMPLEX  Oligomeric file of type MONOMERIC
1y1g ASU-COMPLEX  Oligomeric file of type MONOMERIC
1y1h ASU-COMPLEX  Oligomeric file of type MONOMERIC
1y1i ASU-COMPLEX  Oligomeric file of type MONOMERIC
1y1j ASU-COMPLEX  Oligomeric file of type MONOMERIC
1y1n ASU-COMPLEX  Oligomeric file of type MONOMERIC
1y1p SPLIT-ASU into   2 Oligomeric files of type MONOMERIC
1y1u SPLIT-ASU into   3 Oligomeric files of type MONOMERIC
1y1z ASU-COMPLEX  Oligomeric file of type MONOMERIC
1y20 ASU-COMPLEX  Oligomeric file of type MONOMERIC
1y21 ASU-COMPLEX  Oligomeric file of type MONOMERIC
1y26 ASU-COMPLEX  Oligomeric file of type MONOMERIC
1y27 ASU-COMPLEX  Oligomeric file of type MONOMERIC
1y2f ASU-COMPLEX  Oligomeric file of type MONOMERIC
1y2g SPLIT-ASU into   2 Oligomeric files of type MONOMERIC
1y38 SPLIT-ASU into   2 Oligomeric files of type MONOMERIC
1y3g ASU-COMPLEX  Oligomeric file of type MONOMERIC
1y3n ASU-COMPLEX  Oligomeric file of type MONOMERIC
1y3p ASU-COMPLEX  Oligomeric file of type MONOMERIC
1y3q ASU-COMPLEX  Oligomeric file of type MONOMERIC
1y3u ASU-COMPLEX  Oligomeric file of type MONOMERIC
1y3v ASU-COMPLEX  Oligomeric file of type MONOMERIC
1y3w ASU-COMPLEX  Oligomeric file of type MONOMERIC
1y3x ASU-COMPLEX  Oligomeric file of type MONOMERIC
1y3y ASU-COMPLEX  Oligomeric file of type MONOMERIC
1y4c ASU-COMPLEX  Oligomeric file of type MONOMERIC
1y4k ASU-COMPLEX  Oligomeric file of type MONOMERIC
1y4s SPLIT-ASU into   2 Oligomeric files of type MONOMERIC
1y4w ASU-COMPLEX  Oligomeric file of type MONOMERIC
1y54 ASU-COMPLEX  Oligomeric file of type MONOMERIC
1y56 SPLIT-ASU into   2 Oligomeric files of type MONOMERIC
1y57 ASU-COMPLEX  Oligomeric file of type MONOMERIC
1y59 ASU-COMPLEX  Oligomeric file of type MONOMERIC
1y5a ASU-COMPLEX  Oligomeric file of type MONOMERIC
1y5b ASU-COMPLEX  Oligomeric file of type MONOMERIC
1y5u ASU-COMPLEX  Oligomeric file of type MONOMERIC
1y63 ASU-COMPLEX  Oligomeric file of type MONOMERIC
1y64 SPLIT-ASU into   2 Oligomeric files of type MONOMERIC
1y65 ASU-COMPLEX  Oligomeric file of type MONOMERIC
1y6a ASU-COMPLEX  Oligomeric file of type MONOMERIC
1y6b ASU-COMPLEX  Oligomeric file of type MONOMERIC
1y6i ASU-COMPLEX  Oligomeric file of type MONOMERIC
1y6l SPLIT-ASU into   3 Oligomeric files of type MONOMERIC
1y6o SPLIT-ASU into   2 Oligomeric files of type MONOMERIC
1y6p SPLIT-ASU into   2 Oligomeric files of type MONOMERIC
1y6w ASU-COMPLEX  Oligomeric file of type MONOMERIC
1y6z SPLIT-ASU into   2 Oligomeric files of type MONOMERIC
1y7i SPLIT-ASU into   2 Oligomeric files of type MONOMERIC
1y7m SPLIT-ASU into   2 Oligomeric files of type MONOMERIC
1y7v SPLIT-ASU into   2 Oligomeric files of type MONOMERIC
1y7w SPLIT-ASU into   2 Oligomeric files of type MONOMERIC
1y80 ASU-COMPLEX  Oligomeric file of type MONOMERIC
1y81 ASU-COMPLEX  Oligomeric file of type MONOMERIC
1y88 ASU-COMPLEX  Oligomeric file of type MONOMERIC
1y89 SPLIT-ASU into   2 Oligomeric files of type MONOMERIC
1y8a ASU-COMPLEX  Oligomeric file of type MONOMERIC
1y8c ASU-COMPLEX  Oligomeric file of type MONOMERIC
1y8e SPLIT-ASU into   2 Oligomeric files of type MONOMERIC
1y8j ASU-COMPLEX  Oligomeric file of type MONOMERIC
1y8y ASU-COMPLEX  Oligomeric file of type MONOMERIC
1y91 ASU-COMPLEX  Oligomeric file of type MONOMERIC
1y93 ASU-COMPLEX  Oligomeric file of type MONOMERIC
1y9g ASU-COMPLEX  Oligomeric file of type MONOMERIC
1y9k SPLIT-ASU into   4 Oligomeric files of type MONOMERIC
1y9l ASU-COMPLEX  Oligomeric file of type MONOMERIC
1y9m ASU-COMPLEX  Oligomeric file of type MONOMERIC
1y9q ASU-COMPLEX  Oligomeric file of type MONOMERIC
1y9r SPLIT-ASU into   2 Oligomeric files of type MONOMERIC
1y9t ASU-COMPLEX  Oligomeric file of type MONOMERIC
1y9u ASU-COMPLEX  Oligomeric file of type MONOMERIC
1ya3 SPLIT-ASU into   3 Oligomeric files of type MONOMERIC
1ya9 ASU-COMPLEX  Oligomeric file of type MONOMERIC
1yb0 SPLIT-ASU into   3 Oligomeric files of type MONOMERIC
1ybe SPLIT-ASU into   2 Oligomeric files of type MONOMERIC
1ybi SPLIT-ASU into   2 Oligomeric files of type MONOMERIC
1ybm SPLIT-ASU into   2 Oligomeric files of type MONOMERIC
1ybt SPLIT-ASU into   4 Oligomeric files of type MONOMERIC
1ybw SPLIT-ASU into   2 Oligomeric files of type MONOMERIC
1yby SPLIT-ASU into   2 Oligomeric files of type MONOMERIC
1yc1 ASU-COMPLEX  Oligomeric file of type MONOMERIC
1yc2 SPLIT-ASU into   5 Oligomeric files of type MONOMERIC
1yc3 ASU-COMPLEX  Oligomeric file of type MONOMERIC
1yc4 ASU-COMPLEX  Oligomeric file of type MONOMERIC
1yc7 SPLIT-ASU into   2 Oligomeric files of type MONOMERIC
1yc8 SPLIT-ASU into   2 Oligomeric files of type MONOMERIC
1yca SPLIT-ASU into   2 Oligomeric files of type   MONOMERIC
1ycb SPLIT-ASU into   2 Oligomeric files of type   MONOMERIC
1ycc ASU-COMPLEX  Oligomeric file of type MONOMERIC
1ycd SPLIT-ASU into   2 Oligomeric files of type MONOMERIC
1yck ASU-COMPLEX  Oligomeric file of type MONOMERIC
1ycz ASU-COMPLEX  Oligomeric file of type MONOMERIC
1yd0 ASU-COMPLEX  Oligomeric file of type MONOMERIC
1yd1 ASU-COMPLEX  Oligomeric file of type MONOMERIC
1yd2 ASU-COMPLEX  Oligomeric file of type MONOMERIC
1yd3 ASU-COMPLEX  Oligomeric file of type MONOMERIC
1yd4 ASU-COMPLEX  Oligomeric file of type MONOMERIC
1yd5 ASU-COMPLEX  Oligomeric file of type MONOMERIC
1yd6 SPLIT-ASU into   4 Oligomeric files of type MONOMERIC
1yd7 ASU-COMPLEX  Oligomeric file of type MONOMERIC
1yd9 SPLIT-ASU into   4 Oligomeric files of type MONOMERIC
1ydl ASU-COMPLEX  Oligomeric file of type MONOMERIC
1ydx ASU-COMPLEX  Oligomeric file of type MONOMERIC
1ye8 ASU-COMPLEX  Oligomeric file of type MONOMERIC
1yf5 ASU-COMPLEX  Oligomeric file of type MONOMERIC
1yf9 SPLIT-ASU into   3 Oligomeric files of type MONOMERIC
1yfo SPLIT-ASU into   2 Oligomeric files of type MONOMERIC
1yfp SPLIT-ASU into   2 Oligomeric files of type   MONOMERIC
1yfq ASU-COMPLEX  Oligomeric file of type MONOMERIC
1yfr SPLIT-ASU into   2 Oligomeric files of type MONOMERIC
1yft ASU-COMPLEX  Oligomeric file of type MONOMERIC
1yga SPLIT-ASU into   2 Oligomeric files of type MONOMERIC
1ygb ASU-COMPLEX  Oligomeric file of type MONOMERIC
1yh2 ASU-COMPLEX  Oligomeric file of type MONOMERIC
1yh3 SPLIT-ASU into   2 Oligomeric files of type MONOMERIC
1yh6 SPLIT-ASU into   2 Oligomeric files of type MONOMERIC
1yh8 SPLIT-ASU into   2 Oligomeric files of type MONOMERIC
1yhc SPLIT-ASU into   2 Oligomeric files of type MONOMERIC
1yhf ASU-COMPLEX  Oligomeric file of type MONOMERIC
1yhg SPLIT-ASU into   2 Oligomeric files of type MONOMERIC
1yhh ASU-COMPLEX  Oligomeric file of type MONOMERIC
1yhi ASU-COMPLEX  Oligomeric file of type MONOMERIC
1yhs ASU-COMPLEX  Oligomeric file of type MONOMERIC
1yht ASU-COMPLEX  Oligomeric file of type MONOMERIC
1yhv ASU-COMPLEX  Oligomeric file of type MONOMERIC
1yi3 ASU-COMPLEX  Oligomeric file of type MONOMERIC
1yi4 ASU-COMPLEX  Oligomeric file of type MONOMERIC
1yi9 ASU-COMPLEX  Oligomeric file of type MONOMERIC
1yii ASU-COMPLEX  Oligomeric file of type MONOMERIC
1yik ASU-COMPLEX  Oligomeric file of type MONOMERIC
1yil ASU-COMPLEX  Oligomeric file of type MONOMERIC
1yio ASU-COMPLEX  Oligomeric file of type MONOMERIC
1yip ASU-COMPLEX  Oligomeric file of type MONOMERIC
1yiq ASU-COMPLEX  Oligomeric file of type MONOMERIC
1yir SPLIT-ASU into   4 Oligomeric files of type MONOMERIC
1yiv ASU-COMPLEX  Oligomeric file of type MONOMERIC
1yiw SPLIT-ASU into   3 Oligomeric files of type MONOMERIC
1yix SPLIT-ASU into   2 Oligomeric files of type MONOMERIC
1yj0 ASU-COMPLEX  Oligomeric file of type MONOMERIC
1yj1 SPLIT-ASU into   3 Oligomeric files of type MONOMERIC
1yj2 ASU-COMPLEX  Oligomeric file of type MONOMERIC
1yj3 ASU-COMPLEX  Oligomeric file of type MONOMERIC
1yj5 SPLIT-ASU into   3 Oligomeric files of type MONOMERIC
1yj7 SPLIT-ASU into   4 Oligomeric files of type MONOMERIC
1yjf ASU-COMPLEX  Oligomeric file of type MONOMERIC
1yjh ASU-COMPLEX  Oligomeric file of type MONOMERIC
1yjk ASU-COMPLEX  Oligomeric file of type MONOMERIC
1yjl ASU-COMPLEX  Oligomeric file of type MONOMERIC
1yjo ASU-COMPLEX  Oligomeric file of type MONOMERIC
1yjp ASU-COMPLEX  Oligomeric file of type MONOMERIC
1yk3 SPLIT-ASU into   8 Oligomeric files of type MONOMERIC
1yk4 ASU-COMPLEX  Oligomeric file of type MONOMERIC
1yk5 SPLIT-ASU into   4 Oligomeric files of type MONOMERIC
1yk7 ASU-COMPLEX  Oligomeric file of type MONOMERIC
1yk8 ASU-COMPLEX  Oligomeric file of type MONOMERIC
1yk9 ASU-COMPLEX  Oligomeric file of type MONOMERIC
1ykr ASU-COMPLEX  Oligomeric file of type MONOMERIC
1yks ASU-COMPLEX  Oligomeric file of type MONOMERIC
1ykx ASU-COMPLEX  Oligomeric file of type MONOMERIC
1yky ASU-COMPLEX  Oligomeric file of type MONOMERIC
1ykz ASU-COMPLEX  Oligomeric file of type MONOMERIC
1yl0 ASU-COMPLEX  Oligomeric file of type MONOMERIC
1yl1 ASU-COMPLEX  Oligomeric file of type MONOMERIC
1yle ASU-COMPLEX  Oligomeric file of type MONOMERIC
1ylf SPLIT-ASU into   3 Oligomeric files of type MONOMERIC
1ylj ASU-COMPLEX  Oligomeric file of type MONOMERIC
1ylp ASU-COMPLEX  Oligomeric file of type MONOMERIC
1ylt ASU-COMPLEX  Oligomeric file of type MONOMERIC
1ylw ASU-COMPLEX  Oligomeric file of type MONOMERIC
1yly SPLIT-ASU into   2 Oligomeric files of type MONOMERIC
1ylz SPLIT-ASU into   2 Oligomeric files of type MONOMERIC
1ym1 SPLIT-ASU into   2 Oligomeric files of type MONOMERIC
1ym2 SPLIT-ASU into   3 Oligomeric files of type MONOMERIC
1ym4 SPLIT-ASU into   3 Oligomeric files of type MONOMERIC
1ym7 SPLIT-ASU into   4 Oligomeric files of type MONOMERIC
1ym9 ASU-COMPLEX  Oligomeric file of type MONOMERIC
1ymd ASU-COMPLEX  Oligomeric file of type MONOMERIC
1ymf ASU-COMPLEX  Oligomeric file of type MONOMERIC
1ymi ASU-COMPLEX  Oligomeric file of type MONOMERIC
1ymk ASU-COMPLEX  Oligomeric file of type MONOMERIC
1yml ASU-COMPLEX  Oligomeric file of type MONOMERIC
1ymn ASU-COMPLEX  Oligomeric file of type MONOMERIC
1ymr ASU-COMPLEX  Oligomeric file of type MONOMERIC
1yms SPLIT-ASU into   2 Oligomeric files of type MONOMERIC
1ymw ASU-COMPLEX  Oligomeric file of type MONOMERIC
1ymx SPLIT-ASU into   2 Oligomeric files of type MONOMERIC
1yn3 SPLIT-ASU into   2 Oligomeric files of type MONOMERIC
1yn4 ASU-COMPLEX  Oligomeric file of type MONOMERIC
1yn5 SPLIT-ASU into   2 Oligomeric files of type MONOMERIC
1yn9 SPLIT-ASU into   3 Oligomeric files of type MONOMERIC
1ynd SPLIT-ASU into   2 Oligomeric files of type MONOMERIC
1ynm ASU-COMPLEX  Oligomeric file of type MONOMERIC
1ynp SPLIT-ASU into   2 Oligomeric files of type MONOMERIC
1ynq SPLIT-ASU into   2 Oligomeric files of type MONOMERIC
1yns ASU-COMPLEX  Oligomeric file of type MONOMERIC
1ynu ASU-COMPLEX  Oligomeric file of type MONOMERIC
1ynv ASU-COMPLEX  Oligomeric file of type MONOMERIC
1yny SPLIT-ASU into   2 Oligomeric files of type MONOMERIC
1yo0 ASU-COMPLEX  Oligomeric file of type MONOMERIC
1yo1 ASU-COMPLEX  Oligomeric file of type MONOMERIC
1yo2 ASU-COMPLEX  Oligomeric file of type MONOMERIC
1yo7 SPLIT-ASU into   2 Oligomeric files of type MONOMERIC
1yo8 ASU-COMPLEX  Oligomeric file of type MONOMERIC
1yob SPLIT-ASU into   2 Oligomeric files of type MONOMERIC
1yoj SPLIT-ASU into   2 Oligomeric files of type MONOMERIC
1yol SPLIT-ASU into   2 Oligomeric files of type MONOMERIC
1yom SPLIT-ASU into   2 Oligomeric files of type MONOMERIC
1yoz SPLIT-ASU into   2 Oligomeric files of type MONOMERIC
1yp5 ASU-COMPLEX  Oligomeric file of type MONOMERIC
1yp6 ASU-COMPLEX  Oligomeric file of type MONOMERIC
1yp7 ASU-COMPLEX  Oligomeric file of type MONOMERIC
1yp9 ASU-COMPLEX  Oligomeric file of type MONOMERIC
1ypa ASU-COMPLEX  Oligomeric file of type MONOMERIC
1ypb ASU-COMPLEX  Oligomeric file of type MONOMERIC
1ypc ASU-COMPLEX  Oligomeric file of type MONOMERIC
1ypw SPLIT-ASU into   4 Oligomeric files of type MONOMERIC
1ypx ASU-COMPLEX  Oligomeric file of type MONOMERIC
1yqb ASU-COMPLEX  Oligomeric file of type MONOMERIC
1yqe ASU-COMPLEX  Oligomeric file of type MONOMERIC
1yqj ASU-COMPLEX  Oligomeric file of type MONOMERIC
1yqo SPLIT-ASU into   2 Oligomeric files of type MONOMERIC
1yqp SPLIT-ASU into   2 Oligomeric files of type MONOMERIC
1yqt ASU-COMPLEX  Oligomeric file of type MONOMERIC
1yqy ASU-COMPLEX  Oligomeric file of type MONOMERIC
1yr2 ASU-COMPLEX  Oligomeric file of type MONOMERIC
1yrc ASU-COMPLEX  Oligomeric file of type MONOMERIC
1yrd ASU-COMPLEX  Oligomeric file of type MONOMERIC
1yrf ASU-COMPLEX  Oligomeric file of type MONOMERIC
1yri ASU-COMPLEX  Oligomeric file of type MONOMERIC
1yrk SPLIT-ASU into   2 Oligomeric files of type MONOMERIC
1yrl SPLIT-ASU into   4 Oligomeric files of type MONOMERIC
1yrs SPLIT-ASU into   2 Oligomeric files of type MONOMERIC
1yrz SPLIT-ASU into   2 Oligomeric files of type MONOMERIC
1ys0 ASU-COMPLEX  Oligomeric file of type MONOMERIC
1ys1 ASU-COMPLEX  Oligomeric file of type MONOMERIC
1ys2 ASU-COMPLEX  Oligomeric file of type MONOMERIC
1ys3 SPLIT-ASU into   3 Oligomeric files of type MONOMERIC
1ysp ASU-COMPLEX  Oligomeric file of type MONOMERIC
1ysq ASU-COMPLEX  Oligomeric file of type MONOMERIC
1ysz ASU-COMPLEX  Oligomeric file of type MONOMERIC
1yt0 ASU-COMPLEX  Oligomeric file of type MONOMERIC
1yt1 SPLIT-ASU into   2 Oligomeric files of type MONOMERIC
1yt2 ASU-COMPLEX  Oligomeric file of type MONOMERIC
1yt3 ASU-COMPLEX  Oligomeric file of type MONOMERIC
1yt4 ASU-COMPLEX  Oligomeric file of type MONOMERIC
1yt7 ASU-COMPLEX  Oligomeric file of type MONOMERIC
1yt8 ASU-COMPLEX  Oligomeric file of type MONOMERIC
1ytl SPLIT-ASU into   4 Oligomeric files of type MONOMERIC
1ytm SPLIT-ASU into   2 Oligomeric files of type MONOMERIC
1yto SPLIT-ASU into   4 Oligomeric files of type MONOMERIC
1yu5 ASU-COMPLEX  Oligomeric file of type MONOMERIC
1yu7 ASU-COMPLEX  Oligomeric file of type MONOMERIC
1yu8 ASU-COMPLEX  Oligomeric file of type MONOMERIC
1yu9 ASU-COMPLEX  Oligomeric file of type MONOMERIC
1yue ASU-COMPLEX  Oligomeric file of type MONOMERIC
1yul ASU-COMPLEX  Oligomeric file of type MONOMERIC
1yum SPLIT-ASU into   4 Oligomeric files of type MONOMERIC
1yun SPLIT-ASU into   2 Oligomeric files of type MONOMERIC
1yuo ASU-COMPLEX  Oligomeric file of type MONOMERIC
1yuw ASU-COMPLEX  Oligomeric file of type MONOMERIC
1yuy ASU-COMPLEX  Oligomeric file of type MONOMERIC
1yv2 ASU-COMPLEX  Oligomeric file of type MONOMERIC
1yv3 ASU-COMPLEX  Oligomeric file of type MONOMERIC
1yv4 ASU-COMPLEX  Oligomeric file of type MONOMERIC
1yv6 ASU-COMPLEX  Oligomeric file of type MONOMERIC
1yv7 ASU-COMPLEX  Oligomeric file of type MONOMERIC
1yvd ASU-COMPLEX  Oligomeric file of type MONOMERIC
1yvf ASU-COMPLEX  Oligomeric file of type MONOMERIC
1yvi SPLIT-ASU into   2 Oligomeric files of type MONOMERIC
1yvj ASU-COMPLEX  Oligomeric file of type MONOMERIC
1yvm ASU-COMPLEX  Oligomeric file of type MONOMERIC
1yvr ASU-COMPLEX  Oligomeric file of type MONOMERIC
1yvu ASU-COMPLEX  Oligomeric file of type MONOMERIC
1yvx ASU-COMPLEX  Oligomeric file of type MONOMERIC
1yvy SPLIT-ASU into   2 Oligomeric files of type MONOMERIC
1yvz ASU-COMPLEX  Oligomeric file of type MONOMERIC
1yw2 ASU-COMPLEX  Oligomeric file of type MONOMERIC
1yw4 SPLIT-ASU into   2 Oligomeric files of type MONOMERIC
1yw5 ASU-COMPLEX  Oligomeric file of type MONOMERIC
1ywa ASU-COMPLEX  Oligomeric file of type MONOMERIC
1ywb ASU-COMPLEX  Oligomeric file of type MONOMERIC
1ywc ASU-COMPLEX  Oligomeric file of type MONOMERIC
1ywd ASU-COMPLEX  Oligomeric file of type MONOMERIC
1ywf ASU-COMPLEX  Oligomeric file of type MONOMERIC
1ywn ASU-COMPLEX  Oligomeric file of type MONOMERIC
1ywp ASU-COMPLEX  Oligomeric file of type MONOMERIC
1ywr ASU-COMPLEX  Oligomeric file of type MONOMERIC
1ywv ASU-COMPLEX  Oligomeric file of type MONOMERIC
1yx2 SPLIT-ASU into   2 Oligomeric files of type MONOMERIC
1yx9 ASU-COMPLEX  Oligomeric file of type MONOMERIC
1yxa SPLIT-ASU into   2 Oligomeric files of type MONOMERIC
1yxh ASU-COMPLEX  Oligomeric file of type MONOMERIC
1yxj SPLIT-ASU into   2 Oligomeric files of type MONOMERIC
1yxl ASU-COMPLEX  Oligomeric file of type MONOMERIC
1yxq SPLIT-ASU into   2 Oligomeric files of type MONOMERIC
1yxs ASU-COMPLEX  Oligomeric file of type MONOMERIC
1yxt ASU-COMPLEX  Oligomeric file of type MONOMERIC
1yxu SPLIT-ASU into   4 Oligomeric files of type MONOMERIC
1yxv ASU-COMPLEX  Oligomeric file of type MONOMERIC
1yxx ASU-COMPLEX  Oligomeric file of type MONOMERIC
1yyd ASU-COMPLEX  Oligomeric file of type MONOMERIC
1yyg ASU-COMPLEX  Oligomeric file of type MONOMERIC
1yyh SPLIT-ASU into   2 Oligomeric files of type MONOMERIC
1yyn ASU-COMPLEX  Oligomeric file of type MONOMERIC
1yz4 SPLIT-ASU into   2 Oligomeric files of type MONOMERIC
1yz6 ASU-COMPLEX  Oligomeric file of type MONOMERIC
1yze SPLIT-ASU into   3 Oligomeric files of type MONOMERIC
1yzf ASU-COMPLEX  Oligomeric file of type MONOMERIC
1yzg ASU-COMPLEX  Oligomeric file of type MONOMERIC
1yzh SPLIT-ASU into   2 Oligomeric files of type MONOMERIC
1yzl ASU-COMPLEX  Oligomeric file of type MONOMERIC
1yzm ASU-COMPLEX  Oligomeric file of type MONOMERIC
1yzn ASU-COMPLEX  Oligomeric file of type MONOMERIC
1yzp ASU-COMPLEX  Oligomeric file of type MONOMERIC
1yzq ASU-COMPLEX  Oligomeric file of type MONOMERIC
1yzr ASU-COMPLEX  Oligomeric file of type MONOMERIC
1yzt SPLIT-ASU into   2 Oligomeric files of type MONOMERIC
1yzy SPLIT-ASU into   2 Oligomeric files of type MONOMERIC
1yzz SPLIT-ASU into   2 Oligomeric files of type MONOMERIC
1z06 ASU-COMPLEX  Oligomeric file of type MONOMERIC
1z07 ASU-COMPLEX  Oligomeric file of type MONOMERIC
1z08 SPLIT-ASU into   4 Oligomeric files of type MONOMERIC
1z0b ASU-COMPLEX  Oligomeric file of type MONOMERIC
1z0c ASU-COMPLEX  Oligomeric file of type MONOMERIC
1z0d SPLIT-ASU into   2 Oligomeric files of type MONOMERIC
1z0f ASU-COMPLEX  Oligomeric file of type MONOMERIC
1z0h SPLIT-ASU into   2 Oligomeric files of type MONOMERIC
1z0i ASU-COMPLEX  Oligomeric file of type MONOMERIC
1z0w ASU-COMPLEX  Oligomeric file of type MONOMERIC
1z10 SPLIT-ASU into   4 Oligomeric files of type MONOMERIC
1z11 SPLIT-ASU into   4 Oligomeric files of type MONOMERIC
1z12 ASU-COMPLEX  Oligomeric file of type MONOMERIC
1z13 ASU-COMPLEX  Oligomeric file of type MONOMERIC
1z15 ASU-COMPLEX  Oligomeric file of type MONOMERIC
1z16 ASU-COMPLEX  Oligomeric file of type MONOMERIC
1z17 ASU-COMPLEX  Oligomeric file of type MONOMERIC
1z18 ASU-COMPLEX  Oligomeric file of type MONOMERIC
1z1a SPLIT-ASU into   2 Oligomeric files of type MONOMERIC
1z1l ASU-COMPLEX  Oligomeric file of type MONOMERIC
1z1p ASU-COMPLEX  Oligomeric file of type MONOMERIC
1z1q ASU-COMPLEX  Oligomeric file of type MONOMERIC
1z1s ASU-COMPLEX  Oligomeric file of type MONOMERIC
1z1w ASU-COMPLEX  Oligomeric file of type MONOMERIC
1z1x ASU-COMPLEX  Oligomeric file of type MONOMERIC
1z1y SPLIT-ASU into   2 Oligomeric files of type MONOMERIC
1z21 ASU-COMPLEX  Oligomeric file of type MONOMERIC
1z22 ASU-COMPLEX  Oligomeric file of type MONOMERIC
1z24 ASU-COMPLEX  Oligomeric file of type MONOMERIC
1z25 ASU-COMPLEX  Oligomeric file of type MONOMERIC
1z26 ASU-COMPLEX  Oligomeric file of type MONOMERIC
1z27 ASU-COMPLEX  Oligomeric file of type MONOMERIC
1z2a ASU-COMPLEX  Oligomeric file of type MONOMERIC
1z2m ASU-COMPLEX  Oligomeric file of type MONOMERIC
1z2n ASU-COMPLEX  Oligomeric file of type MONOMERIC
1z2o ASU-COMPLEX  Oligomeric file of type MONOMERIC
1z2p ASU-COMPLEX  Oligomeric file of type MONOMERIC
1z2u ASU-COMPLEX  Oligomeric file of type MONOMERIC
1z2z SPLIT-ASU into   2 Oligomeric files of type MONOMERIC
1z32 ASU-COMPLEX  Oligomeric file of type MONOMERIC
1z3c ASU-COMPLEX  Oligomeric file of type MONOMERIC
1z3d ASU-COMPLEX  Oligomeric file of type MONOMERIC
1z3h SPLIT-ASU into   2 Oligomeric files of type MONOMERIC
1z3q ASU-COMPLEX  Oligomeric file of type MONOMERIC
1z3s SPLIT-ASU into   2 Oligomeric files of type MONOMERIC
1z3u SPLIT-ASU into   4 Oligomeric files of type MONOMERIC
1z3x ASU-COMPLEX  Oligomeric file of type MONOMERIC
1z3y ASU-COMPLEX  Oligomeric file of type MONOMERIC
1z40 SPLIT-ASU into   2 Oligomeric files of type MONOMERIC
1z43 ASU-COMPLEX  Oligomeric file of type MONOMERIC
1z45 ASU-COMPLEX  Oligomeric file of type MONOMERIC
1z47 SPLIT-ASU into   2 Oligomeric files of type MONOMERIC
1z4b ASU-COMPLEX  Oligomeric file of type MONOMERIC
1z4c ASU-COMPLEX  Oligomeric file of type MONOMERIC
1z4d ASU-COMPLEX  Oligomeric file of type MONOMERIC
1z4n SPLIT-ASU into   2 Oligomeric files of type MONOMERIC
1z4o SPLIT-ASU into   2 Oligomeric files of type MONOMERIC
1z4r ASU-COMPLEX  Oligomeric file of type MONOMERIC
1z4u ASU-COMPLEX  Oligomeric file of type MONOMERIC
1z53 ASU-COMPLEX  Oligomeric file of type MONOMERIC
1z55 ASU-COMPLEX  Oligomeric file of type MONOMERIC
1z57 ASU-COMPLEX  Oligomeric file of type MONOMERIC
1z59 ASU-COMPLEX  Oligomeric file of type MONOMERIC
1z5m ASU-COMPLEX  Oligomeric file of type MONOMERIC
1z5v ASU-COMPLEX  Oligomeric file of type MONOMERIC
1z5w ASU-COMPLEX  Oligomeric file of type MONOMERIC
1z5z SPLIT-ASU into   2 Oligomeric files of type MONOMERIC
1z67 ASU-COMPLEX  Oligomeric file of type MONOMERIC
1z6a ASU-COMPLEX  Oligomeric file of type MONOMERIC
1z6d SPLIT-ASU into   2 Oligomeric files of type MONOMERIC
1z6f ASU-COMPLEX  Oligomeric file of type MONOMERIC
1z6g ASU-COMPLEX  Oligomeric file of type MONOMERIC
1z6i ASU-COMPLEX  Oligomeric file of type MONOMERIC
1z6s SPLIT-ASU into   2 Oligomeric files of type MONOMERIC
1z6t SPLIT-ASU into   4 Oligomeric files of type MONOMERIC
1z6x SPLIT-ASU into   2 Oligomeric files of type MONOMERIC
1z6y SPLIT-ASU into   2 Oligomeric files of type MONOMERIC
1z70 ASU-COMPLEX  Oligomeric file of type MONOMERIC
1z78 ASU-COMPLEX  Oligomeric file of type MONOMERIC
1z7l SPLIT-ASU into   3 Oligomeric files of type MONOMERIC
1z81 ASU-COMPLEX  Oligomeric file of type MONOMERIC
1z83 SPLIT-ASU into   3 Oligomeric files of type MONOMERIC
1z8f ASU-COMPLEX  Oligomeric file of type MONOMERIC
1z8o ASU-COMPLEX  Oligomeric file of type MONOMERIC
1z8p ASU-COMPLEX  Oligomeric file of type MONOMERIC
1z8q ASU-COMPLEX  Oligomeric file of type MONOMERIC
1z90 SPLIT-ASU into   2 Oligomeric files of type MONOMERIC
1z92 SPLIT-ASU into   2 Oligomeric files of type MONOMERIC
1z93 ASU-COMPLEX  Oligomeric file of type MONOMERIC
1z95 ASU-COMPLEX  Oligomeric file of type MONOMERIC
1z96 SPLIT-ASU into   2 Oligomeric files of type MONOMERIC
1z97 ASU-COMPLEX  Oligomeric file of type MONOMERIC
1z9g ASU-COMPLEX  Oligomeric file of type MONOMERIC
1z9l ASU-COMPLEX  Oligomeric file of type MONOMERIC
1z9t ASU-COMPLEX  Oligomeric file of type MONOMERIC
1za0 ASU-COMPLEX  Oligomeric file of type MONOMERIC
1za4 ASU-COMPLEX  Oligomeric file of type MONOMERIC
1zao ASU-COMPLEX  Oligomeric file of type MONOMERIC
1zar ASU-COMPLEX  Oligomeric file of type MONOMERIC
1zau ASU-COMPLEX  Oligomeric file of type MONOMERIC
1zb1 SPLIT-ASU into   2 Oligomeric files of type MONOMERIC
1zb5 SPLIT-ASU into   3 Oligomeric files of type MONOMERIC
1zb6 ASU-COMPLEX  Oligomeric file of type MONOMERIC
1zbm ASU-COMPLEX  Oligomeric file of type MONOMERIC
1zbs ASU-COMPLEX  Oligomeric file of type MONOMERIC
1zbt ASU-COMPLEX  Oligomeric file of type MONOMERIC
1zby ASU-COMPLEX  Oligomeric file of type MONOMERIC
1zbz ASU-COMPLEX  Oligomeric file of type MONOMERIC
1zc0 ASU-COMPLEX  Oligomeric file of type MONOMERIC
1zc8 SPLIT-ASU into  11 Oligomeric files of type MONOMERIC
1zca SPLIT-ASU into   2 Oligomeric files of type MONOMERIC
1zcb ASU-COMPLEX  Oligomeric file of type MONOMERIC
1zce ASU-COMPLEX  Oligomeric file of type MONOMERIC
1zcl SPLIT-ASU into   2 Oligomeric files of type MONOMERIC
1zcm ASU-COMPLEX  Oligomeric file of type MONOMERIC
1zcw ASU-COMPLEX  Oligomeric file of type MONOMERIC
1zcx ASU-COMPLEX  Oligomeric file of type MONOMERIC
1zd1 SPLIT-ASU into   2 Oligomeric files of type MONOMERIC
1zd7 SPLIT-ASU into   2 Oligomeric files of type MONOMERIC
1zd8 ASU-COMPLEX  Oligomeric file of type MONOMERIC
1zd9 ASU-COMPLEX  Oligomeric file of type MONOMERIC
1zde ASU-COMPLEX  Oligomeric file of type MONOMERIC
1zdp ASU-COMPLEX  Oligomeric file of type MONOMERIC
1zdr SPLIT-ASU into   2 Oligomeric files of type MONOMERIC
1zdw ASU-COMPLEX  Oligomeric file of type MONOMERIC
1zdy ASU-COMPLEX  Oligomeric file of type MONOMERIC
1ze1 SPLIT-ASU into   4 Oligomeric files of type MONOMERIC
1ze8 ASU-COMPLEX  Oligomeric file of type MONOMERIC
1zep ASU-COMPLEX  Oligomeric file of type MONOMERIC
1zeq ASU-COMPLEX  Oligomeric file of type MONOMERIC
1zg4 ASU-COMPLEX  Oligomeric file of type MONOMERIC
1zg6 ASU-COMPLEX  Oligomeric file of type MONOMERIC
1zg8 SPLIT-ASU into   3 Oligomeric files of type MONOMERIC
1zg9 SPLIT-ASU into   3 Oligomeric files of type MONOMERIC
1zgd SPLIT-ASU into   2 Oligomeric files of type MONOMERIC
1zgk ASU-COMPLEX  Oligomeric file of type MONOMERIC
1zgt ASU-COMPLEX  Oligomeric file of type MONOMERIC
1zh2 SPLIT-ASU into   2 Oligomeric files of type MONOMERIC
1zh4 SPLIT-ASU into   2 Oligomeric files of type MONOMERIC
1zhe SPLIT-ASU into   2 Oligomeric files of type MONOMERIC
1zhm ASU-COMPLEX  Oligomeric file of type MONOMERIC
1zhp ASU-COMPLEX  Oligomeric file of type MONOMERIC
1zhr ASU-COMPLEX  Oligomeric file of type MONOMERIC
1zi0 SPLIT-ASU into   2 Oligomeric files of type MONOMERIC
1zi6 ASU-COMPLEX  Oligomeric file of type MONOMERIC
1zi8 ASU-COMPLEX  Oligomeric file of type MONOMERIC
1zi9 ASU-COMPLEX  Oligomeric file of type MONOMERIC
1zic ASU-COMPLEX  Oligomeric file of type MONOMERIC
1zie ASU-COMPLEX  Oligomeric file of type MONOMERIC
1zin ASU-COMPLEX  Oligomeric file of type MONOMERIC
1zip ASU-COMPLEX  Oligomeric file of type MONOMERIC
1ziq ASU-COMPLEX  Oligomeric file of type MONOMERIC
1zir ASU-COMPLEX  Oligomeric file of type MONOMERIC
1ziu ASU-COMPLEX  Oligomeric file of type MONOMERIC
1ziv ASU-COMPLEX  Oligomeric file of type MONOMERIC
1ziw ASU-COMPLEX  Oligomeric file of type MONOMERIC
1zix ASU-COMPLEX  Oligomeric file of type MONOMERIC
1ziy ASU-COMPLEX  Oligomeric file of type MONOMERIC
1zj4 ASU-COMPLEX  Oligomeric file of type MONOMERIC
1zj5 ASU-COMPLEX  Oligomeric file of type MONOMERIC
1zj6 ASU-COMPLEX  Oligomeric file of type MONOMERIC
1zj8 SPLIT-ASU into   2 Oligomeric files of type MONOMERIC
1zj9 SPLIT-ASU into   2 Oligomeric files of type MONOMERIC
1zjc ASU-COMPLEX  Oligomeric file of type MONOMERIC
1zjk ASU-COMPLEX  Oligomeric file of type MONOMERIC
1zjl ASU-COMPLEX  Oligomeric file of type MONOMERIC
1zkb ASU-COMPLEX  Oligomeric file of type MONOMERIC
1zkc SPLIT-ASU into   2 Oligomeric files of type MONOMERIC
1zkl ASU-COMPLEX  Oligomeric file of type MONOMERIC
1zko SPLIT-ASU into   2 Oligomeric files of type MONOMERIC
1zl1 SPLIT-ASU into   2 Oligomeric files of type MONOMERIC
1zlq SPLIT-ASU into   2 Oligomeric files of type MONOMERIC
1zlx ASU-COMPLEX  Oligomeric file of type MONOMERIC
1zly ASU-COMPLEX  Oligomeric file of type MONOMERIC
1zm8 ASU-COMPLEX  Oligomeric file of type MONOMERIC
1zma ASU-COMPLEX  Oligomeric file of type MONOMERIC
1zmf ASU-COMPLEX  Oligomeric file of type MONOMERIC
1zmg ASU-COMPLEX  Oligomeric file of type MONOMERIC
1zn0 SPLIT-ASU into   3 Oligomeric files of type MONOMERIC
1zn1 SPLIT-ASU into   4 Oligomeric files of type MONOMERIC
1zn2 ASU-COMPLEX  Oligomeric file of type MONOMERIC
1zn6 ASU-COMPLEX  Oligomeric file of type MONOMERIC
1znw ASU-COMPLEX  Oligomeric file of type MONOMERIC
1znx ASU-COMPLEX  Oligomeric file of type MONOMERIC
1zny ASU-COMPLEX  Oligomeric file of type MONOMERIC
1znz ASU-COMPLEX  Oligomeric file of type MONOMERIC
1zoe ASU-COMPLEX  Oligomeric file of type MONOMERIC
1zog ASU-COMPLEX  Oligomeric file of type MONOMERIC
1zoh ASU-COMPLEX  Oligomeric file of type MONOMERIC
1zol ASU-COMPLEX  Oligomeric file of type MONOMERIC
1zox ASU-COMPLEX  Oligomeric file of type MONOMERIC
1zp5 ASU-COMPLEX  Oligomeric file of type MONOMERIC
1zp9 SPLIT-ASU into   4 Oligomeric files of type MONOMERIC
1zpu SPLIT-ASU into   6 Oligomeric files of type MONOMERIC
1zq0 SPLIT-ASU into   4 Oligomeric files of type MONOMERIC
1zq4 ASU-COMPLEX  Oligomeric file of type MONOMERIC
1zq9 SPLIT-ASU into   2 Oligomeric files of type MONOMERIC
1zr5 SPLIT-ASU into   2 Oligomeric files of type MONOMERIC
1zr6 ASU-COMPLEX  Oligomeric file of type MONOMERIC
1zr8 ASU-COMPLEX  Oligomeric file of type MONOMERIC
1zrh ASU-COMPLEX  Oligomeric file of type MONOMERIC
1zrl ASU-COMPLEX  Oligomeric file of type MONOMERIC
1zro SPLIT-ASU into   2 Oligomeric files of type MONOMERIC
1zrz ASU-COMPLEX  Oligomeric file of type MONOMERIC
1zs7 ASU-COMPLEX  Oligomeric file of type MONOMERIC
1zs9 ASU-COMPLEX  Oligomeric file of type MONOMERIC
1zsh ASU-COMPLEX  Oligomeric file of type MONOMERIC
1zsq ASU-COMPLEX  Oligomeric file of type MONOMERIC
1zsw ASU-COMPLEX  Oligomeric file of type MONOMERIC
1zt5 ASU-COMPLEX  Oligomeric file of type MONOMERIC
1ztf ASU-COMPLEX  Oligomeric file of type MONOMERIC
1zth SPLIT-ASU into   4 Oligomeric files of type MONOMERIC
1ztp SPLIT-ASU into   3 Oligomeric files of type MONOMERIC
1zu6 ASU-COMPLEX  Oligomeric file of type MONOMERIC
1zu7 ASU-COMPLEX  Oligomeric file of type MONOMERIC
1zu8 ASU-COMPLEX  Oligomeric file of type MONOMERIC
1zu9 ASU-COMPLEX  Oligomeric file of type MONOMERIC
1zuc SPLIT-ASU into   2 Oligomeric files of type MONOMERIC
1zuo SPLIT-ASU into   2 Oligomeric files of type MONOMERIC
1zux SPLIT-ASU into   4 Oligomeric files of type MONOMERIC
1zvd ASU-COMPLEX  Oligomeric file of type MONOMERIC
1zvo SPLIT-ASU into   4 Oligomeric files of type MONOMERIC
1zvr ASU-COMPLEX  Oligomeric file of type MONOMERIC
1zvu ASU-COMPLEX  Oligomeric file of type MONOMERIC
1zvw SPLIT-ASU into   3 Oligomeric files of type MONOMERIC
1zwp ASU-COMPLEX  Oligomeric file of type MONOMERIC
1zwx ASU-COMPLEX  Oligomeric file of type MONOMERIC
1zx0 SPLIT-ASU into   4 Oligomeric files of type MONOMERIC
1zx5 ASU-COMPLEX  Oligomeric file of type MONOMERIC
1zxc SPLIT-ASU into   2 Oligomeric files of type MONOMERIC
1zxj SPLIT-ASU into   4 Oligomeric files of type MONOMERIC
1zxu ASU-COMPLEX  Oligomeric file of type MONOMERIC
1zxv SPLIT-ASU into   2 Oligomeric files of type MONOMERIC
1zy7 SPLIT-ASU into   2 Oligomeric files of type MONOMERIC
1zy9 ASU-COMPLEX  Oligomeric file of type MONOMERIC
1zyj ASU-COMPLEX  Oligomeric file of type MONOMERIC
1zym SPLIT-ASU into   2 Oligomeric files of type   MONOMERIC
1zyp SPLIT-ASU into   2 Oligomeric files of type MONOMERIC
1zyx ASU-COMPLEX  Oligomeric file of type MONOMERIC
1zz2 ASU-COMPLEX  Oligomeric file of type MONOMERIC
1zze SPLIT-ASU into   2 Oligomeric files of type MONOMERIC
1zzk ASU-COMPLEX  Oligomeric file of type MONOMERIC
1zzl ASU-COMPLEX  Oligomeric file of type MONOMERIC
1zzo ASU-COMPLEX  Oligomeric file of type MONOMERIC
1zzy SPLIT-ASU into   2 Oligomeric files of type MONOMERIC
21bi ASU-COMPLEX  Oligomeric file of type MONOMERIC
262l SPLIT-ASU into   2 Oligomeric files of type   MONOMERIC
2a09 ASU-COMPLEX  Oligomeric file of type MONOMERIC
2a0c ASU-COMPLEX  Oligomeric file of type MONOMERIC
2a0j ASU-COMPLEX  Oligomeric file of type MONOMERIC
2a0n ASU-COMPLEX  Oligomeric file of type MONOMERIC
2a0o ASU-COMPLEX  Oligomeric file of type MONOMERIC
2a0z ASU-COMPLEX  Oligomeric file of type MONOMERIC
2a1a SPLIT-ASU into   2 Oligomeric files of type MONOMERIC
2a1i ASU-COMPLEX  Oligomeric file of type MONOMERIC
2a1l ASU-COMPLEX  Oligomeric file of type MONOMERIC
2a1m SPLIT-ASU into   2 Oligomeric files of type MONOMERIC
2a1n SPLIT-ASU into   2 Oligomeric files of type MONOMERIC
2a1o SPLIT-ASU into   2 Oligomeric files of type MONOMERIC
2a1v ASU-COMPLEX  Oligomeric file of type MONOMERIC
2a22 SPLIT-ASU into   2 Oligomeric files of type MONOMERIC
2a2c ASU-COMPLEX  Oligomeric file of type MONOMERIC
2a2d ASU-COMPLEX  Oligomeric file of type MONOMERIC
2a2e ASU-COMPLEX  Oligomeric file of type MONOMERIC
2a2f ASU-COMPLEX  Oligomeric file of type MONOMERIC
2a2k ASU-COMPLEX  Oligomeric file of type MONOMERIC
2a2n SPLIT-ASU into   3 Oligomeric files of type MONOMERIC
2a3a SPLIT-ASU into   2 Oligomeric files of type MONOMERIC
2a3b SPLIT-ASU into   2 Oligomeric files of type MONOMERIC
2a3c SPLIT-ASU into   2 Oligomeric files of type MONOMERIC
2a3e SPLIT-ASU into   2 Oligomeric files of type MONOMERIC
2a3k ASU-COMPLEX  Oligomeric file of type MONOMERIC
2a3r SPLIT-ASU into   2 Oligomeric files of type MONOMERIC
2a3u ASU-COMPLEX  Oligomeric file of type MONOMERIC
2a43 ASU-COMPLEX  Oligomeric file of type MONOMERIC
2a49 ASU-COMPLEX  Oligomeric file of type MONOMERIC
2a4o ASU-COMPLEX  Oligomeric file of type MONOMERIC
2a4z ASU-COMPLEX  Oligomeric file of type MONOMERIC
2a5a ASU-COMPLEX  Oligomeric file of type MONOMERIC
2a5i ASU-COMPLEX  Oligomeric file of type MONOMERIC
2a5j ASU-COMPLEX  Oligomeric file of type MONOMERIC
2a5k SPLIT-ASU into   2 Oligomeric files of type MONOMERIC
2a5s ASU-COMPLEX  Oligomeric file of type MONOMERIC
2a5u ASU-COMPLEX  Oligomeric file of type MONOMERIC
2a5w SPLIT-ASU into   3 Oligomeric files of type MONOMERIC
2a5x ASU-COMPLEX  Oligomeric file of type MONOMERIC
2a64 ASU-COMPLEX  Oligomeric file of type MONOMERIC
2a6r SPLIT-ASU into   6 Oligomeric files of type MONOMERIC
2a6s SPLIT-ASU into   4 Oligomeric files of type MONOMERIC
2a6u ASU-COMPLEX  Oligomeric file of type MONOMERIC
2a6v SPLIT-ASU into   2 Oligomeric files of type MONOMERIC
2a6w SPLIT-ASU into   2 Oligomeric files of type MONOMERIC
2a6x SPLIT-ASU into   2 Oligomeric files of type MONOMERIC
2a6y ASU-COMPLEX  Oligomeric file of type MONOMERIC
2a6z ASU-COMPLEX  Oligomeric file of type MONOMERIC
2a70 SPLIT-ASU into   2 Oligomeric files of type MONOMERIC
2a71 SPLIT-ASU into   4 Oligomeric files of type MONOMERIC
2a75 ASU-COMPLEX  Oligomeric file of type MONOMERIC
2a7b ASU-COMPLEX  Oligomeric file of type MONOMERIC
2a7c ASU-COMPLEX  Oligomeric file of type MONOMERIC
2a7d ASU-COMPLEX  Oligomeric file of type MONOMERIC
2a7f ASU-COMPLEX  Oligomeric file of type MONOMERIC
2a7g ASU-COMPLEX  Oligomeric file of type MONOMERIC
2a7h ASU-COMPLEX  Oligomeric file of type MONOMERIC
2a7i ASU-COMPLEX  Oligomeric file of type MONOMERIC
2a7j ASU-COMPLEX  Oligomeric file of type MONOMERIC
2a7m ASU-COMPLEX  Oligomeric file of type MONOMERIC
2a7t SPLIT-ASU into   2 Oligomeric files of type MONOMERIC
2a89 SPLIT-ASU into   2 Oligomeric files of type MONOMERIC
2a8a ASU-COMPLEX  Oligomeric file of type MONOMERIC
2a8b ASU-COMPLEX  Oligomeric file of type MONOMERIC
2a8e ASU-COMPLEX  Oligomeric file of type MONOMERIC
2a8f SPLIT-ASU into   2 Oligomeric files of type MONOMERIC
2a8k SPLIT-ASU into   4 Oligomeric files of type MONOMERIC
2a8z ASU-COMPLEX  Oligomeric file of type MONOMERIC
2a90 ASU-COMPLEX  Oligomeric file of type MONOMERIC
2a91 ASU-COMPLEX  Oligomeric file of type MONOMERIC
2a97 SPLIT-ASU into   2 Oligomeric files of type MONOMERIC
2a9v SPLIT-ASU into   4 Oligomeric files of type MONOMERIC
2aa2 ASU-COMPLEX  Oligomeric file of type MONOMERIC
2aa5 SPLIT-ASU into   2 Oligomeric files of type MONOMERIC
2aa7 ASU-COMPLEX  Oligomeric file of type MONOMERIC
2aak ASU-COMPLEX  Oligomeric file of type MONOMERIC
2aam SPLIT-ASU into   6 Oligomeric files of type MONOMERIC
2aax SPLIT-ASU into   2 Oligomeric files of type MONOMERIC
2ab1 SPLIT-ASU into   2 Oligomeric files of type MONOMERIC
2ab5 SPLIT-ASU into   2 Oligomeric files of type MONOMERIC
2abe ASU-COMPLEX  Oligomeric file of type MONOMERIC
2abs ASU-COMPLEX  Oligomeric file of type MONOMERIC
2ac2 ASU-COMPLEX  Oligomeric file of type MONOMERIC
2ac4 ASU-COMPLEX  Oligomeric file of type MONOMERIC
2acv SPLIT-ASU into   2 Oligomeric files of type MONOMERIC
2acw SPLIT-ASU into   2 Oligomeric files of type MONOMERIC
2ad1 ASU-COMPLEX  Oligomeric file of type MONOMERIC
2ado SPLIT-ASU into   2 Oligomeric files of type MONOMERIC
2adu ASU-COMPLEX  Oligomeric file of type MONOMERIC
2ae0 ASU-COMPLEX  Oligomeric file of type MONOMERIC
2ae7 SPLIT-ASU into   3 Oligomeric files of type MONOMERIC
2aea SPLIT-ASU into   4 Oligomeric files of type MONOMERIC
2aec SPLIT-ASU into   2 Oligomeric files of type MONOMERIC
2aed ASU-COMPLEX  Oligomeric file of type MONOMERIC
2aeg SPLIT-ASU into   3 Oligomeric files of type MONOMERIC
2aeh SPLIT-ASU into   2 Oligomeric files of type MONOMERIC
2aes SPLIT-ASU into   3 Oligomeric files of type MONOMERIC
2aew SPLIT-ASU into   2 Oligomeric files of type MONOMERIC
2af0 ASU-COMPLEX  Oligomeric file of type MONOMERIC
2af9 ASU-COMPLEX  Oligomeric file of type MONOMERIC
2aft ASU-COMPLEX  Oligomeric file of type MONOMERIC
2afy ASU-COMPLEX  Oligomeric file of type MONOMERIC
2ag2 SPLIT-ASU into   3 Oligomeric files of type MONOMERIC
2ag4 SPLIT-ASU into   2 Oligomeric files of type MONOMERIC
2ag9 SPLIT-ASU into   2 Oligomeric files of type MONOMERIC
2agc ASU-COMPLEX  Oligomeric file of type MONOMERIC
2agd SPLIT-ASU into   3 Oligomeric files of type MONOMERIC
2ags ASU-COMPLEX  Oligomeric file of type MONOMERIC
2agt ASU-COMPLEX  Oligomeric file of type MONOMERIC
2agv SPLIT-ASU into   2 Oligomeric files of type MONOMERIC
2ah2 ASU-COMPLEX  Oligomeric file of type MONOMERIC
2ah5 ASU-COMPLEX  Oligomeric file of type MONOMERIC
2ah9 SPLIT-ASU into   3 Oligomeric files of type MONOMERIC
2ahc SPLIT-ASU into   4 Oligomeric files of type MONOMERIC
2ahd SPLIT-ASU into   4 Oligomeric files of type MONOMERIC
2ahe ASU-COMPLEX  Oligomeric file of type MONOMERIC
2ahs SPLIT-ASU into   2 Oligomeric files of type MONOMERIC
2ahx SPLIT-ASU into   2 Oligomeric files of type MONOMERIC
2ai7 ASU-COMPLEX  Oligomeric file of type MONOMERIC
2ai8 SPLIT-ASU into   3 Oligomeric files of type MONOMERIC
2ai9 SPLIT-ASU into   2 Oligomeric files of type MONOMERIC
2aia ASU-COMPLEX  Oligomeric file of type MONOMERIC
2aib SPLIT-ASU into   2 Oligomeric files of type MONOMERIC
2aie ASU-COMPLEX  Oligomeric file of type MONOMERIC
2aif ASU-COMPLEX  Oligomeric file of type MONOMERIC
2aii ASU-COMPLEX  Oligomeric file of type MONOMERIC
2aip ASU-COMPLEX  Oligomeric file of type MONOMERIC
2aiq ASU-COMPLEX  Oligomeric file of type MONOMERIC
2aj2 ASU-COMPLEX  Oligomeric file of type MONOMERIC
2aj4 SPLIT-ASU into   2 Oligomeric files of type MONOMERIC
2aj6 ASU-COMPLEX  Oligomeric file of type MONOMERIC
2aja SPLIT-ASU into   2 Oligomeric files of type MONOMERIC
2ajg SPLIT-ASU into   2 Oligomeric files of type MONOMERIC
2ajh SPLIT-ASU into   2 Oligomeric files of type MONOMERIC
2aji SPLIT-ASU into   2 Oligomeric files of type MONOMERIC
2ak3 SPLIT-ASU into   2 Oligomeric files of type   MONOMERIC
2akj ASU-COMPLEX  Oligomeric file of type MONOMERIC
2al6 SPLIT-ASU into   2 Oligomeric files of type MONOMERIC
2al7 ASU-COMPLEX  Oligomeric file of type MONOMERIC
2ala ASU-COMPLEX  Oligomeric file of type MONOMERIC
2alf ASU-COMPLEX  Oligomeric file of type MONOMERIC
2alg SPLIT-ASU into   2 Oligomeric files of type MONOMERIC
2alr ASU-COMPLEX  Oligomeric file of type MONOMERIC
2alt ASU-COMPLEX  Oligomeric file of type MONOMERIC
2alu ASU-COMPLEX  Oligomeric file of type MONOMERIC
2am1 ASU-COMPLEX  Oligomeric file of type MONOMERIC
2am2 ASU-COMPLEX  Oligomeric file of type MONOMERIC
2amh ASU-COMPLEX  Oligomeric file of type MONOMERIC
2amq SPLIT-ASU into   2 Oligomeric files of type MONOMERIC
2amx SPLIT-ASU into   2 Oligomeric files of type MONOMERIC
2amy ASU-COMPLEX  Oligomeric file of type MONOMERIC
2ane SPLIT-ASU into   8 Oligomeric files of type MONOMERIC
2anf ASU-COMPLEX  Oligomeric file of type MONOMERIC
2anp ASU-COMPLEX  Oligomeric file of type MONOMERIC
2ao0 ASU-COMPLEX  Oligomeric file of type MONOMERIC
2ao8 ASU-COMPLEX  Oligomeric file of type MONOMERIC
2aok ASU-COMPLEX  Oligomeric file of type MONOMERIC
2aot SPLIT-ASU into   2 Oligomeric files of type MONOMERIC
2aou SPLIT-ASU into   2 Oligomeric files of type MONOMERIC
2aov SPLIT-ASU into   2 Oligomeric files of type MONOMERIC
2aow SPLIT-ASU into   2 Oligomeric files of type MONOMERIC
2aox SPLIT-ASU into   2 Oligomeric files of type MONOMERIC
2ap3 ASU-COMPLEX  Oligomeric file of type MONOMERIC
2apj SPLIT-ASU into   4 Oligomeric files of type MONOMERIC
2apl ASU-COMPLEX  Oligomeric file of type MONOMERIC
2apq ASU-COMPLEX  Oligomeric file of type MONOMERIC
2aq5 ASU-COMPLEX  Oligomeric file of type MONOMERIC
2ar0 SPLIT-ASU into   2 Oligomeric files of type MONOMERIC
2ar1 ASU-COMPLEX  Oligomeric file of type MONOMERIC
2arm ASU-COMPLEX  Oligomeric file of type MONOMERIC
2ars ASU-COMPLEX  Oligomeric file of type MONOMERIC
2art ASU-COMPLEX  Oligomeric file of type MONOMERIC
2aru ASU-COMPLEX  Oligomeric file of type MONOMERIC
2ary SPLIT-ASU into   2 Oligomeric files of type MONOMERIC
2as8 SPLIT-ASU into   2 Oligomeric files of type MONOMERIC
2as9 SPLIT-ASU into   2 Oligomeric files of type MONOMERIC
2atf ASU-COMPLEX  Oligomeric file of type MONOMERIC
2au3 ASU-COMPLEX  Oligomeric file of type MONOMERIC
2aub ASU-COMPLEX  Oligomeric file of type MONOMERIC
2auj ASU-COMPLEX  Oligomeric file of type MONOMERIC
2auk SPLIT-ASU into   5 Oligomeric files of type MONOMERIC
2av4 ASU-COMPLEX  Oligomeric file of type MONOMERIC
2av5 SPLIT-ASU into   5 Oligomeric files of type MONOMERIC
2avp ASU-COMPLEX  Oligomeric file of type MONOMERIC
2awd SPLIT-ASU into   2 Oligomeric files of type MONOMERIC
2awg ASU-COMPLEX  Oligomeric file of type MONOMERIC
2awz SPLIT-ASU into   2 Oligomeric files of type MONOMERIC
2ax0 SPLIT-ASU into   2 Oligomeric files of type MONOMERIC
2ax1 SPLIT-ASU into   2 Oligomeric files of type MONOMERIC
2ax2 ASU-COMPLEX  Oligomeric file of type MONOMERIC
2ax6 ASU-COMPLEX  Oligomeric file of type MONOMERIC
2ax7 ASU-COMPLEX  Oligomeric file of type MONOMERIC
2ax8 ASU-COMPLEX  Oligomeric file of type MONOMERIC
2ax9 ASU-COMPLEX  Oligomeric file of type MONOMERIC
2axa ASU-COMPLEX  Oligomeric file of type MONOMERIC
2axp SPLIT-ASU into   2 Oligomeric files of type MONOMERIC
2axr ASU-COMPLEX  Oligomeric file of type MONOMERIC
2ayn SPLIT-ASU into   3 Oligomeric files of type MONOMERIC
2ays ASU-COMPLEX  Oligomeric file of type MONOMERIC
2ayv ASU-COMPLEX  Oligomeric file of type MONOMERIC
2ayw ASU-COMPLEX  Oligomeric file of type MONOMERIC
2az4 SPLIT-ASU into   2 Oligomeric files of type MONOMERIC
2aza SPLIT-ASU into   2 Oligomeric files of type   MONOMERIC
2azr ASU-COMPLEX  Oligomeric file of type MONOMERIC
2azw ASU-COMPLEX  Oligomeric file of type MONOMERIC
2b07 ASU-COMPLEX  Oligomeric file of type MONOMERIC
2b0c ASU-COMPLEX  Oligomeric file of type MONOMERIC
2b0m ASU-COMPLEX  Oligomeric file of type MONOMERIC
2b0p SPLIT-ASU into   2 Oligomeric files of type MONOMERIC
2b0t ASU-COMPLEX  Oligomeric file of type MONOMERIC
2b13 SPLIT-ASU into   2 Oligomeric files of type MONOMERIC
2b17 ASU-COMPLEX  Oligomeric file of type MONOMERIC
2b1e ASU-COMPLEX  Oligomeric file of type MONOMERIC
2b20 ASU-COMPLEX  Oligomeric file of type MONOMERIC
2b29 ASU-COMPLEX  Oligomeric file of type MONOMERIC
2b2l ASU-COMPLEX  Oligomeric file of type MONOMERIC
2b2n SPLIT-ASU into   2 Oligomeric files of type MONOMERIC
2b2p ASU-COMPLEX  Oligomeric file of type MONOMERIC
2b2z ASU-COMPLEX  Oligomeric file of type MONOMERIC
2b30 SPLIT-ASU into   4 Oligomeric files of type MONOMERIC
2b31 ASU-COMPLEX  Oligomeric file of type MONOMERIC
2b3h ASU-COMPLEX  Oligomeric file of type MONOMERIC
2b3k ASU-COMPLEX  Oligomeric file of type MONOMERIC
2b3l ASU-COMPLEX  Oligomeric file of type MONOMERIC
2b3o ASU-COMPLEX  Oligomeric file of type MONOMERIC
2b3p ASU-COMPLEX  Oligomeric file of type MONOMERIC
2b3r SPLIT-ASU into   2 Oligomeric files of type MONOMERIC
2b3t SPLIT-ASU into   3 Oligomeric files of type MONOMERIC
2b3x ASU-COMPLEX  Oligomeric file of type MONOMERIC
2b3y SPLIT-ASU into   2 Oligomeric files of type MONOMERIC
2b40 ASU-COMPLEX  Oligomeric file of type MONOMERIC
2b41 ASU-COMPLEX  Oligomeric file of type MONOMERIC
2b43 SPLIT-ASU into   4 Oligomeric files of type MONOMERIC
2b44 SPLIT-ASU into   2 Oligomeric files of type MONOMERIC
2b49 ASU-COMPLEX  Oligomeric file of type MONOMERIC
2b4e ASU-COMPLEX  Oligomeric file of type MONOMERIC
2b4v ASU-COMPLEX  Oligomeric file of type MONOMERIC
2b4w ASU-COMPLEX  Oligomeric file of type MONOMERIC
2b51 ASU-COMPLEX  Oligomeric file of type MONOMERIC
2b56 ASU-COMPLEX  Oligomeric file of type MONOMERIC
2b5e SPLIT-ASU into   2 Oligomeric files of type MONOMERIC
2b5s SPLIT-ASU into   2 Oligomeric files of type MONOMERIC
2b65 ASU-COMPLEX  Oligomeric file of type MONOMERIC
2b6c SPLIT-ASU into   2 Oligomeric files of type MONOMERIC
2b6d ASU-COMPLEX  Oligomeric file of type MONOMERIC
2b6t ASU-COMPLEX  Oligomeric file of type MONOMERIC
2b6w ASU-COMPLEX  Oligomeric file of type MONOMERIC
2b6x ASU-COMPLEX  Oligomeric file of type MONOMERIC
2b6y ASU-COMPLEX  Oligomeric file of type MONOMERIC
2b6z ASU-COMPLEX  Oligomeric file of type MONOMERIC
2b70 ASU-COMPLEX  Oligomeric file of type MONOMERIC
2b72 ASU-COMPLEX  Oligomeric file of type MONOMERIC
2b73 ASU-COMPLEX  Oligomeric file of type MONOMERIC
2b74 ASU-COMPLEX  Oligomeric file of type MONOMERIC
2b75 ASU-COMPLEX  Oligomeric file of type MONOMERIC
2b7a SPLIT-ASU into   2 Oligomeric files of type MONOMERIC
2b7m SPLIT-ASU into   4 Oligomeric files of type MONOMERIC
2b8e SPLIT-ASU into   3 Oligomeric files of type MONOMERIC
2b8l ASU-COMPLEX  Oligomeric file of type MONOMERIC
2b8n SPLIT-ASU into   2 Oligomeric files of type MONOMERIC
2b8v ASU-COMPLEX  Oligomeric file of type MONOMERIC
2b9e ASU-COMPLEX  Oligomeric file of type MONOMERIC
2b9f ASU-COMPLEX  Oligomeric file of type MONOMERIC
2b9l ASU-COMPLEX  Oligomeric file of type MONOMERIC
2b9w ASU-COMPLEX  Oligomeric file of type MONOMERIC
2b9x ASU-COMPLEX  Oligomeric file of type MONOMERIC
2b9y ASU-COMPLEX  Oligomeric file of type MONOMERIC
2ba9 ASU-COMPLEX  Oligomeric file of type MONOMERIC
2bab ASU-COMPLEX  Oligomeric file of type MONOMERIC
2bac ASU-COMPLEX  Oligomeric file of type MONOMERIC
2baj ASU-COMPLEX  Oligomeric file of type MONOMERIC
2bak ASU-COMPLEX  Oligomeric file of type MONOMERIC
2bal ASU-COMPLEX  Oligomeric file of type MONOMERIC
2baq ASU-COMPLEX  Oligomeric file of type MONOMERIC
2bax ASU-COMPLEX  Oligomeric file of type MONOMERIC
2bb7 ASU-COMPLEX  Oligomeric file of type MONOMERIC
2bbd SPLIT-ASU into   4 Oligomeric files of type MONOMERIC
2bbo ASU-COMPLEX  Oligomeric file of type MONOMERIC
2bbs SPLIT-ASU into   2 Oligomeric files of type MONOMERIC
2bbt SPLIT-ASU into   2 Oligomeric files of type MONOMERIC
2bbw SPLIT-ASU into   2 Oligomeric files of type MONOMERIC
2bcd ASU-COMPLEX  Oligomeric file of type MONOMERIC
2bco SPLIT-ASU into   2 Oligomeric files of type MONOMERIC
2bct ASU-COMPLEX  Oligomeric file of type MONOMERIC
2bdu SPLIT-ASU into   2 Oligomeric files of type MONOMERIC
2bdv ASU-COMPLEX  Oligomeric file of type MONOMERIC
2bdx ASU-COMPLEX  Oligomeric file of type MONOMERIC
2be4 ASU-COMPLEX  Oligomeric file of type MONOMERIC
2bel SPLIT-ASU into   4 Oligomeric files of type MONOMERIC
2bem SPLIT-ASU into   3 Oligomeric files of type MONOMERIC
2ben SPLIT-ASU into   2 Oligomeric files of type MONOMERIC
2bep ASU-COMPLEX  Oligomeric file of type MONOMERIC
2ber ASU-COMPLEX  Oligomeric file of type MONOMERIC
2bf0 ASU-COMPLEX  Oligomeric file of type MONOMERIC
2bf1 ASU-COMPLEX  Oligomeric file of type MONOMERIC
2bf2 SPLIT-ASU into   2 Oligomeric files of type MONOMERIC
2bf3 SPLIT-ASU into   2 Oligomeric files of type MONOMERIC
2bf4 SPLIT-ASU into   2 Oligomeric files of type MONOMERIC
2bf5 SPLIT-ASU into   2 Oligomeric files of type MONOMERIC
2bfi ASU-COMPLEX  Oligomeric file of type MONOMERIC
2bfk SPLIT-ASU into   2 Oligomeric files of type MONOMERIC
2bfl SPLIT-ASU into   2 Oligomeric files of type MONOMERIC
2bfq ASU-COMPLEX  Oligomeric file of type MONOMERIC
2bfr ASU-COMPLEX  Oligomeric file of type MONOMERIC
2bfw ASU-COMPLEX  Oligomeric file of type MONOMERIC
2bfz SPLIT-ASU into   2 Oligomeric files of type MONOMERIC
2bg1 ASU-COMPLEX  Oligomeric file of type MONOMERIC
2bg2 SPLIT-ASU into   2 Oligomeric files of type MONOMERIC
2bg3 ASU-COMPLEX  Oligomeric file of type MONOMERIC
2bg4 SPLIT-ASU into   2 Oligomeric files of type MONOMERIC
2bg6 SPLIT-ASU into   2 Oligomeric files of type MONOMERIC
2bg7 SPLIT-ASU into   2 Oligomeric files of type MONOMERIC
2bg8 SPLIT-ASU into   2 Oligomeric files of type MONOMERIC
2bga SPLIT-ASU into   2 Oligomeric files of type MONOMERIC
2bgd ASU-COMPLEX  Oligomeric file of type MONOMERIC
2bge ASU-COMPLEX  Oligomeric file of type MONOMERIC
2bgh SPLIT-ASU into   2 Oligomeric files of type MONOMERIC
2bgi ASU-COMPLEX  Oligomeric file of type MONOMERIC
2bgj SPLIT-ASU into   4 Oligomeric files of type MONOMERIC
2bgv ASU-COMPLEX  Oligomeric file of type MONOMERIC
2bgy ASU-COMPLEX  Oligomeric file of type MONOMERIC
2bgz ASU-COMPLEX  Oligomeric file of type MONOMERIC
2bh4 ASU-COMPLEX  Oligomeric file of type MONOMERIC
2bh5 ASU-COMPLEX  Oligomeric file of type MONOMERIC
2bhe ASU-COMPLEX  Oligomeric file of type MONOMERIC
2bhf ASU-COMPLEX  Oligomeric file of type MONOMERIC
2bhg SPLIT-ASU into   2 Oligomeric files of type MONOMERIC
2bhh ASU-COMPLEX  Oligomeric file of type MONOMERIC
2bhi SPLIT-ASU into   2 Oligomeric files of type MONOMERIC
2bhr SPLIT-ASU into   2 Oligomeric files of type MONOMERIC
2bhu ASU-COMPLEX  Oligomeric file of type MONOMERIC
2bhy ASU-COMPLEX  Oligomeric file of type MONOMERIC
2bhz ASU-COMPLEX  Oligomeric file of type MONOMERIC
2bi7 ASU-COMPLEX  Oligomeric file of type MONOMERIC
2bi8 ASU-COMPLEX  Oligomeric file of type MONOMERIC
2bib ASU-COMPLEX  Oligomeric file of type MONOMERIC
2bij ASU-COMPLEX  Oligomeric file of type MONOMERIC
2bik ASU-COMPLEX  Oligomeric file of type MONOMERIC
2bim SPLIT-ASU into   2 Oligomeric files of type MONOMERIC
2bin ASU-COMPLEX  Oligomeric file of type MONOMERIC
2bio ASU-COMPLEX  Oligomeric file of type MONOMERIC
2bip ASU-COMPLEX  Oligomeric file of type MONOMERIC
2biq ASU-COMPLEX  Oligomeric file of type MONOMERIC
2bis SPLIT-ASU into   3 Oligomeric files of type MONOMERIC
2bit ASU-COMPLEX  Oligomeric file of type MONOMERIC
2biu ASU-COMPLEX  Oligomeric file of type MONOMERIC
2biv SPLIT-ASU into   3 Oligomeric files of type MONOMERIC
2biw SPLIT-ASU into   4 Oligomeric files of type MONOMERIC
2bix SPLIT-ASU into   2 Oligomeric files of type MONOMERIC
2biy ASU-COMPLEX  Oligomeric file of type MONOMERIC
2bjd SPLIT-ASU into   2 Oligomeric files of type MONOMERIC
2bje SPLIT-ASU into   4 Oligomeric files of type MONOMERIC
2bjh SPLIT-ASU into   3 Oligomeric files of type MONOMERIC
2bjj ASU-COMPLEX  Oligomeric file of type MONOMERIC
2bjq ASU-COMPLEX  Oligomeric file of type MONOMERIC
2bjr SPLIT-ASU into   2 Oligomeric files of type MONOMERIC
2bju ASU-COMPLEX  Oligomeric file of type MONOMERIC
2bjv ASU-COMPLEX  Oligomeric file of type MONOMERIC
2bjw ASU-COMPLEX  Oligomeric file of type MONOMERIC
2bk0 SPLIT-ASU into   2 Oligomeric files of type MONOMERIC
2bk1 ASU-COMPLEX  Oligomeric file of type MONOMERIC
2bk2 ASU-COMPLEX  Oligomeric file of type MONOMERIC
2bk9 ASU-COMPLEX  Oligomeric file of type MONOMERIC
2bke ASU-COMPLEX  Oligomeric file of type MONOMERIC
2bkf ASU-COMPLEX  Oligomeric file of type MONOMERIC
2bkl SPLIT-ASU into   2 Oligomeric files of type MONOMERIC
2bkv SPLIT-ASU into   2 Oligomeric files of type MONOMERIC
2bkx SPLIT-ASU into   2 Oligomeric files of type MONOMERIC
2bl1 ASU-COMPLEX  Oligomeric file of type MONOMERIC
2bl7 ASU-COMPLEX  Oligomeric file of type MONOMERIC
2bl8 SPLIT-ASU into   3 Oligomeric files of type MONOMERIC
2bl9 ASU-COMPLEX  Oligomeric file of type MONOMERIC
2bla ASU-COMPLEX  Oligomeric file of type MONOMERIC
2blb ASU-COMPLEX  Oligomeric file of type MONOMERIC
2blc ASU-COMPLEX  Oligomeric file of type MONOMERIC
2blh ASU-COMPLEX  Oligomeric file of type MONOMERIC
2bli ASU-COMPLEX  Oligomeric file of type MONOMERIC
2blj ASU-COMPLEX  Oligomeric file of type MONOMERIC
2blm SPLIT-ASU into   2 Oligomeric files of type MONOMERIC
2bln SPLIT-ASU into   2 Oligomeric files of type MONOMERIC
2blo ASU-COMPLEX  Oligomeric file of type MONOMERIC
2blp ASU-COMPLEX  Oligomeric file of type MONOMERIC
2blq ASU-COMPLEX  Oligomeric file of type MONOMERIC
2blr ASU-COMPLEX  Oligomeric file of type MONOMERIC
2bls SPLIT-ASU into   2 Oligomeric files of type MONOMERIC
2blt SPLIT-ASU into   2 Oligomeric files of type   MONOMERIC
2blu ASU-COMPLEX  Oligomeric file of type MONOMERIC
2blv ASU-COMPLEX  Oligomeric file of type MONOMERIC
2blw ASU-COMPLEX  Oligomeric file of type MONOMERIC
2blx ASU-COMPLEX  Oligomeric file of type MONOMERIC
2bly ASU-COMPLEX  Oligomeric file of type MONOMERIC
2blz ASU-COMPLEX  Oligomeric file of type MONOMERIC
2bm0 ASU-COMPLEX  Oligomeric file of type MONOMERIC
2bm1 ASU-COMPLEX  Oligomeric file of type MONOMERIC
2bm3 ASU-COMPLEX  Oligomeric file of type MONOMERIC
2bmb ASU-COMPLEX  Oligomeric file of type MONOMERIC
2bmd ASU-COMPLEX  Oligomeric file of type MONOMERIC
2bme SPLIT-ASU into   4 Oligomeric files of type MONOMERIC
2bmf SPLIT-ASU into   2 Oligomeric files of type MONOMERIC
2bmh SPLIT-ASU into   2 Oligomeric files of type   MONOMERIC
2bmj ASU-COMPLEX  Oligomeric file of type MONOMERIC
2bmm ASU-COMPLEX  Oligomeric file of type MONOMERIC
2bn4 SPLIT-ASU into   2 Oligomeric files of type MONOMERIC
2bnj ASU-COMPLEX  Oligomeric file of type MONOMERIC
2boa SPLIT-ASU into   2 Oligomeric files of type MONOMERIC
2boo ASU-COMPLEX  Oligomeric file of type MONOMERIC
2boq ASU-COMPLEX  Oligomeric file of type MONOMERIC
2bp2 ASU-COMPLEX  Oligomeric file of type MONOMERIC
2bpg SPLIT-ASU into   2 Oligomeric files of type   MONOMERIC-COMPLEX
2bps SPLIT-ASU into   2 Oligomeric files of type MONOMERIC
2bq4 SPLIT-ASU into   2 Oligomeric files of type MONOMERIC
2bq8 ASU-COMPLEX  Oligomeric file of type MONOMERIC
2bq9 SPLIT-ASU into   3 Oligomeric files of type MONOMERIC
2br1 ASU-COMPLEX  Oligomeric file of type MONOMERIC
2br6 ASU-COMPLEX  Oligomeric file of type MONOMERIC
2bra SPLIT-ASU into   2 Oligomeric files of type MONOMERIC
2brb ASU-COMPLEX  Oligomeric file of type MONOMERIC
2brc ASU-COMPLEX  Oligomeric file of type MONOMERIC
2bre SPLIT-ASU into   2 Oligomeric files of type MONOMERIC
2brf ASU-COMPLEX  Oligomeric file of type MONOMERIC
2brg ASU-COMPLEX  Oligomeric file of type MONOMERIC
2brh ASU-COMPLEX  Oligomeric file of type MONOMERIC
2brk ASU-COMPLEX  Oligomeric file of type MONOMERIC
2brl ASU-COMPLEX  Oligomeric file of type MONOMERIC
2brm ASU-COMPLEX  Oligomeric file of type MONOMERIC
2brn ASU-COMPLEX  Oligomeric file of type MONOMERIC
2bro ASU-COMPLEX  Oligomeric file of type MONOMERIC
2brs SPLIT-ASU into   2 Oligomeric files of type MONOMERIC
2bry SPLIT-ASU into   2 Oligomeric files of type MONOMERIC
2bs8 ASU-COMPLEX  Oligomeric file of type MONOMERIC
2bsa ASU-COMPLEX  Oligomeric file of type MONOMERIC
2bsg SPLIT-ASU into   3 Oligomeric files of type MONOMERIC
2bsw ASU-COMPLEX  Oligomeric file of type MONOMERIC
2bsy ASU-COMPLEX  Oligomeric file of type MONOMERIC
2bsz SPLIT-ASU into   2 Oligomeric files of type MONOMERIC
2bt1 ASU-COMPLEX  Oligomeric file of type MONOMERIC
2bt2 SPLIT-ASU into   5 Oligomeric files of type MONOMERIC
2bt6 SPLIT-ASU into   2 Oligomeric files of type MONOMERIC
2btl SPLIT-ASU into   2 Oligomeric files of type MONOMERIC
2btn ASU-COMPLEX  Oligomeric file of type MONOMERIC
2btr ASU-COMPLEX  Oligomeric file of type MONOMERIC
2bts ASU-COMPLEX  Oligomeric file of type MONOMERIC
2bu4 ASU-COMPLEX  Oligomeric file of type MONOMERIC
2bu9 ASU-COMPLEX  Oligomeric file of type MONOMERIC
2buj SPLIT-ASU into   2 Oligomeric files of type MONOMERIC
2bv1 SPLIT-ASU into   2 Oligomeric files of type MONOMERIC
2bv2 SPLIT-ASU into   2 Oligomeric files of type MONOMERIC
2bv3 ASU-COMPLEX  Oligomeric file of type MONOMERIC
2bv5 ASU-COMPLEX  Oligomeric file of type MONOMERIC
2bv7 ASU-COMPLEX  Oligomeric file of type MONOMERIC
2bv9 ASU-COMPLEX  Oligomeric file of type MONOMERIC
2bva SPLIT-ASU into   2 Oligomeric files of type MONOMERIC
2bvd ASU-COMPLEX  Oligomeric file of type MONOMERIC
2bvf SPLIT-ASU into   2 Oligomeric files of type MONOMERIC
2bvg SPLIT-ASU into   4 Oligomeric files of type MONOMERIC
2bvh SPLIT-ASU into   4 Oligomeric files of type MONOMERIC
2bvl ASU-COMPLEX  Oligomeric file of type MONOMERIC
2bvm ASU-COMPLEX  Oligomeric file of type MONOMERIC
2bvn SPLIT-ASU into   2 Oligomeric files of type MONOMERIC
2bvt SPLIT-ASU into   2 Oligomeric files of type MONOMERIC
2bvy ASU-COMPLEX  Oligomeric file of type MONOMERIC
2bvz ASU-COMPLEX  Oligomeric file of type MONOMERIC
2bw0 ASU-COMPLEX  Oligomeric file of type MONOMERIC
2bw6 ASU-COMPLEX  Oligomeric file of type MONOMERIC
2bw8 SPLIT-ASU into   2 Oligomeric files of type MONOMERIC
2bwa SPLIT-ASU into   2 Oligomeric files of type MONOMERIC
2bwb SPLIT-ASU into   9 Oligomeric files of type MONOMERIC
2bwc SPLIT-ASU into   2 Oligomeric files of type MONOMERIC
2bwf SPLIT-ASU into   2 Oligomeric files of type MONOMERIC
2bwh ASU-COMPLEX  Oligomeric file of type MONOMERIC
2bwk ASU-COMPLEX  Oligomeric file of type MONOMERIC
2bwl ASU-COMPLEX  Oligomeric file of type MONOMERIC
2bwm ASU-COMPLEX  Oligomeric file of type MONOMERIC
2bwq ASU-COMPLEX  Oligomeric file of type MONOMERIC
2bwr SPLIT-ASU into   2 Oligomeric files of type MONOMERIC
2bx6 ASU-COMPLEX  Oligomeric file of type MONOMERIC
2bx8 SPLIT-ASU into   2 Oligomeric files of type MONOMERIC
2bxa SPLIT-ASU into   2 Oligomeric files of type MONOMERIC
2bxb SPLIT-ASU into   2 Oligomeric files of type MONOMERIC
2bxc SPLIT-ASU into   2 Oligomeric files of type MONOMERIC
2bxd SPLIT-ASU into   2 Oligomeric files of type MONOMERIC
2bxe SPLIT-ASU into   2 Oligomeric files of type MONOMERIC
2bxf SPLIT-ASU into   2 Oligomeric files of type MONOMERIC
2bxg SPLIT-ASU into   2 Oligomeric files of type MONOMERIC
2bxh SPLIT-ASU into   2 Oligomeric files of type MONOMERIC
2bxi ASU-COMPLEX  Oligomeric file of type MONOMERIC
2bxj SPLIT-ASU into   2 Oligomeric files of type MONOMERIC
2bxk ASU-COMPLEX  Oligomeric file of type MONOMERIC
2bxl ASU-COMPLEX  Oligomeric file of type MONOMERIC
2bxm ASU-COMPLEX  Oligomeric file of type MONOMERIC
2bxn ASU-COMPLEX  Oligomeric file of type MONOMERIC
2bxo ASU-COMPLEX  Oligomeric file of type MONOMERIC
2bxp ASU-COMPLEX  Oligomeric file of type MONOMERIC
2bxq ASU-COMPLEX  Oligomeric file of type MONOMERIC
2bxr SPLIT-ASU into   2 Oligomeric files of type MONOMERIC
2bxs SPLIT-ASU into   2 Oligomeric files of type MONOMERIC
2bxw SPLIT-ASU into   2 Oligomeric files of type MONOMERIC
2bxx SPLIT-ASU into   3 Oligomeric files of type MONOMERIC
2byc SPLIT-ASU into   2 Oligomeric files of type MONOMERIC
2byd ASU-COMPLEX  Oligomeric file of type MONOMERIC
2byg ASU-COMPLEX  Oligomeric file of type MONOMERIC
2byh ASU-COMPLEX  Oligomeric file of type MONOMERIC
2byi ASU-COMPLEX  Oligomeric file of type MONOMERIC
2bz5 SPLIT-ASU into   2 Oligomeric files of type MONOMERIC
2bzd SPLIT-ASU into   3 Oligomeric files of type MONOMERIC
2bzg ASU-COMPLEX  Oligomeric file of type MONOMERIC
2bzh ASU-COMPLEX  Oligomeric file of type MONOMERIC
2bzi ASU-COMPLEX  Oligomeric file of type MONOMERIC
2bzj ASU-COMPLEX  Oligomeric file of type MONOMERIC
2bzl ASU-COMPLEX  Oligomeric file of type MONOMERIC
2bzp SPLIT-ASU into   2 Oligomeric files of type MONOMERIC
2bzz ASU-COMPLEX  Oligomeric file of type MONOMERIC
2c01 ASU-COMPLEX  Oligomeric file of type MONOMERIC
2c02 ASU-COMPLEX  Oligomeric file of type MONOMERIC
2c05 ASU-COMPLEX  Oligomeric file of type MONOMERIC
2c0c SPLIT-ASU into   2 Oligomeric files of type MONOMERIC
2c0k SPLIT-ASU into   2 Oligomeric files of type MONOMERIC
2c0p SPLIT-ASU into   2 Oligomeric files of type MONOMERIC
2c0q SPLIT-ASU into   2 Oligomeric files of type MONOMERIC
2c1c SPLIT-ASU into   2 Oligomeric files of type MONOMERIC
2c1g ASU-COMPLEX  Oligomeric file of type MONOMERIC
2c1i ASU-COMPLEX  Oligomeric file of type MONOMERIC
2c1x ASU-COMPLEX  Oligomeric file of type MONOMERIC
2c1z ASU-COMPLEX  Oligomeric file of type MONOMERIC
2c24 SPLIT-ASU into   2 Oligomeric files of type MONOMERIC
2c25 SPLIT-ASU into   2 Oligomeric files of type MONOMERIC
2c27 ASU-COMPLEX  Oligomeric file of type MONOMERIC
2c2h SPLIT-ASU into   2 Oligomeric files of type MONOMERIC
2c2n SPLIT-ASU into   2 Oligomeric files of type MONOMERIC
2c2p ASU-COMPLEX  Oligomeric file of type MONOMERIC
2c2q ASU-COMPLEX  Oligomeric file of type MONOMERIC
2c36 SPLIT-ASU into   2 Oligomeric files of type MONOMERIC
2c3e ASU-COMPLEX  Oligomeric file of type MONOMERIC
2c3g ASU-COMPLEX  Oligomeric file of type MONOMERIC
2c3h SPLIT-ASU into   8 Oligomeric files of type MONOMERIC
2c3j ASU-COMPLEX  Oligomeric file of type MONOMERIC
2c3k ASU-COMPLEX  Oligomeric file of type MONOMERIC
2c3l ASU-COMPLEX  Oligomeric file of type MONOMERIC
2c3v SPLIT-ASU into   2 Oligomeric files of type MONOMERIC
2c3w SPLIT-ASU into   4 Oligomeric files of type MONOMERIC
2c3x SPLIT-ASU into   2 Oligomeric files of type MONOMERIC
2c3z ASU-COMPLEX  Oligomeric file of type MONOMERIC
2c43 ASU-COMPLEX  Oligomeric file of type MONOMERIC
2c47 SPLIT-ASU into   4 Oligomeric files of type MONOMERIC
2c4b SPLIT-ASU into   2 Oligomeric files of type MONOMERIC
2c4c SPLIT-ASU into   2 Oligomeric files of type MONOMERIC
2c4d ASU-COMPLEX  Oligomeric file of type MONOMERIC
2c4k SPLIT-ASU into   6 Oligomeric files of type MONOMERIC
2c4x ASU-COMPLEX  Oligomeric file of type MONOMERIC
2c53 ASU-COMPLEX  Oligomeric file of type MONOMERIC
2c56 ASU-COMPLEX  Oligomeric file of type MONOMERIC
2c5u SPLIT-ASU into   2 Oligomeric files of type MONOMERIC
2c60 ASU-COMPLEX  Oligomeric file of type MONOMERIC
2c68 ASU-COMPLEX  Oligomeric file of type MONOMERIC
2c69 ASU-COMPLEX  Oligomeric file of type MONOMERIC
2c6d ASU-COMPLEX  Oligomeric file of type MONOMERIC
2c6e SPLIT-ASU into   2 Oligomeric files of type MONOMERIC
2c6i ASU-COMPLEX  Oligomeric file of type MONOMERIC
2c6j ASU-COMPLEX  Oligomeric file of type MONOMERIC
2c6k ASU-COMPLEX  Oligomeric file of type MONOMERIC
2c6l ASU-COMPLEX  Oligomeric file of type MONOMERIC
2c6m ASU-COMPLEX  Oligomeric file of type MONOMERIC
2c6o ASU-COMPLEX  Oligomeric file of type MONOMERIC
2c71 ASU-COMPLEX  Oligomeric file of type MONOMERIC
2c79 ASU-COMPLEX  Oligomeric file of type MONOMERIC
2c7f SPLIT-ASU into   6 Oligomeric files of type MONOMERIC
2c7i SPLIT-ASU into   5 Oligomeric files of type MONOMERIC
2c7s ASU-COMPLEX  Oligomeric file of type MONOMERIC
2c8m SPLIT-ASU into   5 Oligomeric files of type MONOMERIC
2c8n SPLIT-ASU into   6 Oligomeric files of type MONOMERIC
2c8s ASU-COMPLEX  Oligomeric file of type MONOMERIC
2c9a ASU-COMPLEX  Oligomeric file of type MONOMERIC
2c9y ASU-COMPLEX  Oligomeric file of type MONOMERIC
2c9z ASU-COMPLEX  Oligomeric file of type MONOMERIC
2ca6 SPLIT-ASU into   2 Oligomeric files of type MONOMERIC
2cab ASU-COMPLEX  Oligomeric file of type MONOMERIC
2cal ASU-COMPLEX  Oligomeric file of type MONOMERIC
2cb3 SPLIT-ASU into   4 Oligomeric files of type MONOMERIC
2cc1 ASU-COMPLEX  Oligomeric file of type MONOMERIC
2ccm SPLIT-ASU into   2 Oligomeric files of type MONOMERIC
2cds ASU-COMPLEX  Oligomeric file of type MONOMERIC
2chy ASU-COMPLEX  Oligomeric file of type MONOMERIC
2coq ASU-COMPLEX  Oligomeric file of type MONOMERIC
2cpu ASU-COMPLEX  Oligomeric file of type MONOMERIC
2csb SPLIT-ASU into   2 Oligomeric files of type MONOMERIC
2csd SPLIT-ASU into   2 Oligomeric files of type MONOMERIC
2csg ASU-COMPLEX  Oligomeric file of type MONOMERIC
2ctc ASU-COMPLEX  Oligomeric file of type MONOMERIC
2cu6 SPLIT-ASU into   2 Oligomeric files of type MONOMERIC
2cul ASU-COMPLEX  Oligomeric file of type MONOMERIC
2cvb ASU-COMPLEX  Oligomeric file of type MONOMERIC
2cvf SPLIT-ASU into   2 Oligomeric files of type MONOMERIC
2cvh SPLIT-ASU into   2 Oligomeric files of type MONOMERIC
2cvk ASU-COMPLEX  Oligomeric file of type MONOMERIC
2cwc ASU-COMPLEX  Oligomeric file of type MONOMERIC
2cws ASU-COMPLEX  Oligomeric file of type MONOMERIC
2cwy ASU-COMPLEX  Oligomeric file of type MONOMERIC
2cx0 ASU-COMPLEX  Oligomeric file of type MONOMERIC
2cx1 ASU-COMPLEX  Oligomeric file of type MONOMERIC
2cx5 SPLIT-ASU into   4 Oligomeric files of type MONOMERIC
2cx6 SPLIT-ASU into   2 Oligomeric files of type MONOMERIC
2cx7 SPLIT-ASU into   2 Oligomeric files of type MONOMERIC
2cxa ASU-COMPLEX  Oligomeric file of type MONOMERIC
2cxc ASU-COMPLEX  Oligomeric file of type MONOMERIC
2cxd SPLIT-ASU into   2 Oligomeric files of type MONOMERIC
2cxf ASU-COMPLEX  Oligomeric file of type MONOMERIC
2cxh ASU-COMPLEX  Oligomeric file of type MONOMERIC
2cxl ASU-COMPLEX  Oligomeric file of type MONOMERIC
2cxv ASU-COMPLEX  Oligomeric file of type MONOMERIC
2cxx SPLIT-ASU into   3 Oligomeric files of type MONOMERIC
2cy1 ASU-COMPLEX  Oligomeric file of type MONOMERIC
2cy2 ASU-COMPLEX  Oligomeric file of type MONOMERIC
2cy4 ASU-COMPLEX  Oligomeric file of type MONOMERIC
2cy5 ASU-COMPLEX  Oligomeric file of type MONOMERIC
2cy7 ASU-COMPLEX  Oligomeric file of type MONOMERIC
2cyg ASU-COMPLEX  Oligomeric file of type MONOMERIC
2cyj ASU-COMPLEX  Oligomeric file of type MONOMERIC
2czl ASU-COMPLEX  Oligomeric file of type MONOMERIC
2czs SPLIT-ASU into   2 Oligomeric files of type MONOMERIC
2d05 ASU-COMPLEX  Oligomeric file of type MONOMERIC
2d06 SPLIT-ASU into   2 Oligomeric files of type MONOMERIC
2d09 ASU-COMPLEX  Oligomeric file of type MONOMERIC
2d0e ASU-COMPLEX  Oligomeric file of type MONOMERIC
2d0t SPLIT-ASU into   2 Oligomeric files of type MONOMERIC
2d0u SPLIT-ASU into   2 Oligomeric files of type MONOMERIC
2d1e ASU-COMPLEX  Oligomeric file of type MONOMERIC
2d1i SPLIT-ASU into   2 Oligomeric files of type MONOMERIC
2d2d SPLIT-ASU into   2 Oligomeric files of type MONOMERIC
2d2e ASU-COMPLEX  Oligomeric file of type MONOMERIC
2d2f ASU-COMPLEX  Oligomeric file of type MONOMERIC
2d2s ASU-COMPLEX  Oligomeric file of type MONOMERIC
2d3i ASU-COMPLEX  Oligomeric file of type MONOMERIC
2d42 SPLIT-ASU into   2 Oligomeric files of type MONOMERIC
2d4r SPLIT-ASU into   6 Oligomeric files of type MONOMERIC
2d6b ASU-COMPLEX  Oligomeric file of type MONOMERIC
2d80 ASU-COMPLEX  Oligomeric file of type MONOMERIC
2d81 ASU-COMPLEX  Oligomeric file of type MONOMERIC
2dc6 ASU-COMPLEX  Oligomeric file of type MONOMERIC
2dc7 ASU-COMPLEX  Oligomeric file of type MONOMERIC
2dc8 ASU-COMPLEX  Oligomeric file of type MONOMERIC
2dc9 ASU-COMPLEX  Oligomeric file of type MONOMERIC
2dca ASU-COMPLEX  Oligomeric file of type MONOMERIC
2dcb ASU-COMPLEX  Oligomeric file of type MONOMERIC
2dcc ASU-COMPLEX  Oligomeric file of type MONOMERIC
2dcd ASU-COMPLEX  Oligomeric file of type MONOMERIC
2dhb SPLIT-ASU into   3 Oligomeric files of type MONOMERIC
2dpm ASU-COMPLEX  Oligomeric file of type MONOMERIC
2eql ASU-COMPLEX  Oligomeric file of type MONOMERIC
2erf ASU-COMPLEX  Oligomeric file of type MONOMERIC
2ery SPLIT-ASU into   2 Oligomeric files of type MONOMERIC
2es7 SPLIT-ASU into   4 Oligomeric files of type MONOMERIC
2es9 ASU-COMPLEX  Oligomeric file of type MONOMERIC
2esc ASU-COMPLEX  Oligomeric file of type MONOMERIC
2esk ASU-COMPLEX  Oligomeric file of type MONOMERIC
2eso ASU-COMPLEX  Oligomeric file of type MONOMERIC
2esp ASU-COMPLEX  Oligomeric file of type MONOMERIC
2esq ASU-COMPLEX  Oligomeric file of type MONOMERIC
2etd ASU-COMPLEX  Oligomeric file of type MONOMERIC
2etf SPLIT-ASU into   2 Oligomeric files of type MONOMERIC
2etg SPLIT-ASU into   2 Oligomeric files of type MONOMERIC
2etj ASU-COMPLEX  Oligomeric file of type MONOMERIC
2etx SPLIT-ASU into   2 Oligomeric files of type MONOMERIC
2eu9 ASU-COMPLEX  Oligomeric file of type MONOMERIC
2eug ASU-COMPLEX  Oligomeric file of type MONOMERIC
2eve ASU-COMPLEX  Oligomeric file of type MONOMERIC
2evt ASU-COMPLEX  Oligomeric file of type MONOMERIC
2ew0 ASU-COMPLEX  Oligomeric file of type MONOMERIC
2ew1 ASU-COMPLEX  Oligomeric file of type MONOMERIC
2ewe ASU-COMPLEX  Oligomeric file of type MONOMERIC
2ewr ASU-COMPLEX  Oligomeric file of type MONOMERIC
2ex4 SPLIT-ASU into   2 Oligomeric files of type MONOMERIC
2exe ASU-COMPLEX  Oligomeric file of type MONOMERIC
2exm ASU-COMPLEX  Oligomeric file of type MONOMERIC
2exr ASU-COMPLEX  Oligomeric file of type MONOMERIC
2f08 SPLIT-ASU into   4 Oligomeric files of type MONOMERIC
2f1s ASU-COMPLEX  Oligomeric file of type MONOMERIC
2f1t SPLIT-ASU into   3 Oligomeric files of type MONOMERIC
2f1v SPLIT-ASU into   6 Oligomeric files of type MONOMERIC
2f20 SPLIT-ASU into   2 Oligomeric files of type MONOMERIC
2f2g SPLIT-ASU into   2 Oligomeric files of type MONOMERIC
2f4j ASU-COMPLEX  Oligomeric file of type MONOMERIC
2f4q ASU-COMPLEX  Oligomeric file of type MONOMERIC
2f4w SPLIT-ASU into   2 Oligomeric files of type MONOMERIC
2f4z SPLIT-ASU into   2 Oligomeric files of type MONOMERIC
2f51 SPLIT-ASU into   2 Oligomeric files of type MONOMERIC
2f57 SPLIT-ASU into   2 Oligomeric files of type MONOMERIC
2f5x SPLIT-ASU into   3 Oligomeric files of type MONOMERIC
2f5y SPLIT-ASU into   2 Oligomeric files of type MONOMERIC
2f60 ASU-COMPLEX  Oligomeric file of type MONOMERIC
2f61 SPLIT-ASU into   2 Oligomeric files of type MONOMERIC
2f6f ASU-COMPLEX  Oligomeric file of type MONOMERIC
2f6s SPLIT-ASU into   2 Oligomeric files of type MONOMERIC
2f6t ASU-COMPLEX  Oligomeric file of type MONOMERIC
2f6v ASU-COMPLEX  Oligomeric file of type MONOMERIC
2f6w ASU-COMPLEX  Oligomeric file of type MONOMERIC
2f6y ASU-COMPLEX  Oligomeric file of type MONOMERIC
2f6z ASU-COMPLEX  Oligomeric file of type MONOMERIC
2f70 ASU-COMPLEX  Oligomeric file of type MONOMERIC
2f71 ASU-COMPLEX  Oligomeric file of type MONOMERIC
2f73 SPLIT-ASU into   8 Oligomeric files of type MONOMERIC
2fa7 ASU-COMPLEX  Oligomeric file of type MONOMERIC
2fcf ASU-COMPLEX  Oligomeric file of type MONOMERIC
2fch SPLIT-ASU into   7 Oligomeric files of type MONOMERIC
2fcj SPLIT-ASU into   3 Oligomeric files of type MONOMERIC
2fcm SPLIT-ASU into   2 Oligomeric files of type MONOMERIC
2fcn SPLIT-ASU into   2 Oligomeric files of type MONOMERIC
2fcq SPLIT-ASU into   2 Oligomeric files of type MONOMERIC
2fcs SPLIT-ASU into   2 Oligomeric files of type MONOMERIC
2fdp SPLIT-ASU into   3 Oligomeric files of type MONOMERIC
2fdr ASU-COMPLEX  Oligomeric file of type MONOMERIC
2fe5 ASU-COMPLEX  Oligomeric file of type MONOMERIC
2fef SPLIT-ASU into   3 Oligomeric files of type MONOMERIC
2fem ASU-COMPLEX  Oligomeric file of type MONOMERIC
2feo ASU-COMPLEX  Oligomeric file of type MONOMERIC
2fez ASU-COMPLEX  Oligomeric file of type MONOMERIC
2ffl SPLIT-ASU into   4 Oligomeric files of type MONOMERIC
2fg5 ASU-COMPLEX  Oligomeric file of type MONOMERIC
2fh7 ASU-COMPLEX  Oligomeric file of type MONOMERIC
2fhr ASU-COMPLEX  Oligomeric file of type MONOMERIC
2fj8 ASU-COMPLEX  Oligomeric file of type MONOMERIC
2fjm SPLIT-ASU into   2 Oligomeric files of type MONOMERIC
2fjn SPLIT-ASU into   2 Oligomeric files of type MONOMERIC
2fjy SPLIT-ASU into   2 Oligomeric files of type MONOMERIC
2fk7 ASU-COMPLEX  Oligomeric file of type MONOMERIC
2fk8 ASU-COMPLEX  Oligomeric file of type MONOMERIC
2fk9 ASU-COMPLEX  Oligomeric file of type MONOMERIC
2fls ASU-COMPLEX  Oligomeric file of type MONOMERIC
2fn4 ASU-COMPLEX  Oligomeric file of type MONOMERIC
2fne SPLIT-ASU into   3 Oligomeric files of type MONOMERIC
2fol ASU-COMPLEX  Oligomeric file of type MONOMERIC
2fpk ASU-COMPLEX  Oligomeric file of type MONOMERIC
2fpl ASU-COMPLEX  Oligomeric file of type MONOMERIC
2fpm ASU-COMPLEX  Oligomeric file of type MONOMERIC
2had ASU-COMPLEX  Oligomeric file of type MONOMERIC
2hmy ASU-COMPLEX  Oligomeric file of type MONOMERIC
2hnp ASU-COMPLEX  Oligomeric file of type MONOMERIC
2hnq ASU-COMPLEX  Oligomeric file of type MONOMERIC
2ila ASU-COMPLEX  Oligomeric file of type MONOMERIC
2irt SPLIT-ASU into   2 Oligomeric files of type MONOMERIC
2lzh ASU-COMPLEX  Oligomeric file of type MONOMERIC
2man ASU-COMPLEX  Oligomeric file of type MONOMERIC
2mb5 ASU-COMPLEX  Oligomeric file of type MONOMERIC
2mhr ASU-COMPLEX  Oligomeric file of type MONOMERIC
2msi ASU-COMPLEX  Oligomeric file of type MONOMERIC
2nap ASU-COMPLEX  Oligomeric file of type MONOMERIC
2pbg ASU-COMPLEX  Oligomeric file of type MONOMERIC
2pbh ASU-COMPLEX  Oligomeric file of type MONOMERIC
2pec ASU-COMPLEX  Oligomeric file of type MONOMERIC
2pgk ASU-COMPLEX  Oligomeric file of type MONOMERIC
2ptk ASU-COMPLEX  Oligomeric file of type MONOMERIC
2rat ASU-COMPLEX  Oligomeric file of type MONOMERIC
2rdv SPLIT-ASU into   3 Oligomeric files of type   MONOMERIC
2ren ASU-COMPLEX  Oligomeric file of type MONOMERIC
2rig ASU-COMPLEX  Oligomeric file of type MONOMERIC
2rkm ASU-COMPLEX  Oligomeric file of type MONOMERIC
2sbl SPLIT-ASU into   2 Oligomeric files of type MONOMERIC
2sli ASU-COMPLEX  Oligomeric file of type MONOMERIC
2sns ASU-COMPLEX  Oligomeric file of type MONOMERIC
2tir ASU-COMPLEX  Oligomeric file of type MONOMERIC
2tld SPLIT-ASU into   2 Oligomeric files of type MONOMERIC
2ucz ASU-COMPLEX  Oligomeric file of type MONOMERIC
2yhx ASU-COMPLEX  Oligomeric file of type MONOMERIC
31bi ASU-COMPLEX  Oligomeric file of type MONOMERIC
3app ASU-COMPLEX  Oligomeric file of type MONOMERIC
3bif ASU-COMPLEX  Oligomeric file of type MONOMERIC
3bta ASU-COMPLEX  Oligomeric file of type MONOMERIC
3cbh ASU-COMPLEX  Oligomeric file of type MONOMERIC
3cpa ASU-COMPLEX  Oligomeric file of type MONOMERIC
3cpu ASU-COMPLEX  Oligomeric file of type MONOMERIC
3cyt SPLIT-ASU into   2 Oligomeric files of type   MONOMERIC
3dpa ASU-COMPLEX  Oligomeric file of type MONOMERIC
3eug ASU-COMPLEX  Oligomeric file of type MONOMERIC
3hip SPLIT-ASU into   2 Oligomeric files of type MONOMERIC
3hsc ASU-COMPLEX  Oligomeric file of type MONOMERIC
3icb ASU-COMPLEX  Oligomeric file of type MONOMERIC
3man ASU-COMPLEX  Oligomeric file of type MONOMERIC
3mba ASU-COMPLEX  Oligomeric file of type MONOMERIC
3ovo ASU-COMPLEX  Oligomeric file of type MONOMERIC
3pal ASU-COMPLEX  Oligomeric file of type MONOMERIC
3paz ASU-COMPLEX  Oligomeric file of type MONOMERIC
3pcy ASU-COMPLEX  Oligomeric file of type MONOMERIC
3pep ASU-COMPLEX  Oligomeric file of type MONOMERIC
3phm ASU-COMPLEX  Oligomeric file of type MONOMERIC
3pmg SPLIT-ASU into   2 Oligomeric files of type   MONOMERIC
3prg ASU-COMPLEX  Oligomeric file of type MONOMERIC
3psg ASU-COMPLEX  Oligomeric file of type MONOMERIC
3ptb ASU-COMPLEX  Oligomeric file of type MONOMERIC
3pte ASU-COMPLEX  Oligomeric file of type MONOMERIC
3ptn ASU-COMPLEX  Oligomeric file of type MONOMERIC
3rab ASU-COMPLEX  Oligomeric file of type MONOMERIC
3rap SPLIT-ASU into   2 Oligomeric files of type   MONOMERIC
3rat ASU-COMPLEX  Oligomeric file of type MONOMERIC
3rn3 ASU-COMPLEX  Oligomeric file of type MONOMERIC
3rnt ASU-COMPLEX  Oligomeric file of type MONOMERIC
3sli ASU-COMPLEX  Oligomeric file of type MONOMERIC
3tf4 SPLIT-ASU into   2 Oligomeric files of type MONOMERIC
3tgl ASU-COMPLEX  Oligomeric file of type MONOMERIC
3tmy SPLIT-ASU into   2 Oligomeric files of type   MONOMERIC
41bi ASU-COMPLEX  Oligomeric file of type MONOMERIC
451c ASU-COMPLEX  Oligomeric file of type MONOMERIC
456c SPLIT-ASU into   2 Oligomeric files of type MONOMERIC
480d ASU-COMPLEX  Oligomeric file of type MONOMERIC
483d ASU-COMPLEX  Oligomeric file of type MONOMERIC
4ape ASU-COMPLEX  Oligomeric file of type MONOMERIC
4atj SPLIT-ASU into   2 Oligomeric files of type MONOMERIC
4ca2 ASU-COMPLEX  Oligomeric file of type MONOMERIC
4cac ASU-COMPLEX  Oligomeric file of type MONOMERIC
4ccp ASU-COMPLEX  Oligomeric file of type MONOMERIC
4ccx ASU-COMPLEX  Oligomeric file of type MONOMERIC
4cln ASU-COMPLEX  Oligomeric file of type MONOMERIC
4cms ASU-COMPLEX  Oligomeric file of type MONOMERIC
4cp4 ASU-COMPLEX  Oligomeric file of type MONOMERIC
4cpp ASU-COMPLEX  Oligomeric file of type MONOMERIC
4fgf ASU-COMPLEX  Oligomeric file of type MONOMERIC
4fx2 ASU-COMPLEX  Oligomeric file of type MONOMERIC
4fxc ASU-COMPLEX  Oligomeric file of type MONOMERIC
4i1b ASU-COMPLEX  Oligomeric file of type MONOMERIC
4icb ASU-COMPLEX  Oligomeric file of type MONOMERIC
4mba ASU-COMPLEX  Oligomeric file of type MONOMERIC
4np1 SPLIT-ASU into   2 Oligomeric files of type   MONOMERIC
4pad ASU-COMPLEX  Oligomeric file of type MONOMERIC
4pal ASU-COMPLEX  Oligomeric file of type MONOMERIC
4paz ASU-COMPLEX  Oligomeric file of type MONOMERIC
4pcy ASU-COMPLEX  Oligomeric file of type MONOMERIC
4pep ASU-COMPLEX  Oligomeric file of type MONOMERIC
4pti ASU-COMPLEX  Oligomeric file of type MONOMERIC
4q21 ASU-COMPLEX  Oligomeric file of type MONOMERIC
4rat ASU-COMPLEX  Oligomeric file of type MONOMERIC
4rnt ASU-COMPLEX  Oligomeric file of type MONOMERIC
4rxn ASU-COMPLEX  Oligomeric file of type MONOMERIC
4sli ASU-COMPLEX  Oligomeric file of type MONOMERIC
4tf4 SPLIT-ASU into   2 Oligomeric files of type MONOMERIC
4tmy SPLIT-ASU into   2 Oligomeric files of type   MONOMERIC
4tna ASU-COMPLEX  Oligomeric file of type MONOMERIC
4tnc ASU-COMPLEX  Oligomeric file of type MONOMERIC
4tss ASU-COMPLEX  Oligomeric file of type MONOMERIC
4vhb SPLIT-ASU into   2 Oligomeric files of type MONOMERIC
4znb SPLIT-ASU into   2 Oligomeric files of type   MONOMERIC
5abp ASU-COMPLEX  Oligomeric file of type MONOMERIC
5acn ASU-COMPLEX  Oligomeric file of type MONOMERIC
5ca2 ASU-COMPLEX  Oligomeric file of type MONOMERIC
5cac ASU-COMPLEX  Oligomeric file of type MONOMERIC
5ccp ASU-COMPLEX  Oligomeric file of type MONOMERIC
5chy ASU-COMPLEX  Oligomeric file of type MONOMERIC
5cpa ASU-COMPLEX  Oligomeric file of type MONOMERIC
5cpp ASU-COMPLEX  Oligomeric file of type MONOMERIC
5cyt ASU-COMPLEX  Oligomeric file of type MONOMERIC
5dfr ASU-COMPLEX  Oligomeric file of type MONOMERIC
5ebx ASU-COMPLEX  Oligomeric file of type MONOMERIC
5eug ASU-COMPLEX  Oligomeric file of type MONOMERIC
5fd1 ASU-COMPLEX  Oligomeric file of type MONOMERIC
5fx2 ASU-COMPLEX  Oligomeric file of type MONOMERIC
5i1b ASU-COMPLEX  Oligomeric file of type MONOMERIC
5ktq ASU-COMPLEX  Oligomeric file of type MONOMERIC
5mba ASU-COMPLEX  Oligomeric file of type MONOMERIC
5pal ASU-COMPLEX  Oligomeric file of type MONOMERIC
5paz ASU-COMPLEX  Oligomeric file of type MONOMERIC
5pcy ASU-COMPLEX  Oligomeric file of type MONOMERIC
5pep ASU-COMPLEX  Oligomeric file of type MONOMERIC
5pti ASU-COMPLEX  Oligomeric file of type MONOMERIC
5ptp ASU-COMPLEX  Oligomeric file of type MONOMERIC
5rat ASU-COMPLEX  Oligomeric file of type MONOMERIC
5rsa ASU-COMPLEX  Oligomeric file of type MONOMERIC
5rxn ASU-COMPLEX  Oligomeric file of type MONOMERIC
5tss SPLIT-ASU into   2 Oligomeric files of type   MONOMERIC
6abp ASU-COMPLEX  Oligomeric file of type MONOMERIC
6acn ASU-COMPLEX  Oligomeric file of type MONOMERIC
6ca2 ASU-COMPLEX  Oligomeric file of type MONOMERIC
6ccp ASU-COMPLEX  Oligomeric file of type MONOMERIC
6cpa ASU-COMPLEX  Oligomeric file of type MONOMERIC
6cpp ASU-COMPLEX  Oligomeric file of type MONOMERIC
6dfr ASU-COMPLEX  Oligomeric file of type MONOMERIC
6est ASU-COMPLEX  Oligomeric file of type MONOMERIC
6msi ASU-COMPLEX  Oligomeric file of type MONOMERIC
6paz ASU-COMPLEX  Oligomeric file of type MONOMERIC
6pcy ASU-COMPLEX  Oligomeric file of type MONOMERIC
6rat ASU-COMPLEX  Oligomeric file of type MONOMERIC
6rnt ASU-COMPLEX  Oligomeric file of type MONOMERIC
6rsa ASU-COMPLEX  Oligomeric file of type MONOMERIC
6rxn ASU-COMPLEX  Oligomeric file of type MONOMERIC
6taa ASU-COMPLEX  Oligomeric file of type MONOMERIC
7abp ASU-COMPLEX  Oligomeric file of type MONOMERIC
7ca2 ASU-COMPLEX  Oligomeric file of type MONOMERIC
7ccp ASU-COMPLEX  Oligomeric file of type MONOMERIC
7cpa ASU-COMPLEX  Oligomeric file of type MONOMERIC
7cpp ASU-COMPLEX  Oligomeric file of type MONOMERIC
7gsp SPLIT-ASU into   2 Oligomeric files of type   MONOMERIC
7lyz ASU-COMPLEX  Oligomeric file of type MONOMERIC
7pti ASU-COMPLEX  Oligomeric file of type MONOMERIC
7rat ASU-COMPLEX  Oligomeric file of type MONOMERIC
7rnt ASU-COMPLEX  Oligomeric file of type MONOMERIC
7rsa ASU-COMPLEX  Oligomeric file of type MONOMERIC
7rxn ASU-COMPLEX  Oligomeric file of type MONOMERIC
7taa ASU-COMPLEX  Oligomeric file of type MONOMERIC
8abp ASU-COMPLEX  Oligomeric file of type MONOMERIC
8ca2 ASU-COMPLEX  Oligomeric file of type MONOMERIC
8cpa ASU-COMPLEX  Oligomeric file of type MONOMERIC
8cpp ASU-COMPLEX  Oligomeric file of type MONOMERIC
8dfr ASU-COMPLEX  Oligomeric file of type MONOMERIC
8est ASU-COMPLEX  Oligomeric file of type MONOMERIC
8i1b ASU-COMPLEX  Oligomeric file of type MONOMERIC
8rat ASU-COMPLEX  Oligomeric file of type MONOMERIC
8rnt ASU-COMPLEX  Oligomeric file of type MONOMERIC
8rxn ASU-COMPLEX  Oligomeric file of type MONOMERIC
9abp ASU-COMPLEX  Oligomeric file of type MONOMERIC
9ca2 ASU-COMPLEX  Oligomeric file of type MONOMERIC
9est ASU-COMPLEX  Oligomeric file of type MONOMERIC
9lyz ASU-COMPLEX  Oligomeric file of type MONOMERIC
9msi ASU-COMPLEX  Oligomeric file of type MONOMERIC
9pai ASU-COMPLEX  Oligomeric file of type MONOMERIC
9pap ASU-COMPLEX  Oligomeric file of type MONOMERIC
9pti ASU-COMPLEX  Oligomeric file of type MONOMERIC
9rat ASU-COMPLEX  Oligomeric file of type MONOMERIC
9rnt ASU-COMPLEX  Oligomeric file of type MONOMERIC
