# Supplementary material for: SitesIdentify: a protein functional site prediction tool
Source: BMC Bioinformatics. 2009 Nov 18;10:379. doi: 10.1186/1471-2105-10-379 (PMC2783165; doi:10.1186/1471-2105-10-379)
Supplement: Additional file 1 — SitesIdentify source code. Compressed file containing the source code for SitesIdentify. [file 1471-2105-10-379-S1.gz › SI_export/progdata/Alexov_pKs.txt]

From Georgescu et al. (2002) Biophys. J. paper

Label Nt, Ct gps as in pk_calc

 PDB  CHN RES TER  NRES   EXPT   SCCE   MCCE  flag  comments

 1a2p UMIST calc on A monomer, protein only
 expt checked (Oliveberg et al 1995)
>1a2p  -  ASP         8   3.06   1.10   1.40
>1a2p  -  ASP        12   3.65   2.60   3.70
>1a2p  -  ASP        22   3.30   2.50   2.70
>1a2p  -  ASP        44   3.50   4.10   4.00
>1a2p  -  ASP        54   2.20  -1.10   2.30  excl  limit of expt range
>1a2p  -  ASP        75   3.10   3.90   4.50
>1a2p  -  ASP        86   4.20   5.20   4.90
>1a2p  -  ASP        93   2.00  -1.10   1.40  excl  limit of expt range
>1a2p  -  ASP       101   2.00  -0.90   3.20  excl  concomitant with U
>1a2p  -  ARG  CT   111   3.30  -0.40   2.70
>1a2p  -  GLU        29   3.75   1.40   2.60
>1a2p  -  GLU        60   3.20   4.10   1.80
>1a2p  -  GLU        73   2.10  -1.00   0.60  excl  concomitant with U
>1a2p  -  HIS        18   7.72   7.00   6.60

 4pti UMIST calc on protein only
 checked March et al (1982) - UMIST lib - Y23 titrn on denatn; Y35/K41 close
>4pti  -  ASP         3   3.55   3.80   3.90
>4pti  -  ASP        50   3.20   3.40   2.30
>4pti  -  ALA  CT    59   3.10   3.40   3.70
>4pti  -  GLU         7   3.85   5.60   2.60
>4pti  -  GLU        49   3.91   3.20   3.90
>4pti  -  LYS        15  10.43  10.90  10.90
>4pti  -  LYS        26  10.44  10.50  10.60
>4pti  -  LYS        41  10.75  12.10  11.60  excl  since pKas close to 23/35
>4pti  -  LYS        46  10.35  10.60  10.30
>4pti  -  ARG  NT     0   7.90   6.50   7.70
>4pti  -  TYR        10   9.46   9.00   9.40
>4pti  -  TYR        21   9.94  10.10  10.30
>4pti  -  TYR        23  11.00  12.00  12.10  excl  at expt limit/denatn
>4pti  -  TYR        35  10.60  10.50  10.00  excl  towards (half tit) limit

?1hng UMIST calc on A monomer, protein only
 have not sorted out the Ct residue here in pk_calc yet ??
>1hng  -  ASP         2   3.50   3.10   3.00
>1hng  -  ASP        25   3.53   3.80   3.90
>1hng  -  ASP        26   3.58   3.90   4.10
>1hng  -  ASP        28   3.57   1.50   1.90
>1hng  -  ASP        62   4.18   6.50   5.80
>1hng  -  ASP        71   3.20   3.80   3.80
>1hng  -  ASP        72   4.14   4.40   4.80
>1hng  -  ASP        94   3.83   3.00   3.40
>1hng  -       CT    99   3.11  -1.00   3.80
>1hng  -  GLU        29   4.51   1.80   4.80
>1hng  -  GLU        33   4.20   4.70   4.50
>1hng  -  GLU        41   6.53   7.50   5.80
>1hng  -  GLU        56   3.95   3.90   4.00
>1hng  -  GLU        99   4.10   4.60   4.00

 1b0d UMIST calc on protein only
 not checked properly - 1 page only of Bartik - they measure only to 1.0
>1b0d  -  ASP        18   2.66   3.00   3.00
>1b0d  -  ASP        48   1.60   3.70   0.60
>1b0d  -  ASP        52   3.68  -0.40   3.90
>1b0d  -  ASP        66   0.90   2.80   1.50  excl  Bartik et al measure to 1.0
>1b0d  -  ASP        87   2.07   5.20   1.00
>1b0d  -  ASP       101   4.08   4.60   3.80
>1b0d  -  ASP       119   3.20   2.90   4.10
>1b0d  -  LEU  CT   130   2.75   3.60   2.40
>1b0d  -  GLU         7   2.85   5.30   3.50
>1b0d  -  GLU        35   6.20   7.50   6.20
>1b0d  -  HIS        15   5.36   3.60   6.50
>1b0d  -  LYS         1  10.80   9.10  10.30
>1b0d  -  LYS        13  10.50   9.60  11.20
>1b0d  -  LYS        33  10.40  11.70   9.80
>1b0d  -  LYS        96  10.80   9.40  11.30
>1b0d  -  LYS        97  10.30   9.70  10.50
>1b0d  -  LYS       116  10.20  11.70  10.00
>1b0d  -  TYR        20  10.30  11.60   9.70
>1b0d  -  TYR        23   9.80  10.30   9.30

 1ppf UMIST calc on Inhibitor only
 checked vs expt (Robertson lab): 1 borderline limit at acid pH
 if go for not turning in pH curve - just excl Y31,CT
 if excl w/out basline - add in D7, D27
>1ppf  -  ASP         7   2.70   0.40   2.80  excl  ?near expt limit
>1ppf  -  ASP        27   2.30   3.90   3.30  excl  ?near expt limit
>1ppf  -  CYS  CT    57   2.20   2.70   3.20  excl  near lim/worse than 7,27
>1ppf  -  GLU        10   4.10   3.70   3.50
>1ppf  -  GLU        19   3.20  -0.30   1.60
>1ppf  -  GLU        43   4.80   4.60   4.50
>1ppf  -  HIS        52   7.50   8.50   8.20
>1ppf  -  LYS        13   9.90  14.30  11.50
>1ppf  -  LYS        29  11.10  11.70  11.20
>1ppf  -  LYS        34  10.10  12.40   7.20
>1ppf  -  LYS        55  11.10  10.30  10.20
>1ppf  -  LEU  NT     0   8.00   5.90   7.30
>1ppf  -  TYR        11  10.20   8.90  11.80
>1ppf  -  TYR        20  11.10   9.80  10.10
>1ppf  -  TYR        31  12.50  15.00  12.20  excl  at expt limit

 1pga UMIST calc on protein only
 Note a discrepancy between 15 gps in suppl material and 14 gps in Table 2
 Review of Khare et al shows do not have data for CT - exclude it
 Expt checked: Khare et al (1997)
>1pga  -  ASP        22   2.90   0.50   2.20
>1pga  -  ASP        36   3.80   5.30   5.00
>1pga  -  ASP        40   4.00   4.50   4.10
>1pga  -  ASP        46   3.60   1.60   3.10
>1pga  -  ASP        47   3.40   0.30   2.30
 1pga  -  GLU  CT    57   4.00   3.00   3.30  excl  >not in expt paper
>1pga  -  GLU        56   4.00   3.90   5.30
>1pga  -  GLU        15   4.40   1.70   3.80
>1pga  -  GLU        19   3.70   2.70   3.50
>1pga  -  GLU        27   4.50  -0.50   3.80
>1pga  -  GLU        42   4.40   5.00   5.10
>1pga  -  LYS        10  11.00  11.90  11.40
>1pga  -  LYS        13  11.00  11.00  10.80  excl  limit value only
>1pga  -  LYS        28  10.90  13.40  11.70
>1pga  -  TYR        33  11.00  10.70  10.80

 3rn3 UMIST calc on protein + SO4(-1) ion ??
 rough check of expt with Antosiewicz et al (1996) calc paper
>3rn3  -  ASP        14   2.00  -1.00   0.60  excl  at expt limit
>3rn3  -  ASP        38   3.10   3.00   3.00
>3rn3  -  ASP        53   3.90   3.40   3.70
>3rn3  -  ASP        83   3.50   6.30   3.80
>3rn3  -  ASP       121   3.10  -1.00   3.20
>3rn3  -  VAL  CT   125   2.40   0.00   1.30
>3rn3  -  GLU         2   2.80  -0.60   1.30
>3rn3  -  GLU         9   4.00   5.80   5.40
>3rn3  -  GLU        49   4.70   5.70   5.50
>3rn3  -  GLU        86   4.10   4.40   4.20
>3rn3  -  GLU       111   3.50   4.40   3.90
>3rn3  -  HIS        12   5.80  -1.00   4.20
>3rn3  -  HIS        48   6.30   3.10   8.80
>3rn3  -  HIS       105   6.60   6.10   5.90
>3rn3  -  HIS       119   6.10   6.70   5.40
>3rn3  -  LYS  NT     0   7.60   6.00   7.40

 2rn2 UMIST calc on protein only
 is the calcn withor w/out Mg2+ ??
 expt checked (Oda et al 1994)
>2rn2  -  D          10   6.10  10.90  10.40
>2rn2  -  ASP        70   2.60   2.40   2.30
>2rn2  -  ASP        94   3.20  11.90   3.80
>2rn2  -  ASP       102   2.00  -1.00   2.00  excl  beyond expt limit
>2rn2  -  ASP       108   3.20   1.70   2.00
>2rn2  -  ASP       134   4.10   1.00   2.20
>2rn2  -  ASP       148   2.00   6.90   1.10  excl  beyond expt limit
>2rn2  -  VAL  CT   156   3.40   3.70   2.70
>2rn2  -  GLU         6   4.50   4.10   6.30
>2rn2  -  GLU        32   3.60   1.30   2.10
>2rn2  -  GLU        48   4.40   5.30   5.50
>2rn2  -  GLU        57   3.20   1.70   2.50
>2rn2  -  GLU        61   3.90   1.70   2.90
>2rn2  -  GLU        64   4.40   4.60   4.30
>2rn2  -  GLU       119   4.10  -0.40   3.10
>2rn2  -  GLU       129   3.60   0.00   2.80
>2rn2  -  GLU       131   4.30   5.10   5.00
>2rn2  -  GLU       135   4.30   4.30   4.30
>2rn2  -  GLU       147   4.20   4.30   4.40
>2rn2  -  GLU       154   4.40   2.60   3.80
>2rn2  -  HIS        62   7.00   5.70   6.70
>2rn2  -  HIS        83   5.50   5.40   5.40
>2rn2  -  HIS       114   5.00   4.20   4.50
>2rn2  -  HIS       124   7.10   4.50   4.50
>2rn2  -  HIS       127   7.90   8.10   7.00

 3rnt UMIST calc on protein + VO4(-1) ion ??
>3rnt  -  HIS        27   7.30  12.00   8.00
>3rnt  -  HIS        40   7.90  13.00   9.00
>3rnt  -  HIS        92   7.80   8.00   7.10
>3rnt  -  GLU        58   4.30  -0.40   4.50

 3icb UMIST calc on protein + 2*Ca to match expt
 checked roughly with expt (Kesvatara et al, 1996)
>3icb  -  LYS         1  10.60  11.00  10.80
>3icb  -  LYS         7  11.35  10.90  10.70
>3icb  -  LYS        12  10.82  10.90  10.80
>3icb  -  LYS        16  10.09  11.10  10.60
>3icb  -  LYS        25  11.81  13.30  13.40
>3icb  -  LYS        29  10.97   9.50  10.40
>3icb  -  LYS        41  10.89  10.90  10.90
>3icb  -  LYS        55  11.38  10.20  11.60
>3icb  -  LYS        71  10.72  10.10   9.90
>3icb  -  LYS        72  10.96  10.80  10.50

 subsidiary big delta pKas from various pdbs
 PDB  CHN RES TER  NRES   EXPT   SCCE   MCCE  flag  comments
>1xnb  -  GLU       172   6.70   0.00   0.00  subs  nodh E172/E78 swap probs?
>9pap  -  CYS        25   3.30   0.00   0.00  subs
>1a2l  -  CYS        30   3.40   0.00   0.00  subs
>1ado  -  LYS       229   6.50   0.00   0.00  subs
>1axt  -  LYS       399   5.50   0.00   0.00  subs
>gsdm  -  TYR         9   8.10   0.00   0.00  subs
>1nai  -  TYR       149   6.10   0.00   0.00  subs
