# Supplementary material for: SitesIdentify: a protein functional site prediction tool
Source: BMC Bioinformatics. 2009 Nov 18;10:379. doi: 10.1186/1471-2105-10-379 (PMC2783165; doi:10.1186/1471-2105-10-379)
Supplement: Additional file 1 — SitesIdentify source code. Compressed file containing the source code for SitesIdentify. [file 1471-2105-10-379-S1.gz › SI_export/progdata/atoms_es_solv_stub.dat]

-----------------------------------------------------------------------------
 Header: The atoms data file for POLH_GEN, ESCALC, FDCALC; JW, Reading,Oct.90
-----------------------------------------------------------------------------
SECTION 1  for all integer atom types (cf GROMOS), contains VdW radii columns
-----------------------------------------------------------------------------
25, 3
-----------------------------------------------------------------------------
integer atom    what                  VdW 1 VdW 2 VdW 3
  1                                    1.45  1.45  1.45
  2                                    1.09  1.09  1.09
  3                                    1.53  1.53  1.53
  4                                    1.48  1.48  1.48
  5                                    1.00  1.00  1.00
  6                                    1.35  1.35  1.35
  7                                    1.32  1.32  1.32
  8                                    1.34  1.34  1.34
  9                                    1.22  1.22  1.22
 10                                    1.33  1.33  1.33
 11                                    1.24  1.24  1.24
 12                                    1.29  1.29  1.29
 13                                    1.25  1.25  1.25
 14                                    1.83  1.83  1.83
 15                                    1.51  1.51  1.51
 16                                    1.38  1.38  1.38
 17                                    1.36  1.36  1.36
 18                                    1.01  1.01  1.01
 19                                    1.78  1.78  1.78
 20                                    1.42  1.42  1.42
 21                                    1.39  1.39  1.39
 22                                    1.40  1.40  1.40
 23                                    1.41  1.41  1.41
 24                                    1.44  1.44  1.44
 25                                    1.23  1.23  1.23
-----------------------------------------------------------------------------
SECTION 2  residue by residue listings of atoms
-----------------------------------------------------------------------------
28, 4
----------------------------------------
ALA   1 13  0
CA    1  T  F              0.064   0.064   0.064   0.064
HA    2  T  F              0.020   0.020   0.020   0.020
CB    3  T  F             -0.090  -0.090  -0.090  -0.090
HB1   2  T  F              0.040   0.040   0.040   0.040
HB2   2  T  F              0.040   0.040   0.040   0.040
HB3   2  T  F              0.040   0.040   0.040   0.040
N     1  T  F             -0.332  -0.332  -0.332  -0.332
H1    5  T  F              0.076   0.076   0.076   0.076
H2    5  T  F              0.076   0.076   0.076   0.076
C     3  T  F              0.517   0.517   0.517   0.517
O    25  T  F             -0.351  -0.351  -0.351  -0.351
OXT  12  T  F             -0.334  -0.334  -0.334  -0.334
HXT   5  T  F              0.235   0.235   0.235   0.235
----------------------------------------
ARG   2 26  0
CA    1  T  F              0.064   0.064   0.064   0.064
HA    2  T  F              0.020   0.020   0.020   0.020
CB    3  T  F             -0.030  -0.030  -0.030  -0.030
HB1   2  T  F              0.015   0.015   0.015   0.015
HB2   2  T  F              0.015   0.015   0.015   0.015
CG    3  T  F             -0.030  -0.030  -0.030  -0.030
HG1   2  T  F              0.030   0.030   0.030   0.030
HG2   2  T  F              0.030   0.030   0.030   0.030
CD    3  T  F              0.100   0.100   0.100   0.100
HD1   2  T  F              0.010   0.010   0.010   0.010
HD2   2  T  F              0.010   0.010   0.010   0.010
NE    4  T  F             -0.350  -0.350  -0.350  -0.350
HE    5  T  F              0.170   0.170   0.170   0.170
CZ    6  T  F              0.480   0.480   0.480   0.480
NH1   7  T  F             -0.420  -0.420  -0.420  -0.420
HH1   5  T  F              0.090   0.090   0.090   0.090
NH2   6  T  F             -0.410  -0.410  -0.410  -0.410
HH21  5  T  F              0.160   0.160   0.160   0.160
HH22  5  T  F              0.160   0.160   0.160   0.160
N     1  T  F             -0.332  -0.332  -0.332  -0.332
H1    5  T  F              0.076   0.076   0.076   0.076
H2    5  T  F              0.076   0.076   0.076   0.076
C     3  T  F              0.517   0.517   0.517   0.517
O    25  T  F             -0.351  -0.351  -0.351  -0.351
OXT  12  T  F             -0.334  -0.334  -0.334  -0.334
HXT   5  T  F              0.235   0.235   0.235   0.235
----------------------------------------
ARG+  3 27  0
CA    1  T  F              0.064   0.064   0.064   0.064
HA    2  T  F              0.020   0.020   0.020   0.020
CB    3  T  F             -0.030  -0.030  -0.030  -0.030
HB1   2  T  F              0.015   0.015   0.015   0.015
HB2   2  T  F              0.015   0.015   0.015   0.015
CG    3  T  F             -0.030  -0.030  -0.030  -0.030
HG1   2  T  F              0.030   0.030   0.030   0.030
HG2   2  T  F              0.030   0.030   0.030   0.030
CD    3  T  F              0.120   0.120   0.120   0.120
HD1   2  T  F              0.010   0.010   0.010   0.010
HD2   2  T  F              0.010   0.010   0.010   0.010
NE    4  T  F             -0.300  -0.300  -0.300  -0.300
HE    5  T  F              0.230   0.230   0.230   0.230
CZ    8  T  F              0.580   0.580   0.580   0.580
NH1   8  T  F             -0.390  -0.390  -0.390  -0.390
HH11  5  T  F              0.280   0.280   0.280   0.280
HH12  5  T  F              0.280   0.280   0.280   0.280
NH2   8  T  F             -0.390  -0.390  -0.390  -0.390
HH21  5  T  F              0.280   0.280   0.280   0.280
HH22  5  T  F              0.280   0.280   0.280   0.280
N     1  T  F             -0.332  -0.332  -0.332  -0.332
H1    5  T  F              0.076   0.076   0.076   0.076
H2    5  T  F              0.076   0.076   0.076   0.076
C     3  T  F              0.517   0.517   0.517   0.517
O    25  T  F             -0.351  -0.351  -0.351  -0.351
OXT  12  T  F             -0.334  -0.334  -0.334  -0.334
HXT   5  T  F              0.235   0.235   0.235   0.235
----------------------------------------
ASN   4 17  0
CA    1  T  F              0.064   0.064   0.064   0.064
HA    2  T  F              0.020   0.020   0.020   0.020
CB    3  T  F             -0.120  -0.120  -0.120  -0.120
HB1   2  T  F              0.055   0.055   0.055   0.055
HB2   2  T  F              0.055   0.055   0.055   0.055
CG    3  T  F              0.460   0.460   0.460   0.460
OD1   9  T  F             -0.375  -0.375  -0.375  -0.375
ND2  10  T  F             -0.445  -0.445  -0.445  -0.445
HD21  5  T  F              0.200   0.200   0.200   0.200
HD22  5  T  F              0.200   0.200   0.200   0.200
N     1  T  F             -0.332  -0.332  -0.332  -0.332
H1    5  T  F              0.076   0.076   0.076   0.076
H2    5  T  F              0.076   0.076   0.076   0.076
C     3  T  F              0.517   0.517   0.517   0.517
O    25  T  F             -0.351  -0.351  -0.351  -0.351
OXT  12  T  F             -0.334  -0.334  -0.334  -0.334
HXT   5  T  F              0.235   0.235   0.235   0.235
----------------------------------------
ASP   5 16  0
CA    1  T  F              0.064   0.064   0.064   0.064
HA    2  T  F              0.020   0.020   0.020   0.020
CB    3  T  F             -0.100  -0.100  -0.100  -0.100
HB1   2  T  F              0.060   0.060   0.060   0.060
HB2   2  T  F              0.060   0.060   0.060   0.060
CG    3  T  F              0.500   0.500   0.500   0.500
OD1  11  T  F             -0.360  -0.360  -0.360  -0.360
OD2  12  T  F             -0.350  -0.350  -0.350  -0.350
HD2   5  T  F              0.220   0.220   0.220   0.220
N     1  T  F             -0.332  -0.332  -0.332  -0.332
H1    5  T  F              0.076   0.076   0.076   0.076
H2    5  T  F              0.076   0.076   0.076   0.076
C     3  T  F              0.517   0.517   0.517   0.517
O    25  T  F             -0.351  -0.351  -0.351  -0.351
OXT  12  T  F             -0.334  -0.334  -0.334  -0.334
HXT   5  T  F              0.235   0.235   0.235   0.235
----------------------------------------
ASP-  6 15  0
CA    1  T  F             -0.060  -0.060  -0.060  -0.060
HA    2  T  F              0.024   0.024   0.024   0.024
CB    3  T  F             -0.170  -0.170  -0.170  -0.170
HB1   2  T  F             -0.020  -0.020  -0.020  -0.020
HB2   2  T  F             -0.020  -0.020  -0.020  -0.020
CG    3  T  F              0.500   0.500   0.500   0.500
OD1  13  T  F             -0.570  -0.570  -0.570  -0.570
OD2  13  T  F             -0.570  -0.570  -0.570  -0.570
N     1  T  F             -0.332  -0.332  -0.332  -0.332
H1    5  T  F              0.076   0.076   0.076   0.076
H2    5  T  F              0.076   0.076   0.076   0.076
C     3  T  F              0.517   0.517   0.517   0.517
O    25  T  F             -0.351  -0.351  -0.351  -0.351
OXT  12  T  F             -0.334  -0.334  -0.334  -0.334
HXT   5  T  F              0.235   0.235   0.235   0.235
----------------------------------------
CYS   7 14  0
CA    1  T  F              0.064   0.064   0.064   0.064
HA    2  T  F              0.020   0.020   0.020   0.020
CB    3  T  F             -0.105  -0.105  -0.105  -0.105
HB1   2  T  F              0.055   0.055   0.055   0.055
HB2   2  T  F              0.055   0.055   0.055   0.055
SG   14  T  F              0.015   0.015   0.015   0.015
HG   10  T  F              0.010   0.010   0.010   0.010
N     1  T  F             -0.332  -0.332  -0.332  -0.332
H1    5  T  F              0.076   0.076   0.076   0.076
H2    5  T  F              0.076   0.076   0.076   0.076
C     3  T  F              0.517   0.517   0.517   0.517
O    25  T  F             -0.351  -0.351  -0.351  -0.351
OXT  12  T  F             -0.334  -0.334  -0.334  -0.334
HXT   5  T  F              0.235   0.235   0.235   0.235
----------------------------------------
GLN   8 20  0
CA    1  T  F              0.064   0.064   0.064   0.064
HA    2  T  F              0.020   0.020   0.020   0.020
CB    3  T  F             -0.030  -0.030  -0.030  -0.030
HB1   2  T  F              0.020   0.020   0.020   0.020
HB2   2  T  F              0.020   0.020   0.020   0.020
CG    3  T  F             -0.110  -0.110  -0.110  -0.110
HG1   2  T  F              0.050   0.050   0.050   0.050
HG2   2  T  F              0.050   0.050   0.050   0.050
CD    3  T  F              0.470   0.470   0.470   0.470
OE1   9  T  F             -0.380  -0.380  -0.380  -0.380
NE2  10  T  F             -0.430  -0.430  -0.430  -0.430
HE21  5  T  F              0.185   0.185   0.185   0.185
HE22  5  T  F              0.185   0.185   0.185   0.185
N     1  T  F             -0.332  -0.332  -0.332  -0.332
H1    5  T  F              0.076   0.076   0.076   0.076
H2    5  T  F              0.076   0.076   0.076   0.076
C     3  T  F              0.517   0.517   0.517   0.517
O    25  T  F             -0.351  -0.351  -0.351  -0.351
OXT  12  T  F             -0.334  -0.334  -0.334  -0.334
HXT   5  T  F              0.235   0.235   0.235   0.235
----------------------------------------
GLU   9 19  0
CA    1  T  F              0.064   0.064   0.064   0.064
HA    2  T  F              0.020   0.020   0.020   0.020
CB    3  T  F             -0.030  -0.030  -0.030  -0.030
HB1   2  T  F              0.030   0.030   0.030   0.030
HB2   2  T  F              0.030   0.030   0.030   0.030
CG    3  T  F             -0.110  -0.110  -0.110  -0.110
HG1   2  T  F              0.055   0.055   0.055   0.055
HG2   2  T  F              0.055   0.055   0.055   0.055
CD    3  T  F              0.500   0.500   0.500   0.500
OE1  11  T  F             -0.360  -0.360  -0.360  -0.360
OE2  12  T  F             -0.350  -0.350  -0.350  -0.350
HE2   5  T  F              0.210   0.210   0.210   0.210
N     1  T  F             -0.332  -0.332  -0.332  -0.332
H1    5  T  F              0.076   0.076   0.076   0.076
H2    5  T  F              0.076   0.076   0.076   0.076
C     3  T  F              0.517   0.517   0.517   0.517
O    25  T  F             -0.351  -0.351  -0.351  -0.351
OXT  12  T  F             -0.334  -0.334  -0.334  -0.334
HXT   5  T  F              0.235   0.235   0.235   0.235
----------------------------------------
GLU- 10 18  0
CA    1  T  F              0.064   0.064   0.064   0.064
HA    2  T  F              0.020   0.020   0.020   0.020
CB    3  T  F             -0.120  -0.120  -0.120  -0.120
HB1   2  T  F              0.020   0.020   0.020   0.020
HB2   2  T  F              0.020   0.020   0.020   0.020
CG    3  T  F             -0.170  -0.170  -0.170  -0.170
HG1   2  T  F             -0.040  -0.040  -0.040  -0.040
HG2   2  T  F             -0.040  -0.040  -0.040  -0.040
CD    3  T  F              0.500   0.500   0.500   0.500
OE1  13  T  F             -0.570  -0.570  -0.570  -0.570
OE2  13  T  F             -0.570  -0.570  -0.570  -0.570
N     1  T  F             -0.332  -0.332  -0.332  -0.332
H1    5  T  F              0.076   0.076   0.076   0.076
H2    5  T  F              0.076   0.076   0.076   0.076
C     3  T  F              0.517   0.517   0.517   0.517
O    25  T  F             -0.351  -0.351  -0.351  -0.351
OXT  12  T  F             -0.334  -0.334  -0.334  -0.334
HXT   5  T  F              0.235   0.235   0.235   0.235
----------------------------------------
GLY  11 10  0
CA    1  T  F             -0.008  -0.008  -0.008  -0.008
HA1   2  T  F              0.055   0.055   0.055   0.055
HA2   2  T  F              0.055   0.055   0.055   0.055
N     1  T  F             -0.332  -0.332  -0.332  -0.332
H1    5  T  F              0.076   0.076   0.076   0.076
H2    5  T  F              0.076   0.076   0.076   0.076
C     3  T  F              0.517   0.517   0.517   0.517
O    25  T  F             -0.351  -0.351  -0.351  -0.351
OXT  12  T  F             -0.334  -0.334  -0.334  -0.334
HXT   5  T  F              0.235   0.235   0.235   0.235
----------------------------------------
HIS  12 20  0
CA    1  T  F              0.064   0.064   0.064   0.064
HA    2  T  F              0.020   0.020   0.020   0.020
CB    3  T  F             -0.040  -0.040  -0.040  -0.040
HB1   2  T  F              0.015   0.015   0.015   0.015
HB2   2  T  F              0.015   0.015   0.015   0.015
CG   15  T  F              0.055   0.055   0.055   0.055
ND1  16  T  F             -0.250  -0.250  -0.250  -0.250
HD1   5  T  F              0.150   0.150   0.150   0.150
CE1   7  T  F              0.190   0.190   0.190   0.190
HE1   2  T  F              0.020   0.020   0.020   0.020
NE2  17  T  F             -0.240  -0.240  -0.240  -0.240
CD2   7  T  F              0.080   0.080   0.080   0.080
HD2   2  T  F              0.035   0.035   0.035   0.035
N     1  T  F             -0.332  -0.332  -0.332  -0.332
H1    5  T  F              0.076   0.076   0.076   0.076
H2    5  T  F              0.076   0.076   0.076   0.076
C     3  T  F              0.517   0.517   0.517   0.517
O    25  T  F             -0.351  -0.351  -0.351  -0.351
OXT  12  T  F             -0.334  -0.334  -0.334  -0.334
HXT   5  T  F              0.235   0.235   0.235   0.235
----------------------------------------
HIS+ 13 21  0
CA    1  T  F              0.064   0.064   0.064   0.064
HA    2  T  F              0.020   0.020   0.020   0.020
CB    3  T  F             -0.050  -0.050  -0.050  -0.050
HB1   2  T  F              0.065   0.065   0.065   0.065
HB2   2  T  F              0.065   0.065   0.065   0.065
CG   15  T  F              0.015   0.015   0.015   0.015
ND1  16  T  F             -0.200  -0.200  -0.200  -0.200
HD1   5  T  F              0.275   0.275   0.275   0.275
CE1   7  T  F              0.275   0.275   0.275   0.275
HE1   2  T  F              0.150   0.150   0.150   0.150
NE2  17  T  F             -0.200  -0.200  -0.200  -0.200
HE2   5  T  F              0.265   0.265   0.265   0.265
CD2   7  T  F              0.100   0.100   0.100   0.100
HD2   2  T  F              0.135   0.135   0.135   0.135
N     1  T  F             -0.332  -0.332  -0.332  -0.332
H1    5  T  F              0.076   0.076   0.076   0.076
H2    5  T  F              0.076   0.076   0.076   0.076
C     3  T  F              0.517   0.517   0.517   0.517
O    25  T  F             -0.351  -0.351  -0.351  -0.351
OXT  12  T  F             -0.334  -0.334  -0.334  -0.334
HXT   5  T  F              0.235   0.235   0.235   0.235
----------------------------------------
ILE  14 22  0
CA    1  T  F              0.064   0.064   0.064   0.064
HA    2  T  F              0.020   0.020   0.020   0.020
CB    3  T  F             -0.005  -0.005  -0.005  -0.005
HB    2  T  F              0.025   0.025   0.025   0.025
CG2   3  T  F             -0.075  -0.075  -0.075  -0.075
HG21  2  T  F              0.025   0.025   0.025   0.025
HG22  2  T  F              0.025   0.025   0.025   0.025
HG23  2  T  F              0.025   0.025   0.025   0.025
CG1   3  T  F             -0.020  -0.020  -0.020  -0.020
HG11  2  T  F              0.015   0.015   0.015   0.015
HG12  2  T  F              0.015   0.015   0.015   0.015
CD1   3  T  F             -0.075  -0.075  -0.075  -0.075
HD11  2  T  F              0.025   0.025   0.025   0.025
HD12  2  T  F              0.025   0.025   0.025   0.025
HD13  2  T  F              0.025   0.025   0.025   0.025
N     1  T  F             -0.332  -0.332  -0.332  -0.332
H1    5  T  F              0.076   0.076   0.076   0.076
H2    5  T  F              0.076   0.076   0.076   0.076
C     3  T  F              0.517   0.517   0.517   0.517
O    25  T  F             -0.351  -0.351  -0.351  -0.351
OXT  12  T  F             -0.334  -0.334  -0.334  -0.334
HXT   5  T  F              0.235   0.235   0.235   0.235
----------------------------------------
LEU  15 22  0
CA    1  T  F              0.064   0.064   0.064   0.064
HA    2  T  F              0.020   0.020   0.020   0.020
CB    3  T  F             -0.030  -0.030  -0.030  -0.030
HB1   2  T  F              0.022   0.022   0.022   0.022
HB2   2  T  F              0.022   0.022   0.022   0.022
CG    3  T  F             -0.011  -0.011  -0.011  -0.011
HG    2  T  F              0.025   0.025   0.025   0.025
CD1   3  T  F             -0.074  -0.074  -0.074  -0.074
HD11  2  T  F              0.025   0.025   0.025   0.025
HD12  2  T  F              0.025   0.025   0.025   0.025
HD13  2  T  F              0.025   0.025   0.025   0.025
CD2   3  T  F             -0.074  -0.074  -0.074  -0.074
HD21  2  T  F              0.025   0.025   0.025   0.025
HD22  2  T  F              0.025   0.025   0.025   0.025
HD23  2  T  F              0.025   0.025   0.025   0.025
N     1  T  F             -0.332  -0.332  -0.332  -0.332
H1    5  T  F              0.076   0.076   0.076   0.076
H2    5  T  F              0.076   0.076   0.076   0.076
C     3  T  F              0.517   0.517   0.517   0.517
O    25  T  F             -0.351  -0.351  -0.351  -0.351
OXT  12  T  F             -0.334  -0.334  -0.334  -0.334
HXT   5  T  F              0.235   0.235   0.235   0.235
----------------------------------------
LYS  16 24  0
CA    1  T  F              0.064   0.064   0.064   0.064
HA    2  T  F              0.020   0.020   0.020   0.020
CB    3  T  F             -0.030  -0.030  -0.030  -0.030
HB1   2  T  F              0.015   0.015   0.015   0.015
HB2   2  T  F              0.015   0.015   0.015   0.015
CG    3  T  F             -0.025  -0.025  -0.025  -0.025
HG1   2  T  F              0.020   0.020   0.020   0.020
HG2   2  T  F              0.020   0.020   0.020   0.020
CD    3  T  F             -0.030  -0.030  -0.030  -0.030
HD1   2  T  F              0.020   0.020   0.020   0.020
HD2   2  T  F              0.020   0.020   0.020   0.020
CE    3  T  F              0.110   0.110   0.110   0.110
HE1   2  T  F             -0.005  -0.005  -0.005  -0.005
HE2   2  T  F             -0.005  -0.005  -0.005  -0.005
NZ    4  T  F             -0.395  -0.395  -0.395  -0.395
HZ1  18  T  F              0.150   0.150   0.150   0.150
HZ2  18  T  F              0.150   0.150   0.150   0.150
N     1  T  F             -0.332  -0.332  -0.332  -0.332
H1    5  T  F              0.076   0.076   0.076   0.076
H2    5  T  F              0.076   0.076   0.076   0.076
C     3  T  F              0.517   0.517   0.517   0.517
O    25  T  F             -0.351  -0.351  -0.351  -0.351
OXT  12  T  F             -0.334  -0.334  -0.334  -0.334
HXT   5  T  F              0.235   0.235   0.235   0.235
----------------------------------------
LYS+ 17 25  0
CA    1  T  F              0.064   0.064   0.064   0.064
HA    2  T  F              0.020   0.020   0.020   0.020
CB    3  T  F             -0.030  -0.030  -0.030  -0.030
HB1   2  T  F              0.015   0.015   0.015   0.015
HB2   2  T  F              0.015   0.015   0.015   0.015
CG    3  T  F             -0.025  -0.025  -0.025  -0.025
HG1   2  T  F              0.020   0.020   0.020   0.020
HG2   2  T  F              0.020   0.020   0.020   0.020
CD    3  T  F             -0.115  -0.115  -0.115  -0.115
HD1   2  T  F              0.100   0.100   0.100   0.100
HD2   2  T  F              0.100   0.100   0.100   0.100
CE    3  T  F              0.050   0.050   0.050   0.050
HE1   2  T  F              0.120   0.120   0.120   0.120
HE2   2  T  F              0.120   0.120   0.120   0.120
NZ    4  T  F             -0.320  -0.320  -0.320  -0.320
HZ1  18  T  F              0.320   0.320   0.320   0.320
HZ2  18  T  F              0.320   0.320   0.320   0.320
HZ3  18  T  F              0.320   0.320   0.320   0.320
N     1  T  F             -0.332  -0.332  -0.332  -0.332
H1    5  T  F              0.076   0.076   0.076   0.076
H2    5  T  F              0.076   0.076   0.076   0.076
C     3  T  F              0.517   0.517   0.517   0.517
O    25  T  F             -0.351  -0.351  -0.351  -0.351
OXT  12  T  F             -0.334  -0.334  -0.334  -0.334
HXT   5  T  F              0.235   0.235   0.235   0.235
----------------------------------------
MET  18 20  0
CA    1  T  F              0.064   0.064   0.064   0.064
HA    2  T  F              0.020   0.020   0.020   0.020
CB    3  T  F             -0.010  -0.010  -0.010  -0.010
HB1   2  T  F              0.030   0.030   0.030   0.030
HB2   2  T  F              0.030   0.030   0.030   0.030
CG    3  T  F             -0.120  -0.120  -0.120  -0.120
HG1   2  T  F              0.045   0.045   0.045   0.045
HG2   2  T  F              0.045   0.045   0.045   0.045
SD   19  T  F              0.035   0.035   0.035   0.035
CE   19  T  F             -0.190  -0.190  -0.190  -0.190
HE1   2  T  F              0.055   0.055   0.055   0.055
HE2   2  T  F              0.055   0.055   0.055   0.055
HE3   2  T  F              0.055   0.055   0.055   0.055
N     1  T  F             -0.332  -0.332  -0.332  -0.332
H1    5  T  F              0.076   0.076   0.076   0.076
H2    5  T  F              0.076   0.076   0.076   0.076
C     3  T  F              0.517   0.517   0.517   0.517
O    25  T  F             -0.351  -0.351  -0.351  -0.351
OXT  12  T  F             -0.334  -0.334  -0.334  -0.334
HXT   5  T  F              0.235   0.235   0.235   0.235
----------------------------------------
PHE  19 23  0
CA    1  T  F              0.064   0.064   0.064   0.064
HA    2  T  F              0.020   0.020   0.020   0.020
CB    3  T  F             -0.040  -0.040  -0.040  -0.040
HB1   2  T  F              0.025   0.025   0.025   0.025
HB2   2  T  F              0.025   0.025   0.025   0.025
CG    3  T  F              0.020   0.020   0.020   0.020
CD1  17  T  F             -0.015  -0.015  -0.015  -0.015
HD1   2  T  F              0.010   0.010   0.010   0.010
CE1  20  T  F             -0.015  -0.015  -0.015  -0.015
HE1   2  T  F              0.010   0.010   0.010   0.010
CZ   17  T  F              0.015   0.015   0.015   0.015
HZ    2  T  F              0.005   0.005   0.005   0.005
CE2  17  T  F             -0.015  -0.015  -0.015  -0.015
HE2   2  T  F              0.010   0.010   0.010   0.010
CD2  20  T  F             -0.015  -0.015  -0.015  -0.015
HD2   2  T  F              0.010   0.010   0.010   0.010
N     1  T  F             -0.332  -0.332  -0.332  -0.332
H1    5  T  F              0.076   0.076   0.076   0.076
H2    5  T  F              0.076   0.076   0.076   0.076
C     3  T  F              0.517   0.517   0.517   0.517
O    25  T  F             -0.351  -0.351  -0.351  -0.351
OXT  12  T  F             -0.334  -0.334  -0.334  -0.334
HXT   5  T  F              0.235   0.235   0.235   0.235
----------------------------------------
SER  20 14  0
CA    1  T  F              0.064   0.064   0.064   0.064
HA    2  T  F              0.020   0.020   0.020   0.020
CB    3  T  F              0.130   0.130   0.130   0.130
HB1   2  T  F              0.020   0.020   0.020   0.020
HB2   2  T  F              0.020   0.020   0.020   0.020
OG   20  T  F             -0.310  -0.310  -0.310  -0.310
HG    5  T  F              0.170   0.170   0.170   0.170
N     1  T  F             -0.332  -0.332  -0.332  -0.332
H1    5  T  F              0.076   0.076   0.076   0.076
H2    5  T  F              0.076   0.076   0.076   0.076
C     3  T  F              0.517   0.517   0.517   0.517
O    25  T  F             -0.351  -0.351  -0.351  -0.351
OXT  12  T  F             -0.334  -0.334  -0.334  -0.334
HXT   5  T  F              0.235   0.235   0.235   0.235
----------------------------------------
THR  21 17  0
CA    1  T  F              0.064   0.064   0.064   0.064
HA    2  T  F              0.020   0.020   0.020   0.020
CB    3  T  F              0.160   0.160   0.160   0.160
HB    2  T  F              0.015   0.015   0.015   0.015
OG1  20  T  F             -0.310  -0.310  -0.310  -0.310
HG1   5  T  F              0.170   0.170   0.170   0.170
CG2   3  T  F             -0.095  -0.095  -0.095  -0.095
HG21  2  T  F              0.030   0.030   0.030   0.030
HG22  2  T  F              0.030   0.030   0.030   0.030
HG23  2  T  F              0.030   0.030   0.030   0.030
N     1  T  F             -0.332  -0.332  -0.332  -0.332
H1    5  T  F              0.076   0.076   0.076   0.076
H2    5  T  F              0.076   0.076   0.076   0.076
C     3  T  F              0.517   0.517   0.517   0.517
O    25  T  F             -0.351  -0.351  -0.351  -0.351
OXT  12  T  F             -0.334  -0.334  -0.334  -0.334
HXT   5  T  F              0.235   0.235   0.235   0.235
----------------------------------------
TRP  22 27  0
CA    1  T  F              0.064   0.064   0.064   0.064
HA    2  T  F              0.020   0.020   0.020   0.020
CB    3  T  F             -0.030  -0.030  -0.030  -0.030
HB1   2  T  F              0.015   0.015   0.015   0.015
HB2   2  T  F              0.015   0.015   0.015   0.015
CG    3  T  F             -0.025  -0.025  -0.025  -0.025
CD1   8  T  F              0.085   0.085   0.085   0.085
HD1   2  T  F              0.000   0.000   0.000   0.000
NE1  16  T  F             -0.280  -0.280  -0.280  -0.280
HE1   5  T  F              0.130   0.130   0.130   0.130
CE2  21  T  F              0.150   0.150   0.150   0.150
CZ2  22  T  F             -0.060  -0.060  -0.060  -0.060
HZ2   2  T  F              0.030   0.030   0.030   0.030
CH2  21  T  F             -0.005  -0.005  -0.005  -0.005
HH2   2  T  F              0.010   0.010   0.010   0.010
CZ3  21  T  F             -0.020  -0.020  -0.020  -0.020
HZ3   2  T  F              0.010   0.010   0.010   0.010
CE3  22  T  F             -0.080  -0.080  -0.080  -0.080
HE3   2  T  F              0.080   0.080   0.080   0.080
CD2  23  T  F              0.005   0.005   0.005   0.005
N     1  T  F             -0.332  -0.332  -0.332  -0.332
H1    5  T  F              0.076   0.076   0.076   0.076
H2    5  T  F              0.076   0.076   0.076   0.076
C     3  T  F              0.517   0.517   0.517   0.517
O    25  T  F             -0.351  -0.351  -0.351  -0.351
OXT  12  T  F             -0.334  -0.334  -0.334  -0.334
HXT   5  T  F              0.235   0.235   0.235   0.235
----------------------------------------
TYR  23 24  0
CA    1  T  F              0.064   0.064   0.064   0.064
HA    2  T  F              0.020   0.020   0.020   0.020
CB    3  T  F             -0.040  -0.040  -0.040  -0.040
HB1   2  T  F              0.025   0.025   0.025   0.025
HB2   2  T  F              0.025   0.025   0.025   0.025
CG    3  T  F              0.020   0.020   0.020   0.020
CD1  16  T  F             -0.010  -0.010  -0.010  -0.010
HD1   2  T  F              0.010   0.010   0.010   0.010
CE1  24  T  F             -0.060  -0.060  -0.060  -0.060
HE1   2  T  F              0.030   0.030   0.030   0.030
CZ   17  T  F              0.225   0.225   0.225   0.225
OH   17  T  F             -0.330  -0.330  -0.330  -0.330
HH    5  T  F              0.165   0.165   0.165   0.165
CE2  17  T  F             -0.060  -0.060  -0.060  -0.060
HE2   2  T  F              0.030   0.030   0.030   0.030
CD2  24  T  F             -0.010  -0.010  -0.010  -0.010
HD2   2  T  F              0.010   0.010   0.010   0.010
N     1  T  F             -0.332  -0.332  -0.332  -0.332
H1    5  T  F              0.076   0.076   0.076   0.076
H2    5  T  F              0.076   0.076   0.076   0.076
C     3  T  F              0.517   0.517   0.517   0.517
O    25  T  F             -0.351  -0.351  -0.351  -0.351
OXT  12  T  F             -0.334  -0.334  -0.334  -0.334
HXT   5  T  F              0.235   0.235   0.235   0.235
----------------------------------------
VAL  24 19  0
CA    1  T  F              0.064   0.064   0.064   0.064
HA    2  T  F              0.020   0.020   0.020   0.020
CB    3  T  F              0.008   0.008   0.008   0.008
HB    2  T  F              0.016   0.016   0.016   0.016
CG1   3  T  F             -0.072  -0.072  -0.072  -0.072
HG11  2  T  F              0.025   0.025   0.025   0.025
HG12  2  T  F              0.025   0.025   0.025   0.025
HG13  2  T  F              0.025   0.025   0.025   0.025
CG2   3  T  F             -0.072  -0.072  -0.072  -0.072
HG21  2  T  F              0.025   0.025   0.025   0.025
HG22  2  T  F              0.025   0.025   0.025   0.025
HG23  2  T  F              0.025   0.025   0.025   0.025
N     1  T  F             -0.332  -0.332  -0.332  -0.332
H1    5  T  F              0.076   0.076   0.076   0.076
H2    5  T  F              0.076   0.076   0.076   0.076
C     3  T  F              0.517   0.517   0.517   0.517
O    25  T  F             -0.351  -0.351  -0.351  -0.351
OXT  12  T  F             -0.334  -0.334  -0.334  -0.334
HXT   5  T  F              0.235   0.235   0.235   0.235
----------------------------------------
NH2  25  3  0
N     1  T  F             -0.332  -0.332  -0.332  -0.332
H1    5  T  F              0.076   0.076   0.076   0.076
H2    5  T  F              0.076   0.076   0.076   0.076
----------------------------------------
NH3+ 26  4  0
N     1  T  F             -0.242  -0.242  -0.242  -0.242
H1    5  T  F              0.354   0.354   0.354   0.354
H2    5  T  F              0.354   0.354   0.354   0.354
H3    5  T  F              0.354   0.354   0.354   0.354
----------------------------------------
COOH 27  4  0
C     3  T  F              0.517   0.517   0.517   0.517
O    25  T  F             -0.351  -0.351  -0.351  -0.351
OXT  12  T  F             -0.334  -0.334  -0.334  -0.334
HXT   5  T  F              0.235   0.235   0.235   0.235
----------------------------------------
COO- 28  3  0
C     3  T  F              0.395   0.395   0.395   0.395
O    13  T  F             -0.664  -0.664  -0.664  -0.664
OXT  13  T  F             -0.664  -0.664  -0.664  -0.664
----------------------------------------
ALA   1 13  0
CA    1  T  F              0.064   0.064   0.064   0.064
HA    2  T  F              0.020   0.020   0.020   0.020
CB    3  T  F             -0.090  -0.090  -0.090  -0.090
HB1   2  T  F              0.040   0.040   0.040   0.040
HB2   2  T  F              0.040   0.040   0.040   0.040
HB3   2  T  F              0.040   0.040   0.040   0.040
N     1  T  F             -0.242  -0.242  -0.242  -0.242
H1    5  T  F              0.354   0.354   0.354   0.354
H2    5  T  F              0.354   0.354   0.354   0.354
H3    5  T  F              0.354   0.354   0.354   0.354
C     3  T  F              0.395   0.395   0.395   0.395
O    13  T  F             -0.664  -0.664  -0.664  -0.664
OXT  13  T  F             -0.664  -0.664  -0.664  -0.664
----------------------------------------
ARG   2 26  0
CA    1  T  F              0.064   0.064   0.064   0.064
HA    2  T  F              0.020   0.020   0.020   0.020
CB    3  T  F             -0.030  -0.030  -0.030  -0.030
HB1   2  T  F              0.015   0.015   0.015   0.015
HB2   2  T  F              0.015   0.015   0.015   0.015
CG    3  T  F             -0.030  -0.030  -0.030  -0.030
HG1   2  T  F              0.030   0.030   0.030   0.030
HG2   2  T  F              0.030   0.030   0.030   0.030
CD    3  T  F              0.100   0.100   0.100   0.100
HD1   2  T  F              0.010   0.010   0.010   0.010
HD2   2  T  F              0.010   0.010   0.010   0.010
NE    4  T  F             -0.350  -0.350  -0.350  -0.350
HE    5  T  F              0.170   0.170   0.170   0.170
CZ    6  T  F              0.480   0.480   0.480   0.480
NH1   7  T  F             -0.420  -0.420  -0.420  -0.420
HH1   5  T  F              0.090   0.090   0.090   0.090
NH2   6  T  F             -0.410  -0.410  -0.410  -0.410
HH21  5  T  F              0.160   0.160   0.160   0.160
HH22  5  T  F              0.160   0.160   0.160   0.160
N     1  T  F             -0.242  -0.242  -0.242  -0.242
H1    5  T  F              0.354   0.354   0.354   0.354
H2    5  T  F              0.354   0.354   0.354   0.354
H3    5  T  F              0.354   0.354   0.354   0.354
C     3  T  F              0.395   0.395   0.395   0.395
O    13  T  F             -0.664  -0.664  -0.664  -0.664
OXT  13  T  F             -0.664  -0.664  -0.664  -0.664
----------------------------------------
ARG+  3 27  0
CA    1  T  F              0.064   0.064   0.064   0.064
HA    2  T  F              0.020   0.020   0.020   0.020
CB    3  T  F             -0.030  -0.030  -0.030  -0.030
HB1   2  T  F              0.015   0.015   0.015   0.015
HB2   2  T  F              0.015   0.015   0.015   0.015
CG    3  T  F             -0.030  -0.030  -0.030  -0.030
HG1   2  T  F              0.030   0.030   0.030   0.030
HG2   2  T  F              0.030   0.030   0.030   0.030
CD    3  T  F              0.120   0.120   0.120   0.120
HD1   2  T  F              0.010   0.010   0.010   0.010
HD2   2  T  F              0.010   0.010   0.010   0.010
NE    4  T  F             -0.300  -0.300  -0.300  -0.300
HE    5  T  F              0.230   0.230   0.230   0.230
CZ    8  T  F              0.580   0.580   0.580   0.580
NH1   8  T  F             -0.390  -0.390  -0.390  -0.390
HH11  5  T  F              0.280   0.280   0.280   0.280
HH12  5  T  F              0.280   0.280   0.280   0.280
NH2   8  T  F             -0.390  -0.390  -0.390  -0.390
HH21  5  T  F              0.280   0.280   0.280   0.280
HH22  5  T  F              0.280   0.280   0.280   0.280
N     1  T  F             -0.242  -0.242  -0.242  -0.242
H1    5  T  F              0.354   0.354   0.354   0.354
H2    5  T  F              0.354   0.354   0.354   0.354
H3    5  T  F              0.354   0.354   0.354   0.354
C     3  T  F              0.395   0.395   0.395   0.395
O    13  T  F             -0.664  -0.664  -0.664  -0.664
OXT  13  T  F             -0.664  -0.664  -0.664  -0.664
----------------------------------------
ASN   4 17  0
CA    1  T  F              0.064   0.064   0.064   0.064
HA    2  T  F              0.020   0.020   0.020   0.020
CB    3  T  F             -0.120  -0.120  -0.120  -0.120
HB1   2  T  F              0.055   0.055   0.055   0.055
HB2   2  T  F              0.055   0.055   0.055   0.055
CG    3  T  F              0.460   0.460   0.460   0.460
OD1   9  T  F             -0.375  -0.375  -0.375  -0.375
ND2  10  T  F             -0.445  -0.445  -0.445  -0.445
HD21  5  T  F              0.200   0.200   0.200   0.200
HD22  5  T  F              0.200   0.200   0.200   0.200
N     1  T  F             -0.242  -0.242  -0.242  -0.242
H1    5  T  F              0.354   0.354   0.354   0.354
H2    5  T  F              0.354   0.354   0.354   0.354
H3    5  T  F              0.354   0.354   0.354   0.354
C     3  T  F              0.395   0.395   0.395   0.395
O    13  T  F             -0.664  -0.664  -0.664  -0.664
OXT  13  T  F             -0.664  -0.664  -0.664  -0.664
----------------------------------------
ASP   5 16  0
CA    1  T  F              0.064   0.064   0.064   0.064
HA    2  T  F              0.020   0.020   0.020   0.020
CB    3  T  F             -0.100  -0.100  -0.100  -0.100
HB1   2  T  F              0.060   0.060   0.060   0.060
HB2   2  T  F              0.060   0.060   0.060   0.060
CG    3  T  F              0.500   0.500   0.500   0.500
OD1  11  T  F             -0.360  -0.360  -0.360  -0.360
OD2  12  T  F             -0.350  -0.350  -0.350  -0.350
HD2   5  T  F              0.220   0.220   0.220   0.220
N     1  T  F             -0.242  -0.242  -0.242  -0.242
H1    5  T  F              0.354   0.354   0.354   0.354
H2    5  T  F              0.354   0.354   0.354   0.354
H3    5  T  F              0.354   0.354   0.354   0.354
C     3  T  F              0.395   0.395   0.395   0.395
O    13  T  F             -0.664  -0.664  -0.664  -0.664
OXT  13  T  F             -0.664  -0.664  -0.664  -0.664
----------------------------------------
ASP-  6 15  0
CA    1  T  F             -0.060  -0.060  -0.060  -0.060
HA    2  T  F              0.024   0.024   0.024   0.024
CB    3  T  F             -0.170  -0.170  -0.170  -0.170
HB1   2  T  F             -0.020  -0.020  -0.020  -0.020
HB2   2  T  F             -0.020  -0.020  -0.020  -0.020
CG    3  T  F              0.500   0.500   0.500   0.500
OD1  13  T  F             -0.570  -0.570  -0.570  -0.570
OD2  13  T  F             -0.570  -0.570  -0.570  -0.570
N     1  T  F             -0.242  -0.242  -0.242  -0.242
H1    5  T  F              0.354   0.354   0.354   0.354
H2    5  T  F              0.354   0.354   0.354   0.354
H3    5  T  F              0.354   0.354   0.354   0.354
C     3  T  F              0.395   0.395   0.395   0.395
O    13  T  F             -0.664  -0.664  -0.664  -0.664
OXT  13  T  F             -0.664  -0.664  -0.664  -0.664
----------------------------------------
CYS   7 14  0
CA    1  T  F              0.064   0.064   0.064   0.064
HA    2  T  F              0.020   0.020   0.020   0.020
CB    3  T  F             -0.105  -0.105  -0.105  -0.105
HB1   2  T  F              0.055   0.055   0.055   0.055
HB2   2  T  F              0.055   0.055   0.055   0.055
SG   14  T  F              0.015   0.015   0.015   0.015
HG   10  T  F              0.010   0.010   0.010   0.010
N     1  T  F             -0.242  -0.242  -0.242  -0.242
H1    5  T  F              0.354   0.354   0.354   0.354
H2    5  T  F              0.354   0.354   0.354   0.354
H3    5  T  F              0.354   0.354   0.354   0.354
C     3  T  F              0.395   0.395   0.395   0.395
O    13  T  F             -0.664  -0.664  -0.664  -0.664
OXT  13  T  F             -0.664  -0.664  -0.664  -0.664
----------------------------------------
GLN   8 20  0
CA    1  T  F              0.064   0.064   0.064   0.064
HA    2  T  F              0.020   0.020   0.020   0.020
CB    3  T  F             -0.030  -0.030  -0.030  -0.030
HB1   2  T  F              0.020   0.020   0.020   0.020
HB2   2  T  F              0.020   0.020   0.020   0.020
CG    3  T  F             -0.110  -0.110  -0.110  -0.110
HG1   2  T  F              0.050   0.050   0.050   0.050
HG2   2  T  F              0.050   0.050   0.050   0.050
CD    3  T  F              0.470   0.470   0.470   0.470
OE1   9  T  F             -0.380  -0.380  -0.380  -0.380
NE2  10  T  F             -0.430  -0.430  -0.430  -0.430
HE21  5  T  F              0.185   0.185   0.185   0.185
HE22  5  T  F              0.185   0.185   0.185   0.185
N     1  T  F             -0.242  -0.242  -0.242  -0.242
H1    5  T  F              0.354   0.354   0.354   0.354
H2    5  T  F              0.354   0.354   0.354   0.354
H3    5  T  F              0.354   0.354   0.354   0.354
C     3  T  F              0.395   0.395   0.395   0.395
O    13  T  F             -0.664  -0.664  -0.664  -0.664
OXT  13  T  F             -0.664  -0.664  -0.664  -0.664
----------------------------------------
GLU   9 19  0
CA    1  T  F              0.064   0.064   0.064   0.064
HA    2  T  F              0.020   0.020   0.020   0.020
CB    3  T  F             -0.030  -0.030  -0.030  -0.030
HB1   2  T  F              0.030   0.030   0.030   0.030
HB2   2  T  F              0.030   0.030   0.030   0.030
CG    3  T  F             -0.110  -0.110  -0.110  -0.110
HG1   2  T  F              0.055   0.055   0.055   0.055
HG2   2  T  F              0.055   0.055   0.055   0.055
CD    3  T  F              0.500   0.500   0.500   0.500
OE1  11  T  F             -0.360  -0.360  -0.360  -0.360
OE2  12  T  F             -0.350  -0.350  -0.350  -0.350
HE2   5  T  F              0.210   0.210   0.210   0.210
N     1  T  F             -0.242  -0.242  -0.242  -0.242
H1    5  T  F              0.354   0.354   0.354   0.354
H2    5  T  F              0.354   0.354   0.354   0.354
H3    5  T  F              0.354   0.354   0.354   0.354
C     3  T  F              0.395   0.395   0.395   0.395
O    13  T  F             -0.664  -0.664  -0.664  -0.664
OXT  13  T  F             -0.664  -0.664  -0.664  -0.664
----------------------------------------
GLU- 10 18  0
CA    1  T  F              0.064   0.064   0.064   0.064
HA    2  T  F              0.020   0.020   0.020   0.020
CB    3  T  F             -0.120  -0.120  -0.120  -0.120
HB1   2  T  F              0.020   0.020   0.020   0.020
HB2   2  T  F              0.020   0.020   0.020   0.020
CG    3  T  F             -0.170  -0.170  -0.170  -0.170
HG1   2  T  F             -0.040  -0.040  -0.040  -0.040
HG2   2  T  F             -0.040  -0.040  -0.040  -0.040
CD    3  T  F              0.500   0.500   0.500   0.500
OE1  13  T  F             -0.570  -0.570  -0.570  -0.570
OE2  13  T  F             -0.570  -0.570  -0.570  -0.570
N     1  T  F             -0.242  -0.242  -0.242  -0.242
H1    5  T  F              0.354   0.354   0.354   0.354
H2    5  T  F              0.354   0.354   0.354   0.354
H3    5  T  F              0.354   0.354   0.354   0.354
C     3  T  F              0.395   0.395   0.395   0.395
O    13  T  F             -0.664  -0.664  -0.664  -0.664
OXT  13  T  F             -0.664  -0.664  -0.664  -0.664
----------------------------------------
GLY  11 10  0
CA    1  T  F             -0.008  -0.008  -0.008  -0.008
HA1   2  T  F              0.055   0.055   0.055   0.055
HA2   2  T  F              0.055   0.055   0.055   0.055
N     1  T  F             -0.242  -0.242  -0.242  -0.242
H1    5  T  F              0.354   0.354   0.354   0.354
H2    5  T  F              0.354   0.354   0.354   0.354
H3    5  T  F              0.354   0.354   0.354   0.354
C     3  T  F              0.395   0.395   0.395   0.395
O    13  T  F             -0.664  -0.664  -0.664  -0.664
OXT  13  T  F             -0.664  -0.664  -0.664  -0.664
----------------------------------------
HIS  12 20  0
CA    1  T  F              0.064   0.064   0.064   0.064
HA    2  T  F              0.020   0.020   0.020   0.020
CB    3  T  F             -0.040  -0.040  -0.040  -0.040
HB1   2  T  F              0.015   0.015   0.015   0.015
HB2   2  T  F              0.015   0.015   0.015   0.015
CG   15  T  F              0.055   0.055   0.055   0.055
ND1  16  T  F             -0.250  -0.250  -0.250  -0.250
HD1   5  T  F              0.150   0.150   0.150   0.150
CE1   7  T  F              0.190   0.190   0.190   0.190
HE1   2  T  F              0.020   0.020   0.020   0.020
NE2  17  T  F             -0.240  -0.240  -0.240  -0.240
CD2   7  T  F              0.080   0.080   0.080   0.080
HD2   2  T  F              0.035   0.035   0.035   0.035
N     1  T  F             -0.242  -0.242  -0.242  -0.242
H1    5  T  F              0.354   0.354   0.354   0.354
H2    5  T  F              0.354   0.354   0.354   0.354
H3    5  T  F              0.354   0.354   0.354   0.354
C     3  T  F              0.395   0.395   0.395   0.395
O    13  T  F             -0.664  -0.664  -0.664  -0.664
OXT  13  T  F             -0.664  -0.664  -0.664  -0.664
----------------------------------------
HIS+ 13 21  0
CA    1  T  F              0.064   0.064   0.064   0.064
HA    2  T  F              0.020   0.020   0.020   0.020
CB    3  T  F             -0.050  -0.050  -0.050  -0.050
HB1   2  T  F              0.065   0.065   0.065   0.065
HB2   2  T  F              0.065   0.065   0.065   0.065
CG   15  T  F              0.015   0.015   0.015   0.015
ND1  16  T  F             -0.200  -0.200  -0.200  -0.200
HD1   5  T  F              0.275   0.275   0.275   0.275
CE1   7  T  F              0.275   0.275   0.275   0.275
HE1   2  T  F              0.150   0.150   0.150   0.150
NE2  17  T  F             -0.200  -0.200  -0.200  -0.200
HE2   5  T  F              0.265   0.265   0.265   0.265
CD2   7  T  F              0.100   0.100   0.100   0.100
HD2   2  T  F              0.135   0.135   0.135   0.135
N     1  T  F             -0.242  -0.242  -0.242  -0.242
H1    5  T  F              0.354   0.354   0.354   0.354
H2    5  T  F              0.354   0.354   0.354   0.354
H3    5  T  F              0.354   0.354   0.354   0.354
C     3  T  F              0.395   0.395   0.395   0.395
O    13  T  F             -0.664  -0.664  -0.664  -0.664
OXT  13  T  F             -0.664  -0.664  -0.664  -0.664
----------------------------------------
ILE  14 22  0
CA    1  T  F              0.064   0.064   0.064   0.064
HA    2  T  F              0.020   0.020   0.020   0.020
CB    3  T  F             -0.005  -0.005  -0.005  -0.005
HB    2  T  F              0.025   0.025   0.025   0.025
CG2   3  T  F             -0.075  -0.075  -0.075  -0.075
HG21  2  T  F              0.025   0.025   0.025   0.025
HG22  2  T  F              0.025   0.025   0.025   0.025
HG23  2  T  F              0.025   0.025   0.025   0.025
CG1   3  T  F             -0.020  -0.020  -0.020  -0.020
HG11  2  T  F              0.015   0.015   0.015   0.015
HG12  2  T  F              0.015   0.015   0.015   0.015
CD1   3  T  F             -0.075  -0.075  -0.075  -0.075
HD11  2  T  F              0.025   0.025   0.025   0.025
HD12  2  T  F              0.025   0.025   0.025   0.025
HD13  2  T  F              0.025   0.025   0.025   0.025
N     1  T  F             -0.242  -0.242  -0.242  -0.242
H1    5  T  F              0.354   0.354   0.354   0.354
H2    5  T  F              0.354   0.354   0.354   0.354
H3    5  T  F              0.354   0.354   0.354   0.354
C     3  T  F              0.395   0.395   0.395   0.395
O    13  T  F             -0.664  -0.664  -0.664  -0.664
OXT  13  T  F             -0.664  -0.664  -0.664  -0.664
----------------------------------------
LEU  15 22  0
CA    1  T  F              0.064   0.064   0.064   0.064
HA    2  T  F              0.020   0.020   0.020   0.020
CB    3  T  F             -0.030  -0.030  -0.030  -0.030
HB1   2  T  F              0.022   0.022   0.022   0.022
HB2   2  T  F              0.022   0.022   0.022   0.022
CG    3  T  F             -0.011  -0.011  -0.011  -0.011
HG    2  T  F              0.025   0.025   0.025   0.025
CD1   3  T  F             -0.074  -0.074  -0.074  -0.074
HD11  2  T  F              0.025   0.025   0.025   0.025
HD12  2  T  F              0.025   0.025   0.025   0.025
HD13  2  T  F              0.025   0.025   0.025   0.025
CD2   3  T  F             -0.074  -0.074  -0.074  -0.074
HD21  2  T  F              0.025   0.025   0.025   0.025
HD22  2  T  F              0.025   0.025   0.025   0.025
HD23  2  T  F              0.025   0.025   0.025   0.025
N     1  T  F             -0.242  -0.242  -0.242  -0.242
H1    5  T  F              0.354   0.354   0.354   0.354
H2    5  T  F              0.354   0.354   0.354   0.354
H3    5  T  F              0.354   0.354   0.354   0.354
C     3  T  F              0.395   0.395   0.395   0.395
O    13  T  F             -0.664  -0.664  -0.664  -0.664
OXT  13  T  F             -0.664  -0.664  -0.664  -0.664
----------------------------------------
LYS  16 24  0
CA    1  T  F              0.064   0.064   0.064   0.064
HA    2  T  F              0.020   0.020   0.020   0.020
CB    3  T  F             -0.030  -0.030  -0.030  -0.030
HB1   2  T  F              0.015   0.015   0.015   0.015
HB2   2  T  F              0.015   0.015   0.015   0.015
CG    3  T  F             -0.025  -0.025  -0.025  -0.025
HG1   2  T  F              0.020   0.020   0.020   0.020
HG2   2  T  F              0.020   0.020   0.020   0.020
CD    3  T  F             -0.030  -0.030  -0.030  -0.030
HD1   2  T  F              0.020   0.020   0.020   0.020
HD2   2  T  F              0.020   0.020   0.020   0.020
CE    3  T  F              0.110   0.110   0.110   0.110
HE1   2  T  F             -0.005  -0.005  -0.005  -0.005
HE2   2  T  F             -0.005  -0.005  -0.005  -0.005
NZ    4  T  F             -0.395  -0.395  -0.395  -0.395
HZ1  18  T  F              0.150   0.150   0.150   0.150
HZ2  18  T  F              0.150   0.150   0.150   0.150
N     1  T  F             -0.242  -0.242  -0.242  -0.242
H1    5  T  F              0.354   0.354   0.354   0.354
H2    5  T  F              0.354   0.354   0.354   0.354
H3    5  T  F              0.354   0.354   0.354   0.354
C     3  T  F              0.395   0.395   0.395   0.395
O    13  T  F             -0.664  -0.664  -0.664  -0.664
OXT  13  T  F             -0.664  -0.664  -0.664  -0.664
----------------------------------------
LYS+ 17 25  0
CA    1  T  F              0.064   0.064   0.064   0.064
HA    2  T  F              0.020   0.020   0.020   0.020
CB    3  T  F             -0.030  -0.030  -0.030  -0.030
HB1   2  T  F              0.015   0.015   0.015   0.015
HB2   2  T  F              0.015   0.015   0.015   0.015
CG    3  T  F             -0.025  -0.025  -0.025  -0.025
HG1   2  T  F              0.020   0.020   0.020   0.020
HG2   2  T  F              0.020   0.020   0.020   0.020
CD    3  T  F             -0.115  -0.115  -0.115  -0.115
HD1   2  T  F              0.100   0.100   0.100   0.100
HD2   2  T  F              0.100   0.100   0.100   0.100
CE    3  T  F              0.050   0.050   0.050   0.050
HE1   2  T  F              0.120   0.120   0.120   0.120
HE2   2  T  F              0.120   0.120   0.120   0.120
NZ    4  T  F             -0.320  -0.320  -0.320  -0.320
HZ1  18  T  F              0.320   0.320   0.320   0.320
HZ2  18  T  F              0.320   0.320   0.320   0.320
HZ3  18  T  F              0.320   0.320   0.320   0.320
N     1  T  F             -0.242  -0.242  -0.242  -0.242
H1    5  T  F              0.354   0.354   0.354   0.354
H2    5  T  F              0.354   0.354   0.354   0.354
H3    5  T  F              0.354   0.354   0.354   0.354
C     3  T  F              0.395   0.395   0.395   0.395
O    13  T  F             -0.664  -0.664  -0.664  -0.664
OXT  13  T  F             -0.664  -0.664  -0.664  -0.664
----------------------------------------
MET  18 20  0
CA    1  T  F              0.064   0.064   0.064   0.064
HA    2  T  F              0.020   0.020   0.020   0.020
CB    3  T  F             -0.010  -0.010  -0.010  -0.010
HB1   2  T  F              0.030   0.030   0.030   0.030
HB2   2  T  F              0.030   0.030   0.030   0.030
CG    3  T  F             -0.120  -0.120  -0.120  -0.120
HG1   2  T  F              0.045   0.045   0.045   0.045
HG2   2  T  F              0.045   0.045   0.045   0.045
SD   19  T  F              0.035   0.035   0.035   0.035
CE   19  T  F             -0.190  -0.190  -0.190  -0.190
HE1   2  T  F              0.055   0.055   0.055   0.055
HE2   2  T  F              0.055   0.055   0.055   0.055
HE3   2  T  F              0.055   0.055   0.055   0.055
N     1  T  F             -0.242  -0.242  -0.242  -0.242
H1    5  T  F              0.354   0.354   0.354   0.354
H2    5  T  F              0.354   0.354   0.354   0.354
H3    5  T  F              0.354   0.354   0.354   0.354
C     3  T  F              0.395   0.395   0.395   0.395
O    13  T  F             -0.664  -0.664  -0.664  -0.664
OXT  13  T  F             -0.664  -0.664  -0.664  -0.664
----------------------------------------
PHE  19 23  0
CA    1  T  F              0.064   0.064   0.064   0.064
HA    2  T  F              0.020   0.020   0.020   0.020
CB    3  T  F             -0.040  -0.040  -0.040  -0.040
HB1   2  T  F              0.025   0.025   0.025   0.025
HB2   2  T  F              0.025   0.025   0.025   0.025
CG    3  T  F              0.020   0.020   0.020   0.020
CD1  17  T  F             -0.015  -0.015  -0.015  -0.015
HD1   2  T  F              0.010   0.010   0.010   0.010
CE1  20  T  F             -0.015  -0.015  -0.015  -0.015
HE1   2  T  F              0.010   0.010   0.010   0.010
CZ   17  T  F              0.015   0.015   0.015   0.015
HZ    2  T  F              0.005   0.005   0.005   0.005
CE2  17  T  F             -0.015  -0.015  -0.015  -0.015
HE2   2  T  F              0.010   0.010   0.010   0.010
CD2  20  T  F             -0.015  -0.015  -0.015  -0.015
HD2   2  T  F              0.010   0.010   0.010   0.010
N     1  T  F             -0.242  -0.242  -0.242  -0.242
H1    5  T  F              0.354   0.354   0.354   0.354
H2    5  T  F              0.354   0.354   0.354   0.354
H3    5  T  F              0.354   0.354   0.354   0.354
C     3  T  F              0.395   0.395   0.395   0.395
O    13  T  F             -0.664  -0.664  -0.664  -0.664
OXT  13  T  F             -0.664  -0.664  -0.664  -0.664
----------------------------------------
SER  20 14  0
CA    1  T  F              0.064   0.064   0.064   0.064
HA    2  T  F              0.020   0.020   0.020   0.020
CB    3  T  F              0.130   0.130   0.130   0.130
HB1   2  T  F              0.020   0.020   0.020   0.020
HB2   2  T  F              0.020   0.020   0.020   0.020
OG   20  T  F             -0.310  -0.310  -0.310  -0.310
HG    5  T  F              0.170   0.170   0.170   0.170
N     1  T  F             -0.242  -0.242  -0.242  -0.242
H1    5  T  F              0.354   0.354   0.354   0.354
H2    5  T  F              0.354   0.354   0.354   0.354
H3    5  T  F              0.354   0.354   0.354   0.354
C     3  T  F              0.395   0.395   0.395   0.395
O    13  T  F             -0.664  -0.664  -0.664  -0.664
OXT  13  T  F             -0.664  -0.664  -0.664  -0.664
----------------------------------------
THR  21 17  0
CA    1  T  F              0.064   0.064   0.064   0.064
HA    2  T  F              0.020   0.020   0.020   0.020
CB    3  T  F              0.160   0.160   0.160   0.160
HB    2  T  F              0.015   0.015   0.015   0.015
OG1  20  T  F             -0.310  -0.310  -0.310  -0.310
HG1   5  T  F              0.170   0.170   0.170   0.170
CG2   3  T  F             -0.095  -0.095  -0.095  -0.095
HG21  2  T  F              0.030   0.030   0.030   0.030
HG22  2  T  F              0.030   0.030   0.030   0.030
HG23  2  T  F              0.030   0.030   0.030   0.030
N     1  T  F             -0.242  -0.242  -0.242  -0.242
H1    5  T  F              0.354   0.354   0.354   0.354
H2    5  T  F              0.354   0.354   0.354   0.354
H3    5  T  F              0.354   0.354   0.354   0.354
C     3  T  F              0.395   0.395   0.395   0.395
O    13  T  F             -0.664  -0.664  -0.664  -0.664
OXT  13  T  F             -0.664  -0.664  -0.664  -0.664
----------------------------------------
TRP  22 27  0
CA    1  T  F              0.064   0.064   0.064   0.064
HA    2  T  F              0.020   0.020   0.020   0.020
CB    3  T  F             -0.030  -0.030  -0.030  -0.030
HB1   2  T  F              0.015   0.015   0.015   0.015
HB2   2  T  F              0.015   0.015   0.015   0.015
CG    3  T  F             -0.025  -0.025  -0.025  -0.025
CD1   8  T  F              0.085   0.085   0.085   0.085
HD1   2  T  F              0.000   0.000   0.000   0.000
NE1  16  T  F             -0.280  -0.280  -0.280  -0.280
HE1   5  T  F              0.130   0.130   0.130   0.130
CE2  21  T  F              0.150   0.150   0.150   0.150
CZ2  22  T  F             -0.060  -0.060  -0.060  -0.060
HZ2   2  T  F              0.030   0.030   0.030   0.030
CH2  21  T  F             -0.005  -0.005  -0.005  -0.005
HH2   2  T  F              0.010   0.010   0.010   0.010
CZ3  21  T  F             -0.020  -0.020  -0.020  -0.020
HZ3   2  T  F              0.010   0.010   0.010   0.010
CE3  22  T  F             -0.080  -0.080  -0.080  -0.080
HE3   2  T  F              0.080   0.080   0.080   0.080
CD2  23  T  F              0.005   0.005   0.005   0.005
N     1  T  F             -0.242  -0.242  -0.242  -0.242
H1    5  T  F              0.354   0.354   0.354   0.354
H2    5  T  F              0.354   0.354   0.354   0.354
H3    5  T  F              0.354   0.354   0.354   0.354
C     3  T  F              0.395   0.395   0.395   0.395
O    13  T  F             -0.664  -0.664  -0.664  -0.664
OXT  13  T  F             -0.664  -0.664  -0.664  -0.664
----------------------------------------
TYR  23 24  0
CA    1  T  F              0.064   0.064   0.064   0.064
HA    2  T  F              0.020   0.020   0.020   0.020
CB    3  T  F             -0.040  -0.040  -0.040  -0.040
HB1   2  T  F              0.025   0.025   0.025   0.025
HB2   2  T  F              0.025   0.025   0.025   0.025
CG    3  T  F              0.020   0.020   0.020   0.020
CD1  16  T  F             -0.010  -0.010  -0.010  -0.010
HD1   2  T  F              0.010   0.010   0.010   0.010
CE1  24  T  F             -0.060  -0.060  -0.060  -0.060
HE1   2  T  F              0.030   0.030   0.030   0.030
CZ   17  T  F              0.225   0.225   0.225   0.225
OH   17  T  F             -0.330  -0.330  -0.330  -0.330
HH    5  T  F              0.165   0.165   0.165   0.165
CE2  17  T  F             -0.060  -0.060  -0.060  -0.060
HE2   2  T  F              0.030   0.030   0.030   0.030
CD2  24  T  F             -0.010  -0.010  -0.010  -0.010
HD2   2  T  F              0.010   0.010   0.010   0.010
N     1  T  F             -0.242  -0.242  -0.242  -0.242
H1    5  T  F              0.354   0.354   0.354   0.354
H2    5  T  F              0.354   0.354   0.354   0.354
H3    5  T  F              0.354   0.354   0.354   0.354
C     3  T  F              0.395   0.395   0.395   0.395
O    13  T  F             -0.664  -0.664  -0.664  -0.664
OXT  13  T  F             -0.664  -0.664  -0.664  -0.664
----------------------------------------
VAL  24 19  0
CA    1  T  F              0.064   0.064   0.064   0.064
HA    2  T  F              0.020   0.020   0.020   0.020
CB    3  T  F              0.008   0.008   0.008   0.008
HB    2  T  F              0.016   0.016   0.016   0.016
CG1   3  T  F             -0.072  -0.072  -0.072  -0.072
HG11  2  T  F              0.025   0.025   0.025   0.025
HG12  2  T  F              0.025   0.025   0.025   0.025
HG13  2  T  F              0.025   0.025   0.025   0.025
CG2   3  T  F             -0.072  -0.072  -0.072  -0.072
HG21  2  T  F              0.025   0.025   0.025   0.025
HG22  2  T  F              0.025   0.025   0.025   0.025
HG23  2  T  F              0.025   0.025   0.025   0.025
N     1  T  F             -0.242  -0.242  -0.242  -0.242
H1    5  T  F              0.354   0.354   0.354   0.354
H2    5  T  F              0.354   0.354   0.354   0.354
H3    5  T  F              0.354   0.354   0.354   0.354
C     3  T  F              0.395   0.395   0.395   0.395
O    13  T  F             -0.664  -0.664  -0.664  -0.664
OXT  13  T  F             -0.664  -0.664  -0.664  -0.664
----------------------------------------
NH2  25  3  0
N     1  T  F             -0.332  -0.332  -0.332  -0.332
H1    5  T  F              0.076   0.076   0.076   0.076
H2    5  T  F              0.076   0.076   0.076   0.076
----------------------------------------
NH3+ 26  4  0
N     1  T  F             -0.242  -0.242  -0.242  -0.242
H1    5  T  F              0.354   0.354   0.354   0.354
H2    5  T  F              0.354   0.354   0.354   0.354
H3    5  T  F              0.354   0.354   0.354   0.354
----------------------------------------
COOH 27  4  0
C     3  T  F              0.517   0.517   0.517   0.517
O    25  T  F             -0.351  -0.351  -0.351  -0.351
OXT  12  T  F             -0.334  -0.334  -0.334  -0.334
HXT   5  T  F              0.235   0.235   0.235   0.235
----------------------------------------
COO- 28  3  0
C     3  T  F              0.395   0.395   0.395   0.395
O    13  T  F             -0.664  -0.664  -0.664  -0.664
OXT  13  T  F             -0.664  -0.664  -0.664  -0.664
----------------------------------------
